# Supplementary material for: Unraveling the Local Relation Between Tissue Composition and Human Brain Mechanics Through Machine Learning
Source: Front Bioeng Biotechnol. 2021 Aug 17;9:704738. doi: 10.3389/fbioe.2021.704738 (PMC8415910; doi:10.3389/fbioe.2021.704738)
Supplement: Supplementary file 4 [file DataSheet2.ZIP › Mechanics_compRelax/compRelax_HBE_02_04_P1_PC_CR.txt]

167.7185	1	0.0790783190704642
167.7385	1	0.0720006352632661
167.7585	1	0.070690303580106
167.7785	1	0.070087169840998
167.7985	1	0.0713671235116325
167.8185	1	0.0730082129664172
167.8385	1	0.0725901200717723
167.8585	1	0.0717567084351198
167.8785	1	0.0701677877926599
167.8985	1	0.0696884666686376
167.9185	1	0.0704779933327171
167.9385	1	0.0705988340306437
167.9585	1	0.070586192168493
167.9785	1	0.070582419494482
167.9985	1	0.070784600382555
168.0185	1	0.0708859385140393
168.0385	1	0.0710177020814756
168.0585	1	0.0707048592579211
168.0785	1	0.0704017654157672
168.0985	1	0.0704177855786727
168.1185	1	0.0702372981099524
168.1385	1	0.0703821321609794
168.1585	1	0.0699375467757072
168.1785	1	0.0697714639244033
168.1985	1	0.0694787040025339
168.2185	1	0.0691850686619265
168.2385	1	0.0686431964006294
168.2585	1	0.0688562613839317
168.2785	1	0.0699673746796167
168.2985	1	0.0700987829905435
168.3185	1	0.069657922114084
168.3385	1	0.0700267917368708
168.3585	1	0.0698428901350724
168.3785	1	0.069649072426478
168.3985	1	0.0691365465887845
168.4185	1	0.0676888029549277
168.4385	1	0.0673239721958639
168.4585	1.00000113460273	0.0677478380112779
168.4785	1.00000726145749	0.0669947192501479
168.4985	1.00000726145749	0.0661582367501034
168.5185	1.00000726145749	0.065648631627654
168.5385	1.00000726145749	0.0639666498145634
168.5585	1.00000726145749	0.0627793910053762
168.5785	1.00000726145749	0.0619651242453966
168.5985	1	0.0604900715260901
168.6185	0.999998411556174	0.0588881387982379
168.6385	0.999992738542509	0.0577556175352325
168.6585	0.999940456048576	0.0575493370471498
168.6785	0.999840247935205	0.0559822141516617
168.6985	0.999713898574866	0.0548211343419169
168.7185	0.999542528178086	0.0529079066900061
168.7385	0.999330493619357	0.0521620578835777
168.7585	0.999096674688157	0.0510195409302547
168.7785	0.998862129611207	0.0473157556666842
168.7985	0.998613061619276	0.044233099893609
168.8185	0.998341483109124	0.0404298551238729
168.8385	0.997988576275076	0.0382806623303088
168.8585	0.997624051109042	0.0355575290954041
168.8785	0.997199981991585	0.0323639617473997
168.8985	0.996645932785045	0.0279158079309033
168.9185	0.995995306193878	0.0257980148158011
168.9385	0.995333787416475	0.0233947635669396
168.9585	0.994702040614784	0.0183559050402697
168.9785	0.994038320708079	0.0150834266513863
168.9985	0.993511887732058	0.0116861772172805
169.0185	0.992850368954655	0.00693356470123401
169.0385	0.99214382914081	0.00113425777109143
169.0585	0.991203470395764	-0.00382209253952145
169.0785	0.990292157480681	-0.0107411714525032
169.0985	0.989463625180992	-0.0169371624462447
169.1185	0.988764346824637	-0.0219016461927689
169.1385	0.988001893788114	-0.0281667952668128
169.1585	0.98701288327788	-0.0363312090638963
169.1785	0.985860489974106	-0.0446810285913371
169.1985	0.984827184573179	-0.0514420546303481
169.2185	0.983878838224893	-0.0584325279205903
169.2385	0.982830283763236	-0.0675503722027637
169.2585	0.981503615479685	-0.0752242610267102
169.2785	0.980346865301416	-0.0829983057126367
169.2985	0.979346962604946	-0.0916060992046395
169.3185	0.978227972005629	-0.100202444607055
169.3385	0.976788751130972	-0.109208907771521
169.3585	0.97544683378669	-0.117818917664602
169.3785	0.974186244766305	-0.127378335095753
169.3985	0.972758642223633	-0.137013496143623
169.4185	0.971219939381353	-0.143962363168753
169.4385	0.969936839842746	-0.153158792199367
169.4585	0.96853537854704	-0.16314281955186
169.4785	0.966851446554947	-0.173084966076091
169.4985	0.965401333494054	-0.183155624071062
169.5185	0.963776219307635	-0.193791452403289
169.5385	0.962032743364117	-0.204715476542419
169.5585	0.960545596870021	-0.215214906676913
169.5785	0.958876187792909	-0.224242431620381
169.5985	0.95702451613278	-0.236692350411615
169.6185	0.955344214869432	-0.246923194118936
169.6385	0.953422107071643	-0.254650933132798
169.6585	0.951408867982346	-0.264875167428648
169.6785	0.94988650341942	-0.274737372305395
169.6985	0.947841676990039	-0.284940035487705
169.7185	0.9459972667874	-0.295929970699455
169.7385	0.94390451473858	-0.30661761586262
169.7585	0.94210875630113	-0.31589088676255
169.7785	0.940279595159222	-0.323132955398095
169.7985	0.938342238300703	-0.333137153194146
169.8185	0.936624903604152	-0.343243958024644
169.8385	0.934699165077618	-0.352642314324707
169.8585	0.933037017457996	-0.36284813299365
169.8785	0.931483065554986	-0.373723841976795
169.8985	0.929657535141823	-0.38435841288938
169.9185	0.928110844696304	-0.39310307810107
169.9385	0.926478469052394	-0.403002651420401
169.9585	0.924831570493503	-0.412771791326946
169.9785	0.923478760962985	-0.420801187700397
169.9985	0.921851871123289	-0.429860283426898
170.0185	0.920455816209606	-0.438756614934947
170.0385	0.919068877828882	-0.448594837317449
170.0585	0.917700819237634	-0.457690855818814
170.0785	0.916161390249605	-0.467122887886057
170.0985	0.914826734362814	-0.47489287381238
170.1185	0.913704113034752	-0.483548377625604
170.1385	0.912376718605452	-0.491586209852348
170.1585	0.91094911606278	-0.50065135790567
170.1785	0.909833756192208	-0.509602470730838
170.1985	0.908684993617179	-0.517092060035378
170.2185	0.907339445544152	-0.52567164116896
170.2385	0.906112259228223	-0.535374312918234
170.2585	0.905153020693702	-0.544229714621106
170.2785	0.904186520701689	-0.552075659039655
170.2985	0.903004355422203	-0.560314921138838
170.3185	0.901814202539477	-0.567090196607398
170.3385	0.900799776928026	-0.574862430768207
170.3585	0.899821658604028	-0.582471423209435
170.3785	0.898788353203101	-0.590038825302255
170.3985	0.897617080109851	-0.596880210802239
170.4185	0.896631700328363	-0.602878759057975
170.4385	0.895854724376858	-0.609090006212815
170.4585	0.895074117696608	-0.614315428410082
170.4785	0.894125771348322	-0.621087878663624
170.4985	0.893051801785447	-0.627468395989809
170.5185	0.892122335226637	-0.633334139243814
170.5385	0.891393284894571	-0.639890834591022
170.5585	0.890601059882335	-0.64711571716507
170.5785	0.889798668829613	-0.652971922334007
170.5985	0.888809658319379	-0.65920777273456
170.6185	0.88795788935572	-0.666198568338065
170.6385	0.887244088084384	-0.671850685544941
170.6585	0.886653005444641	-0.67682622344262
170.6785	0.88601327103971	-0.681609288593221
170.6985	0.885336503201577	-0.685984114152881
170.7185	0.884507970901888	-0.691233399469111
170.7385	0.883678712456449	-0.6965036868767
170.7585	0.882954018998877	-0.702611332203073
170.7785	0.882354948755894	-0.707071869215536
170.7985	0.88174934320117	-0.711161698225863
170.8185	0.881153903686932	-0.715385864220712
170.8385	0.880518526156496	-0.719427011990853
170.8585	0.879752442391227	-0.722385314532195
170.8785	0.879042271848636	-0.726536924230368
170.8985	0.878440297022657	-0.730073409014753
170.9185	0.877912389063083	-0.733532248136254
170.9385	0.877481058488136	-0.737931716733389
170.9585	0.877019955937476	-0.741810100285078
170.9785	0.876555222658071	-0.744657869273219
170.9985	0.876034576155988	-0.747578274141557
171.0185	0.875410090811787	-0.750091139753945
171.0385	0.874773987135602	-0.752841196094219
171.0585	0.874201784285335	-0.755929434651337
171.0785	0.873684768511997	-0.75809059282738
171.0985	0.87326069939454	-0.760554606095011
171.1185	0.872892543499761	-0.762962767647158
171.1385	0.872465569799308	-0.765508743983723
171.1585	0.871921125004901	-0.767099686227237
171.1785	0.871654464997596	-0.770314745105259
171.1985	0.871156329013734	-0.772094793712887
171.2185	0.870605910535939	-0.772841394583595
171.2385	0.870093251637096	-0.773806034407707
171.2585	0.869654659604657	-0.776408757774375
171.2785	0.869256731734167	-0.779480478771577
171.2985	0.868903824900119	-0.782139957126701
171.3185	0.868606105143	-0.784388780531002
171.3385	0.868319277572117	-0.786949101797342
171.3585	0.868025914689493	-0.789190985518556
171.3785	0.867694792227917	-0.790863051224851
171.3985	0.867389811013307	-0.793247047240652
171.4185	0.867063045426226	-0.794921890411852
171.4385	0.866668748284481	-0.797141152517041
171.4585	0.866241048438278	-0.798171874518345
171.4785	0.865828597652807	-0.800181270897802
171.4985	0.865456811029283	-0.801853949397213
171.5185	0.865106808778231	-0.80294851727875
171.5385	0.864780043191149	-0.803372283614762
171.5585	0.86448232343403	-0.804689319272682
171.5785	0.864210744923878	-0.806855757815385
171.5985	0.863976925992678	-0.80808630210199
171.6185	0.863738750186983	-0.809949177259762
171.6385	0.863486051466306	-0.811711924409785
171.6585	0.863199950041172	-0.813450080251623
171.6785	0.862950882049241	-0.815439111207893
171.6985	0.862716336972292	-0.817063514343079
171.7185	0.862478161166597	-0.81815741770221
171.7385	0.862229093174666	-0.819238635447993
171.7585	0.861939361020787	-0.819958516151311
171.7785	0.861634379806177	-0.82082342986446
171.7985	0.861340290777804	-0.821397636910598
171.8185	0.861068712267651	-0.82247513810592
171.8385	0.860816013546975	-0.823847754895351
171.8585	0.860593086802011	-0.825485082394451
171.8785	0.860370160057046	-0.825176254559564
171.8985	0.860184266745284	-0.825266036709498
171.9185	0.859986755101537	-0.824996117258339
171.9385	0.859789969603539	-0.825636434335901
171.9585	0.859614968478013	-0.825520457269819
171.9785	0.859462477870708	-0.824890020486469
171.9985	0.859309987263404	-0.824218797148279
172.0185	0.859176376445575	-0.823562615095679
172.0385	0.85902388583827	-0.823249748397068
172.0585	0.858878656688456	-0.823441536725861
172.0785	0.85871164316617	-0.823688723144065
172.0985	0.858533011311899	-0.823856986583862
172.1185	0.858380520704594	-0.823797629214248
172.1385	0.858231660826034	-0.823823076045292
172.1585	0.85808643167622	-0.823559260650242
172.1785	0.85793031034017	-0.82266515172218
172.1985	0.857763296817884	-0.822259152407374
172.2185	0.857588295692358	-0.822037237736465
172.2385	0.857382132702773	-0.821818593948296
172.2585	0.857205616882598	-0.82189561090136
172.2785	0.857011735967596	-0.822266470112188
172.2985	0.85684472244531	-0.822246033063832
172.3185	0.85668061350602	-0.821558976584012
172.3385	0.856520861441225	-0.821779665668688
172.3585	0.856372727708415	-0.821306828133235
172.3785	0.856242021473582	-0.82048055221984
172.3985	0.856108410655753	-0.820078699206511
172.4185	0.855982061295415	-0.820282285792386
172.4385	0.855862973392567	-0.820625720521658
172.4585	0.85575913455045	-0.819432118905796
172.4785	0.855640046647603	-0.818682887799698
172.4985	0.855535481659737	-0.819722344092501
172.5185	0.85542365521438	-0.820613544242847
172.5385	0.855323447101008	-0.82023113746303
172.5585	0.855226869716382	-0.820075591469991
172.5785	0.85511940014552	-0.819818242236074
172.5985	0.855033714947129	-0.819491683192565
172.6185	0.854940768291248	-0.819560773626875
172.6385	0.854862344550349	-0.818584287795567
172.6585	0.854773028623213	-0.817260937185204
172.6785	0.854709853943044	-0.816232940919516
172.6985	0.854620538015908	-0.815608640025684
172.7185	0.854542840420758	-0.815560635245433
172.7385	0.854468047408604	-0.814573377784471
172.7585	0.854382362210213	-0.815022773993626
172.7785	0.854289415554332	-0.814823325750876
172.7985	0.854208087230437	-0.813508076743016
172.8185	0.854122402032046	-0.812429389753222
172.8385	0.85402582464742	-0.811424687584317
172.8585	0.853943770177775	-0.809765267699611
172.8785	0.853873334040115	-0.80862536904415
172.8985	0.85378401811298	-0.808147080037464
172.9185	0.853698332914589	-0.806552588368885
172.9385	0.853631527505675	-0.805717267788257
172.9585	0.85356472209676	-0.804455837136904
172.9785	0.853501547416591	-0.803350167354099
172.9985	0.853426754404437	-0.80281025682661
173.0185	0.853352687538032	-0.801128736597945
173.0385	0.853285155983368	-0.80003354796494
173.0585	0.853226338177694	-0.799034472351015
173.0785	0.853155175894285	-0.797327656499997
173.0985	0.85308110902788	-0.795796672481685
173.1185	0.853014303618965	-0.794026181855005
173.1385	0.852954759667541	-0.792137947408065
173.1585	0.852876335926642	-0.791242505456015
173.1785	0.852820422703963	-0.78955862955511
173.1985	0.852753617295049	-0.78771731357335
173.2185	0.852675919699899	-0.786456829965905
173.2385	0.852616375748475	-0.785636049294679
173.2585	0.852567723983287	-0.78451677470885
173.2785	0.852508180031863	-0.784132796154481
173.2985	0.85244863608044	-0.783215464754805
173.3185	0.852407971918492	-0.78215871496275
173.3385	0.852352058695813	-0.781045421078573
173.3585	0.852303406930625	-0.779869041336794
173.3785	0.852251850582441	-0.778996026021142
173.3985	0.852210460274744	-0.778054274417852
173.4185	0.852166165384051	-0.77692592333138
173.4385	0.852117513618864	-0.775877012516206
173.4585	0.852076849456916	-0.775951494734106
173.4785	0.852043446752458	-0.775287095682897
173.4985	0.85200278259051	-0.774699813064153
173.5185	0.851957761554068	-0.773709420012439
173.5385	0.851938881764592	-0.772488091497639
173.5585	0.851890956145154	-0.771797891468716
173.5785	0.851853922711951	-0.770934796239036
173.5985	0.851820520007494	-0.770212707092992
173.6185	0.851764606784815	-0.768871991358209
173.6385	0.851731204080358	-0.767664888397901
173.6585	0.851712324290882	-0.765859548147097
173.6785	0.851671660128934	-0.765137128729439
173.6985	0.851638257424477	-0.763671669803665
173.7185	0.851619377635001	-0.763505005992654
173.7385	0.851593236388035	-0.763156095917093
173.7585	0.851559833683578	-0.762256810080949
173.7785	0.85152643097912	-0.761314023891878
173.7985	0.85151916952163	-0.761076049266304
173.8185	0.851477779213933	-0.760435007978695
173.8385	0.85144074578073	-0.759791272788879
173.8585	0.851426222865749	-0.758887936151484
173.8785	0.851388463286797	-0.758251240124156
173.8985	0.85136304818558	-0.757264257226344
173.9185	0.851328919335373	-0.756148213731494
173.9385	0.851307134962901	-0.755207747402078
173.9585	0.851280993715935	-0.753828628638929
173.9785	0.851262113926459	-0.752598896104244
173.9985	0.851240329553987	-0.751180096997207
174.0185	0.851232341950747	-0.750248349042587
174.0385	0.851195308517544	-0.749492703504645
174.0585	0.851188047060054	-0.747827863982115
174.0785	0.851154644355597	-0.746715429599971
174.0985	0.851147382898106	-0.744987647470178
174.1185	0.8511132540479	-0.744188664725529
174.1385	0.851095100404173	-0.742800381919863
174.1585	0.851079851343442	-0.741864368288483
174.1785	0.851054436242225	-0.740799668102616
174.1985	0.851020307392019	-0.740558255468907
174.2185	0.851002153748292	-0.738935758359064
174.2385	0.850994892290801	-0.738516170157938
174.2585	0.850979643230071	-0.737856605805668
174.2785	0.850967321444391	-0.737576340496696
174.2985	0.850942609796868	-0.73712123814904
174.3185	0.850927360736138	-0.736100985360007
174.3385	0.850909207092411	-0.734843454301215
174.3585	0.85088669657419	-0.733502774379016
174.3785	0.850868542930463	-0.732570795632183
174.3985	0.850849663140987	-0.731965781804819
174.4185	0.850842401683496	-0.730726113267458
174.4385	0.850830783351511	-0.729800453452244
174.4585	0.850808998979039	-0.729632365096195
174.4785	0.850804642104545	-0.728780176788155
174.4985	0.850775596274582	-0.727606670011507
174.5185	0.850767608671342	-0.726325661813831
174.5385	0.850741467424376	-0.725400797833833
174.5585	0.850741467424376	-0.724770436654828
174.5785	0.850719864588341	-0.723891392887412
174.5985	0.850710390655521	-0.72304920026969
174.6185	0.850703526308987	-0.721837700319812
174.6385	0.850689911076192	-0.721494456590992
174.6585	0.850682649618701	-0.720393633444655
174.6785	0.850644890039749	-0.719573449649842
174.6985	0.850641259311004	-0.718998685519052
174.7185	0.850641259311004	-0.718077315255654
174.7385	0.850623105667277	-0.71726303257897
174.7585	0.850618748792783	-0.715654872440549
174.7785	0.850611487335292	-0.714725352824535
174.7985	0.85058970296282	-0.714787543367518
174.8185	0.850585346088325	-0.713712437636198
174.8385	0.850563561715853	-0.712566438903803
174.8585	0.850555574112614	-0.711874161744965
174.8785	0.850551943383868	-0.711262152526049
174.8985	0.850548312655123	-0.710276331547653
174.9185	0.850530159011396	-0.709601869160133
174.9385	0.850526528282651	-0.708522899648837
174.9585	0.8505035071932	-0.707682370326717
174.9785	0.850496756306939	-0.706624426781837
174.9985	0.850492399432444	-0.706127710210717
175.0185	0.850493125578194	-0.705013266344651
175.0385	0.850470615059972	-0.703574448002746
175.0585	0.8504670977915	-0.702362681448071
175.0785	0.850463353602482	-0.701015861657178
175.0985	0.850460449019485	-0.699972923585303
175.1185	0.850450770858173	-0.699699430834022
175.1385	0.850444065356022	-0.698405900169217
175.1585	0.850418332566039	-0.697146502876842
175.1785	0.850411071108549	-0.695760981619376
175.1985	0.850411071108549	-0.695246625360685
175.2185	0.850403809651058	-0.694347633983571
175.2385	0.850403809651058	-0.693144737012382
175.2585	0.850403809651058	-0.692441298264634
175.2785	0.850390773065657	-0.691756235352032
175.2985	0.850383171227346	-0.690883307578254
175.3185	0.85036314548911	-0.69023343649892
175.3385	0.850351527157125	-0.688269593727248
175.3585	0.850351527157125	-0.687812720646235
175.3785	0.850351527157125	-0.68668373289159
175.3985	0.850351527157125	-0.685051745446792
175.4185	0.850351527157125	-0.683507092958638
175.4385	0.850351527157125	-0.682598169558024
175.4585	0.850333373513398	-0.681272650296697
175.4785	0.850333373513398	-0.679764045164668
175.4985	0.850333373513398	-0.678528904929688
175.5185	0.850333373513398	-0.67794557761197
175.5385	0.850329016638904	-0.676904684836602
175.5585	0.850303601537686	-0.675687538435864
175.5785	0.850303601537686	-0.674512467843015
175.5985	0.85029755410512	-0.673162894462274
175.6185	0.85028472174821	-0.671876001063173
175.6385	0.85027746029072	-0.670932952248481
175.6585	0.85027746029072	-0.670679327523376
175.6785	0.85027746029072	-0.67007847989337
175.6985	0.85027746029072	-0.669662472950718
175.7185	0.85027746029072	-0.668913942179611
175.7385	0.85027746029072	-0.667559255557604
175.7585	0.850258580501244	-0.666466701139164
175.7785	0.850258580501244	-0.665930658370827
175.7985	0.850258580501244	-0.66560592576914
175.8185	0.850239700711768	-0.664466687656908
175.8385	0.850232439254277	-0.664050835902123
175.8585	0.850225177796787	-0.663288294452031
175.8785	0.850225177796787	-0.662436090227287
175.8985	0.850225177796787	-0.662573411593872
175.9185	0.850225177796787	-0.662091919350441
175.9385	0.850225177796787	-0.66178190572108
175.9585	0.850225177796787	-0.661299490308798
175.9785	0.850225177796787	-0.660546864965502
175.9985	0.850225177796787	-0.660368932127827
176.0185	0.850225177796787	-0.66020971733444
176.0385	0.850209928736056	-0.659571994679683
176.0585	0.850209928736056	-0.659453005377308
176.0785	0.850206298007311	-0.659870397073237
176.0985	0.850206298007311	-0.65960973716482
176.1185	0.850202326897746	-0.659015936655654
176.1385	0.850191775092329	-0.658216643535271
176.1585	0.850191491441646	-0.658198395033759
176.1785	0.850184513634839	-0.657625497136552
176.1985	0.850191775092329	-0.656939375763112
176.2185	0.850184513634839	-0.656472347824739
176.2385	0.850184513634839	-0.65623728197688
176.2585	0.850184513634839	-0.655592042658505
176.2785	0.850184513634839	-0.654484112703685
176.2985	0.850184513634839	-0.653400630806713
176.3185	0.85018259615622	-0.651829564547727
176.3385	0.850165633845363	-0.651515806513674
176.3585	0.850165633845363	-0.650837826534497
176.3785	0.850165633845363	-0.650982963002906
176.3985	0.850165633845363	-0.649816964931525
176.4185	0.850165633845363	-0.649567211944748
176.4385	0.850159558047728	-0.649565102981424
176.4585	0.850150384784632	-0.649229021769552
176.4785	0.850149789118198	-0.648871799195157
176.4985	0.850146754055887	-0.648221287468473
176.5185	0.850146754055887	-0.647771354070547
176.5385	0.850146754055887	-0.64675660050286
176.5585	0.850146754055887	-0.646363211197057
176.5785	0.850146754055887	-0.646465141771569
176.5985	0.850146754055887	-0.646285227304205
176.6185	0.850146754055887	-0.645283143433163
176.6385	0.850146754055887	-0.64528372439287
176.6585	0.850146754055887	-0.645420822925594
176.6785	0.850146754055887	-0.645435422522639
176.6985	0.850146754055887	-0.644883809238293
176.7185	0.850143123327142	-0.643791067798578
176.7385	0.850143123327142	-0.643491360235269
176.7585	0.850124969683415	-0.643462487333619
176.7785	0.850124969683415	-0.642702488577044
176.7985	0.850124969683415	-0.642739884873861
176.8185	0.850124969683415	-0.642596968785705
176.8385	0.850124969683415	-0.642476654417695
176.8585	0.850124969683415	-0.642180166007837
176.8785	0.850116982080175	-0.642322322073361
176.8985	0.850116982080175	-0.642329114526932
176.9185	0.850116982080175	-0.643030937729191
176.9385	0.850116982080175	-0.642584418464343
176.9585	0.850116982080175	-0.64242556577598
176.9785	0.850116982080175	-0.642673114299208
176.9985	0.850116982080175	-0.641676708712434
177.0185	0.850116982080175	-0.641044318153627
177.0385	0.850116982080175	-0.639728687144863
177.0585	0.850116982080175	-0.639146330746109
177.0785	0.850116982080175	-0.63866872615771
177.0985	0.850116982080175	-0.638039228459915
177.1185	0.850116982080175	-0.637368092663599
177.1385	0.850116982080175	-0.636653949932191
177.1585	0.850116982080175	-0.636191645275826
177.1785	0.850116982080175	-0.635849869862981
177.1985	0.850116982080175	-0.634709434018749
177.2185	0.850116982080175	-0.633446121217109
177.2385	0.850116982080175	-0.633343251557042
177.2585	0.850116982080175	-0.632759482550779
177.2785	0.850098102290699	-0.632030776034911
177.2985	0.850098102290699	-0.631384271338542
177.3185	0.850098102290699	-0.631359819301519
177.3385	0.850098102290699	-0.631089374599117
177.3585	0.850098102290699	-0.63034285331193
177.3785	0.850098102290699	-0.630335686815807
177.3985	0.850098102290699	-0.629866040579571
177.4185	0.850098102290699	-0.629081514181627
177.4385	0.850098102290699	-0.629027974367446
177.4585	0.850098102290699	-0.628610594609046
177.4785	0.850083579375718	-0.628541293278404
177.4985	0.850083579375718	-0.627779113933336
177.5185	0.850083579375718	-0.627279412980155
177.5385	0.850083579375718	-0.62682427879909
177.5585	0.850083579375718	-0.626328366021538
177.5785	0.850083579375718	-0.625513466572561
177.5985	0.850083579375718	-0.624626683307666
177.6185	0.850083579375718	-0.624205614853037
177.6385	0.850083579375718	-0.62412020183844
177.6585	0.850083579375718	-0.624131864803536
177.6785	0.850064699586242	-0.624045433119863
177.6985	0.850064699586242	-0.623332265286594
177.7185	0.850064699586242	-0.622505925706382
177.7385	0.850064699586242	-0.621598721309835
177.7585	0.850064699586242	-0.620883006803874
177.7785	0.850064699586242	-0.619807216654268
177.7985	0.850064699586242	-0.618695216002316
177.8185	0.850064699586242	-0.617748024865323
177.8385	0.850064699586242	-0.616940144682955
177.8585	0.850064699586242	-0.615645643099186
177.8785	0.850064699586242	-0.614886515782172
177.8985	0.850064699586242	-0.61394017618886
177.9185	0.850064699586242	-0.613067932833368
177.9385	0.850064699586242	-0.611577524473562
177.9585	0.850064699586242	-0.610680558497073
177.9785	0.850064699586242	-0.609686564291005
177.9985	0.850064699586242	-0.608514561642916
178.0185	0.850064699586242	-0.607871160703891
178.0385	0.850064699586242	-0.606894340621792
178.0585	0.850064699586242	-0.606280294064722
178.0785	0.850064699586242	-0.605590750599851
178.0985	0.850064699586242	-0.604032409745976
178.1185	0.850064699586242	-0.603149665344804
178.1385	0.850064699586242	-0.602515515990169
178.1585	0.850064699586242	-0.601780064770842
178.1785	0.850064699586242	-0.601698129556141
178.1985	0.850064699586242	-0.60132635911399
178.2185	0.850064699586242	-0.601556009303202
178.2385	0.850064699586242	-0.60137904738449
178.2585	0.850064699586242	-0.60091269590605
178.2785	0.850064699586242	-0.600097832269659
178.2985	0.850064699586242	-0.599969798300049
178.3185	0.850064699586242	-0.599817551043982
178.3385	0.850064699586242	-0.599423290298617
178.3585	0.850064699586242	-0.599880437942779
178.3785	0.850064699586242	-0.599854083859589
178.3985	0.850064699586242	-0.600660762330781
178.4185	0.850064699586242	-0.601227687484689
178.4385	0.850064699586242	-0.601238610323034
178.4585	0.850064699586242	-0.60124144747558
178.4785	0.850064699586242	-0.600692762864831
178.4985	0.850064699586242	-0.600920495091171
178.5185	0.850064699586242	-0.601040256353706
178.5385	0.850064699586242	-0.601781740003973
178.5585	0.850064699586242	-0.601822204245549
178.5785	0.850064699586242	-0.601914779777093
178.5985	0.850064699586242	-0.602986662375787
178.6185	0.850064699586242	-0.603566718810766
178.6385	0.850064699586242	-0.603374966294558
178.6585	0.850064699586242	-0.603398391704152
178.6785	0.850061068857497	-0.602769268048908
178.6985	0.850061068857497	-0.602990645531045
178.7185	0.850061068857497	-0.603048534584684
178.7385	0.850061068857497	-0.603424916891913
178.7585	0.850061068857497	-0.6029340218554
178.7785	0.850061068857497	-0.602948514014691
178.7985	0.850061068857497	-0.603275657997083
178.8185	0.850061068857497	-0.602858592593593
178.8385	0.850061068857497	-0.602497219738545
178.8585	0.850061068857497	-0.601983563814844
178.8785	0.850064699586242	-0.601569689710571
178.8985	0.850064699586242	-0.601462450915166
178.9185	0.850064699586242	-0.601100433433592
178.9385	0.850064699586242	-0.601400646352263
178.9585	0.850064699586242	-0.600891685856338
178.9785	0.850064699586242	-0.600558278650793
178.9985	0.850064699586242	-0.600211115433532
179.0185	0.850064699586242	-0.60030425600808
179.0385	0.850064699586242	-0.599815056100578
179.0585	0.850064699586242	-0.599053370173344
179.0785	0.850064699586242	-0.598924074804917
179.0985	0.850064699586242	-0.598855278829638
179.1185	0.850064699586242	-0.597829494985852
179.1385	0.850064699586242	-0.596711792174575
179.1585	0.850064699586242	-0.596302693081601
179.1785	0.850064699586242	-0.59571745973854
179.1985	0.850064699586242	-0.594780713938762
179.2185	0.850064699586242	-0.594136007829982
179.2385	0.850064699586242	-0.593604974844332
179.2585	0.850064699586242	-0.592933914652361
179.2785	0.850064699586242	-0.592876801538058
179.2985	0.850064699586242	-0.592910214679618
179.3185	0.850064699586242	-0.592443481200274
179.3385	0.850064699586242	-0.591941762804818
179.3585	0.850064699586242	-0.59176387373808
179.3785	0.850064699586242	-0.59174531884001
179.3985	0.850064699586242	-0.591608606287366
179.4185	0.850064699586242	-0.590968138001113
179.4385	0.850064699586242	-0.591019537018562
179.4585	0.850064699586242	-0.59074081562991
179.4785	0.850064699586242	-0.59070958705602
179.4985	0.850064699586242	-0.590635049129655
179.5185	0.850064699586242	-0.590535597581841
179.5385	0.850064699586242	-0.590014536411452
179.5585	0.850064699586242	-0.590416441154071
179.5785	0.850064699586242	-0.590310014110585
179.5985	0.850064699586242	-0.589577893461639
179.6185	0.850064699586242	-0.589182984110573
179.6385	0.850064699586242	-0.589104614237641
179.6585	0.850064699586242	-0.589489587586031
179.6785	0.850064699586242	-0.58958795679795
179.6985	0.850064699586242	-0.589719560088505
179.7185	0.850064699586242	-0.589517975028199
179.7385	0.850064699586242	-0.589410019981099
179.7585	0.850064699586242	-0.589271039298088
179.7785	0.850064699586242	-0.588629146466798
179.7985	0.850064699586242	-0.588062865939415
179.8185	0.850064699586242	-0.587863600738764
179.8385	0.850064699586242	-0.587705050467783
179.8585	0.850064699586242	-0.587091425703378
179.8785	0.850064699586242	-0.586520951124405
179.8985	0.850064699586242	-0.586213436417624
179.9185	0.850064699586242	-0.585597408230866
179.9385	0.850064699586242	-0.584877348464624
179.9585	0.850064699586242	-0.584380560268334
179.9785	0.850064699586242	-0.583501405083988
179.9985	0.850064699586242	-0.583082362029985
180.0185	0.850064699586242	-0.582334782281961
180.0385	0.850064699586242	-0.582168775035002
180.0585	0.850064699586242	-0.580911964207081
180.0785	0.850064699586242	-0.580287715042537
180.0985	0.850064699586242	-0.579522165335328
180.1185	0.850064699586242	-0.577983784028679
180.1385	0.850064699586242	-0.576764341643341
180.1585	0.850064699586242	-0.575583875287726
180.1785	0.850064699586242	-0.574545322267893
180.1985	0.850064699586242	-0.573947061102341
180.2185	0.850064699586242	-0.573613263937539
180.2385	0.850064699586242	-0.572670684665625
180.2585	0.850064699586242	-0.572056793296422
180.2785	0.850064699586242	-0.571605399540874
180.2985	0.850064699586242	-0.571174331416752
180.3185	0.850064699586242	-0.570852034070827
180.3385	0.850064699586242	-0.5710319803716
180.3585	0.850064699586242	-0.571028562259346
180.3785	0.850064699586242	-0.570969594848989
180.3985	0.850064699586242	-0.571002980136315
180.4185	0.850064699586242	-0.570663930459086
180.4385	0.850064699586242	-0.569550067552728
180.4585	0.850064699586242	-0.569227304643202
180.4785	0.850064699586242	-0.569170923697298
180.4985	0.850064699586242	-0.568558436977253
180.5185	0.850064699586242	-0.568192086172926
180.5385	0.850064699586242	-0.567658952182305
180.5585	0.850064699586242	-0.567293966235374
180.5785	0.850064699586242	-0.566681491452857
180.5985	0.850064699586242	-0.566225044143684
180.6185	0.850064699586242	-0.565844209138419
180.6385	0.850064699586242	-0.565513698773061
180.6585	0.850064699586242	-0.565520805581543
180.6785	0.850064699586242	-0.565856687834612
180.6985	0.850064699586242	-0.565482406532353
180.7185	0.850064699586242	-0.56591911712816
180.7385	0.850064699586242	-0.565963839088144
180.7585	0.850064699586242	-0.566284433346705
180.7785	0.850064699586242	-0.566020295638393
180.7985	0.850064699586242	-0.565926395041213
180.8185	0.850064699586242	-0.565128968154412
180.8385	0.850064699586242	-0.565166738493781
180.8585	0.850064699586242	-0.564626310673402
180.8785	0.850064699586242	-0.563916505243923
180.8985	0.850064699586242	-0.562678273189128
180.9185	0.850064699586242	-0.561895879629563
180.9385	0.850064699586242	-0.560838914962
180.9585	0.850064699586242	-0.559975318356134
180.9785	0.850064699586242	-0.558586502340873
180.9985	0.850064699586242	-0.55767986298733
181.0185	0.850064699586242	-0.557065844284493
181.0385	0.850064699586242	-0.556060143342392
181.0585	0.850064699586242	-0.55538775410561
181.0785	0.850064699586242	-0.554229049863986
181.0985	0.850064699586242	-0.552976858859495
181.1185	0.850064699586242	-0.552125036635655
181.1385	0.850064699586242	-0.551198986861184
181.1585	0.850064699586242	-0.550720741625436
181.1785	0.850064699586242	-0.549718725400387
181.1985	0.850064699586242	-0.549560573047014
181.2185	0.850064699586242	-0.548749111606172
181.2385	0.850064699586242	-0.547646855956445
181.2585	0.850064699586242	-0.546912132926342
181.2785	0.850064699586242	-0.545552806585023
181.2985	0.850061068857497	-0.545024674418737
181.3185	0.850061068857497	-0.54398079328213
181.3385	0.850061068857497	-0.542770574626951
181.3585	0.850061068857497	-0.542081345516991
181.3785	0.850061068857497	-0.541087828812053
181.3985	0.850061068857497	-0.540572521530278
181.4185	0.850061068857497	-0.540220766343819
181.4385	0.850061068857497	-0.539622970741868
181.4585	0.850061068857497	-0.538763504520775
181.4785	0.850061068857497	-0.538587680646422
181.4985	0.850064699586242	-0.538065278493694
181.5185	0.850064699586242	-0.537648889550137
181.5385	0.850064699586242	-0.536966938353231
181.5585	0.850064699586242	-0.53725298540505
181.5785	0.850064699586242	-0.537134533291446
181.5985	0.850064699586242	-0.537484167577053
181.6185	0.850064699586242	-0.536896069227213
181.6385	0.850064699586242	-0.536638031595834
181.6585	0.850064699586242	-0.536319502529659
181.6785	0.850064699586242	-0.535941683739864
181.6985	0.850064699586242	-0.536577201931071
181.7185	0.850064699586242	-0.536407167757918
181.7385	0.850064699586242	-0.536569760871798
181.7585	0.850064699586242	-0.537270223195837
181.7785	0.850064699586242	-0.537067921883836
181.7985	0.850064699586242	-0.536940214206666
181.8185	0.850064699586242	-0.536865095320593
181.8385	0.850064699586242	-0.536783932066051
181.8585	0.850064699586242	-0.537005098651856
181.8785	0.850064699586242	-0.536550183325475
181.8985	0.850064699586242	-0.536666470767291
181.9185	0.850064699586242	-0.536226644476613
181.9385	0.850064699586242	-0.536263833856274
181.9585	0.850064699586242	-0.536148628750353
181.9785	0.850064699586242	-0.535916427909273
181.9985	0.850064699586242	-0.535745422817155
182.0185	0.850064699586242	-0.535844357072078
182.0385	0.850064699586242	-0.535436579065563
182.0585	0.850064699586242	-0.53475721433311
182.0785	0.850064699586242	-0.534221410315338
182.0985	0.850064699586242	-0.534045960483537
182.1185	0.850064699586242	-0.533976070234835
182.1385	0.850064699586242	-0.533715816202379
182.1585	0.850064699586242	-0.532868649614554
182.1785	0.850064699586242	-0.531761809953981
182.1985	0.850064699586242	-0.531256088507388
182.2185	0.850064699586242	-0.530721056449775
182.2385	0.850064699586242	-0.531173253998892
182.2585	0.850064699586242	-0.531425076157231
182.2785	0.850064699586242	-0.531622896916964
182.2985	0.850064699586242	-0.531785820302459
182.3185	0.850064699586242	-0.532120751532444
182.3385	0.850064699586242	-0.532152143252554
182.3585	0.850064699586242	-0.531767325092031
182.3785	0.850064699586242	-0.530958915679244
182.3985	0.850064699586242	-0.530177226433846
182.4185	0.850064699586242	-0.530062041223805
182.4385	0.850064699586242	-0.529843675977962
182.4585	0.850064699586242	-0.52975644050072
182.4785	0.850064699586242	-0.5296603672734
182.4985	0.850064699586242	-0.528802098784307
182.5185	0.850064699586242	-0.528517301193777
182.5385	0.850064699586242	-0.528431677282848
182.5585	0.850064699586242	-0.528037424495835
182.5785	0.850064699586242	-0.527865742943784
182.5985	0.850064699586242	-0.527475656354129
182.6185	0.850064699586242	-0.526852565129825
182.6385	0.850064699586242	-0.525961460479705
182.6585	0.850064699586242	-0.525891944273555
182.6785	0.850064699586242	-0.526178460868152
182.6985	0.850064177668985	-0.52598115740131
182.7185	0.850063973440493	-0.525810299538708
182.7385	0.850063973440493	-0.526041250918498
182.7585	0.850063973440493	-0.526068810692041
182.7785	0.850063973440493	-0.526065102099933
182.7985	0.850063973440493	-0.52600699419161
182.8185	0.850063973440493	-0.525971432294966
182.8385	0.850063973440493	-0.525527690495023
182.8585	0.850063973440493	-0.525378996643197
182.8785	0.850063973440493	-0.525126629337735
182.8985	0.850063973440493	-0.524401328996593
182.9185	0.850063973440493	-0.523631792154949
182.9385	0.850063973440493	-0.522134089965385
182.9585	0.850063973440493	-0.521555458075444
182.9785	0.850063973440493	-0.52176732134757
182.9985	0.850063973440493	-0.521586340461015
183.0185	0.850063973440493	-0.521362304889255
183.0385	0.850063973440493	-0.520484952271674
183.0585	0.850063973440493	-0.519712060984594
183.0785	0.850063973440493	-0.519420447065436
183.0985	0.850063973440493	-0.519222829243683
183.1185	0.850063973440493	-0.519876436769359
183.1385	0.850063973440493	-0.518951560851832
183.1585	0.850063973440493	-0.518692050925302
183.1785	0.850063973440493	-0.517482178458442
183.1985	0.850063973440493	-0.516992596550036
183.2185	0.850063973440493	-0.51734236612763
183.2385	0.850063973440493	-0.517299343275833
183.2585	0.850063973440493	-0.516949000696883
183.2785	0.850063973440493	-0.516311747584904
183.2985	0.850063973440493	-0.516336533872718
183.3185	0.850063973440493	-0.516024200383702
183.3385	0.850063973440493	-0.515707290842192
183.3585	0.850063973440493	-0.514894396897961
183.3785	0.850063973440493	-0.514282069344959
183.3985	0.850063973440493	-0.51403264265062
183.4185	0.850063973440493	-0.51325712112815
183.4385	0.850063973440493	-0.512484460633282
183.4585	0.850063973440493	-0.511777313293426
183.4785	0.850063973440493	-0.511315390637965
183.4985	0.850063996132548	-0.51105015865623
183.5185	0.850064699586242	-0.510091587075642
183.5385	0.850064699586242	-0.50997003518387
183.5585	0.850064699586242	-0.509646806710742
183.5785	0.850064699586242	-0.509533503650987
183.5985	0.850064699586242	-0.508971608175647
183.6185	0.850064699586242	-0.508553965791625
183.6385	0.850064699586242	-0.5083162657292
183.6585	0.850064699586242	-0.508490545683232
183.6785	0.850064699586242	-0.508100642135677
183.6985	0.850064699586242	-0.507501258842469
183.7185	0.850063973440493	-0.506719597451304
183.7385	0.850063973440493	-0.50662189276179
183.7585	0.850063973440493	-0.506222319816356
183.7785	0.850063973440493	-0.505086360545216
183.7985	0.850063973440493	-0.505066858603239
183.8185	0.850063973440493	-0.504832298110743
183.8385	0.850063973440493	-0.50416626759734
183.8585	0.850063973440493	-0.504114128453139
183.8785	0.850063973440493	-0.503645524761037
183.8985	0.850063973440493	-0.503650785231818
183.9185	0.850063973440493	-0.502838516018231
183.9385	0.850063973440493	-0.50281232508126
183.9585	0.850063973440493	-0.502245109447498
183.9785	0.850063973440493	-0.502089865871841
183.9985	0.850063973440493	-0.50227117703001
184.0185	0.850063973440493	-0.501915379000652
184.0385	0.850063973440493	-0.501747716416444
184.0585	0.850063973440493	-0.50157426015186
184.0785	0.850063973440493	-0.500401986919797
184.0985	0.850063973440493	-0.499953923734629
184.1185	0.850063973440493	-0.499394885307715
184.1385	0.850063973440493	-0.4993914274037
184.1585	0.850063973440493	-0.499176838395959
184.1785	0.850063973440493	-0.499346216005058
184.1985	0.850063973440493	-0.498714573531355
184.2185	0.850063973440493	-0.498509116732721
184.2385	0.850063973440493	-0.498148289024796
184.2585	0.850063973440493	-0.497610348189467
184.2785	0.850063973440493	-0.497719835219359
184.2985	0.850063973440493	-0.497711212344789
184.3185	0.850063973440493	-0.496740802715358
184.3385	0.850063973440493	-0.497036734040565
184.3585	0.850063973440493	-0.496248339883469
184.3785	0.850063973440493	-0.496568902308623
184.3985	0.850063973440493	-0.496539989615212
184.4185	0.850063973440493	-0.497171325692358
184.4385	0.850063973440493	-0.497062511143224
184.4585	0.850063973440493	-0.497220914184689
184.4785	0.850063973440493	-0.497059952533003
184.4985	0.850063973440493	-0.49639215526542
184.5185	0.850060342711748	-0.496182416873322
184.5385	0.850060342711748	-0.496171048367256
184.5585	0.850060342711748	-0.495875439355312
184.5785	0.850060342711748	-0.496120711789821
184.5985	0.850060342711748	-0.49558185972317
184.6185	0.850060342711748	-0.494998019091738
184.6385	0.850060342711748	-0.494715696548731
184.6585	0.850060342711748	-0.494675912746264
184.6785	0.850060342711748	-0.494954423238585
184.6985	0.850060342711748	-0.494763948037899
184.7185	0.850063973440493	-0.494865679653608
184.7385	0.850063973440493	-0.494395786708455
184.7585	0.850063973440493	-0.494073819634145
184.7785	0.850063973440493	-0.493830687996368
184.7985	0.850063973440493	-0.493634419115307
184.8185	0.850063973440493	-0.493826629236765
184.8385	0.850063973440493	-0.493482247463585
184.8585	0.850063973440493	-0.494224785595514
184.8785	0.850063973440493	-0.493831865832488
184.8985	0.850063973440493	-0.493319642412177
184.9185	0.850063973440493	-0.493018390928549
184.9385	0.850063973440493	-0.493403817903013
184.9585	0.850063973440493	-0.492897694559635
184.9785	0.850063973440493	-0.492789870825345
184.9985	0.850063973440493	-0.492319213878384
185.0185	0.850063973440493	-0.491930520000358
185.0385	0.850063973440493	-0.491600196656276
185.0585	0.850063973440493	-0.491273000944594
185.0785	0.850063973440493	-0.490443283043889
185.0985	0.850063973440493	-0.489596271643932
185.1185	0.850063973440493	-0.489836208003315
185.1385	0.850063973440493	-0.48940393418884
185.1585	0.850063973440493	-0.489248292695575
185.1785	0.850063973440493	-0.489519298461805
185.1985	0.850063973440493	-0.489539098841988
185.2185	0.850063973440493	-0.489359439041893
185.2385	0.850063973440493	-0.489761865056578
185.2585	0.850063973440493	-0.490195599228675
185.2785	0.850063973440493	-0.489996111194163
185.2985	0.850063973440493	-0.489385701604033
185.3185	0.850063973440493	-0.488962014851543
185.3385	0.850063973440493	-0.48927332171313
185.3585	0.850063973440493	-0.489065787784581
185.3785	0.850063973440493	-0.489225850142473
185.3985	0.850063973440493	-0.488785080787064
185.4185	0.850063973440493	-0.48871130288333
185.4385	0.850063973440493	-0.488440484138376
185.4585	0.850063973440493	-0.487674998097983
185.4785	0.850063973440493	-0.488090284809765
185.4985	0.850063973440493	-0.488209417362479
185.5185	0.850063973440493	-0.488727171837545
185.5385	0.850063973440493	-0.488899669120692
185.5585	0.850063973440493	-0.488998129853661
185.5785	0.850063973440493	-0.489068314561393
185.5985	0.850063973440493	-0.489264814234667
185.6185	0.850063973440493	-0.489679245423591
185.6385	0.850063973440493	-0.490029759107112
185.6585	0.850063973440493	-0.490304023818553
185.6785	0.850063973440493	-0.490643081454135
185.6985	0.850063973440493	-0.491663262617997
185.7185	0.850063973440493	-0.4920859824307
185.7385	0.850063973440493	-0.49133440758989
185.7585	0.850063973440493	-0.491441737906345
185.7785	0.850063973440493	-0.491255715403695
185.7985	0.850063973440493	-0.49037643686489
185.8185	0.850063973440493	-0.490341141573044
185.8385	0.850063973440493	-0.490433315207804
185.8585	0.850063973440493	-0.48988753937477
185.8785	0.850063973440493	-0.488944991936265
185.8985	0.850063973440493	-0.489138427643955
185.9185	0.850063973440493	-0.489633644065693
185.9385	0.850063973440493	-0.489327422591139
185.9585	0.850063973440493	-0.489456395646303
185.9785	0.850063973440493	-0.489150317422088
185.9985	0.850063973440493	-0.489462714577921
186.0185	0.850063973440493	-0.489349554768506
186.0385	0.850063973440493	-0.48941908689136
186.0585	0.850063973440493	-0.489412306375316
186.0785	0.850063973440493	-0.489341954542189
186.0985	0.850063973440493	-0.489139884022401
186.1185	0.850063973440493	-0.489426627430034
186.1385	0.850063973440493	-0.489185429671834
186.1585	0.850063973440493	-0.489055613031339
186.1785	0.850063973440493	-0.488384445401615
186.1985	0.850063973440493	-0.487862731646349
186.2185	0.850063973440493	-0.487552423557959
186.2385	0.850063973440493	-0.487103763496379
186.2585	0.850063973440493	-0.486039572645051
186.2785	0.850063973440493	-0.485675625263077
186.2985	0.850063973440493	-0.485839770255629
186.3185	0.850063973440493	-0.48511869182031
186.3385	0.850063973440493	-0.485095704120085
186.3585	0.850063973440493	-0.485057687071799
186.3785	0.850063973440493	-0.484822995266492
186.3985	0.850063973440493	-0.484045842281828
186.4185	0.850063973440493	-0.484137669728269
186.4385	0.850063973440493	-0.484429582085633
186.4585	0.850063973440493	-0.48467291666139
186.4785	0.850063973440493	-0.484262854607804
186.4985	0.850063973440493	-0.484498429790201
186.5185	0.850063973440493	-0.484502194090774
186.5385	0.850063973440493	-0.484676879920767
186.5585	0.850063973440493	-0.484663549680893
186.5785	0.850063973440493	-0.484810349444904
186.5985	0.850063973440493	-0.484185280570088
186.6185	0.850063973440493	-0.484128278872716
186.6385	0.850063973440493	-0.484230102009474
186.6585	0.850063973440493	-0.483783960766354
186.6785	0.850063973440493	-0.483610277688734
186.6985	0.850063973440493	-0.483376453343812
186.7185	0.850063973440493	-0.483159070954461
186.7385	0.850063973440493	-0.482994229606095
186.7585	0.850063973440493	-0.482265252506254
186.7785	0.850063973440493	-0.482089253548154
186.7985	0.850063973440493	-0.48220412838246
186.8185	0.850063973440493	-0.482346873366044
186.8385	0.850063973440493	-0.482935500946303
186.8585	0.850063973440493	-0.483711993387737
186.8785	0.850063973440493	-0.483922165510028
186.8985	0.850063973440493	-0.484193370235063
186.9185	0.850063973440493	-0.484295778310705
186.9385	0.850063973440493	-0.484637295077105
186.9585	0.850063973440493	-0.483807589113928
186.9785	0.850063973440493	-0.483845287828127
186.9985	0.850063973440493	-0.483673841047465
187.0185	0.850063973440493	-0.483537371224562
187.0385	0.850063973440493	-0.482820351548847
187.0585	0.850063973440493	-0.4823336545431
187.0785	0.850063973440493	-0.482146684996543
187.0985	0.850063973440493	-0.482124524964943
187.1185	0.850063973440493	-0.482213260591568
187.1385	0.850063973440493	-0.482204315403736
187.1585	0.850063973440493	-0.482641014062014
187.1785	0.850063973440493	-0.482203997069649
187.1985	0.850063973440493	-0.482529593152546
187.2185	0.850063973440493	-0.482916548130625
187.2385	0.850063973440493	-0.482392988037657
187.2585	0.850063973440493	-0.481831944105997
187.2785	0.850063973440493	-0.481332577403606
187.2985	0.850063973440493	-0.481077683321332
187.3185	0.850063973440493	-0.481676939280905
187.3385	0.850063973440493	-0.481325856575204
187.3585	0.850063973440493	-0.481267131894588
187.3785	0.850063973440493	-0.481242986254124
187.3985	0.850063973440493	-0.481804034164959
187.4185	0.850063973440493	-0.481598064052611
187.4385	0.850063973440493	-0.480847499922526
187.4585	0.850063973440493	-0.48065656711659
187.4785	0.850063973440493	-0.480034665665935
187.4985	0.850063973440493	-0.478837295770324
187.5185	0.850063973440493	-0.478577937052486
187.5385	0.850063973440493	-0.478179020671105
187.5585	0.850063973440493	-0.477867574538355
187.5785	0.850063973440493	-0.478339691842938
187.5985	0.850063973440493	-0.478638229528478
187.6185	0.850063973440493	-0.479051049151088
187.6385	0.850063973440493	-0.479917526680438
187.6585	0.850063973440493	-0.481410947276538
187.6785	0.850063973440493	-0.482026486024638
187.6985	0.850063973440493	-0.481528436429531
187.7185	0.850063973440493	-0.480687131168075
187.7385	0.850063247294744	-0.480632206600617
187.7585	0.850063247294744	-0.480731176668125
187.7785	0.850063247294744	-0.480452570675579
187.7985	0.850063247294744	-0.480046260985038
187.8185	0.850063247294744	-0.479930900691249
187.8385	0.850063247294744	-0.479370867470315
187.8585	0.850063247294744	-0.479277050435833
187.8785	0.850063247294744	-0.479097362781505
187.8985	0.850063247294744	-0.478172502780683
187.9185	0.850063247294744	-0.477805296453499
187.9385	0.850063247294744	-0.477532858183879
187.9585	0.850063247294744	-0.477479955037871
187.9785	0.850063247294744	-0.47725100518365
187.9985	0.850063247294744	-0.476731893809541
188.0185	0.850063247294744	-0.476031674215243
188.0385	0.850063247294744	-0.475764512333108
188.0585	0.850063247294744	-0.475672179531305
188.0785	0.850063247294744	-0.47510035601164
188.0985	0.850063247294744	-0.475833972830793
188.1185	0.850063247294744	-0.475089882820192
188.1385	0.850063247294744	-0.47451883921904
188.1585	0.850063247294744	-0.474887239299049
188.1785	0.850063247294744	-0.474920736003305
188.1985	0.850063247294744	-0.473880348583299
188.2185	0.850063247294744	-0.473699717864239
188.2385	0.850063247294744	-0.472381782912525
188.2585	0.850063247294744	-0.471126981568524
188.2785	0.850063247294744	-0.47045697187904
188.2985	0.850063247294744	-0.470278072101576
188.3185	0.850063247294744	-0.46943724434125
188.3385	0.850063247294744	-0.468800627897444
188.3585	0.850063247294744	-0.46914199743433
188.3785	0.850063247294744	-0.468597140790971
188.3985	0.850063247294744	-0.468886928268308
188.4185	0.850063247294744	-0.468847940301058
188.4385	0.850063247294744	-0.468363738238715
188.4585	0.850063247294744	-0.469155307778324
188.4785	0.850063247294744	-0.468988448987683
188.4985	0.850063247294744	-0.469888248137542
188.5185	0.850063247294744	-0.469997926167886
188.5385	0.850063247294744	-0.469545776368883
188.5585	0.850063247294744	-0.469195779978252
188.5785	0.850063247294744	-0.469500143177576
188.5985	0.850063247294744	-0.469340864717372
188.6185	0.850063247294744	-0.469475233535303
188.6385	0.850063247294744	-0.470048139390863
188.6585	0.850063247294744	-0.469580633951359
188.6785	0.850063247294744	-0.469091481793971
188.6985	0.850063247294744	-0.468633399043429
188.7185	0.850063247294744	-0.468645085883582
188.7385	0.850063247294744	-0.468742332967846
188.7585	0.850063247294744	-0.468560902434394
188.7785	0.850063247294744	-0.46848855703405
188.7985	0.850063247294744	-0.468340396391819
188.8185	0.850063247294744	-0.467977988950989
188.8385	0.850063247294744	-0.467921711463663
188.8585	0.850063247294744	-0.468163060430555
188.8785	0.850063247294744	-0.46839143728342
188.8985	0.850063247294744	-0.4687605575943
188.9185	0.850063247294744	-0.468853702148024
188.9385	0.850063247294744	-0.469219738597441
188.9585	0.850063247294744	-0.46934922496632
188.9785	0.850063247294744	-0.468645447988605
188.9985	0.850063247294744	-0.468478565322908
189.0185	0.850063247294744	-0.467989791187247
189.0385	0.850063247294744	-0.467537724950942
189.0585	0.850063247294744	-0.46722095865977
189.0785	0.850063247294744	-0.46730027557661
189.0985	0.850063247294744	-0.467561568174024
189.1185	0.850063247294744	-0.468511787464016
189.1385	0.850063247294744	-0.46836265590282
189.1585	0.850059616565999	-0.467475514512078
189.1785	0.850059616565999	-0.467892858457894
189.1985	0.850059616565999	-0.467617567119024
189.2185	0.850059616565999	-0.46751090530415
189.2385	0.850059616565999	-0.467215690230638
189.2585	0.850059616565999	-0.467659455905638
189.2785	0.850059616565999	-0.467674779712729
189.2985	0.850059616565999	-0.468529646006271
189.3185	0.850059616565999	-0.468782725584253
189.3385	0.850059616565999	-0.469243199819619
189.3585	0.850063247294744	-0.469723179976139
189.3785	0.850063247294744	-0.470847579740762
189.3985	0.850063247294744	-0.47083203309981
189.4185	0.850063247294744	-0.470340370082313
189.4385	0.850063247294744	-0.470389863074419
189.4585	0.850063247294744	-0.470299472110544
189.4785	0.850063247294744	-0.4702288735685
189.4985	0.850063247294744	-0.470237070671229
189.5185	0.850063247294744	-0.470349530145654
189.5385	0.850063247294744	-0.470540777306499
189.5585	0.850063247294744	-0.470143735117053
189.5785	0.850063247294744	-0.470224591975036
189.5985	0.850063247294744	-0.470255709131996
189.6185	0.850063247294744	-0.470253647918786
189.6385	0.850063247294744	-0.471288524179919
189.6585	0.850063247294744	-0.471520721041822
189.6785	0.850063247294744	-0.471626073707765
189.6985	0.850063247294744	-0.471647967134568
189.7185	0.850063247294744	-0.471616989248771
189.7385	0.850063247294744	-0.471244757222195
189.7585	0.850063247294744	-0.471517235283575
189.7785	0.850063247294744	-0.471862540225605
189.7985	0.850063247294744	-0.472079584384989
189.8185	0.850063247294744	-0.471874453878794
189.8385	0.850063247294744	-0.472704207592084
189.8585	0.850063247294744	-0.472635296220699
189.8785	0.850063247294744	-0.47272469636973
189.8985	0.850063247294744	-0.473399465153808
189.9185	0.850063247294744	-0.473072353004824
189.9385	0.850063247294744	-0.472580033423275
189.9585	0.850063247294744	-0.472548215931324
189.9785	0.850063247294744	-0.472072712347896
189.9985	0.850063247294744	-0.47203778314025
190.0185	0.850063247294744	-0.472239694492994
190.0385	0.850063247294744	-0.472652498198901
190.0585	0.850063247294744	-0.472360422695318
190.0785	0.850063247294744	-0.471993518785515
190.0985	0.850063247294744	-0.471272945705559
190.1185	0.850063247294744	-0.471249739150649
190.1385	0.850063247294744	-0.471068686638925
190.1585	0.850063247294744	-0.470729859795557
190.1785	0.850063247294744	-0.471051035013826
190.1985	0.850063247294744	-0.471549625776881
190.2185	0.850063247294744	-0.470978311591755
190.2385	0.850063247294744	-0.470999512641919
190.2585	0.850063247294744	-0.47002377887489
190.2785	0.850063247294744	-0.469602841733072
190.2985	0.850063247294744	-0.46881157063167
190.3185	0.850063247294744	-0.468228084146908
190.3385	0.850063247294744	-0.467913709340562
190.3585	0.850063247294744	-0.467945952604354
190.3785	0.850063247294744	-0.467207708003418
190.3985	0.850063247294744	-0.466549130486816
190.4185	0.850063247294744	-0.465826766777623
190.4385	0.850063247294744	-0.466447446621221
190.4585	0.850063247294744	-0.466912898805866
190.4785	0.850063247294744	-0.466456312225531
190.4985	0.850063247294744	-0.465843535025632
190.5185	0.850063247294744	-0.465307054547926
190.5385	0.850063247294744	-0.465978174427537
190.5585	0.850063247294744	-0.465824084812944
190.5785	0.850063247294744	-0.465974704585994
190.5985	0.850063247294744	-0.465766569801857
190.6185	0.850063247294744	-0.46507700246193
190.6385	0.850063247294744	-0.464631760512604
190.6585	0.850063247294744	-0.465505058349758
190.6785	0.850063247294744	-0.465895642336424
190.6985	0.850063247294744	-0.466137898555462
190.7185	0.850063247294744	-0.466273636209966
190.7385	0.850063247294744	-0.465770652436517
190.7585	0.850063247294744	-0.466232212986954
190.7785	0.850063247294744	-0.466649763849926
190.7985	0.850063247294744	-0.466551764701382
190.8185	0.850063247294744	-0.466467135584474
190.8385	0.850063247294744	-0.465957172336177
190.8585	0.850063247294744	-0.465517131169991
190.8785	0.850063247294744	-0.465699285913489
190.8985	0.850063247294744	-0.465703643111299
190.9185	0.850063247294744	-0.465422414841715
190.9385	0.850063247294744	-0.46482166669111
190.9585	0.850063247294744	-0.464350074637771
190.9785	0.850063247294744	-0.464204798898199
190.9985	0.850063247294744	-0.464399360712721
191.0185	0.850063247294744	-0.464687600290561
191.0385	0.850063247294744	-0.464596473179111
191.0585	0.850063247294744	-0.463914040501899
191.0785	0.850063247294744	-0.463086582773208
191.0985	0.850063247294744	-0.462864580560426
191.1185	0.850063247294744	-0.462418117004043
191.1385	0.850063247294744	-0.4625667392307
191.1585	0.850063247294744	-0.462804869044141
191.1785	0.850063247294744	-0.462258949960769
191.1985	0.850063247294744	-0.461413729190049
191.2185	0.850063247294744	-0.460667709279049
191.2385	0.850063247294744	-0.460181692712413
191.2585	0.850063247294744	-0.459452325653315
191.2785	0.850063247294744	-0.458998281766497
191.2985	0.850063247294744	-0.458110746437322
191.3185	0.850063247294744	-0.458250117079589
191.3385	0.850063247294744	-0.457398625127363
191.3585	0.850063247294744	-0.456340928291401
191.3785	0.850063247294744	-0.45643648422583
191.3985	0.850063247294744	-0.456265383633487
191.4185	0.850063247294744	-0.455534683550402
191.4385	0.850063247294744	-0.455382141835305
191.4585	0.850063247294744	-0.45546971952169
191.4785	0.850063247294744	-0.455098744914756
191.4985	0.850063247294744	-0.455164890758764
191.5185	0.850063247294744	-0.454714794214619
191.5385	0.850063247294744	-0.455141238536134
191.5585	0.850063247294744	-0.455542892590659
191.5785	0.850063247294744	-0.455527011698917
191.5985	0.850063247294744	-0.455421877887658
191.6185	0.850063247294744	-0.45555420538826
191.6385	0.850063247294744	-0.455250530586398
191.6585	0.850063247294744	-0.454621956057453
191.6785	0.850063247294744	-0.454841877161144
191.6985	0.850063247294744	-0.454410327556716
191.7185	0.850063247294744	-0.454040108993238
191.7385	0.850063247294744	-0.453264643179232
191.7585	0.850063247294744	-0.453061828553517
191.7785	0.850063247294744	-0.453423022345642
191.7985	0.850063247294744	-0.453723036305508
191.8185	0.850063247294744	-0.454229386461923
191.8385	0.850063247294744	-0.454793502317518
191.8585	0.850063247294744	-0.455187866521461
191.8785	0.850063247294744	-0.455441594705144
191.8985	0.850063247294744	-0.455947085359524
191.9185	0.850063247294744	-0.456007970732753
191.9385	0.850063247294744	-0.456795071657622
191.9585	0.850063247294744	-0.457567521256157
191.9785	0.850063247294744	-0.457429487617054
191.9985	0.850063247294744	-0.45689122844764
192.0185	0.850063247294744	-0.456726924288044
192.0385	0.850063247294744	-0.457404394932682
192.0585	0.850063247294744	-0.457514976235996
192.0785	0.850063247294744	-0.458246332883135
192.0985	0.850063247294744	-0.458189382915052
192.1185	0.850063247294744	-0.458644620554695
192.1385	0.850063247294744	-0.458479210184149
192.1585	0.850063247294744	-0.458758210115127
192.1785	0.850063247294744	-0.459235237722994
192.1985	0.850063247294744	-0.458974752898325
192.2185	0.850063247294744	-0.458997489910456
192.2385	0.850063247294744	-0.459638005946822
192.2585	0.850063247294744	-0.460067418733694
192.2785	0.850063247294744	-0.460591623453188
192.2985	0.850063247294744	-0.460601479872343
192.3185	0.850063247294744	-0.461110046429835
192.3385	0.850063247294744	-0.461478721072994
192.3585	0.850063247294744	-0.461897485584671
192.3785	0.850063247294744	-0.461989798490593
192.3985	0.850063247294744	-0.461428432245671
192.4185	0.850063247294744	-0.4617172726791
192.4385	0.850063247294744	-0.461485330484466
192.4585	0.850063247294744	-0.461539658175511
192.4785	0.850063247294744	-0.461127443387664
192.4985	0.850063247294744	-0.461119632265016
192.5185	0.850063247294744	-0.461202029064143
192.5385	0.850063247294744	-0.461382608053913
192.5585	0.850063247294744	-0.461453186700077
192.5785	0.850062521148995	-0.461324098248806
192.5985	0.850062521148995	-0.461216935057745
192.6185	0.850062521148995	-0.461339266868029
192.6385	0.850062521148995	-0.462056573044423
192.6585	0.850062521148995	-0.462075438318227
192.6785	0.850062521148995	-0.461884342366072
192.6985	0.850062521148995	-0.462320993274237
192.7185	0.850062521148995	-0.462583268728144
192.7385	0.850062521148995	-0.463037698595042
192.7585	0.850062521148995	-0.462727673028154
192.7785	0.850062521148995	-0.462331275465233
192.7985	0.850062521148995	-0.462065804732933
192.8185	0.850062521148995	-0.461958585833407
192.8385	0.850062521148995	-0.46214395575118
192.8585	0.850062521148995	-0.461855843506974
192.8785	0.850062521148995	-0.46156538354888
192.8985	0.850062521148995	-0.461475553648832
192.9185	0.850062521148995	-0.461258616927202
192.9385	0.850062521148995	-0.461202017126614
192.9585	0.850062521148995	-0.461379102399785
192.9785	0.850062521148995	-0.461206816012969
192.9985	0.850062521148995	-0.460741948767208
193.0185	0.850062521148995	-0.45988051683313
193.0385	0.850062521148995	-0.459037504505135
193.0585	0.850062521148995	-0.458890808199702
193.0785	0.850062521148995	-0.458334244820311
193.0985	0.850062521148995	-0.458375608355682
193.1185	0.850062521148995	-0.458163665500034
193.1385	0.850062521148995	-0.457195185771003
193.1585	0.850062521148995	-0.457541768028555
193.1785	0.850062521148995	-0.456718090517142
193.1985	0.850062521148995	-0.456687558299066
193.2185	0.850062521148995	-0.456689527991227
193.2385	0.850062521148995	-0.456223860931073
193.2585	0.850062521148995	-0.45540093548394
193.2785	0.850062521148995	-0.455525487674477
193.2985	0.850062521148995	-0.455281759160288
193.3185	0.850062521148995	-0.454920469867937
193.3385	0.850062521148995	-0.4541561059552
193.3585	0.850062521148995	-0.454237074230113
193.3785	0.850062521148995	-0.453658812403548
193.3985	0.850062521148995	-0.454757037147904
193.4185	0.850062521148995	-0.454826899542373
193.4385	0.850062521148995	-0.454659646813301
193.4585	0.850062521148995	-0.454202057480593
193.4785	0.850062521148995	-0.454540522218939
193.4985	0.850062521148995	-0.454903904557909
193.5185	0.850062521148995	-0.455015345363257
193.5385	0.850062521148995	-0.454868887808388
193.5585	0.850062521148995	-0.454897068333399
193.5785	0.850061795003246	-0.454942470732493
193.5985	0.850061795003246	-0.455143450958035
193.6185	0.850061795003246	-0.454761609221222
193.6385	0.850061795003246	-0.455773239135685
193.6585	0.850061795003246	-0.456722006026407
193.6785	0.850061795003246	-0.456680057552152
193.6985	0.850061795003246	-0.456952670905519
193.7185	0.850061795003246	-0.456530997616126
193.7385	0.850061795003246	-0.45670844499432
193.7585	0.850061795003246	-0.456546046860068
193.7785	0.850061795003246	-0.456261169686016
193.7985	0.850061795003246	-0.456697438593277
193.8185	0.850061795003246	-0.456492678150458
193.8385	0.850061795003246	-0.456255212859422
193.8585	0.850061795003246	-0.456986493902214
193.8785	0.850061795003246	-0.457126011773996
193.8985	0.850061795003246	-0.457154558383207
193.9185	0.850061795003246	-0.457072726627084
193.9385	0.850061795003246	-0.457036933938228
193.9585	0.850061795003246	-0.457012585359783
193.9785	0.850061795003246	-0.457537641622959
193.9985	0.850061795003246	-0.457060048972088
194.0185	0.850061795003246	-0.456077841085574
194.0385	0.850061795003246	-0.455689807750777
194.0585	0.850061795003246	-0.455699278189852
194.0785	0.850061795003246	-0.455346392917386
194.0985	0.850061795003246	-0.455060270261221
194.1185	0.850061795003246	-0.454955279700302
194.1385	0.850061795003246	-0.454688933549263
194.1585	0.850061795003246	-0.454681536260927
194.1785	0.850061795003246	-0.453907725784171
194.1985	0.850061795003246	-0.453686945178446
194.2185	0.850061795003246	-0.453384050295096
194.2385	0.850061795003246	-0.452907213687681
194.2585	0.850061795003246	-0.452340415867407
194.2785	0.850061795003246	-0.452176597167294
194.2985	0.850061795003246	-0.451603957916532
194.3185	0.850061795003246	-0.451274804450218
194.3385	0.850061795003246	-0.451088694405694
194.3585	0.850061795003246	-0.450825762387734
194.3785	0.850069056460737	-0.450805400943724
194.3985	0.850069056460737	-0.450474862724133
194.4185	0.850069056460737	-0.450624237015069
194.4385	0.850069056460737	-0.450110079715182
194.4585	0.850069056460737	-0.449740302840249
194.4785	0.850069056460737	-0.449763859562653
194.4985	0.850069056460737	-0.449295486662764
194.5185	0.850069056460737	-0.449110848913391
194.5385	0.850069056460737	-0.448372898771485
194.5585	0.850069056460737	-0.448959767555915
194.5785	0.850068330314988	-0.448371323017756
194.5985	0.850068330314988	-0.447904505975715
194.6185	0.850068330314988	-0.448255910994678
194.6385	0.850068330314988	-0.448628043541852
194.6585	0.850068330314988	-0.44893821235908
194.6785	0.850068330314988	-0.448492727680013
194.6985	0.850068330314988	-0.448599791391671
194.7185	0.850068330314988	-0.448448363845877
194.7385	0.850068330314988	-0.447950254563128
194.7585	0.850068330314988	-0.447915305459601
194.7785	0.85006152269859	-0.44756181535237
194.7985	0.850061068857497	-0.447499306475301
194.8185	0.850061068857497	-0.448012894753008
194.8385	0.850061068857497	-0.448764342260184
194.8585	0.850061068857497	-0.449064479574509
194.8785	0.850061068857497	-0.448492890826232
194.8985	0.850061068857497	-0.449287273643331
194.9185	0.850061068857497	-0.450130146700163
194.9385	0.850061068857497	-0.45004743156695
194.9585	0.850061068857497	-0.451215112829814
194.9785	0.850061068857497	-0.451513001909653
194.9985	0.850061068857497	-0.450994511287013
195.0185	0.850061068857497	-0.451401481520784
195.0385	0.850061068857497	-0.451483058609638
195.0585	0.850061068857497	-0.452433011294832
195.0785	0.850061068857497	-0.452667882163063
195.0985	0.850061068857497	-0.453113784655618
195.1185	0.850061068857497	-0.453312381354686
195.1385	0.850061068857497	-0.453331588837634
195.1585	0.850061068857497	-0.453481703255321
195.1785	0.850061068857497	-0.454019827132749
195.1985	0.850061068857497	-0.453935265661834
195.2185	0.850061068857497	-0.454442280340654
195.2385	0.850061068857497	-0.454269751224097
195.2585	0.850061068857497	-0.453907041365885
195.2785	0.850061068857497	-0.452900305838003
195.2985	0.850061068857497	-0.452200030535239
195.3185	0.850061068857497	-0.451849134850814
195.3385	0.850061068857497	-0.452205100005568
195.3585	0.850061068857497	-0.452184722644853
195.3785	0.850060762514759	-0.451678487884545
195.3985	0.850060342711748	-0.45186905460628
195.4185	0.850060342711748	-0.451264390946412
195.4385	0.850060342711748	-0.450107043603832
195.4585	0.850060342711748	-0.449698481699628
195.4785	0.850060342711748	-0.45039273650898
195.4985	0.850060342711748	-0.44995761360443
195.5185	0.850060342711748	-0.44992570459143
195.5385	0.850060342711748	-0.44936462086801
195.5585	0.850060342711748	-0.449613979916354
195.5785	0.850062339612558	-0.449451382823298
195.5985	0.850068330314988	-0.448933867098798
195.6185	0.850068330314988	-0.448983001965057
195.6385	0.850068330314988	-0.44925126209979
195.6585	0.850068330314988	-0.44949394409067
195.6785	0.850068330314988	-0.448643049014857
195.6985	0.850068330314988	-0.447930677016805
195.7185	0.850068330314988	-0.447213824466485
195.7385	0.850068330314988	-0.446983911651652
195.7585	0.850068330314988	-0.446475723115888
195.7785	0.850068330314988	-0.445805908406031
195.7985	0.850060342711748	-0.444488076912894
195.8185	0.850060342711748	-0.444392735853973
195.8385	0.850060342711748	-0.444017758195901
195.8585	0.850060342711748	-0.443223821046524
195.8785	0.850060342711748	-0.443360434119766
195.8985	0.850060342711748	-0.44398367655276
195.9185	0.850060342711748	-0.444170315827703
195.9385	0.850060342711748	-0.444633698840786
195.9585	0.850060342711748	-0.443983955095086
195.9785	0.850060342711748	-0.444038318598716
195.9985	0.850060342711748	-0.444459908325411
196.0185	0.850060342711748	-0.444289213609029
196.0385	0.850060342711748	-0.444979775742976
196.0585	0.850060342711748	-0.445633347456066
196.0785	0.850060342711748	-0.445277099779811
196.0985	0.850060342711748	-0.445328638068423
196.1185	0.850060342711748	-0.444871116381708
196.1385	0.850060342711748	-0.444253416940996
196.1585	0.850060342711748	-0.444913777128482
196.1785	0.850060342711748	-0.445104793497115
196.1985	0.850067604169238	-0.444878983212823
196.2185	0.850067604169238	-0.444587619981758
196.2385	0.850067604169238	-0.443812205897041
196.2585	0.850067604169238	-0.442672474366976
196.2785	0.850067604169238	-0.442133379570584
196.2985	0.850067604169238	-0.442242070765259
196.3185	0.850067604169238	-0.441722561473542
196.3385	0.850067604169238	-0.44200902633885
196.3585	0.850067604169238	-0.442607307400284
196.3785	0.850067604169238	-0.442613853144938
196.3985	0.850059616565999	-0.442611477576817
196.4185	0.850059616565999	-0.442955425619804
196.4385	0.850059616565999	-0.44290092284501
196.4585	0.850059616565999	-0.443271037949911
196.4785	0.850059616565999	-0.444708475517716
196.4985	0.850059616565999	-0.444433944201477
196.5185	0.850059616565999	-0.44434733345488
196.5385	0.850059616565999	-0.444044860364195
196.5585	0.850059616565999	-0.443928461505449
196.5785	0.850059616565999	-0.44442016033553
196.5985	0.850059616565999	-0.445204141586351
196.6185	0.850059616565999	-0.445288066389093
196.6385	0.850059616565999	-0.445658698786884
196.6585	0.850059616565999	-0.445535905392174
196.6785	0.850059616565999	-0.445418953427953
196.6985	0.850059616565999	-0.445372409005324
196.7185	0.850059616565999	-0.446936229184664
196.7385	0.850059616565999	-0.44691125985475
196.7585	0.850059616565999	-0.446323006317043
196.7785	0.850059616565999	-0.445697698691661
196.7985	0.850059616565999	-0.444732382407615
196.8185	0.850059616565999	-0.444375124020635
196.8385	0.850059616565999	-0.444896332420539
196.8585	0.850059616565999	-0.44528540829947
196.8785	0.850059616565999	-0.446108815226909
196.8985	0.850059616565999	-0.446410830712345
196.9185	0.850059616565999	-0.446248173931647
196.9385	0.850059616565999	-0.446053086865883
196.9585	0.850059616565999	-0.446153644624647
196.9785	0.850059616565999	-0.446371993953786
196.9985	0.850059616565999	-0.446550479896937
197.0185	0.850059616565999	-0.447362601881009
197.0385	0.850059616565999	-0.448141553453262
197.0585	0.850059616565999	-0.44836891163705
197.0785	0.850059616565999	-0.447652930526292
197.0985	0.850059616565999	-0.447298537146091
197.1185	0.850059616565999	-0.446643043490953
197.1385	0.850059616565999	-0.44678866939802
197.1585	0.850059616565999	-0.446232006539227
197.1785	0.850059616565999	-0.445784174146272
197.1985	0.850059616565999	-0.445594454989042
197.2185	0.850059616565999	-0.444735255372747
197.2385	0.850059616565999	-0.443855447603523
197.2585	0.850059616565999	-0.443191740928952
197.2785	0.850059616565999	-0.443189811028552
197.2985	0.850059616565999	-0.442033124229201
197.3185	0.850059616565999	-0.44135207232609
197.3385	0.850059616565999	-0.440129000932166
197.3585	0.850059616565999	-0.439280883321259
197.3785	0.850059616565999	-0.439525582754411
197.3985	0.85005889042025	-0.439362770785847
197.4185	0.85005889042025	-0.438952087980792
197.4385	0.85005889042025	-0.438915889415975
197.4585	0.85005889042025	-0.438947933720962
197.4785	0.85005889042025	-0.438688841607921
197.4985	0.85005889042025	-0.438203366209232
197.5185	0.85005889042025	-0.438111085136718
197.5385	0.85005889042025	-0.437104413275653
197.5585	0.85005889042025	-0.436612809945798
197.5785	0.85005889042025	-0.436542903780392
197.5985	0.85005889042025	-0.436223598774881
197.6185	0.85005889042025	-0.436365687194411
197.6385	0.85005889042025	-0.434852899948321
197.6585	0.85005889042025	-0.434411466070506
197.6785	0.85005889042025	-0.435077791042938
197.6985	0.85005889042025	-0.434928711211032
197.7185	0.85005889042025	-0.435021835868875
197.7385	0.85005889042025	-0.435864597508777
197.7585	0.85005889042025	-0.435890645195409
197.7785	0.85005889042025	-0.436096376557192
197.7985	0.85005889042025	-0.436161125710396
197.8185	0.85005889042025	-0.436479014129222
197.8385	0.85005889042025	-0.436797021923331
197.8585	0.85005889042025	-0.436830367418897
197.8785	0.85005889042025	-0.437132609717369
197.8985	0.85005889042025	-0.437360560798394
197.9185	0.85005889042025	-0.437179969871096
197.9385	0.85005889042025	-0.438060012411708
197.9585	0.85005889042025	-0.437570800566678
197.9785	0.85005889042025	-0.437811910783005
197.9985	0.85005889042025	-0.438915380081437
198.0185	0.85005889042025	-0.440061331063718
198.0385	0.85005889042025	-0.440316794168173
198.0585	0.85005889042025	-0.440184741230721
198.0785	0.85005889042025	-0.441098821643537
198.0985	0.85005889042025	-0.441104511865334
198.1185	0.85005889042025	-0.441115144223825
198.1385	0.85005889042025	-0.442223671055057
198.1585	0.85005889042025	-0.442906318607777
198.1785	0.85005889042025	-0.442893358431278
198.1985	0.85005889042025	-0.44291455152309
198.2185	0.85005889042025	-0.442232918660271
198.2385	0.85005889042025	-0.442170413762378
198.2585	0.85005889042025	-0.441884788503223
198.2785	0.85005889042025	-0.441651075575232
198.2985	0.85005889042025	-0.441488669482628
198.3185	0.85005889042025	-0.442107244342078
198.3385	0.85005889042025	-0.44096226427876
198.3585	0.85005889042025	-0.440919687094685
198.3785	0.85005889042025	-0.440226697663327
198.3985	0.85005889042025	-0.439734676519983
198.4185	0.85005889042025	-0.439987764056317
198.4385	0.85005889042025	-0.440296623724614
198.4585	0.85005889042025	-0.440500337644124
198.4785	0.85005889042025	-0.44020606961452
198.4985	0.85005889042025	-0.440888339145512
198.5185	0.85005889042025	-0.440402422058278
198.5385	0.85005889042025	-0.440170113779444
198.5585	0.85005889042025	-0.440381933280633
198.5785	0.85005889042025	-0.439788033292065
198.5985	0.85005889042025	-0.439260211501513
198.6185	0.85005889042025	-0.438809951811148
198.6385	0.85005889042025	-0.439051833987635
198.6585	0.85005889042025	-0.438559128426005
198.6785	0.85005889042025	-0.437828762593711
198.6985	0.85005889042025	-0.437507662979787
198.7185	0.85005889042025	-0.438019253711101
198.7385	0.85005889042025	-0.437232725787588
198.7585	0.85005889042025	-0.43719644763925
198.7785	0.85005889042025	-0.437235121251589
198.7985	0.85005889042025	-0.437375534437989
198.8185	0.85005889042025	-0.436715798981148
198.8385	0.85005889042025	-0.436403242658271
198.8585	0.85005889042025	-0.436631368823043
198.8785	0.85005889042025	-0.43673474781765
198.8985	0.85005889042025	-0.435740112964233
198.9185	0.85005889042025	-0.435479592326978
198.9385	0.85005889042025	-0.434583334643832
198.9585	0.85005889042025	-0.43429667081972
198.9785	0.85005889042025	-0.433814907992315
198.9985	0.85005889042025	-0.433957497788032
199.0185	0.85005889042025	-0.434172620005369
199.0385	0.85005889042025	-0.433938783722919
199.0585	0.85005889042025	-0.433792608689553
199.0785	0.85005889042025	-0.433167929773993
199.0985	0.85005889042025	-0.432972118498182
199.1185	0.85005889042025	-0.433049159326302
199.1385	0.85005889042025	-0.433096611001078
199.1585	0.85005889042025	-0.43274791182185
199.1785	0.85005889042025	-0.433177746401387
199.1985	0.85005889042025	-0.43265592122919
199.2185	0.85005889042025	-0.432801133301945
199.2385	0.85005889042025	-0.431818539435351
199.2585	0.85005889042025	-0.43126269628683
199.2785	0.85005889042025	-0.431072308628018
199.2985	0.85005889042025	-0.431724113586928
199.3185	0.85005889042025	-0.431143523942355
199.3385	0.85005889042025	-0.430775899801682
199.3585	0.85005889042025	-0.430766775550926
199.3785	0.85005889042025	-0.430780428104063
199.3985	0.85005889042025	-0.430700908249244
199.4185	0.85005889042025	-0.43042620980761
199.4385	0.85005889042025	-0.430209257169276
199.4585	0.85005889042025	-0.430593637620429
199.4785	0.85005889042025	-0.43058133798716
199.4985	0.85005889042025	-0.430946701955819
199.5185	0.85005889042025	-0.431716807819642
199.5385	0.85005889042025	-0.432142165826087
199.5585	0.85005889042025	-0.432530414036393
199.5785	0.85005889042025	-0.433113267832157
199.5985	0.85005889042025	-0.433396123584758
199.6185	0.85005889042025	-0.433033875310972
199.6385	0.85005889042025	-0.432557472433749
199.6585	0.85005889042025	-0.431991808678659
199.6785	0.85005889042025	-0.432275599537639
199.6985	0.85005889042025	-0.432537011510336
199.7185	0.85005889042025	-0.432831558082266
199.7385	0.85005889042025	-0.432704081197308
199.7585	0.85005889042025	-0.433119550951189
199.7785	0.85005889042025	-0.43264659801963
199.7985	0.85005889042025	-0.432431475802293
199.8185	0.85005889042025	-0.432541953647029
199.8385	0.85005889042025	-0.432979296931833
199.8585	0.85005889042025	-0.433854039209904
199.8785	0.85005889042025	-0.434468288704954
199.8985	0.85005889042025	-0.434026472826235
199.9185	0.85005889042025	-0.433877679495007
199.9385	0.85005889042025	-0.434106112056337
199.9585	0.85005889042025	-0.434120472902817
199.9785	0.85005889042025	-0.434028923998701
199.9985	0.85005889042025	-0.433421697749436
200.0185	0.85005889042025	-0.433386326853245
200.0385	0.85005889042025	-0.434031510463155
200.0585	0.85005889042025	-0.433177252983553
200.0785	0.85005889042025	-0.433265805568078
200.0985	0.85005889042025	-0.433256072503382
200.1185	0.85005889042025	-0.433391591303201
200.1385	0.85005889042025	-0.432783776135875
200.1585	0.85005889042025	-0.432796803958367
200.1785	0.85005889042025	-0.433266450194603
200.1985	0.85005889042025	-0.433761324407197
200.2185	0.85005889042025	-0.433763815371425
200.2385	0.85005889042025	-0.433929850472616
200.2585	0.85005889042025	-0.433596530808944
200.2785	0.85005889042025	-0.433370632982778
200.2985	0.85005889042025	-0.433117549425621
200.3185	0.85005889042025	-0.433114831648357
200.3385	0.85005889042025	-0.432851438045971
200.3585	0.85005889042025	-0.432327671035846
200.3785	0.85005889042025	-0.432578211899488
200.3985	0.85005889042025	-0.432392483855868
200.4185	0.85005889042025	-0.432001390534664
200.4385	0.85005889042025	-0.431530275982454
200.4585	0.85005889042025	-0.430462961477902
200.4785	0.85005889042025	-0.429452031898429
200.4985	0.85005889042025	-0.429012241420336
200.5185	0.85005889042025	-0.428633117460786
200.5385	0.85005889042025	-0.428055034697144
200.5585	0.85005889042025	-0.427809873679566
200.5785	0.85005889042025	-0.428487228928098
200.5985	0.85005889042025	-0.429085370718368
200.6185	0.85005889042025	-0.429403816221845
200.6385	0.85005889042025	-0.429503677624795
200.6585	0.85005889042025	-0.430281964674643
200.6785	0.85005889042025	-0.431035369936451
200.6985	0.85005889042025	-0.431926200023421
200.7185	0.85005889042025	-0.432366408315003
200.7385	0.85005889042025	-0.432895909317862
200.7585	0.85005889042025	-0.433889151459651
200.7785	0.85005889042025	-0.433514496114841
200.7985	0.85005889042025	-0.433098839339684
200.8185	0.85005889042025	-0.432975373464217
200.8385	0.85005889042025	-0.433411797559345
200.8585	0.85005889042025	-0.434433813123381
200.8785	0.85005889042025	-0.435280880231804
200.8985	0.85005889042025	-0.436051921202006
200.9185	0.85005889042025	-0.435725238804039
200.9385	0.85005889042025	-0.436635936917185
200.9585	0.85005889042025	-0.437121181523662
200.9785	0.85005889042025	-0.437463072332614
200.9985	0.85005889042025	-0.437540813495725
201.0185	0.85005889042025	-0.438572697416444
201.0385	0.85005889042025	-0.43889525738799
201.0585	0.85005889042025	-0.439474983551354
201.0785	0.85005889042025	-0.440055016111276
201.0985	0.85005889042025	-0.440452762614889
201.1185	0.85005889042025	-0.441021295355935
201.1385	0.85005889042025	-0.441885162545775
201.1585	0.85005889042025	-0.442589409066267
201.1785	0.85005889042025	-0.442288643042121
201.1985	0.85005889042025	-0.442270824291627
201.2185	0.85005889042025	-0.442216413037884
201.2385	0.85005889042025	-0.441391064272516
201.2585	0.85005889042025	-0.441268254961102
201.2785	0.85005889042025	-0.44019757805276
201.2985	0.85005889042025	-0.439675518109175
201.3185	0.85005889042025	-0.438708773300915
201.3385	0.85005889042025	-0.437994029713919
201.3585	0.85005889042025	-0.437471742957296
201.3785	0.85005889042025	-0.437340792251619
201.3985	0.85005889042025	-0.437536034505251
201.4185	0.85006615187774	-0.43699563851828
201.4385	0.85006615187774	-0.436814108505426
201.4585	0.85006615187774	-0.43605377549806
201.4785	0.85006615187774	-0.435662431488763
201.4985	0.85006615187774	-0.435102696706035
201.5185	0.85006615187774	-0.435042714605777
201.5385	0.85006615187774	-0.434511940266572
201.5585	0.85006615187774	-0.433911498512526
201.5785	0.85006615187774	-0.433278992557613
201.5985	0.85006615187774	-0.432755909965774
201.6185	0.85005889042025	-0.432474411112217
201.6385	0.85005889042025	-0.432386598654443
201.6585	0.85005889042025	-0.43240376482006
201.6785	0.85005889042025	-0.432731362428526
201.6985	0.85005889042025	-0.433308016667954
201.7185	0.85005889042025	-0.432679923619316
201.7385	0.85005889042025	-0.432692334669515
201.7585	0.85005889042025	-0.431929864844593
201.7785	0.85005889042025	-0.431732915524422
201.7985	0.85005889042025	-0.43233757918429
201.8185	0.85005889042025	-0.431819462604202
201.8385	0.85005889042025	-0.431740802251416
201.8585	0.85005889042025	-0.432353834118584
201.8785	0.85005889042025	-0.432424357056283
201.8985	0.85005889042025	-0.432062669846324
201.9185	0.85005889042025	-0.432536414633924
201.9385	0.85005889042025	-0.432962632142402
201.9585	0.85005889042025	-0.433019773110937
201.9785	0.85005889042025	-0.432570635548227
201.9985	0.85005889042025	-0.432610196516833
202.0185	0.85005889042025	-0.43219235119483
202.0385	0.85005889042025	-0.431864025397142
202.0585	0.85005889042025	-0.431855036438374
202.0785	0.85005889042025	-0.432020438850567
202.0985	0.85005889042025	-0.432116627473994
202.1185	0.85005889042025	-0.431959282893365
202.1385	0.85005889042025	-0.432878337276284
202.1585	0.85005889042025	-0.432998182101517
202.1785	0.85005889042025	-0.433105389063514
202.1985	0.85005889042025	-0.433629832533573
202.2185	0.85005889042025	-0.433670877734857
202.2385	0.85005889042025	-0.43278140454693
202.2585	0.85005889042025	-0.431765138892332
202.2785	0.85005889042025	-0.432046757121173
202.2985	0.85005889042025	-0.431844961164534
202.3185	0.85005889042025	-0.431654553609842
202.3385	0.85005889042025	-0.431818929394607
202.3585	0.85005889042025	-0.431533777657406
202.3785	0.85005889042025	-0.432174054943207
202.3985	0.85005889042025	-0.432139849945607
202.4185	0.85005889042025	-0.431565638920293
202.4385	0.85005889042025	-0.431423375417015
202.4585	0.85005889042025	-0.431517172555616
202.4785	0.85005889042025	-0.430897193047009
202.4985	0.85005889042025	-0.431544684579046
202.5185	0.85005889042025	-0.431520200708615
202.5385	0.85005889042025	-0.431668890581265
202.5585	0.85005889042025	-0.431594913718727
202.5785	0.85005889042025	-0.431916610209064
202.5985	0.85005889042025	-0.432414588179002
202.6185	0.85005889042025	-0.432601704955075
202.6385	0.85006615187774	-0.434056953315023
202.6585	0.85006615187774	-0.434582156807712
202.6785	0.85006615187774	-0.43439748722493
202.6985	0.85006615187774	-0.434513428478427
202.7185	0.85006615187774	-0.434290045491544
202.7385	0.85006615187774	-0.433686730772367
202.7585	0.85006615187774	-0.433300189628601
202.7785	0.85006615187774	-0.432936910748209
202.7985	0.85006615187774	-0.43354527902101
202.8185	0.85006615187774	-0.433000704899153
202.8385	0.850058164274501	-0.434316670158707
202.8585	0.850058164274501	-0.434643181452103
202.8785	0.850058164274501	-0.434020106144504
202.8985	0.850058164274501	-0.433286576867225
202.9185	0.850058164274501	-0.43316238678171
202.9385	0.850058164274501	-0.432618321994392
202.9585	0.850058164274501	-0.432412646341074
202.9785	0.850058164274501	-0.432119007021291
202.9985	0.850058164274501	-0.431715996067722
203.0185	0.850058164274501	-0.43143082443464
203.0385	0.850058164274501	-0.431329936404261
203.0585	0.850058164274501	-0.43172838722204
203.0785	0.850058164274501	-0.431130981579345
203.0985	0.850058164274501	-0.431394454765252
203.1185	0.850058164274501	-0.430947155581893
203.1385	0.850058164274501	-0.430180933393925
203.1585	0.850058164274501	-0.430201008337258
203.1785	0.850058164274501	-0.429900512897085
203.1985	0.850058164274501	-0.428573063735359
203.2185	0.850058164274501	-0.427954186458525
203.2385	0.850065425731991	-0.42747276981944
203.2585	0.850065425731991	-0.426957514266954
203.2785	0.850065425731991	-0.426353921005452
203.2985	0.850065425731991	-0.425975795819099
203.3185	0.850065425731991	-0.426285578656246
203.3385	0.850065425731991	-0.42690651714629
203.3585	0.850065425731991	-0.426855026607791
203.3785	0.850065425731991	-0.427166755262042
203.3985	0.850065425731991	-0.427482717759645
203.4185	0.850065425731991	-0.427303256918354
203.4385	0.850058164274501	-0.427815380859263
203.4585	0.850058164274501	-0.427683403526156
203.4785	0.850058164274501	-0.427686455554211
203.4985	0.850058164274501	-0.428826230855214
203.5185	0.850058164274501	-0.429366396049972
203.5385	0.850058164274501	-0.429328848544464
203.5585	0.850058164274501	-0.42969701783226
203.5785	0.850058164274501	-0.429841684757892
203.5985	0.850058164274501	-0.429562565451631
203.6185	0.850058164274501	-0.429987115685331
203.6385	0.850058164274501	-0.429270963470001
203.6585	0.850058164274501	-0.429449401663039
203.6785	0.850058164274501	-0.43022494308139
203.6985	0.850058164274501	-0.430155339333367
203.7185	0.850058164274501	-0.430853716569138
203.7385	0.850058164274501	-0.430061494444652
203.7585	0.850058164274501	-0.42976138498456
203.7785	0.850058164274501	-0.429417377253933
203.7985	0.850058164274501	-0.429512642708508
203.8185	0.850058164274501	-0.430083730080598
203.8385	0.850058164274501	-0.430060543421569
203.8585	0.850058164274501	-0.429212354185491
203.8785	0.850058164274501	-0.42946465384496
203.8985	0.850058164274501	-0.429395953369908
203.9185	0.850058164274501	-0.429462282256016
203.9385	0.850058164274501	-0.429013116839074
203.9585	0.850058164274501	-0.428629520285608
203.9785	0.850058164274501	-0.429346579753084
203.9985	0.850058164274501	-0.429192872139395
204.0185	0.850058164274501	-0.429046327042653
204.0385	0.850058164274501	-0.428243054746187
204.0585	0.850058164274501	-0.427724285581221
204.0785	0.850058164274501	-0.427780706318885
204.0985	0.850058164274501	-0.427971535666243
204.1185	0.850058164274501	-0.428028636843017
204.1385	0.850058164274501	-0.42703039685607
204.1585	0.850058164274501	-0.426658717934969
204.1785	0.850058164274501	-0.425816071691174
204.1985	0.850058164274501	-0.425813930894442
204.2185	0.850058164274501	-0.426454482743392
204.2385	0.850065425731991	-0.426907706919938
204.2585	0.850065425731991	-0.427030945982369
204.2785	0.850065425731991	-0.426485142295103
204.2985	0.850065425731991	-0.426522160570192
204.3185	0.850065425731991	-0.426322493472757
204.3385	0.850065425731991	-0.426055061006649
204.3585	0.850065425731991	-0.425941260549885
204.3785	0.850065425731991	-0.426178105089452
204.3985	0.850065425731991	-0.426381500674876
204.4185	0.850065425731991	-0.427307498720057
204.4385	0.850065425731991	-0.427139294967902
204.4585	0.850065425731991	-0.427539444893868
204.4785	0.850065425731991	-0.427646584209871
204.4985	0.850065425731991	-0.427490437361244
204.5185	0.850065425731991	-0.427880703013823
204.5385	0.850065425731991	-0.427529369620028
204.5585	0.850065425731991	-0.426753879930966
204.5785	0.850065425731991	-0.426710152765003
204.5985	0.850065425731991	-0.42641219603917
204.6185	0.850065425731991	-0.42645620174746
204.6385	0.850057438128751	-0.426782740895088
204.6585	0.850057438128751	-0.426252969308256
204.6785	0.850057438128751	-0.426254954917121
204.6985	0.850057438128751	-0.425653363181187
204.7185	0.850057438128751	-0.42502049512125
204.7385	0.850057438128751	-0.425641887237367
204.7585	0.850057438128751	-0.425705000949201
204.7785	0.850057438128751	-0.426025957312786
204.7985	0.850057438128751	-0.42648375356265
204.8185	0.850057438128751	-0.42548197210899
204.8385	0.850064699586242	-0.425024780693891
204.8585	0.850064699586242	-0.424449678333134
204.8785	0.850064699586242	-0.424441139021262
204.8985	0.850064699586242	-0.424093613698979
204.9185	0.850064699586242	-0.424615940247362
204.9385	0.850064699586242	-0.425387363218468
204.9585	0.850064699586242	-0.425472553399204
204.9785	0.850064699586242	-0.425266913558471
204.9985	0.850064699586242	-0.42501466562829
205.0185	0.850064699586242	-0.424092029986897
205.0385	0.850072687189482	-0.423853737027237
205.0585	0.850072687189482	-0.423915346610512
205.0785	0.850072687189482	-0.42450093807942
205.0985	0.850072687189482	-0.424444187070141
205.1185	0.850072687189482	-0.424066794052187
205.1385	0.850072687189482	-0.424197462236363
205.1585	0.850072687189482	-0.423208059999493
205.1785	0.850072687189482	-0.422711446886951
205.1985	0.850072687189482	-0.42321520262056
205.2185	0.850072687189482	-0.42288177949831
205.2385	0.850065425731991	-0.421811042902327
205.2585	0.850065425731991	-0.421827862879625
205.2785	0.850065425731991	-0.422266403896429
205.2985	0.850065425731991	-0.422164915010462
205.3185	0.850065425731991	-0.422539960314527
205.3385	0.850065425731991	-0.42232148763093
205.3585	0.850065425731991	-0.422616631079272
205.3785	0.850065425731991	-0.421764259729133
205.3985	0.850065425731991	-0.422555662143346
205.4185	0.850065425731991	-0.422648655488379
205.4385	0.850064699586242	-0.421953620760516
205.4585	0.850064699586242	-0.421310076571151
205.4785	0.850064699586242	-0.42120958645838
205.4985	0.850064699586242	-0.420673344731239
205.5185	0.850064699586242	-0.421435902098035
205.5385	0.850064699586242	-0.420496573812979
205.5585	0.850064699586242	-0.419888619374491
205.5785	0.850064699586242	-0.419046132297739
205.5985	0.850064699586242	-0.419140876480247
205.6185	0.850064699586242	-0.418958176589626
205.6385	0.850057438128751	-0.419104005434673
205.6585	0.850057438128751	-0.418696139886285
205.6785	0.850057438128751	-0.417866792048955
205.6985	0.850057438128751	-0.417823323529437
205.7185	0.850057438128751	-0.416952031197029
205.7385	0.850057438128751	-0.417207800698041
205.7585	0.850057438128751	-0.417583283711476
205.7785	0.850057438128751	-0.418012597018946
205.7985	0.850057438128751	-0.41837842257203
205.8185	0.850057438128751	-0.418397256012425
205.8385	0.850065425731991	-0.418430012589931
205.8585	0.850065425731991	-0.418458455740564
205.8785	0.850065425731991	-0.418617877451107
205.8985	0.850065425731991	-0.418081229848005
205.9185	0.850065425731991	-0.417431215518332
205.9385	0.850065425731991	-0.416776847970025
205.9585	0.850065425731991	-0.416348242955898
205.9785	0.850065425731991	-0.415267618107352
205.9985	0.850065425731991	-0.41529359814799
206.0185	0.850065425731991	-0.415036085767854
206.0385	0.850065425731991	-0.415081062395107
206.0585	0.850065425731991	-0.415199590113057
206.0785	0.850065425731991	-0.414481452288862
206.0985	0.850065425731991	-0.414205623761221
206.1185	0.850065425731991	-0.413591445891341
206.1385	0.850065425731991	-0.412933942752281
206.1585	0.850065425731991	-0.412987697441971
206.1785	0.850065425731991	-0.413289880052802
206.1985	0.850065425731991	-0.412807249765011
206.2185	0.850065425731991	-0.412281962709624
206.2385	0.85005912301381	-0.412145437178256
206.2585	0.850057438128751	-0.411427593813091
206.2785	0.850057438128751	-0.411556686243538
206.2985	0.850057438128751	-0.41108728671622
206.3185	0.850057438128751	-0.411001177345809
206.3385	0.850057438128751	-0.41133876268624
206.3585	0.850057438128751	-0.410287504157178
206.3785	0.850057438128751	-0.409835899505297
206.3985	0.850057438128751	-0.408738064720198
206.4185	0.850057438128751	-0.408965645737847
206.4385	0.850062367977626	-0.408873181623232
206.4585	0.850065425731991	-0.40937783267146
206.4785	0.850065425731991	-0.409390478493048
206.4985	0.850065425731991	-0.408925082016868
206.5185	0.850065425731991	-0.409016762233794
206.5385	0.850065425731991	-0.408855876186453
206.5585	0.850065425731991	-0.409100738765825
206.5785	0.850065425731991	-0.40854127456707
206.5985	0.850065425731991	-0.408540641878073
206.6185	0.850065425731991	-0.407967994668959
206.6385	0.850065425731991	-0.407121524436949
206.6585	0.850065425731991	-0.407335862756598
206.6785	0.850065425731991	-0.407471278097839
206.6985	0.850065425731991	-0.406743156520855
206.7185	0.850065425731991	-0.40675979743523
206.7385	0.850065425731991	-0.40689478700463
206.7585	0.850065425731991	-0.406878834487718
206.7785	0.850065425731991	-0.406769721500377
206.7985	0.850065425731991	-0.407123418524764
206.8185	0.850065425731991	-0.407701246621137
206.8385	0.850065425731991	-0.408650689971792
206.8585	0.850065425731991	-0.408245868493106
206.8785	0.850065425731991	-0.408070760870449
206.8985	0.850065425731991	-0.407947557620603
206.9185	0.850065425731991	-0.407504651447637
206.9385	0.850065425731991	-0.407503831737364
206.9585	0.850065425731991	-0.407462185680492
206.9785	0.850065425731991	-0.408004221088008
206.9985	0.850065425731991	-0.408044999684495
207.0185	0.850065425731991	-0.408438938116597
207.0385	0.850065425731991	-0.408028334895064
207.0585	0.850065425731991	-0.407721484710689
207.0785	0.850065425731991	-0.407290404649039
207.0985	0.850065425731991	-0.406979630997046
207.1185	0.850065425731991	-0.406104638030882
207.1385	0.850065425731991	-0.406246030094598
207.1585	0.850065425731991	-0.405890462857453
207.1785	0.850065425731991	-0.406295467378239
207.1985	0.850065425731991	-0.407148447542319
207.2185	0.850065425731991	-0.406862547720015
207.2385	0.850065425731991	-0.407121448832603
207.2585	0.850058164274501	-0.406984342341528
207.2785	0.850058164274501	-0.406497529939675
207.2985	0.850058164274501	-0.40677712276789
207.3185	0.850058164274501	-0.40645116457997
207.3385	0.850058164274501	-0.406818553949254
207.3585	0.850058164274501	-0.406326608410256
207.3785	0.850058164274501	-0.406680253705353
207.3985	0.850058164274501	-0.405571949707982
207.4185	0.850058164274501	-0.405703238643626
207.4385	0.850058164274501	-0.405042436767595
207.4585	0.850058164274501	-0.405159054481025
207.4785	0.850058164274501	-0.405645150631183
207.4985	0.850058164274501	-0.405830938362445
207.5185	0.850058164274501	-0.406035925618301
207.5385	0.850058164274501	-0.406033000923881
207.5585	0.850058164274501	-0.406275432226667
207.5785	0.850058164274501	-0.405849990657524
207.5985	0.850058164274501	-0.405373201800222
207.6185	0.850058164274501	-0.404997094056142
207.6385	0.850058164274501	-0.405344651211835
207.6585	0.850058164274501	-0.405396125833629
207.6785	0.850058164274501	-0.405280021433913
207.6985	0.850058164274501	-0.404772501399731
[truncated: 13,001 more rows]
