# Supplementary material for: Unraveling the Local Relation Between Tissue Composition and Human Brain Mechanics Through Machine Learning
Source: Front Bioeng Biotechnol. 2021 Aug 17;9:704738. doi: 10.3389/fbioe.2021.704738 (PMC8415910; doi:10.3389/fbioe.2021.704738)
Supplement: Supplementary file 4 [file DataSheet2.ZIP › Mechanics_compRelax/compRelax_HBE_05_12_P2a_VC_39.txt]

322.586656	0.999953421724785	0.0654099634098297
322.606656	0.999953421724785	0.0439952159352291
322.626656	0.999752036846803	0.0302775360296455
322.646656	0.999618091224399	0.031982512861768
322.666656	0.999450085238243	0.0307808181005056
322.686656	0.999237532160181	0.0240236178843
322.706656	0.998975926336035	0.0191202871224745
322.726656	0.998671004039181	0.0165490465720568
322.746656	0.998357427710516	0.0110738223530067
322.766656	0.997605307657978	0.00837002009222293
322.786656	0.997581317199748	0.00441953021357469
322.806656	0.99660869135795	-0.0013449579310751
322.826656	0.996136914299363	-0.00498812117804459
322.846656	0.995710557675335	-0.00849074455510435
322.866656	0.995321503368879	-0.0111622072120897
322.886656	0.994650273372132	-0.0146299284701071
322.906656	0.994606447449541	-0.0192989280208915
322.926656	0.994297125358229	-0.0227740897226767
322.946656	0.993974464942649	-0.0266393141390612
322.966656	0.99364502950522	-0.0301242725723699
322.986656	0.99299973513899	-0.0348552304121737
323.006656	0.99266529121373	-0.0394871903302454
323.026656	0.992491582035352	-0.043671723731319
323.046656	0.991854809376292	-0.0474527129692268
323.066656	0.991489725679365	-0.0513222229582603
323.086656	0.990894463261596	-0.0548131143430958
323.106656	0.989947640725674	-0.0574667074967915
323.126656	0.989533206552205	-0.0606285488739011
323.146656	0.9894563722468	-0.0638795795037009
323.166656	0.988811316064933	-0.0669643283233935
323.186656	0.988482356996224	-0.069013233942169
323.206656	0.988132563412087	-0.0720595598376158
323.226656	0.987753512848831	-0.0749216339637659
323.246656	0.987431487591548	-0.0782098181606492
323.266656	0.987051107165602	-0.0815115156395009
323.286656	0.986128989640994	-0.0849816078709597
323.306656	0.986073942588465	-0.0876151101646232
323.326656	0.985527706451853	-0.0897456565390658
323.346656	0.98501619230222	-0.0924785705887753
323.366656	0.984379340248371	-0.0959928396331018
323.386656	0.98401004862772	-0.0987112495859954
323.406656	0.983385952669697	-0.101922225829358
323.426656	0.983361869584216	-0.10515706121251
323.446656	0.982765191292742	-0.109151314392523
323.466656	0.982434512003643	-0.113063055377315
323.486656	0.982111044407727	-0.116586042796425
323.506656	0.981789561681494	-0.119249400848225
323.526656	0.981412641545024	-0.122683266660642
323.546656	0.981170520524929	-0.125739023203401
323.566656	0.98049157600135	-0.128965764942396
323.586656	0.980072966985319	-0.132059275907829
323.606656	0.979545428321115	-0.13527364240921
323.626656	0.979054173074708	-0.137568079108934
323.646656	0.97827664669023	-0.141295062969069
323.666656	0.977942302008455	-0.145069391066214
323.686656	0.977627865569595	-0.14810997898975
323.706656	0.977293143762574	-0.152375787062302
323.726656	0.976630409008069	-0.155842250285171
323.746656	0.976553687178611	-0.160002371440981
323.766656	0.975810631364286	-0.164551886809814
323.786656	0.975810631364286	-0.168574455806827
323.806656	0.974815550030146	-0.172539684876507
323.826656	0.974735096645687	-0.175910401164497
323.846656	0.973946507920848	-0.18004114804247
323.866656	0.973564711621192	-0.184265318016503
323.886656	0.972957500287938	-0.187678575675982
323.906656	0.972861895731568	-0.191195952456819
323.926656	0.972276610592069	-0.19532911071551
323.946656	0.972266315734649	-0.199748546818217
323.966656	0.97194717515464	-0.203760543144376
323.986656	0.971265094536959	-0.207233193986066
324.006656	0.970932225274981	-0.211943336755788
324.026656	0.970811512117127	-0.215666397148294
324.046656	0.969822358927108	-0.21914722519683
324.066656	0.969641735786004	-0.222842650211449
324.086656	0.96927188840184	-0.226338989088344
324.106656	0.968265797657197	-0.229949188109648
324.126656	0.967804315456027	-0.233615453721941
324.146656	0.96736387287349	-0.237956086221535
324.166656	0.967081028943739	-0.241910869953993
324.186656	0.966982777894459	-0.244237358917057
324.206656	0.96639808159963	-0.247899975624891
324.226656	0.966189253460342	-0.251318796172534
324.246656	0.965382178982527	-0.255101468601923
324.266656	0.965313105517575	-0.259283467267842
324.286656	0.964940108806851	-0.263113201412749
324.306656	0.964410810224863	-0.267209986022862
324.326656	0.963456372405587	-0.270939512576515
324.346656	0.963357294327274	-0.27481045108975
324.366656	0.962650998299471	-0.278358761985447
324.386656	0.96207004017588	-0.28250817517843
324.406656	0.961951973510935	-0.287102770633086
324.426656	0.961406088034634	-0.291397980837699
324.446656	0.961080886985861	-0.295624351296105
324.466656	0.960714083068543	-0.300226244559694
324.486656	0.96038512399984	-0.304257989536759
324.506656	0.960061881355816	-0.308768962606057
324.526656	0.959970630280283	-0.313822400833887
324.546656	0.959493838117628	-0.317842749450657
324.566656	0.958384428289781	-0.321373424637959
324.586656	0.958240326750836	-0.325689342474899
324.606656	0.957792454139451	-0.329501289702735
324.626656	0.956931186103075	-0.335234709435309
324.646656	0.956548542925693	-0.339476168929406
324.666656	0.956223725618388	-0.343215671277494
324.686656	0.955905187115517	-0.34773585613942
324.706656	0.955557576888031	-0.352140891603889
324.726656	0.955187980920689	-0.357273690519507
324.746656	0.954827515353893	-0.361087694981365
324.766656	0.954134795834717	-0.365098123512151
324.786656	0.954134795834717	-0.36969709606051
324.806656	0.953597028475417	-0.374947722359074
324.826656	0.952595277979149	-0.379705193449124
324.846656	0.952195161332323	-0.384889530653341
324.866656	0.951816084304138	-0.389319201196934
324.886656	0.951663606615131	-0.393781182650326
324.906656	0.951128697468173	-0.398249793411051
324.926656	0.950596540673844	-0.403642010732136
324.946656	0.950267105236414	-0.409579351301394
324.966656	0.949885163379652	-0.415274423714065
324.986656	0.949527886836811	-0.420318479044693
325.006656	0.949504068400621	-0.425345475647472
325.026656	0.94913059532117	-0.430657253924062
325.046656	0.948658037547171	-0.435753933858372
325.066656	0.947882271080478	-0.440304256999956
325.086656	0.947070988678938	-0.445119656935392
325.106656	0.947070988678938	-0.449915025698433
325.126656	0.946100466799005	-0.4551606461935
325.146656	0.946100466799005	-0.459622774876392
325.166656	0.945345627475002	-0.465696207246807
325.186656	0.945016569162809	-0.470795354270303
325.206656	0.944650817226425	-0.476668395333237
325.226656	0.944499867887074	-0.482070293989737
325.246656	0.943916210340715	-0.486905553993004
325.266656	0.943255804499969	-0.492667707356065
325.286656	0.942734974695293	-0.49821357658239
325.306656	0.942188738558682	-0.50351614306635
325.326656	0.942188738558682	-0.508782968590742
325.346656	0.941677224409049	-0.514926390689281
325.366656	0.940909106306867	-0.520590079340193
325.386656	0.940549950754061	-0.527160455094765
325.406656	0.940024965955515	-0.532891865343432
325.426656	0.939916009842413	-0.537865449465651
325.446656	0.939643024098754	-0.543378936157004
325.466656	0.939348839946882	-0.549928616216792
325.486656	0.938655564664196	-0.555745343979815
325.506656	0.938655564664196	-0.561695756142484
325.526656	0.938282091584745	-0.567726746620827
325.546656	0.937463637187418	-0.572833422245453
325.566656	0.937280235228759	-0.57811179931802
325.586656	0.936503714511587	-0.584481855390287
325.606656	0.93620554738789	-0.589863090185387
325.626656	0.935629935179975	-0.595840986517268
325.646656	0.935231432893831	-0.601536604077065
325.666656	0.934848002384808	-0.607196488635646
325.686656	0.934488079349056	-0.613669533743274
325.706656	0.933829287868984	-0.620812258268753
325.726656	0.933454048255518	-0.627274850080797
325.746656	0.933282972337586	-0.633016550478814
325.766656	0.932738707838192	-0.6391462523782
325.786656	0.932458960305147	-0.645510526707614
325.806656	0.931847521199464	-0.651363962370007
325.826656	0.931358627947981	-0.657358523491305
325.846656	0.930461705035876	-0.664296666636886
325.866656	0.930416291217539	-0.669777341042288
325.886656	0.92974121718984	-0.675462425722996
325.906656	0.929413230707278	-0.681815216150246
325.926656	0.929112225219933	-0.688989706438396
325.946656	0.928824902100935	-0.696169767573049
325.966656	0.928520079047565	-0.702505117271541
325.986656	0.927845170425675	-0.708859049722317
326.006656	0.927845170425675	-0.71553163061455
326.026656	0.927057494740886	-0.722613796059261
326.046656	0.926601325374234	-0.72932349868516
326.066656	0.926116864998376	-0.735887085965336
326.086656	0.925648521764331	-0.742141248534228
326.106656	0.925205770116733	-0.748925938733392
326.126656	0.924428865658092	-0.755926682277096
326.146656	0.924003733037039	-0.761551275523024
326.166656	0.92399509885392	-0.767394623974034
326.186656	0.923293043831006	-0.772934154372844
326.206656	0.923257633755869	-0.778286182015518
326.226656	0.922548889722123	-0.784506505670994
326.246656	0.922030507923388	-0.791878076592126
326.266656	0.921588437747712	-0.799112803647803
326.286656	0.921417540468053	-0.805939696988489
326.306656	0.920943090451625	-0.812450755165228
326.326656	0.920005623268135	-0.818759691092869
326.346656	0.920005623268135	-0.825292869509427
326.366656	0.919103698484428	-0.832549661096488
326.386656	0.919103698484428	-0.840105392265853
326.406656	0.918495276380666	-0.847124491748822
326.426656	0.918204314333912	-0.854033360095987
326.446656	0.917919836194792	-0.860319722157719
326.466656	0.917617533925923	-0.867965163851849
326.486656	0.916983963523282	-0.875170739463559
326.506656	0.916606256055176	-0.882135240671509
326.526656	0.916606256055176	-0.890084309417387
326.546656	0.915703444696341	-0.896743400902725
326.566656	0.915206817069329	-0.904424830265338
326.586656	0.914511927425966	-0.911603156479222
326.606656	0.914295834663635	-0.918411331775638
326.626656	0.913877166101517	-0.925694429695757
326.646656	0.913484228066715	-0.933200870811015
326.666656	0.913126117878604	-0.939978151784314
326.686656	0.912448152557402	-0.947086814562533
326.706656	0.912439617617767	-0.955178763584003
326.726656	0.91201871938537	-0.962623981096047
326.746656	0.911359954370229	-0.970562417483435
326.766656	0.910992237412853	-0.97875689395583
326.786656	0.910228419861654	-0.986918088599457
326.806656	0.910077669009274	-0.994963536969214
326.826656	0.909183372741377	-1.00251206582989
326.846656	0.908736221299314	-1.01026936614286
326.866656	0.908345082879691	-1.01733775170078
326.886656	0.908001184358505	-1.0259089765646
326.906656	0.907681223365695	-1.03380546845691
326.926656	0.907389434289911	-1.04099066670788
326.946656	0.906919668565931	-1.04856400971061
326.966656	0.906787092503608	-1.0567347424393
326.986656	0.90614392856417	-1.06446487691716
327.006656	0.906105567649439	-1.07372675543598
327.026656	0.905766221096063	-1.08210085589587
327.046656	0.905289428933408	-1.09075091619622
327.066656	0.904349606371229	-1.09954661434116
327.086656	0.904209659826153	-1.10706618673747
327.106656	0.903445312976365	-1.11547141231268
327.126656	0.903021205871318	-1.12383481674726
327.146656	0.902319428730158	-1.13156952727761
327.166656	0.901950190039363	-1.13894686800407
327.186656	0.901932524699188	-1.14628604047353
327.206656	0.901178088965354	-1.15433947107051
327.226656	0.901148196827935	-1.16284960762313
327.246656	0.90071459542957	-1.1716336706572
327.266656	0.900090631796196	-1.18048997961221
327.286656	0.899660159875693	-1.18863771668235
327.306656	0.899187066186883	-1.19687267729218
327.326656	0.898713668151386	-1.20481892480222
327.346656	0.898270559227239	-1.21320158446987
327.366656	0.897857229964567	-1.22187105917031
327.386656	0.897077784872729	-1.23195996964598
327.406656	0.896762647113247	-1.24079741332719
327.426656	0.896677529285032	-1.250658309055
327.446656	0.89618920502952	-1.26008598392445
327.466656	0.895882205235736	-1.26944197791593
327.486656	0.895556481504615	-1.27801028604367
327.506656	0.895294577950014	-1.28690952632945
327.526656	0.894453628362952	-1.29576425953073
327.546656	0.894453628362952	-1.3062833070033
327.566656	0.893447001703491	-1.31597116825921
327.586656	0.892992645184484	-1.32498258549789
327.606656	0.892844560673708	-1.3335867499813
327.626656	0.892141493367251	-1.34233255721654
327.646656	0.891899445125711	-1.35085512471521
327.666656	0.891123705123949	-1.35922322855675
327.686656	0.890759547699541	-1.36888808221655
327.706656	0.890342883855801	-1.37908214242016
327.726656	0.8903428838558	-1.38824035146452
327.746656	0.889631400701891	-1.39779588919899
327.766656	0.889098820468696	-1.40747004219327
327.786656	0.888813131559064	-1.41762453744914
327.806656	0.888014816972785	-1.42795171303021
327.826656	0.887507537211808	-1.4377145220676
327.846656	0.887068854547056	-1.44681972848656
327.866656	0.88704286598668	-1.45708615398639
327.886656	0.886271969066945	-1.46725395162786
327.906656	0.886249923781004	-1.47725639858645
327.926656	0.885667271901952	-1.48639930769876
327.946656	0.885573268473791	-1.49546083470183
327.966656	0.885053543579903	-1.50583183294913
327.986656	0.884716797205812	-1.51556496927048
328.006656	0.88438624362513	-1.52521530291673
328.026656	0.883622062181151	-1.53495423689766
328.046656	0.883092763599163	-1.54460168166208
328.066656	0.882598729535203	-1.55450160514893
328.086656	0.882538058685239	-1.56489295290268
328.106656	0.881708991851343	-1.57494603885606
328.126656	0.881540436717908	-1.58442957737853
328.146656	0.881076347721221	-1.59392666101635
328.166656	0.88054828637467	-1.60260540321788
328.186656	0.880220524844003	-1.61242787204229
328.206656	0.879468126909709	-1.62268705942083
328.226656	0.879087944970733	-1.63297285157066
328.246656	0.879069247498323	-1.64330787806617
328.266656	0.878348977987954	-1.65342627821576
328.286656	0.877905319916534	-1.66306714540212
328.306656	0.877694764940617	-1.67299628002059
328.326656	0.876959476582984	-1.68320907418519
328.346656	0.876534754168334	-1.69323803041481
328.366656	0.876130588387357	-1.70468332662068
328.386656	0.875357382402558	-1.7145042594831
328.406656	0.875357382402558	-1.72337422497042
328.426656	0.874775339216874	-1.73129654171553
328.446656	0.874706980305011	-1.73985907605877
328.466656	0.874166751707305	-1.74722640915737
328.486656	0.873835490189767	-1.75576157472753
328.506656	0.873246116218725	-1.76447798380985
328.526656	0.872764242789683	-1.77412392444575
328.546656	0.872218006653071	-1.78379595256001
328.566656	0.871676831934152	-1.79364385627791
328.586656	0.871654832961836	-1.80200514777001
328.606656	0.871151787589515	-1.80975860419888
328.626656	0.87039205886986	-1.81920121291614
328.646656	0.870027219973525	-1.82713321099665
328.666656	0.869703838388629	-1.83483672478652
328.686656	0.869178562475864	-1.84206118158872
328.706656	0.868818639440112	-1.84918229122974
328.726656	0.868818639440112	-1.8563247690463
328.746656	0.868125443552213	-1.86331024449138
328.766656	0.868094558979953	-1.87043029567156
328.786656	0.867344225310127	-1.87670212976141
328.806656	0.867101363272013	-1.88317477297225
328.826656	0.866718541456357	-1.88942621378469
328.846656	0.866347900124322	-1.89511220173837
328.866656	0.866004411809538	-1.9004104508163
328.886656	0.865410803449841	-1.9060391386344
328.906656	0.865410803449841	-1.91130267338017
328.926656	0.86511608999939	-1.91589073502771
328.946656	0.86464003885475	-1.92014833406
328.966656	0.864569853862779	-1.92416465177139
328.986656	0.864101530477436	-1.92866862546997
329.006656	0.863905901721533	-1.93313895125559
329.026656	0.863672163467727	-1.93709650449459
329.046656	0.863635456611065	-1.94251907099167
329.066656	0.86316488370675	-1.94847331908008
329.086656	0.862958199226717	-1.95331664089409
329.106656	0.862938767352525	-1.95780583991188
329.126656	0.862535594006392	-1.96155942854328
329.146656	0.862296728172573	-1.96487626280795
329.166656	0.862042142170868	-1.9684605176012
329.186656	0.861780145989018	-1.97122886621392
329.206656	0.861573600449861	-1.97479105249662
329.226656	0.861247843637576	-1.97740344128199
329.246656	0.860738016627175	-1.98103918263456
329.266656	0.860731803985068	-1.98389552276799
329.286656	0.860311997430996	-1.98707394139264
329.306656	0.860255011822413	-1.9901806393476
329.326656	0.859928249342822	-1.99383122302696
329.346656	0.859626628545877	-1.99672394078812
329.366656	0.859573136307936	-1.99888466523397
329.386656	0.859248921077771	-2.00120491484894
329.406656	0.859242337926657	-2.00384058977274
329.426656	0.859080392409265	-2.00592065234023
329.446656	0.858801736554545	-2.00808032230443
329.466656	0.858673732308724	-2.01055955989974
329.486656	0.858537722421851	-2.01234669541997
329.506656	0.858397954515043	-2.01478611340025
329.526656	0.858312274307085	-2.01640004732316
329.546656	0.858111802469157	-2.01858917114871
329.566656	0.857788056991484	-2.0210406301158
329.586656	0.857788056991484	-2.02218220002521
329.606656	0.857631384611215	-2.02319938486949
329.626656	0.857475559108678	-2.02609731933049
329.646656	0.85734090554942	-2.02838878756486
329.666656	0.857202864479238	-2.02989846707443
329.686656	0.856929322972067	-2.02997319998042
329.706656	0.856890260736716	-2.02978109729672
329.726656	0.856764175198253	-2.02973150482521
329.746656	0.856622038680293	-2.02997246383285
329.766656	0.856452530809412	-2.03119709506379
329.786656	0.856164221871802	-2.03243235865324
329.806656	0.85613579853795	-2.03256907916423
329.826656	0.855923298389747	-2.0331772683741
329.846656	0.85580871847921	-2.03430334337186
329.866656	0.855705346466149	-2.03462426392286
329.886656	0.855606480107266	-2.03504287722585
329.906656	0.855385464868124	-2.03532211590739
329.926656	0.855261106166286	-2.03461370716872
329.946656	0.855160830549928	-2.03530583311887
329.966656	0.855146645347931	-2.0360943705263
329.986656	0.854969647902114	-2.03748981186973
330.006656	0.854919556407561	-2.03776283507824
330.026656	0.854828192856078	-2.03856845508859
330.046656	0.854761315980244	-2.03890783503744
330.066656	0.854671189664196	-2.03853842026753
330.086656	0.854587448012293	-2.03807891297195
330.106656	0.854424046923802	-2.03807072382757
330.126656	0.854350944173396	-2.03768537245745
330.146656	0.854244720564224	-2.0359540409026
330.166656	0.854201549648631	-2.03516635105967
330.186656	0.854171042201611	-2.03428299386538
330.206656	0.854068715553248	-2.03343148599645
330.226656	0.854023685476386	-2.03256293133718
330.246656	0.853933400370763	-2.03133853487762
330.266656	0.853872094362504	-2.02944071857468
330.286656	0.853798415999892	-2.0284778534631
330.306656	0.853668327640903	-2.02851186746025
330.326656	0.853594318466677	-2.02866279362985
330.346656	0.853594318466677	-2.02883567689308
330.366656	0.853505436002297	-2.02786525134695
330.386656	0.853403770977161	-2.02644065060118
330.406656	0.853342795780516	-2.02505494630162
330.426656	0.853282667461603	-2.02356248866613
330.446656	0.853237035307603	-2.02348937926398
330.466656	0.853184601666824	-2.02186017326326
330.486656	0.853174267112011	-2.01989598430327
330.506656	0.853117526304022	-2.0181028999148
330.526656	0.853036609783301	-2.0177280257153
330.546656	0.852985691259714	-2.01775443550696
330.566656	0.852931405073899	-2.01630470228506
330.586656	0.852884634927947	-2.0152747880565
330.606656	0.852766072045582	-2.01302388354311
330.626656	0.852766072045582	-2.01246279186134
330.646656	0.852667252000325	-2.01088259339324
330.666656	0.852653437307335	-2.00969159017937
330.686656	0.852580447032879	-2.00917278122263
330.706656	0.852497611804798	-2.0086844686714
330.726656	0.85247903342457	-2.00823436814808
330.746656	0.852428538339848	-2.00829824188255
330.766656	0.852389813532344	-2.00841998875395
330.786656	0.852295777023022	-2.00772181047698
330.806656	0.852253869807792	-2.00731534957774
330.826656	0.852215045756804	-2.00615330680739
330.846656	0.852202898354347	-2.00570826779604
330.866656	0.852163941978713	-2.00559950895538
330.886656	0.852124985603079	-2.00533617504063
330.906656	0.852037757196767	-2.00543438110633
330.926656	0.851994566432477	-2.00475284374374
330.946656	0.851947141279531	-2.00436847920929
330.966656	0.851915945744355	-2.00376698695276
330.986656	0.851912419292552	-2.00228479957073
331.006656	0.851841407271546	-2.00184340946386
331.026656	0.851806202299612	-2.00119585028582
331.046656	0.851790468899262	-2.0001192483843
331.066656	0.851738015409787	-1.99878412737109
331.086656	0.85170236715029	-1.99819321176458
331.106656	0.851675121505782	-1.99806596567183
331.126656	0.851643112174037	-1.99694256468041
331.146656	0.851569963110006	-1.99615296881213
331.166656	0.851539971729104	-1.99481619246167
331.186656	0.851478817894188	-1.99379557756762
331.206656	0.851478817894188	-1.99153881172786
331.226656	0.851442719730896	-1.99077401408493
331.246656	0.851426311474854	-1.98966034217902
331.266656	0.851356867500898	-1.98871140020455
331.286656	0.85135585521736	-1.98759614060739
331.306656	0.851293722180067	-1.98656638554587
331.326656	0.851291657915597	-1.98506783181263
331.346656	0.851270485972317	-1.98308823548285
331.366656	0.851220738521843	-1.98148841967667
331.386656	0.85119193806275	-1.97956467506238
331.406656	0.851152769967683	-1.97805881556185
331.426656	0.851123129247092	-1.97653770785857
331.446656	0.851121237004661	-1.97440455512379
331.466656	0.851079779693227	-1.97323829442679
331.486656	0.85107909160507	-1.9706357899148
331.506656	0.851040889479915	-1.96941417092015
331.526656	0.851012849887535	-1.96766501265645
331.546656	0.851001178853802	-1.9662333210189
331.566656	0.850984280996572	-1.96466570470558
331.586656	0.850970691255479	-1.9633993040633
331.606656	0.85095312515879	-1.96207677714239
331.626656	0.850919031713877	-1.9606785822091
331.646656	0.850919031713877	-1.95911831145483
331.666656	0.850880075338243	-1.95821184320585
331.686656	0.850867372172275	-1.95621307918489
331.706656	0.850854986585457	-1.95430429229348
331.726656	0.850837433721232	-1.95271943818938
331.746656	0.850810631364286	-1.95039518950245
331.766656	0.850797928198318	-1.94840343281055
331.786656	0.850775909377308	-1.94663845732193
331.806656	0.850775909377308	-1.94511245125289
331.826656	0.85076320621134	-1.94338528191622
331.846656	0.850719168569319	-1.94159596182832
331.866656	0.850716522076409	-1.94030609200551
331.886656	0.850704182803216	-1.93780085049449
331.906656	0.850689527848727	-1.93605092027063
331.926656	0.850667509027717	-1.93425575079389
331.946656	0.850663274639061	-1.93306160403091
331.966656	0.85064125581805	-1.93138376851929
331.986656	0.850629545086924	-1.93034703398293
332.006656	0.850617649101293	-1.929068596333
332.026656	0.850615002608383	-1.9287603693537
332.046656	0.850606533831072	-1.92775250771899
332.066656	0.850580280621405	-1.92661317410653
332.086656	0.850576013151588	-1.92538984008699
332.106656	0.850563872365363	-1.92413409965743
332.126656	0.850537089857115	-1.92271195804248
332.146656	0.850537089857115	-1.92100887863781
332.166656	0.850518167432809	-1.92015475645019
332.186656	0.850512106964045	-1.91867700982868
332.206656	0.850506602258792	-1.91703520177731
332.226656	0.850485430315513	-1.91619649491783
332.246656	0.850481195926857	-1.91457768252505
332.266656	0.850481195926857	-1.91222611281514
332.286656	0.85047611466047	-1.91175937933579
332.306656	0.85047611466047	-1.9108231349122
332.326656	0.850439897404997	-1.90916159810582
332.346656	0.850428689507524	-1.90782063964129
332.366656	0.850424455118868	-1.90711231844449
332.386656	0.850424455118868	-1.90626049224148
332.406656	0.850428689507524	-1.9052329098101
332.426656	0.850427233936423	-1.90454566630901
332.446656	0.850381264354578	-1.90307996465349
332.466656	0.850371948699535	-1.90168390653776
332.486656	0.850371948699535	-1.9012980975624
332.506656	0.850368243609461	-1.90016632836367
332.526656	0.850367714310879	-1.89983543201823
332.546656	0.850367714310879	-1.89900281727734
332.566656	0.850367714310879	-1.89749179280625
332.586656	0.850342307978943	-1.89660343776681
332.606656	0.850320289157933	-1.89508295877335
332.626656	0.850319561372382	-1.8932202626785
332.646656	0.850316054769277	-1.89117517706877
332.666656	0.850316054769277	-1.8900287247103
332.686656	0.850316054769277	-1.88877634270535
332.706656	0.850316054769277	-1.88698889680939
332.726656	0.850316054769277	-1.88625543119893
332.746656	0.85031155573133	-1.88532057948697
332.766656	0.85028980155961	-1.8845270561719
332.786656	0.85028980155961	-1.88342072982504
332.806656	0.850289305342189	-1.88229268513513
332.826656	0.850267782738599	-1.88125747462321
332.846656	0.850267782738599	-1.87989670384097
332.866656	0.850263548349943	-1.87931644844719
332.886656	0.850260802613549	-1.87802121469502
332.906656	0.850252565404367	-1.8763011402293
332.926656	0.850242376406664	-1.87471990319625
332.946656	0.850239610821573	-1.87372985235368
332.966656	0.850233060751621	-1.87182980373295
332.986656	0.850233060751621	-1.8702369713808
333.006656	0.850233060751621	-1.86889883813129
333.026656	0.850215527736093	-1.86682353863756
333.046656	0.850208878422656	-1.86601034625513
333.066656	0.850207654419685	-1.86543097025926
333.086656	0.850207654419685	-1.86349151983697
333.106656	0.850198338764643	-1.86191073642999
333.126656	0.850198338764643	-1.86096774730294
333.146656	0.850198338764643	-1.85971466098383
333.166656	0.850185635598675	-1.85841306054993
333.186656	0.850178093093881	-1.85784014275684
333.206656	0.850177166821363	-1.85745788718572
333.226656	0.850177166821363	-1.85702640920646
333.246656	0.850174884221228	-1.85665918696257
333.266656	0.850177166821363	-1.85597838176838
333.286656	0.850172932432707	-1.854629878786
333.306656	0.850172932432707	-1.85410491404387
333.326656	0.850171086503902	-1.85361082770814
333.346656	0.850150715124728	-1.85222127554531
333.366656	0.850150913611696	-1.85032080911109
333.386656	0.850138210445729	-1.84855512532912
333.406656	0.850135153746418	-1.84703400568832
333.426656	0.850138210445729	-1.84549835409646
333.446656	0.850142444834385	-1.84491743020109
333.466656	0.85012466040203	-1.84332211086389
333.486656	0.85012466040203	-1.84283305420673
333.506656	0.850138210445729	-1.84205346994548
333.526656	0.850126036578343	-1.84137683890699
333.546656	0.85012466040203	-1.83993118434058
333.566656	0.850120426013374	-1.83937485573257
333.586656	0.850120426013374	-1.83866228079654
333.606656	0.850116191624718	-1.8381003694045
333.626656	0.850116191624718	-1.83777978708346
333.646656	0.850116191624718	-1.83661678135249
333.666656	0.850120426013374	-1.83569077534896
333.686656	0.850116357030525	-1.83511478563194
333.706656	0.850119764390146	-1.83455203861292
333.726656	0.850117349465366	-1.83388533163958
333.746656	0.850113611294131	-1.83283452275742
333.766656	0.850111957236062	-1.83118121488717
333.786656	0.850113545131808	-1.82986651102643
333.806656	0.850116191624718	-1.82825730834388
333.826656	0.850111957236062	-1.82695708072573
333.846656	0.850120426013374	-1.82565651487761
333.866656	0.850112751183935	-1.82501449471269
333.886656	0.850111957236062	-1.82411266220385
333.906656	0.850068766471772	-1.8239292858533
333.926656	0.850068766471772	-1.82244083126894
333.946656	0.850068766471772	-1.82155251602126
333.966656	0.850068766471772	-1.82015907620339
333.986656	0.850068766471772	-1.81897252966672
334.006656	0.850089938415051	-1.81862449898908
334.026656	0.850089938415051	-1.81809590125919
334.046656	0.850089938415051	-1.81703998709411
334.066656	0.850089938415051	-1.81649168050509
334.086656	0.850089938415051	-1.81551628496803
334.106656	0.850089938415051	-1.81450230733968
334.126656	0.850089938415051	-1.81357136317862
334.146656	0.850089938415051	-1.81256166316456
334.166656	0.850089938415051	-1.81240234889177
334.186656	0.850089938415051	-1.81172912402801
334.206656	0.850089938415051	-1.81026619187905
334.226656	0.850089938415051	-1.80872572150496
334.246656	0.850089938415051	-1.80821221678995
334.266656	0.850089938415051	-1.80747858405409
334.286656	0.850089938415051	-1.80665341037247
334.306656	0.850089938415051	-1.80607459544043
334.326656	0.850089938415051	-1.80500434828311
334.346656	0.850089938415051	-1.80336254023174
334.366656	0.850089938415051	-1.80222452372656
334.386656	0.850089938415051	-1.80163755944191
334.406656	0.850055216428073	-1.80113999928546
334.426656	0.850055216428073	-1.80099042603572
334.446656	0.850055216428073	-1.80060780835957
334.466656	0.850055216428073	-1.79928622450339
334.486656	0.850055216428073	-1.79748795524848
334.506656	0.850055216428073	-1.79624177279987
334.526656	0.850055216428073	-1.79528563647505
334.546656	0.850055216428073	-1.7941455030482
334.566656	0.850055216428073	-1.79398618479623
334.586656	0.850055216428073	-1.79401381619494
334.606656	0.850029810096138	-1.7936662510809
334.626656	0.850029810096138	-1.79338957100958
334.646656	0.850029810096138	-1.79279596150086
334.666656	0.850029810096138	-1.7921844934499
334.686656	0.850029810096138	-1.79164428846338
334.706656	0.850029810096138	-1.79121002506086
334.726656	0.850029810096138	-1.79112148441386
334.746656	0.850029810096138	-1.79062215750323
334.766656	0.850029810096138	-1.78942563119295
334.786656	0.850029810096138	-1.7887570301318
334.806656	0.850007791275127	-1.78774169958358
334.826656	0.850007791275127	-1.78757829471778
334.846656	0.850007791275127	-1.78703568232973
334.866656	0.850007791275127	-1.78614835391771
334.886656	0.850007791275127	-1.78542436670468
334.906656	0.850007791275127	-1.78430462655525
334.926656	0.850007791275127	-1.78318229596219
334.946656	0.850007791275127	-1.78254841719153
334.966656	0.850007791275127	-1.78201584824391
334.986656	0.850007791275127	-1.78097763743322
335.006656	0.85001710693017	-1.78040200186287
335.026656	0.85001710693017	-1.77927241723181
335.046656	0.85001710693017	-1.77805962007053
335.066656	0.85001710693017	-1.77688164865832
335.086656	0.85001710693017	-1.77625589536522
335.106656	0.85001710693017	-1.77587142339301
335.126656	0.85001710693017	-1.77550657273807
335.146656	0.85001710693017	-1.77493801214279
335.166656	0.85001710693017	-1.77445542960511
335.186656	0.85001710693017	-1.77346656057784
335.206656	0.85001710693017	-1.77231579877167
335.226656	0.85001710693017	-1.77074999298347
335.246656	0.85001710693017	-1.77050618886493
335.266656	0.85001710693017	-1.77026923688761
335.286656	0.85001710693017	-1.76975234987293
335.306656	0.85001710693017	-1.76902435165041
335.326656	0.85001710693017	-1.76768284008041
335.346656	0.85001710693017	-1.7670618458819
335.366656	0.85001710693017	-1.76719324623447
335.386656	0.85001710693017	-1.7663429440559
335.406656	0.850001406610982	-1.76520229333616
335.426656	0.849999322497815	-1.76430493740041
335.446656	0.849999322497815	-1.76350641624019
335.466656	0.849999322497815	-1.7626916520832
335.486656	0.849999322497815	-1.76174017537357
335.506656	0.849999322497815	-1.76119499641694
335.526656	0.849999322497815	-1.76051992123631
335.546656	0.849999322497815	-1.76032862632535
335.566656	0.849999322497815	-1.75982607230292
335.586656	0.849999322497815	-1.75934828467242
335.606656	0.8500023328835	-1.75860492285104
335.626656	0.850003556886471	-1.75734266851024
335.646656	0.850003556886471	-1.75638135527733
335.666656	0.850003556886471	-1.755681473913
335.686656	0.850003556886471	-1.75527406994904
335.706656	0.850003556886471	-1.75466383942183
335.726656	0.850003556886471	-1.75430147575194
335.746656	0.850003556886471	-1.75352787219233
335.766656	0.850003556886471	-1.75286726131676
335.786656	0.850003556886471	-1.75165150762765
335.806656	0.850008578606768	-1.75112424292175
335.826656	0.850012872541514	-1.75090761657585
335.846656	0.850012872541514	-1.75038657928052
335.866656	0.850012872541514	-1.74925190528325
335.886656	0.850012872541514	-1.74783888791906
335.906656	0.850012872541514	-1.74681564676879
335.926656	0.850012872541514	-1.74640815924213
335.946656	0.850012872541514	-1.74621915235742
335.966656	0.850012872541514	-1.74542949282233
335.986656	0.850012872541514	-1.74424816298551
336.006656	0.850007897134843	-1.74368690019916
336.026656	0.849999322497815	-1.74371028183782
336.046656	0.849999322497815	-1.74306466449772
336.066656	0.849999322497815	-1.74214150758426
336.086656	0.849999322497815	-1.74132245785463
336.106656	0.849999322497815	-1.7409468395492
336.126656	0.849999322497815	-1.740719584824
336.146656	0.849999322497815	-1.73977648428001
336.166656	0.849999322497815	-1.7388420066106
336.186656	0.849999322497815	-1.73831716124376
336.206656	0.850000314932656	-1.73777620021379
336.226656	0.850004403764202	-1.73785262426961
336.246656	0.850004403764202	-1.73807880461728
336.266656	0.850004403764202	-1.73721967264698
336.286656	0.850004403764202	-1.73658179082518
336.306656	0.850004403764202	-1.7362794331306
336.326656	0.850004403764202	-1.73493191300472
336.346656	0.850004403764202	-1.73417884995205
336.366656	0.850004403764202	-1.73360740843329
336.386656	0.850004403764202	-1.73277634955025
336.406656	0.850004503007686	-1.73233080518354
336.426656	0.850008638152858	-1.73097129977929
336.446656	0.850008638152858	-1.73008310788607
336.466656	0.850008638152858	-1.72886191466325
336.486656	0.850008638152858	-1.72757103810889
336.506656	0.850008638152858	-1.72712606276437
336.526656	0.850008638152858	-1.72603131581991
336.546656	0.850008638152858	-1.72527953406194
336.566656	0.850008638152858	-1.72355926461659
336.586656	0.850008638152858	-1.72267497231592
336.606656	0.850008638152858	-1.7212726072061
336.626656	0.850008638152858	-1.72074188857536
336.646656	0.850008638152858	-1.72001222307806
336.666656	0.850008638152858	-1.71939681564277
336.686656	0.850008638152858	-1.71896310136655
336.706656	0.850008638152858	-1.71819999885263
336.726656	0.850008638152858	-1.71657298935711
336.746656	0.850008638152858	-1.71526098735694
336.766656	0.850008638152858	-1.71452905372927
336.786656	0.850008638152858	-1.71364808404063
336.806656	0.850008638152858	-1.71266147120619
336.826656	0.850012872541514	-1.71195009002298
336.846656	0.850012872541514	-1.71071182613478
336.866656	0.850012872541514	-1.70937902498122
336.886656	0.850012872541514	-1.70877721836978
336.906656	0.850012872541514	-1.70840060129116
336.926656	0.850012872541514	-1.70819095442012
336.946656	0.850012872541514	-1.70800925728187
336.966656	0.850012872541514	-1.70755880659105
336.986656	0.850012872541514	-1.70767308056977
337.006656	0.850012872541514	-1.70724782204273
337.026656	0.850012872541514	-1.70681063394579
337.046656	0.850012872541514	-1.70598306480017
337.066656	0.850012872541514	-1.7054335843542
337.086656	0.850012872541514	-1.70488321257279
337.106656	0.850012872541514	-1.70494358861148
337.126656	0.850012872541514	-1.70482545483197
337.146656	0.850012872541514	-1.70442791922469
337.166656	0.850012872541514	-1.70381592592247
337.186656	0.850012872541514	-1.70314250209991
337.206656	0.850012872541514	-1.7027296665606
337.226656	0.850000169375546	-1.70218531925178
337.246656	0.850000169375546	-1.70154208941732
337.266656	0.850000169375546	-1.70107870242507
337.286656	0.850000169375546	-1.70036274121019
337.306656	0.850000169375546	-1.69973879446303
337.326656	0.850000169375546	-1.6991303147733
337.346656	0.850000169375546	-1.69943624178882
337.366656	0.850000169375546	-1.69886769711024
337.386656	0.850000169375546	-1.69817833668747
337.406656	0.850000169375546	-1.6981582020565
337.426656	0.850000169375546	-1.69725196857892
337.446656	0.850000169375546	-1.69617199233607
337.466656	0.850000169375546	-1.69517060482084
337.486656	0.850000169375546	-1.69488874386226
337.506656	0.850000169375546	-1.69347311217939
337.526656	0.850000169375546	-1.69293285546358
337.546656	0.850000169375546	-1.6920565175359
337.566656	0.850000169375546	-1.69138357917282
337.586656	0.850000169375546	-1.69063366762761
337.606656	0.850000169375546	-1.68958193955577
337.626656	0.850000169375546	-1.68925541632485
337.646656	0.850000169375546	-1.68944706538248
337.666656	0.850000169375546	-1.68873648401366
337.686656	0.850000169375546	-1.68785595203439
337.706656	0.850000169375546	-1.68745690831937
337.726656	0.850000169375546	-1.68661071265051
337.746656	0.850000169375546	-1.68522459053746
337.766656	0.850000169375546	-1.68515269080484
337.786656	0.850000169375546	-1.68485896792235
337.806656	0.850000169375546	-1.68487644048453
337.826656	0.850000169375546	-1.68460942583191
337.846656	0.850000169375546	-1.68439699353761
337.866656	0.850000169375546	-1.68335221310721
337.886656	0.850000169375546	-1.68268681926198
337.906656	0.850000169375546	-1.6824563811959
337.926656	0.850000169375546	-1.68194023828715
337.946656	0.850000169375546	-1.68155758877759
337.966656	0.850000169375546	-1.68139449428753
337.986656	0.850000169375546	-1.68139328859717
338.006656	0.850000169375546	-1.68102184842664
338.026656	0.850008638152858	-1.68038990751473
338.046656	0.850008638152858	-1.68034578243116
338.066656	0.850008638152858	-1.68060327889459
338.086656	0.850008638152858	-1.68063215577541
338.106656	0.850008638152858	-1.68042482876402
338.126656	0.850008638152858	-1.67989734918261
338.146656	0.850008638152858	-1.67936177595705
338.166656	0.850008638152858	-1.67889518174887
338.186656	0.850008638152858	-1.67868637448398
338.206656	0.850008638152858	-1.67938633543183
338.226656	0.850000169375546	-1.67855898514089
338.246656	0.850000169375546	-1.67866479143291
338.266656	0.850000169375546	-1.67819196981416
338.286656	0.850000169375546	-1.67827251629641
338.306656	0.850000169375546	-1.67807187828001
338.326656	0.850000169375546	-1.67777293073933
338.346656	0.850000169375546	-1.67779889088409
338.366656	0.850000169375546	-1.6774619979203
338.386656	0.850000169375546	-1.67677255791401
338.406656	0.850000169375546	-1.67674940308839
338.426656	0.850008638152858	-1.67555721408003
338.446656	0.850008638152858	-1.67417791227478
338.466656	0.850008638152858	-1.67345038359504
338.486656	0.850008638152858	-1.67329102157214
338.506656	0.850008638152858	-1.67311721514006
338.526656	0.850008638152858	-1.67244482988245
338.546656	0.850008638152858	-1.67209011816816
338.566656	0.850008638152858	-1.67145304013993
338.586656	0.850008638152858	-1.66999556742055
338.606656	0.850008638152858	-1.66937661851855
338.626656	0.850000169375546	-1.66908124029882
338.646656	0.850000169375546	-1.66889571121401
338.666656	0.850000169375546	-1.66781076100106
338.686656	0.850000169375546	-1.66667855807214
338.706656	0.850000169375546	-1.66583911904427
338.726656	0.850000169375546	-1.6654326143741
338.746656	0.850000169375546	-1.66611984991684
338.766656	0.850000169375546	-1.6662532318991
338.786656	0.850000169375546	-1.66657177290281
338.806656	0.850000169375546	-1.66541794713106
338.826656	0.850000169375546	-1.66442284273486
338.846656	0.850000169375546	-1.66388072376465
338.866656	0.850000169375546	-1.66371773273316
338.886656	0.850000169375546	-1.66327503745653
338.906656	0.850000169375546	-1.66308447073479
338.926656	0.850000169375546	-1.66282466237006
338.946656	0.850000169375546	-1.66249423954657
338.966656	0.850000169375546	-1.66243969300084
338.986656	0.850000169375546	-1.66183555061304
339.006656	0.850000169375546	-1.66080497982043
339.026656	0.850005859335303	-1.66049696373746
339.046656	0.850008638152858	-1.66018522712486
339.066656	0.850008638152858	-1.66027593642282
339.086656	0.850008638152858	-1.66049694782076
339.106656	0.850008638152858	-1.65967956138673
339.126656	0.850008638152858	-1.65920099383772
339.146656	0.850008638152858	-1.65829144172728
339.166656	0.850008638152858	-1.65793779245301
339.186656	0.850008638152858	-1.65826568054133
339.206656	0.850008638152858	-1.65802746716519
339.226656	0.850008638152858	-1.65694959988567
339.246656	0.850008638152858	-1.65688871053326
339.266656	0.850008638152858	-1.65608378687872
339.286656	0.850008638152858	-1.65544513309677
339.306656	0.850008638152858	-1.65523026156752
339.326656	0.850008638152858	-1.65465771383781
339.346656	0.850008638152858	-1.65370844955008
339.366656	0.850008638152858	-1.65203237283429
339.386656	0.850008638152858	-1.65148698696051
339.406656	0.850008638152858	-1.64989731009499
339.426656	0.850008638152858	-1.64884627837897
339.446656	0.850008638152858	-1.64825396210248
339.466656	0.850008638152858	-1.64723008030487
339.486656	0.850008638152858	-1.64654347347194
339.506656	0.850008638152858	-1.64569984039248
339.526656	0.850008638152858	-1.64483344642583
339.546656	0.850008638152858	-1.64347381766713
339.566656	0.850008638152858	-1.64230026711954
339.586656	0.850008638152858	-1.64115112483804
339.606656	0.850008638152858	-1.64151889620823
339.626656	0.850007314906403	-1.64117539781214
339.646656	0.850000169375546	-1.64116735987646
339.666656	0.850000169375546	-1.64103716123506
339.686656	0.850000169375546	-1.64037732231964
339.706656	0.850000169375546	-1.63981514034362
339.726656	0.850000169375546	-1.64014813769403
339.746656	0.850000169375546	-1.6406014573708
339.766656	0.850000169375546	-1.6406571737943
339.786656	0.850000169375546	-1.63966862708029
339.806656	0.850000169375546	-1.63920994745333
339.826656	0.850000169375546	-1.63902467701496
339.846656	0.850008638152858	-1.63872395476175
339.866656	0.850008638152858	-1.63845579012724
339.886656	0.850008638152858	-1.63884025016192
339.906656	0.850008638152858	-1.63936887574604
339.926656	0.850008638152858	-1.63985568416872
339.946656	0.850008638152858	-1.64054562157202
339.966656	0.850008638152858	-1.64055793712199
339.986656	0.850008638152858	-1.64067936963848
340.006656	0.850008638152858	-1.64115907523185
340.026656	0.850008638152858	-1.64139535074924
340.046656	0.84999593498689	-1.64172427740252
340.066656	0.84999593498689	-1.64172878978819
340.086656	0.84999593498689	-1.6427123625321
340.106656	0.84999593498689	-1.64238054699699
340.126656	0.84999593498689	-1.64329354507391
340.146656	0.84999593498689	-1.64371757403555
340.166656	0.84999593498689	-1.6438271844199
340.186656	0.84999593498689	-1.64483023920991
340.206656	0.84999593498689	-1.64498348523917
340.226656	0.84999593498689	-1.64519403936236
340.246656	0.850004403764202	-1.64487694677875
340.266656	0.850004403764202	-1.6452583667229
340.286656	0.850004403764202	-1.64465356379187
340.306656	0.850004403764202	-1.64419162124053
340.326656	0.850004403764202	-1.64417490074263
340.346656	0.850004403764202	-1.64441042021657
340.366656	0.850004403764202	-1.64401410223717
340.386656	0.850004403764202	-1.64422767257583
340.406656	0.850004403764202	-1.64441545785349
340.426656	0.850004403764202	-1.64481002499541
340.446656	0.849995088109159	-1.64488019776561
340.466656	0.849995088109159	-1.64518480767385
340.486656	0.849995088109159	-1.64484858321164
340.506656	0.849995088109159	-1.64457939194971
340.526656	0.849995088109159	-1.64345833867217
340.546656	0.849995088109159	-1.64232272956852
340.566656	0.849995088109159	-1.6422881465492
340.586656	0.849995088109159	-1.64176824729822
340.606656	0.849995088109159	-1.64143600599127
340.626656	0.849995088109159	-1.64104859738712
340.646656	0.850008638152858	-1.64070248069317
340.666656	0.850008638152858	-1.64090829959682
340.686656	0.850008638152858	-1.64014779548488
340.706656	0.850008638152858	-1.63934108518029
340.726656	0.850008638152858	-1.63874294736919
340.746656	0.850008638152858	-1.63812080716797
340.766656	0.850008638152858	-1.63841182818989
340.786656	0.850008638152858	-1.63799048119294
340.806656	0.850008638152858	-1.6376877335391
340.826656	0.850008638152858	-1.63773037041082
340.846656	0.850000169375546	-1.63771133403245
340.866656	0.850000169375546	-1.63694576442935
340.886656	0.850000169375546	-1.63672386567515
340.906656	0.850000169375546	-1.63706007024148
340.926656	0.850000169375546	-1.63682028111161
340.946656	0.850000169375546	-1.63697470895618
340.966656	0.850000169375546	-1.63608109742512
340.986656	0.850000169375546	-1.63538698586611
341.006656	0.850000169375546	-1.63464077495466
341.026656	0.850000169375546	-1.63428742809777
341.046656	0.850008638152858	-1.63409019227692
341.066656	0.850008638152858	-1.63342461538959
341.086656	0.850008638152858	-1.63318432886271
341.106656	0.850008638152858	-1.6328663210686
341.126656	0.850008638152858	-1.63250725613568
341.146656	0.850008638152858	-1.6324223405181
341.166656	0.850008638152858	-1.63231701172721
341.186656	0.850008638152858	-1.63167571975151
341.206656	0.850008638152858	-1.63178273173388
341.226656	0.850008638152858	-1.63170599332314
341.246656	0.850000169375546	-1.6308550863098
341.266656	0.850000169375546	-1.6295236221594
341.286656	0.850000169375546	-1.62878838979476
341.306656	0.850000169375546	-1.62802710178514
341.326656	0.850000169375546	-1.62741629029822
341.346656	0.850000169375546	-1.62658485737262
341.366656	0.850000169375546	-1.62576195580054
341.386656	0.850000169375546	-1.62482559996002
341.406656	0.850000169375546	-1.6240478580573
341.426656	0.850000169375546	-1.62286493257086
341.446656	0.850008638152858	-1.62249826343245
341.466656	0.850008638152858	-1.62168728745109
341.486656	0.850008638152858	-1.62116410537985
341.506656	0.850008638152858	-1.62068653262486
341.526656	0.850008638152858	-1.61963636439004
341.546656	0.850008638152858	-1.61873274921032
341.566656	0.850008638152858	-1.61814375952504
341.586656	0.850008638152858	-1.61776276137356
341.606656	0.850008638152858	-1.61747023622307
341.626656	0.850008638152858	-1.61699857652374
341.646656	0.850008638152858	-1.61648240178158
341.666656	0.850008638152858	-1.61524457958192
341.686656	0.850008638152858	-1.6152181976445
341.706656	0.850008638152858	-1.61535272562947
341.726656	0.850008638152858	-1.61501954125779
341.746656	0.850008638152858	-1.61466155866076
341.766656	0.850008638152858	-1.61400445343931
341.786656	0.850008638152858	-1.61349852507556
341.806656	0.850008638152858	-1.61325228570127
341.826656	0.850008638152858	-1.6124345729748
341.846656	0.850004403764202	-1.61228683810441
341.866656	0.850004403764202	-1.61245276576784
341.886656	0.850004403764202	-1.61326979009685
341.906656	0.850004403764202	-1.61241050691786
341.926656	0.850004403764202	-1.61188971235226
341.946656	0.850004403764202	-1.61277854887202
341.966656	0.850004403764202	-1.61241609766025
341.986656	0.850004403764202	-1.61221469962122
342.006656	0.850004403764202	-1.61250263678168
342.026656	0.850004403764202	-1.61248913543723
342.046656	0.850004403764202	-1.61166047599737
342.066656	0.850008638152858	-1.61105414108354
342.086656	0.850008638152858	-1.61089578181301
342.106656	0.850008638152858	-1.6099466806715
342.126656	0.850008638152858	-1.60997555755233
342.146656	0.850008638152858	-1.60965189534901
342.166656	0.850008638152858	-1.60913324555932
342.186656	0.850008638152858	-1.60904676612554
342.206656	0.850008638152858	-1.60888598353677
342.226656	0.850008638152858	-1.60852756323038
342.246656	0.850008638152858	-1.60848097105763
342.266656	0.850008638152858	-1.60843841376944
342.286656	0.850008638152858	-1.60835529673944
342.306656	0.850008638152858	-1.60828735628702
342.326656	0.850008638152858	-1.60790034560048
342.346656	0.850008638152858	-1.60724155718754
342.366656	0.850008638152858	-1.60665347873358
342.386656	0.850008638152858	-1.60634813665694
342.406656	0.850008638152858	-1.60609959731887
342.426656	0.850008638152858	-1.60618384443488
342.446656	0.850008638152858	-1.60557406355457
342.466656	0.850008638152858	-1.60509529306757
342.486656	0.850008638152858	-1.60415432536197
342.506656	0.850008638152858	-1.60397478095798
342.526656	0.850008638152858	-1.60416174254619
342.546656	0.850008638152858	-1.60404502137418
342.566656	0.850008638152858	-1.60333307514797
342.586656	0.850008638152858	-1.60279110340727
342.606656	0.850008638152858	-1.6019519469009
342.626656	0.850008638152858	-1.60188060425293
342.646656	0.850008638152858	-1.60138216469856
342.666656	0.850008638152858	-1.60137501013997
342.686656	0.850008638152858	-1.60161539216707
342.706656	0.850008638152858	-1.60169686181817
342.726656	0.850008638152858	-1.60247667289246
342.746656	0.850008638152858	-1.60213749986077
342.766656	0.850008638152858	-1.60238181729302
342.786656	0.850008638152858	-1.60251126387014
342.806656	0.850008638152858	-1.60213016623925
342.826656	0.850008638152858	-1.60185134935037
342.846656	0.850008638152858	-1.6014407859206
342.866656	0.850004403764202	-1.60136606495214
342.886656	0.850004403764202	-1.60176853075858
342.906656	0.850004403764202	-1.60159665024773
342.926656	0.850004403764202	-1.60051930821945
342.946656	0.850004403764202	-1.59937004656267
342.966656	0.850004403764202	-1.59970759609052
342.986656	0.850004403764202	-1.6001782490583
343.006656	0.850004403764202	-1.60045595177787
343.026656	0.850004403764202	-1.60025365444505
343.046656	0.850004403764202	-1.59980633536581
343.066656	0.850008638152858	-1.59967645903767
343.086656	0.850008638152858	-1.59860932757522
343.106656	0.850008638152858	-1.59927234983151
343.126656	0.850008638152858	-1.59949296729101
343.146656	0.850008638152858	-1.5991991329916
343.166656	0.850008638152858	-1.59953141011114
343.186656	0.850008638152858	-1.59923109373389
343.206656	0.850008638152858	-1.59926473766766
343.226656	0.850008638152858	-1.59916658333125
343.246656	0.850008638152858	-1.59896397960187
343.266656	0.850000169375546	-1.59852611902417
343.286656	0.850000169375546	-1.59865635347816
343.306656	0.850000169375546	-1.59807947242569
343.326656	0.850000169375546	-1.59754610764286
343.346656	0.850000169375546	-1.59665267517473
343.366656	0.850000169375546	-1.59628377769771
343.386656	0.850000169375546	-1.59631351408057
343.406656	0.850000169375546	-1.59576003456264
343.426656	0.850000169375546	-1.59538607955282
343.446656	0.850000169375546	-1.59465518449011
343.466656	0.850008638152858	-1.59393137236082
343.486656	0.850008638152858	-1.59289964760715
343.506656	0.850008638152858	-1.59176039755739
343.526656	0.850008638152858	-1.59145976284605
343.546656	0.850008638152858	-1.59112937981433
343.566656	0.850008638152858	-1.59123920905336
343.586656	0.850008638152858	-1.58997099390679
343.606656	0.850008638152858	-1.58880602246284
343.626656	0.850008638152858	-1.58832746685136
343.646656	0.850008638152858	-1.58778710269779
343.666656	0.850008638152858	-1.5879011458843
343.686656	0.850008638152858	-1.58768730098248
343.706656	0.850008638152858	-1.58763031520181
343.726656	0.850008638152858	-1.58633503369954
343.746656	0.850008638152858	-1.5859552412384
343.766656	0.850008638152858	-1.58566918224906
343.786656	0.850008638152858	-1.58506245737598
343.806656	0.850008638152858	-1.58495712858509
343.826656	0.850008638152858	-1.58454667657225
343.846656	0.850008638152858	-1.58378692054541
343.866656	0.850000169375546	-1.58359699049185
343.886656	0.850000169375546	-1.58301334881922
343.906656	0.850000169375546	-1.58261535162752
343.926656	0.850000169375546	-1.5823583008318
343.946656	0.850000169375546	-1.58263523954957
343.966656	0.850000169375546	-1.5829076937359
343.986656	0.850000169375546	-1.58222492282872
344.006656	0.850000169375546	-1.58214287619709
344.026656	0.850000169375546	-1.58175323129598
344.046656	0.850000169375546	-1.58160392863021
344.066656	0.850004403764202	-1.58184778447803
344.086656	0.850004403764202	-1.58272005966693
344.106656	0.850004403764202	-1.5834323958524
344.126656	0.850004403764202	-1.58395087055834
344.146656	0.850004403764202	-1.58429632272988
344.166656	0.850004403764202	-1.58448695709761
344.186656	0.850004403764202	-1.58511235624404
344.206656	0.850004403764202	-1.58525378412034
344.226656	0.850004403764202	-1.58555780113135
344.246656	0.850004403764202	-1.58544573161618
344.266656	0.850008638152858	-1.58526689152636
344.286656	0.850008638152858	-1.58567103654511
344.306656	0.850008638152858	-1.58599688729528
344.326656	0.850008638152858	-1.58644832084259
344.346656	0.850008638152858	-1.58672739239873
344.366656	0.850008638152858	-1.58704560313082
344.386656	0.850008638152858	-1.58687883188206
344.406656	0.850008638152858	-1.58751557168032
344.426656	0.850008638152858	-1.58812737796126
344.446656	0.850008638152858	-1.588490099757
344.466656	0.850009485030589	-1.58834784819125
344.486656	0.850009485030589	-1.58851292829018
344.506656	0.850009485030589	-1.58899733726968
344.526656	0.850009485030589	-1.58926885237045
344.546656	0.850009485030589	-1.58907918096333
344.566656	0.850009485030589	-1.58801688419981
344.586656	0.850009485030589	-1.58779156733336
344.606656	0.850009485030589	-1.58725051876151
344.626656	0.850009485030589	-1.58680623579362
344.646656	0.850009485030589	-1.58690329983578
344.666656	0.850004403764202	-1.58654065762356
344.686656	0.850004403764202	-1.58645774751072
344.706656	0.850004403764202	-1.58596058129271
344.726656	0.850004403764202	-1.58542151832972
344.746656	0.850004403764202	-1.58548173520137
344.766656	0.850004403764202	-1.58526360870609
344.786656	0.850004403764202	-1.58450974185985
344.806656	0.850004403764202	-1.58408915488553
344.826656	0.850004403764202	-1.58367717884825
344.846656	0.850004403764202	-1.58316769310109
344.866656	0.850009485030589	-1.58296616374924
344.886656	0.850009485030589	-1.58313610242217
344.906656	0.850009485030589	-1.58275631791939
344.926656	0.850009485030589	-1.58237239905267
344.946656	0.850009485030589	-1.58187578196095
344.966656	0.850009485030589	-1.58143349256027
344.986656	0.850009485030589	-1.58083108111407
345.006656	0.850009485030589	-1.57982514937975
345.026656	0.850009485030589	-1.57847656283468
345.046656	0.850009485030589	-1.57741456848855
345.066656	0.850000169375546	-1.57695202110244
345.086656	0.850000169375546	-1.57647452793097
345.106656	0.850000169375546	-1.57571070916536
345.126656	0.850000169375546	-1.57460849728657
345.146656	0.850000169375546	-1.57436396497881
345.166656	0.850000169375546	-1.57387550917724
345.186656	0.850000169375546	-1.57466034197174
345.206656	0.850000169375546	-1.57471963169536
345.226656	0.850000169375546	-1.57502208886934
345.246656	0.850000169375546	-1.57467184576979
345.266656	0.84999593498689	-1.57495638471388
345.286656	0.84999593498689	-1.57486023986139
345.306656	0.84999593498689	-1.57447108439894
345.326656	0.84999593498689	-1.57401489971539
345.346656	0.84999593498689	-1.57376451006044
345.366656	0.84999593498689	-1.57369118976195
345.386656	0.84999593498689	-1.57391102332377
345.406656	0.84999593498689	-1.57434973146597
345.426656	0.84999593498689	-1.57375094902835
345.446656	0.84999593498689	-1.57390725106484
345.466656	0.849999904726255	-1.5733090376494
345.486656	0.850000169375546	-1.57337691841418
345.506656	0.850000169375546	-1.57209425885844
345.526656	0.850000169375546	-1.57216157458021
345.546656	0.850000169375546	-1.57210065737357
345.566656	0.850000169375546	-1.5717497696475
345.586656	0.850000169375546	-1.57187314400192
345.606656	0.850000169375546	-1.57231580744514
345.626656	0.850000169375546	-1.57166153141789
345.646656	0.850000169375546	-1.57210830137083
345.666656	0.850000169375546	-1.57285180644254
345.686656	0.850000169375546	-1.57303762202804
345.706656	0.850000169375546	-1.57322762370677
345.726656	0.850000169375546	-1.57333200943292
345.746656	0.850000169375546	-1.57359763137391
345.766656	0.850000169375546	-1.57350373077674
345.786656	0.850000169375546	-1.5735359780197
345.806656	0.850000169375546	-1.57250463924611
345.826656	0.850000169375546	-1.57201300408284
345.846656	0.850000169375546	-1.57139879437956
345.866656	0.850000169375546	-1.56976970377494
345.886656	0.850005250641933	-1.56959091541441
345.906656	0.850005250641933	-1.5692167256332
345.926656	0.850005250641933	-1.56880382642707
345.946656	0.850005250641933	-1.56863251891757
345.966656	0.850005250641933	-1.56871974643646
345.986656	0.850005250641933	-1.56729368533307
346.006656	0.850005250641933	-1.56652967556701
346.026656	0.850005250641933	-1.56625570929377
346.046656	0.850005250641933	-1.56599137660583
346.066656	0.850005250641933	-1.56591292714938
346.086656	0.850005250641933	-1.56618854080151
346.106656	0.850005250641933	-1.56626178947483
346.126656	0.850005250641933	-1.56727479220504
346.146656	0.850005250641933	-1.56691419131015
346.166656	0.850005250641933	-1.56645167177828
346.186656	0.850005250641933	-1.56653762596082
346.206656	0.850005250641933	-1.56625220761882
346.226656	0.850005250641933	-1.56580928552915
346.246656	0.850005250641933	-1.56569614163644
346.266656	0.850005250641933	-1.56547057010271
346.286656	0.850005250641933	-1.56510065793579
346.306656	0.850005250641933	-1.56502993206011
346.326656	0.850005250641933	-1.56456547069031
346.346656	0.850005250641933	-1.56380990075672
346.366656	0.850005250641933	-1.56391727882328
346.386656	0.850005250641933	-1.56341821453828
346.406656	0.850005250641933	-1.56386577236808
346.426656	0.850005250641933	-1.56435882013885
346.446656	0.850005250641933	-1.56445769072696
346.466656	0.850005250641933	-1.56467914381344
346.486656	0.850004403764202	-1.56469732466896
346.506656	0.850004403764202	-1.56475482774252
346.526656	0.850004403764202	-1.56413454183735
346.546656	0.850004403764202	-1.56432529160119
346.566656	0.850004403764202	-1.56401634041184
346.586656	0.850004403764202	-1.56438689720529
346.606656	0.850004403764202	-1.56427434620981
346.626656	0.850004403764202	-1.56430822889415
346.646656	0.850004403764202	-1.56470165401254
346.666656	0.850004403764202	-1.56499244822142
346.686656	0.850004403764202	-1.56492377162143
346.706656	0.850004403764202	-1.56439112309029
346.726656	0.850004403764202	-1.56308879048799
346.746656	0.850004403764202	-1.56188393178299
346.766656	0.850004403764202	-1.56168651292004
346.786656	0.850004403764202	-1.56052986591245
346.806656	0.850004403764202	-1.55958387648664
346.826656	0.850004403764202	-1.55891244225211
346.846656	0.850004403764202	-1.55840574192821
346.866656	0.850004403764202	-1.55795305494043
346.886656	0.850000169375546	-1.55701001806327
346.906656	0.850000169375546	-1.55671332671543
346.926656	0.850000169375546	-1.55602077897262
346.946656	0.850000169375546	-1.5559551663382
346.966656	0.850000169375546	-1.55579079851179
346.986656	0.850000169375546	-1.55552743674281
347.006656	0.850000169375546	-1.55537121826902
347.026656	0.850000169375546	-1.55461052315663
347.046656	0.850000169375546	-1.5542435237466
347.066656	0.850000169375546	-1.55399768228991
347.086656	0.850000169375546	-1.55426894272341
347.106656	0.850000169375546	-1.55441119030998
347.126656	0.850000169375546	-1.55464238044034
347.146656	0.850000169375546	-1.55419086333033
347.166656	0.850000169375546	-1.55400504774483
347.186656	0.850000169375546	-1.5538963326751
347.206656	0.850000169375546	-1.55326796506332
347.226656	0.850000169375546	-1.55273631530537
347.246656	0.850000169375546	-1.55174387297798
347.266656	0.850000169375546	-1.551014486023
347.286656	0.850004403764202	-1.55008284550613
347.306656	0.850004403764202	-1.54929751133545
347.326656	0.850004403764202	-1.54990131947246
347.346656	0.850004403764202	-1.55007842464151
347.366656	0.850004403764202	-1.54978429986224
347.386656	0.850004403764202	-1.55010869025479
347.406656	0.850004403764202	-1.5500274673126
347.426656	0.850004403764202	-1.54980335215732
347.446656	0.850004403764202	-1.5494250558664
347.466656	0.850004403764202	-1.54917749938482
347.486656	0.850004403764202	-1.54912134127277
347.506656	0.850004403764202	-1.54845753113962
347.526656	0.850004403764202	-1.54800398862899
347.546656	0.850004403764202	-1.54739505133401
347.566656	0.850004403764202	-1.54674228739367
347.586656	0.850004403764202	-1.5462356626741
347.606656	0.850004403764202	-1.54575202565476
347.626656	0.850004403764202	-1.5452237900299
347.646656	0.850004403764202	-1.54483446744205
347.666656	0.850004403764202	-1.54409812090811
347.686656	0.850008638152858	-1.54368990519222
347.706656	0.850008638152858	-1.54262436937938
347.726656	0.850008638152858	-1.54182206004353
347.746656	0.850008638152858	-1.54160938501948
347.766656	0.850008638152858	-1.54093198600001
347.786656	0.850008638152858	-1.54087427998847
347.806656	0.850008638152858	-1.54022471530569
347.826656	0.850008638152858	-1.53998880189333
347.846656	0.850008638152858	-1.53948086404566
347.866656	0.850008638152858	-1.53913822913078
347.886656	0.850004403764202	-1.53918931379332
347.906656	0.850004403764202	-1.54001353645186
347.926656	0.850004403764202	-1.5400574665558
347.946656	0.850004403764202	-1.53983517386316
347.966656	0.850004403764202	-1.53984851604057
347.986656	0.850004403764202	-1.53959810251056
348.006656	0.850004403764202	-1.53992377817698
348.026656	0.850004403764202	-1.54034783499284
348.046656	0.850004403764202	-1.54021152433698
348.066656	0.850004403764202	-1.54008828925373
348.086656	0.850003556886471	-1.54006741847518
348.106656	0.850003556886471	-1.53991321346448
348.126656	0.850003556886471	-1.53980574387686
348.146656	0.850003556886471	-1.53985705137326
348.166656	0.850003556886471	-1.53967092541203
348.186656	0.850003556886471	-1.53925104673105
348.206656	0.850003556886471	-1.53836000574775
348.226656	0.850003556886471	-1.53828117031122
348.246656	0.850003556886471	-1.53814351867302
348.266656	0.850003556886471	-1.5383787635838
348.286656	0.850003556886471	-1.53834054757671
348.306656	0.850003556886471	-1.53742918096198
348.326656	0.850003556886471	-1.53778795541505
348.346656	0.850003556886471	-1.53814614095005
348.366656	0.850003556886471	-1.53844608328475
348.386656	0.850003556886471	-1.5382774298857
348.406656	0.850003556886471	-1.53751370264114
348.426656	0.850003556886471	-1.53778986144039
348.446656	0.850003556886471	-1.53825935646794
348.466656	0.850003556886471	-1.53825841738238
348.486656	0.850003556886471	-1.53822918635488
348.506656	0.850003556886471	-1.53731022747219
348.526656	0.850003556886471	-1.53661460780544
348.546656	0.850003556886471	-1.53578021039366
348.566656	0.850003556886471	-1.53513761324821
348.586656	0.850003556886471	-1.53481779890816
348.606656	0.850003556886471	-1.53454321188345
348.626656	0.850003556886471	-1.53421661702736
348.646656	0.850003556886471	-1.53407580592336
348.666656	0.850003556886471	-1.53450471733404
348.686656	0.850007791275127	-1.53417833337428
348.706656	0.850007791275127	-1.53414093309828
348.726656	0.850007791275127	-1.53442900952991
348.746656	0.850007791275127	-1.53392963088999
348.766656	0.850007791275127	-1.53345473214132
348.786656	0.850007791275127	-1.53383732992159
348.806656	0.850007791275127	-1.53461176114981
348.826656	0.850007791275127	-1.53467072856017
348.846656	0.850007791275127	-1.53426792452376
348.866656	0.850007791275127	-1.53419401530722
348.886656	0.850007791275127	-1.53391466122956
348.906656	0.850003556886471	-1.53432046556474
348.926656	0.850003556886471	-1.53426158569626
348.946656	0.850003556886471	-1.53385483829635
348.966656	0.850003556886471	-1.53293121581929
348.986656	0.850003556886471	-1.53236863194649
349.006656	0.850003556886471	-1.53203795843491
349.026656	0.850003556886471	-1.53168045731819
349.046656	0.850003556886471	-1.53129395198701
349.066656	0.850003556886471	-1.53077918985236
349.086656	0.850003556886471	-1.53055706030594
349.106656	0.850003556886471	-1.53042652343458
349.126656	0.850003556886471	-1.53073541095711
349.146656	0.850003556886471	-1.53050564537179
349.166656	0.850003556886471	-1.53069451696451
349.186656	0.850003556886471	-1.53066945213437
349.206656	0.850003556886471	-1.53059939873945
349.226656	0.850003556886471	-1.53041905850025
349.246656	0.850003556886471	-1.52967345242356
349.266656	0.850003556886471	-1.52905323814356
349.286656	0.850003556886471	-1.52926964961395
349.306656	0.850003556886471	-1.52870626194758
349.326656	0.850003556886471	-1.52907612238521
349.346656	0.850003556886471	-1.5293443069156
349.366656	0.850003556886471	-1.5290126545267
349.386656	0.850003556886471	-1.52926586143832
349.406656	0.850003556886471	-1.52883324143552
349.426656	0.850003556886471	-1.52832056836832
349.446656	0.850003556886471	-1.52816073680264
349.466656	0.850003556886471	-1.52829831681567
349.486656	0.850003556886471	-1.52786979934341
349.506656	0.849999322497815	-1.52745618786476
349.526656	0.849999322497815	-1.52775466188349
349.546656	0.849999322497815	-1.52682441407825
349.566656	0.849999322497815	-1.52624723458758
349.586656	0.849999322497815	-1.52553824886837
349.606656	0.849999322497815	-1.52508348475068
349.626656	0.849999322497815	-1.52465552436308
349.646656	0.849999322497815	-1.52366083778037
349.666656	0.849999322497815	-1.52252723020229
349.686656	0.849999322497815	-1.52198158966125
349.706656	0.849999322497815	-1.52097384740182
349.726656	0.849999322497815	-1.52038992718686
349.746656	0.849999322497815	-1.52006549700256
349.766656	0.849999322497815	-1.51988994371218
349.786656	0.849999322497815	-1.51898118743696
349.806656	0.849999322497815	-1.51856245077952
349.826656	0.849999322497815	-1.51760674818489
349.846656	0.849999322497815	-1.51691195618676
349.866656	0.849999322497815	-1.51579114563897
349.886656	0.849999322497815	-1.51491994880679
349.906656	0.850003556886471	-1.51411184579055
349.926656	0.850003556886471	-1.51319998973717
349.946656	0.850003556886471	-1.51180609629323
349.966656	0.850003556886471	-1.51155373694612
349.986656	0.850003556886471	-1.51058515773768
350.006656	0.850003556886471	-1.50961141753787
350.026656	0.850003556886471	-1.50903869074524
350.046656	0.850003556886471	-1.50810358834518
350.066656	0.850003556886471	-1.50806200197595
350.086656	0.850003556886471	-1.50736019469039
350.106656	0.850003556886471	-1.50682018866268
350.126656	0.850003556886471	-1.50601734611723
350.146656	0.850003556886471	-1.5054485109588
350.166656	0.850003556886471	-1.50557729301352
350.186656	0.850003556886471	-1.50550324054663
350.206656	0.850003556886471	-1.50560863698351
350.226656	0.850003556886471	-1.50551813858188
350.246656	0.850003556886471	-1.50604930288034
350.266656	0.850003556886471	-1.50646043931147
350.286656	0.850003556886471	-1.50678820006616
350.306656	0.850003556886471	-1.50705998177172
350.326656	0.850003556886471	-1.50735099881447
350.346656	0.850003556886471	-1.50731212624332
350.366656	0.850003556886471	-1.50686223263716
350.386656	0.850003556886471	-1.50685376495046
350.406656	0.850003556886471	-1.5070213718262
350.426656	0.850003556886471	-1.50682967501846
350.446656	0.850003556886471	-1.50800457848591
350.466656	0.850003556886471	-1.50862039179716
350.486656	0.850003556886471	-1.50913527330709
350.506656	0.850003556886471	-1.50961654669584
350.526656	0.850003556886471	-1.50967575683594
350.546656	0.850003556886471	-1.5097067068675
350.566656	0.850003556886471	-1.509216941917
350.586656	0.850003556886471	-1.50922663518993
350.606656	0.850003556886471	-1.50901240032886
350.626656	0.850003556886471	-1.50894767902989
350.646656	0.850003556886471	-1.50901339910206
350.666656	0.850003556886471	-1.50932393400349
350.686656	0.850003556886471	-1.50876042696183
350.706656	0.850003556886471	-1.50857056455426
350.726656	0.850003556886471	-1.50854321965623
350.746656	0.850003556886471	-1.50801763416263
350.766656	0.850003556886471	-1.50761635017149
350.786656	0.850003556886471	-1.50690516794708
350.806656	0.850003556886471	-1.50707774481375
350.826656	0.850003556886471	-1.50628010305144
350.846656	0.850003556886471	-1.50602772778763
350.866656	0.850003556886471	-1.5055310788625
350.886656	0.850003556886471	-1.50528085633295
350.906656	0.850003556886471	-1.50467433041867
350.926656	0.850003556886471	-1.5047519681232
350.946656	0.850003556886471	-1.50431151710188
350.966656	0.850003556886471	-1.50344581551187
350.986656	0.850003556886471	-1.50306825536852
351.006656	0.850003556886471	-1.50244738850364
351.026656	0.850003556886471	-1.50190615291052
351.046656	0.850003556886471	-1.50179440172944
351.066656	0.850003556886471	-1.50044242890552
351.086656	0.850003556886471	-1.49927115046747
351.106656	0.850003556886471	-1.49855709527794
351.126656	0.850003556886471	-1.49828150152169
351.146656	0.850003556886471	-1.49748652182818
351.166656	0.850003556886471	-1.49750857442202
351.186656	0.850003556886471	-1.49719543713944
351.206656	0.850003556886471	-1.49711836447791
351.226656	0.850003556886471	-1.4966792425014
351.246656	0.850003556886471	-1.49683971073525
351.266656	0.850003556886471	-1.49698149275822
351.286656	0.850003556886471	-1.49727872129483
351.306656	0.850003556886471	-1.49696206642059
351.326656	0.850003556886471	-1.49708047476326
351.346656	0.850003556886471	-1.49675479909684
351.366656	0.850003556886471	-1.49693678671494
351.386656	0.850003556886471	-1.49693438727177
351.406656	0.850003556886471	-1.49669091740402
351.426656	0.850003556886471	-1.49688980458295
351.446656	0.850003556886471	-1.49594803308377
351.466656	0.850003556886471	-1.49589668181644
351.486656	0.850003556886471	-1.49537418416348
351.506656	0.849999322497815	-1.49471171501267
351.526656	0.849999322497815	-1.49509820044798
351.546656	0.849999322497815	-1.49536862923368
351.566656	0.849999322497815	-1.49522317443118
351.586656	0.849999322497815	-1.49584551757038
351.606656	0.849999322497815	-1.49606297954325
351.626656	0.849999322497815	-1.49587401642948
351.646656	0.849999322497815	-1.49555418617272
351.666656	0.849999322497815	-1.49568449623105
351.686656	0.849999322497815	-1.49605409802224
351.706656	0.850003556886471	-1.49671995743107
351.726656	0.850003556886471	-1.49702008678704
351.746656	0.850003556886471	-1.49734457665899
351.766656	0.850003556886471	-1.4968137824239
351.786656	0.850003556886471	-1.4969278773397
351.806656	0.850003556886471	-1.49702052847559
351.826656	0.850003556886471	-1.49713686366751
351.846656	0.850003556886471	-1.49735340247154
351.866656	0.850003556886471	-1.49715979963845
351.886656	0.850003556886471	-1.49682775331112
351.906656	0.850003556886471	-1.4966582642851
351.926656	0.850003556886471	-1.4968373073129
351.946656	0.850003556886471	-1.49765441122543
351.966656	0.850003556886471	-1.49800409724032
351.986656	0.850003556886471	-1.49797171072619
352.006656	0.850003556886471	-1.49768317271014
352.026656	0.850003556886471	-1.49840445408344
352.046656	0.850003556886471	-1.49935817106921
352.066656	0.850003556886471	-1.5001104144116
352.086656	0.850003556886471	-1.50082374141191
352.106656	0.8500035833514	-1.50183372394748
352.126656	0.850004403764202	-1.50127550921001
352.146656	0.850004403764202	-1.50033039122376
352.166656	0.850004403764202	-1.49939184285721
352.186656	0.850004403764202	-1.49897509976699
352.206656	0.850004403764202	-1.4981956547769
352.226656	0.850004403764202	-1.49785535165921
352.246656	0.850004403764202	-1.49801732402162
352.266656	0.850004403764202	-1.49723959007724
352.286656	0.850004403764202	-1.49610053898629
352.306656	0.850004403764202	-1.49665381556624
352.326656	0.850004403764202	-1.49593115341884
352.346656	0.850004403764202	-1.49542605670289
352.366656	0.850004403764202	-1.49517988497458
352.386656	0.850004403764202	-1.49512294694403
352.406656	0.850004403764202	-1.49440075036023
352.426656	0.850004403764202	-1.49378771849306
352.446656	0.850004403764202	-1.49346092069899
352.466656	0.850004403764202	-1.49306779799798
352.486656	0.850004403764202	-1.49275137391596
352.506656	0.850007314906403	-1.4923577936097
352.526656	0.850008638152858	-1.49205557916546
352.546656	0.850008638152858	-1.4916613502535
352.566656	0.850008638152858	-1.49093788829171
352.586656	0.850008638152858	-1.49123077952639
352.606656	0.850008638152858	-1.49137138371324
352.626656	0.850008638152858	-1.4904547287735
352.646656	0.850008638152858	-1.48937183181541
352.666656	0.850008638152858	-1.48843091981828
352.686656	0.850008638152858	-1.48785485847608
352.706656	0.850008638152858	-1.48665526820022
352.726656	0.850008638152858	-1.48603049776361
352.746656	0.850008638152858	-1.48633217501908
352.766656	0.850008638152858	-1.48603374477129
352.786656	0.850008638152858	-1.48613150516927
352.806656	0.850008638152858	-1.4860231124128
352.826656	0.850008638152858	-1.48584506019984
352.846656	0.850008638152858	-1.48544456010638
352.866656	0.850008638152858	-1.48524354406826
352.886656	0.850008638152858	-1.48555608049525
352.906656	0.850008638152858	-1.48467774502118
352.926656	0.850008638152858	-1.48372046667282
352.946656	0.850008638152858	-1.48360498302457
352.966656	0.850008638152858	-1.48300353453897
352.986656	0.850008638152858	-1.4828887870383
353.006656	0.850008638152858	-1.48312341915597
353.026656	0.850008638152858	-1.48322548104329
353.046656	0.850008638152858	-1.48239305332367
353.066656	0.850008638152858	-1.48138271664144
353.086656	0.850008638152858	-1.48068061489685
353.106656	0.850008638152858	-1.47992883711806
353.126656	0.849990853720503	-1.47959301853181
353.146656	0.849990853720503	-1.47849361197216
353.166656	0.849990853720503	-1.4777639225998
353.186656	0.849990853720503	-1.47699039862372
353.206656	0.849990853720503	-1.47576997736107
353.226656	0.849990853720503	-1.4754195711153
353.246656	0.849990853720503	-1.47552856074818
353.266656	0.849990853720503	-1.47541193905558
353.286656	0.849990853720503	-1.47512927430343
353.306656	0.849990853720503	-1.47482022761385
353.326656	0.850000169375546	-1.47489935750942
353.346656	0.850000169375546	-1.47458309259444
353.366656	0.850000169375546	-1.47439350475002
353.386656	0.850000169375546	-1.47439854636611
353.406656	0.850000169375546	-1.47375559905316
353.426656	0.850000169375546	-1.47278690046944
353.446656	0.850000169375546	-1.47219217281225
353.466656	0.850000169375546	-1.47154211869082
353.486656	0.850000169375546	-1.47081474917811
353.506656	0.850000169375546	-1.47023638389297
353.526656	0.850000169375546	-1.47030218354866
353.546656	0.850000169375546	-1.46970176566967
353.566656	0.850000169375546	-1.46999716378528
353.586656	0.850000169375546	-1.47020091351738
353.606656	0.850000169375546	-1.4695361762362
353.626656	0.850000169375546	-1.46907970903115
353.646656	0.850000169375546	-1.46871087920012
353.666656	0.850000169375546	-1.46910467438188
353.686656	0.850000169375546	-1.46902530971493
353.706656	0.850000169375546	-1.46906807392029
353.726656	0.850000169375546	-1.46918247523264
353.746656	0.850000169375546	-1.46864548542039
353.766656	0.850000169375546	-1.46878945996939
353.786656	0.850000169375546	-1.46909973224519
353.806656	0.850000169375546	-1.46877538562358
353.826656	0.850000169375546	-1.46839926992115
353.846656	0.850000169375546	-1.46758335976145
353.866656	0.850000169375546	-1.46750562655669
353.886656	0.850000169375546	-1.46680088263919
353.906656	0.850000169375546	-1.46674522988251
353.926656	0.850004403764202	-1.46699170004902
353.946656	0.850004403764202	-1.46656276874245
353.966656	0.850004403764202	-1.46636863269977
353.986656	0.850004403764202	-1.46578227722905
354.006656	0.850004403764202	-1.46566533720236
354.026656	0.850004403764202	-1.4662087494048
354.046656	0.850004403764202	-1.46618491811925
354.066656	0.850004403764202	-1.46613866815565
354.086656	0.850004403764202	-1.46634482528927
354.106656	0.850004403764202	-1.46642088724008
354.126656	0.850004403764202	-1.4661711342533
354.146656	0.850004403764202	-1.4660938069245
354.166656	0.850004403764202	-1.46614969445257
354.186656	0.850004403764202	-1.46562443127224
354.206656	0.850004403764202	-1.46553592643783
354.226656	0.850004403764202	-1.46574867706622
354.246656	0.850004403764202	-1.46593747703377
354.266656	0.850004403764202	-1.46586370708839
354.286656	0.850004403764202	-1.46546412618461
354.306656	0.850004403764202	-1.46518864782446
354.326656	0.850008638152858	-1.46498747261929
354.346656	0.850008638152858	-1.46483052197709
354.366656	0.850008638152858	-1.46472474751849
354.386656	0.850008638152858	-1.46495859573847
354.406656	0.850008638152858	-1.46521297650702
354.426656	0.850008638152858	-1.46535714205647
354.446656	0.850008638152858	-1.46559590057973
354.466656	0.850008638152858	-1.4655354648534
354.486656	0.850008638152858	-1.46531660221055
354.506656	0.850008638152858	-1.46537366359556
354.526656	0.850008638152858	-1.46484632328531
354.546656	0.850008638152858	-1.46409669028243
354.566656	0.850008638152858	-1.46440681532872
354.586656	0.850008638152858	-1.46469058231265
354.606656	0.850008638152858	-1.4643007941612
354.626656	0.850008638152858	-1.4639832996808
354.646656	0.850008638152858	-1.46358754276523
354.666656	0.850008638152858	-1.46368868944206
354.686656	0.850008638152858	-1.46403517619938
354.706656	0.850008638152858	-1.46424126966619
354.726656	0.850004403764202	-1.46461435323645
354.746656	0.850004403764202	-1.46501817992112
354.766656	0.850004403764202	-1.46562013376207
354.786656	0.850004403764202	-1.46505322850404
354.806656	0.850004403764202	-1.46563738746956
354.826656	0.850004403764202	-1.46480363866349
354.846656	0.850004403764202	-1.4644210607791
354.866656	0.850004403764202	-1.46427957321515
354.886656	0.850004403764202	-1.46486882154688
354.906656	0.850004403764202	-1.46502572443897
354.926656	0.84999593498689	-1.46536033733486
354.946656	0.84999593498689	-1.46534084335124
354.966656	0.84999593498689	-1.46557858320542
354.986656	0.84999593498689	-1.46522305973922
355.006656	0.84999593498689	-1.46423427029546
355.026656	0.84999593498689	-1.46402608378204
355.046656	0.84999593498689	-1.46412587355982
355.066656	0.84999593498689	-1.46442681068853
355.086656	0.84999593498689	-1.46507431017892
355.106656	0.84999593498689	-1.46504846940945
355.126656	0.850000169375546	-1.46476102168765
355.146656	0.850000169375546	-1.46495069309477
355.166656	0.850000169375546	-1.46445998905871
355.186656	0.850000169375546	-1.46340539598009
355.206656	0.850000169375546	-1.46386518977634
355.226656	0.850000169375546	-1.46450072786343
355.246656	0.850000169375546	-1.46517705648453
355.266656	0.850000169375546	-1.46551255275752
355.286656	0.850000169375546	-1.46505747428492
355.306656	0.850000169375546	-1.46435400768294
355.326656	0.850000169375546	-1.46387635534443
355.346656	0.850000169375546	-1.46382979102592
355.366656	0.850000169375546	-1.46336896264388
355.386656	0.850000169375546	-1.46353958175592
355.406656	0.850000169375546	-1.46302974584126
355.426656	0.850000169375546	-1.46260564525445
355.446656	0.850000169375546	-1.4628848003733
355.466656	0.850000169375546	-1.46298348394013
355.486656	0.850000169375546	-1.46297392993836
355.506656	0.850000169375546	-1.46275967916058
355.526656	0.850000169375546	-1.46299161339687
355.546656	0.850000169375546	-1.46271226329839
355.566656	0.850000169375546	-1.46215228180675
355.586656	0.850000169375546	-1.46235557791277
355.606656	0.850000169375546	-1.46204326034046
355.626656	0.850000169375546	-1.46250420013942
355.646656	0.850000169375546	-1.46269625507301
355.666656	0.850000169375546	-1.46285817172696
355.686656	0.850000169375546	-1.462866782664
355.706656	0.850000169375546	-1.46327339079275
355.726656	0.850007116419435	-1.46332365574501
355.746656	0.850008638152858	-1.46343514430048
355.766656	0.850008638152858	-1.46331237478082
355.786656	0.850008638152858	-1.46410798318415
355.806656	0.850008638152858	-1.46389842385498
355.826656	0.850008638152858	-1.46367404607408
355.846656	0.850008638152858	-1.46310117205193
355.866656	0.850008638152858	-1.46291147676975
355.886656	0.850008638152858	-1.46274304222538
355.906656	0.850008638152858	-1.46306809714033
355.926656	0.850008638152858	-1.46278981346105
355.946656	0.850008638152858	-1.46313622063485
355.966656	0.850008638152858	-1.46307293581845
355.986656	0.850008638152858	-1.46354975252998
356.006656	0.850008638152858	-1.46280154009296
356.026656	0.850008638152858	-1.4640507626321
356.046656	0.850008638152858	-1.46412595314334
356.066656	0.850008638152858	-1.46430781740698
356.086656	0.850008638152858	-1.46377787471558
356.106656	0.850008638152858	-1.46418817154055
356.126656	0.850008638152858	-1.46436202970192
356.146656	0.850008638152858	-1.46444850515653
356.166656	0.850008638152858	-1.46474888122142
356.186656	0.850008638152858	-1.46532693215166
356.206656	0.850008638152858	-1.46598411695663
356.226656	0.850008638152858	-1.46648456997409
356.246656	0.850008638152858	-1.46676017964705
356.266656	0.850008638152858	-1.46672029636518
356.286656	0.850008638152858	-1.46661092075222
356.306656	0.850008638152858	-1.4662058048145
356.326656	0.850007347987564	-1.4659414999808
356.346656	0.850004403764202	-1.46650855644751
356.366656	0.850004403764202	-1.46687446954247
356.386656	0.850004403764202	-1.46722079713275
356.406656	0.850004403764202	-1.46767357564158
356.426656	0.850004403764202	-1.46760187486776
356.446656	0.850004403764202	-1.46750855920946
356.466656	0.850004403764202	-1.46755637696844
356.486656	0.850004403764202	-1.4677618297879
356.506656	0.850004403764202	-1.46786781116366
356.526656	0.850004403764202	-1.46816703326749
356.546656	0.850004403764202	-1.46846424190821
356.566656	0.850004403764202	-1.46792232587598
356.586656	0.850004403764202	-1.46750433730364
356.606656	0.850004403764202	-1.467831887162
356.626656	0.850004403764202	-1.46834768388243
356.646656	0.850004403764202	-1.46809518526415
356.666656	0.850004403764202	-1.46867300540217
356.686656	0.850004403764202	-1.46940599351151
356.706656	0.850004403764202	-1.46971719691452
356.726656	0.850004403764202	-1.46932122114426
356.746656	0.850004403764202	-1.46927166448533
356.766656	0.850004403764202	-1.46915524970989
356.786656	0.850004403764202	-1.46924770984532
356.806656	0.850004403764202	-1.4685594556335
356.826656	0.850004403764202	-1.46864206332896
356.846656	0.850004403764202	-1.46841808346567
356.866656	0.850004403764202	-1.46841274341136
356.886656	0.850004403764202	-1.46875620599487
356.906656	0.850004403764202	-1.46865984228769
356.926656	0.850004403764202	-1.46862264494968
356.946656	0.850008638152858	-1.46853290657068
356.966656	0.850008638152858	-1.46782832182022
356.986656	0.850008638152858	-1.4679124416026
357.006656	0.850008638152858	-1.46704831576631
357.026656	0.850008638152858	-1.46710555223507
357.046656	0.850008638152858	-1.4677448426852
357.066656	0.850008638152858	-1.4681140266629
357.086656	0.850008638152858	-1.46780248502992
357.106656	0.850008638152858	-1.46787294430081
357.126656	0.850008638152858	-1.46848921123813
357.146656	0.850004403764202	-1.46815252917067
357.166656	0.850004403764202	-1.4683153968477
357.186656	0.850004403764202	-1.46845146079464
357.206656	0.850004403764202	-1.46843858816002
357.226656	0.850004403764202	-1.46845302063166
357.246656	0.850004403764202	-1.46778780187018
357.266656	0.850004403764202	-1.4670712596956
357.286656	0.850004403764202	-1.46639171590022
357.306656	0.850004403764202	-1.46610990667093
357.326656	0.850004403764202	-1.46583319078702
357.346656	0.850004403764202	-1.46569626335887
357.366656	0.850004403764202	-1.46596425688881
357.386656	0.850004403764202	-1.46591768063277
357.406656	0.850004403764202	-1.46608554615495
357.426656	0.850004403764202	-1.46559567774587
357.446656	0.850004403764202	-1.46497687607339
357.466656	0.850004403764202	-1.46508830892038
357.486656	0.850004403764202	-1.4643751928164
357.506656	0.850004403764202	-1.46366082725113
357.526656	0.850004403764202	-1.46375997240239
357.546656	0.850004403764202	-1.46387626780256
357.566656	0.850004403764202	-1.46354500139374
357.586656	0.850004403764202	-1.46368174975897
357.606656	0.850004403764202	-1.46424917230989
357.626656	0.850004403764202	-1.4652020496895
357.646656	0.850004403764202	-1.46516651166792
357.666656	0.850004403764202	-1.46500991915157
357.686656	0.850004403764202	-1.46524658064904
357.706656	0.850004403764202	-1.46444551281612
357.726656	0.850004403764202	-1.46420342770165
357.746656	0.850004403764202	-1.46403180583724
357.766656	0.850004403764202	-1.46452582850616
357.786656	0.850004403764202	-1.46471948704771
357.806656	0.850004403764202	-1.46439200483535
357.826656	0.850004403764202	-1.46461001195534
357.846656	0.850004403764202	-1.46409018432954
357.866656	0.850004403764202	-1.46427561791413
357.886656	0.850004403764202	-1.46465188084608
357.906656	0.850004403764202	-1.46502275597361
357.926656	0.850004403764202	-1.46530503474568
357.946656	0.850000169375546	-1.46568088782249
357.966656	0.850000169375546	-1.46558398692654
357.986656	0.850000169375546	-1.46512254575139
358.006656	0.850000169375546	-1.46513562132399
358.026656	0.850000169375546	-1.46584369979105
358.046656	0.850000169375546	-1.46603702010264
358.066656	0.850000169375546	-1.4663345391191
358.086656	0.850000169375546	-1.46678080769586
358.106656	0.850000169375546	-1.46705898791656
358.126656	0.850000169375546	-1.46749889379076
358.146656	0.850000169375546	-1.46790184903586
358.166656	0.850000169375546	-1.46808228875447
358.186656	0.850000169375546	-1.46851870887042
358.206656	0.850000169375546	-1.46818530962323
358.226656	0.850000169375546	-1.46831376538551
358.246656	0.850000169375546	-1.46788358063847
358.266656	0.850000169375546	-1.46775747656926
358.286656	0.850000169375546	-1.46772804658296
358.306656	0.850000169375546	-1.46762946647471
358.326656	0.850000169375546	-1.46779821935317
358.346656	0.850000169375546	-1.46756466161304
358.366656	0.850000169375546	-1.46726962560245
358.386656	0.850000169375546	-1.46665625550532
358.406656	0.850000169375546	-1.46638729503559
358.426656	0.850000169375546	-1.46727647376449
358.446656	0.850000169375546	-1.46752206055391
358.466656	0.850000169375546	-1.46791256893623
358.486656	0.850000169375546	-1.46717083061869
358.506656	0.850000169375546	-1.46720959177291
358.526656	0.850000169375546	-1.4666493874474
358.546656	0.850000169375546	-1.46673684973768
358.566656	0.850000169375546	-1.46714901677541
358.586656	0.850000169375546	-1.46737296082612
358.606656	0.850000169375546	-1.46755558909157
358.626656	0.850000169375546	-1.4673638644296
358.646656	0.850000169375546	-1.46711326387832
358.666656	0.850000169375546	-1.46753607521207
358.686656	0.850000169375546	-1.46669890431456
358.706656	0.850000169375546	-1.46698531745058
358.726656	0.850000169375546	-1.46699154088197
358.746656	0.850004403764202	-1.46637577930001
358.766656	0.850004403764202	-1.46585852620113
358.786656	0.850004403764202	-1.46546045738426
358.806656	0.850004403764202	-1.46435457272595
358.826656	0.850004403764202	-1.46384881148759
358.846656	0.850004403764202	-1.46371113597434
358.866656	0.850004403764202	-1.46405709748042
358.886656	0.850004403764202	-1.46397706829106
358.906656	0.850004403764202	-1.46445581092382
358.926656	0.850004403764202	-1.46447980535559
358.946656	0.85000843966589	-1.46484920022962
358.966656	0.850008638152858	-1.46461604040711
358.986656	0.850008638152858	-1.46505916543476
359.006656	0.850008638152858	-1.46559321861505
359.026656	0.850008638152858	-1.46580529278351
359.046656	0.850008638152858	-1.46559303955213
359.066656	0.850008638152858	-1.46439733295212
359.086656	0.850008638152858	-1.46414128888796
359.106656	0.850008638152858	-1.46298572819544
359.126656	0.850008638152858	-1.4628283517814
359.146656	0.850005330036721	-1.46190570022331
359.166656	0.850004403764202	-1.46148710283703
359.186656	0.850004403764202	-1.46070764193023
359.206656	0.850004403764202	-1.46002676511087
359.226656	0.850004403764202	-1.45903298975948
359.246656	0.850004403764202	-1.45885132047547
359.266656	0.850004403764202	-1.45825251416279
359.286656	0.850004403764202	-1.45802118874045
359.306656	0.850004403764202	-1.45806098845962
359.326656	0.850004403764202	-1.45753824409775
359.346656	0.850004403764202	-1.4571353127277
359.366656	0.850004403764202	-1.45608363240597
359.386656	0.850004403764202	-1.4554700354958
359.406656	0.850004403764202	-1.45580308059632
359.426656	0.850004403764202	-1.45608927487766
359.446656	0.850004403764202	-1.4555337540424
359.466656	0.850004403764202	-1.45432974688108
359.486656	0.850004403764202	-1.45385983801923
359.506656	0.850004403764202	-1.45294075976125
359.526656	0.850004403764202	-1.45231634745049
359.546656	0.850004403764202	-1.45236035713796
359.566656	0.850004403764202	-1.45172369294404
359.586656	0.850004403764202	-1.45142194008422
359.606656	0.850004403764202	-1.45109261949251
359.626656	0.850004403764202	-1.44974183644224
359.646656	0.850004403764202	-1.44916175215303
359.666656	0.850004403764202	-1.4492065099256
359.686656	0.850004403764202	-1.44979416260772
359.706656	0.850004403764202	-1.44979432973311
359.726656	0.850004403764202	-1.44995167829292
359.746656	0.850004403764202	-1.45012123496494
359.766656	0.850004403764202	-1.44997261273829
359.786656	0.850004403764202	-1.44921695128364
359.806656	0.850004403764202	-1.44891483233963
359.826656	0.850004403764202	-1.44906637130235
359.846656	0.850004403764202	-1.44899350860912
359.866656	0.850004403764202	-1.4485165048763
359.886656	0.850004403764202	-1.4485680789775
359.906656	0.850004403764202	-1.44802015836856
359.926656	0.850004403764202	-1.44778355257956
359.946656	0.850004403764202	-1.44765491775436
359.966656	0.850004403764202	-1.44755091800829
359.986656	0.850004403764202	-1.4481242138231
360.006656	0.850004403764202	-1.44861643790442
360.026656	0.850004403764202	-1.44869722313724
360.046656	0.850004403764202	-1.44806518274593
360.066656	0.850004403764202	-1.4471901659047
360.086656	0.850004403764202	-1.44700645530336
360.106656	0.850004403764202	-1.4469871005909
360.126656	0.850004403764202	-1.44664800714273
360.146656	0.850004403764202	-1.44607986436094
360.166656	0.849999322497815	-1.44549774273357
360.186656	0.849999322497815	-1.44483334766154
360.206656	0.849999322497815	-1.44426707907169
360.226656	0.849999322497815	-1.44369719738995
360.246656	0.849999322497815	-1.44375778432497
360.266656	0.849999322497815	-1.4442255523901
360.286656	0.849999322497815	-1.44434299777215
360.306656	0.849999322497815	-1.44428112556326
360.326656	0.849999322497815	-1.44480862504055
360.346656	0.849999322497815	-1.44512971669612
360.366656	0.849999322497815	-1.44481307773858
360.386656	0.849999322497815	-1.44556307284649
360.406656	0.849999322497815	-1.44589760615886
360.426656	0.849999322497815	-1.44593320784727
360.446656	0.849999322497815	-1.4463011383845
360.466656	0.849999322497815	-1.44690532852241
360.486656	0.849999322497815	-1.44675195913869
360.506656	0.849999322497815	-1.44679087945995
360.526656	0.849999322497815	-1.44647192462193
360.546656	0.849999322497815	-1.44616944357289
360.566656	0.850004403764202	-1.44616041880154
360.586656	0.850004403764202	-1.44617132174401
360.606656	0.850004403764202	-1.44517008941664
360.626656	0.850004403764202	-1.44448481162854
360.646656	0.850004403764202	-1.44358666781592
360.666656	0.850004403764202	-1.44401866706725
360.686656	0.850004403764202	-1.44430883256631
360.706656	0.850004403764202	-1.44380511264529
360.726656	0.850004403764202	-1.44424207790836
360.746656	0.850004403764202	-1.44431360359844
360.766656	0.850004403764202	-1.44514570900479
360.786656	0.850004403764202	-1.44537745224062
360.806656	0.850004403764202	-1.44593111480065
360.826656	0.850004403764202	-1.44633378354507
360.846656	0.850004403764202	-1.44676597777603
360.866656	0.850004403764202	-1.44656361279721
360.886656	0.850004403764202	-1.44661209109941
360.906656	0.850004403764202	-1.44672095737784
360.926656	0.850004403764202	-1.44670764305467
360.946656	0.850004403764202	-1.4468517449373
360.966656	0.850008638152858	-1.447076389323
360.986656	0.850008638152858	-1.44735996530647
361.006656	0.850008638152858	-1.44777936648632
361.026656	0.850008638152858	-1.44774637513742
361.046656	0.850008638152858	-1.44753179010886
361.066656	0.850008638152858	-1.4469694489658
361.086656	0.850008638152858	-1.44676254772625
361.106656	0.850008638152858	-1.44657270919373
361.126656	0.850008638152858	-1.44672902316776
361.146656	0.850008638152858	-1.4470040359643
361.166656	0.850000169375546	-1.44692999543495
361.186656	0.850000169375546	-1.44683586802473
361.206656	0.850000169375546	-1.44740471909986
361.226656	0.850000169375546	-1.44793517908416
361.246656	0.850000169375546	-1.44847210125041
361.266656	0.850000169375546	-1.44911293562086
361.286656	0.850000169375546	-1.44931100706868
361.306656	0.850000169375546	-1.44885199717012
361.326656	0.850000169375546	-1.44922006299933
361.346656	0.850000169375546	-1.44928037935038
361.366656	0.850004403764202	-1.44883891363916
361.386656	0.850004403764202	-1.44846399566873
361.406656	0.850004403764202	-1.44737660224167
361.426656	0.850004403764202	-1.44683450714651
361.446656	0.850004403764202	-1.44625694167576
361.466656	0.850004403764202	-1.44605142121031
361.486656	0.850004403764202	-1.44569051789804
361.506656	0.850004403764202	-1.44439142036589
361.526656	0.850004403764202	-1.44372729985701
361.546656	0.850004403764202	-1.44319395894923
361.566656	0.850004403764202	-1.44177035697666
361.586656	0.850004403764202	-1.44070971952958
361.606656	0.850004403764202	-1.44014696057303
361.626656	0.850004403764202	-1.43907742170904
361.646656	0.850004403764202	-1.43819263201137
361.666656	0.850004403764202	-1.43887130834636
361.686656	0.850004403764202	-1.43878028071431
361.706656	0.850004403764202	-1.43782899500513
361.726656	0.850004403764202	-1.4377925656481
361.746656	0.850004403764202	-1.43710814338284
361.766656	0.850000169375546	-1.4362410490812
361.786656	0.850000169375546	-1.43576356386808
361.806656	0.850000169375546	-1.43532387684857
361.826656	0.850000169375546	-1.43412817024856
361.846656	0.850000169375546	-1.43357720954909
361.866656	0.850000169375546	-1.43221409105297
361.886656	0.850000169375546	-1.43161129362668
361.906656	0.850000169375546	-1.43238185311658
361.926656	0.850000169375546	-1.43251443130527
361.946656	0.850000169375546	-1.43226615459282
361.966656	0.850000169375546	-1.43186717454462
361.986656	0.850000169375546	-1.43175989197828
362.006656	0.850000169375546	-1.43153494915438
362.026656	0.850000169375546	-1.43121794411264
362.046656	0.850000169375546	-1.43012536183997
362.066656	0.850000169375546	-1.42927262838481
362.086656	0.850000169375546	-1.42893600600499
362.106656	0.850000169375546	-1.4291149973035
362.126656	0.850000169375546	-1.42946331050265
362.146656	0.850000169375546	-1.42901661615405
362.166656	0.850008638152858	-1.42884094746757
362.186656	0.850008638152858	-1.42979242815638
362.206656	0.850008638152858	-1.4293406563791
362.226656	0.850008638152858	-1.42901227089377
362.246656	0.850008638152858	-1.42879547742248
362.266656	0.850008638152858	-1.4285746888584
362.286656	0.850008638152858	-1.42802110190272
362.306656	0.850008638152858	-1.42818523097857
362.326656	0.850008638152858	-1.42791420929563
362.346656	0.850008638152858	-1.4275797356709
362.366656	0.850008638152858	-1.42770053151921
362.386656	0.850008638152858	-1.42753022676209
362.406656	0.850008638152858	-1.42739641900798
362.426656	0.850008638152858	-1.4273814772018
362.446656	0.850008638152858	-1.42809462513918
362.466656	0.850008638152858	-1.42766993563432
362.486656	0.850008638152858	-1.42735125535945
362.506656	0.850008638152858	-1.42652603392772
362.526656	0.850008638152858	-1.42553394176782
362.546656	0.850008638152858	-1.42568891078033
362.566656	0.850005495442528	-1.4258576437629
[truncated: 13,001 more rows]
