# Supplementary material for: Unraveling the Local Relation Between Tissue Composition and Human Brain Mechanics Through Machine Learning
Source: Front Bioeng Biotechnol. 2021 Aug 17;9:704738. doi: 10.3389/fbioe.2021.704738 (PMC8415910; doi:10.3389/fbioe.2021.704738)
Supplement: Supplementary file 4 [file DataSheet2.ZIP › Mechanics_compRelax/compRelax_HBE_04_26_P2a_C_28.txt]

343.263264	0.999951069848697	0.0791412511379667
343.283264	0.999951069848697	0.0809741659937889
343.303264	0.999844148406961	0.0642500441536929
343.323264	0.999570813481887	0.0578548309910694
343.343264	0.999500731233928	0.0568479635457472
343.363264	0.999108447620725	0.0545710776763731
343.383264	0.998907226620902	0.0537841908399048
343.403264	0.998506632244154	0.0515827917978304
343.423264	0.9982249228444	0.0525239422078183
343.443264	0.997784551482674	0.0517888233908181
343.463264	0.996693632805492	0.0517962551800961
343.483264	0.996587575003579	0.0508322792715956
343.503264	0.99572951344401	0.0492800654294487
343.523264	0.995315518491972	0.0471375035044095
343.543264	0.995069834199276	0.0473362713194394
343.563264	0.994643054546245	0.045646666915654
343.583264	0.994219899348865	0.0437275390118281
343.603264	0.993562060648016	0.0415058496092278
343.623264	0.993562060648016	0.0401785039060817
343.643264	0.993149778817594	0.0397587644962622
343.663264	0.992750182581953	0.0393000212024911
343.683264	0.992346961890661	0.0393602261366096
343.703264	0.991616407548289	0.0381632740544844
343.723264	0.991289526954171	0.0365189352471307
343.743264	0.990605127789245	0.0348995299571042
343.763264	0.990152353993335	0.0340147641344815
343.783264	0.989614122329003	0.0331332134861346
343.803264	0.989113041335104	0.0310286630690379
343.823264	0.98864911101164	0.0306825264792018
343.843264	0.988007858442805	0.0293833055925999
343.863264	0.98784720019862	0.0290671640320741
343.883264	0.987211717026967	0.0270474934199719
343.903264	0.986923870121256	0.0256821346477142
343.923264	0.986462658139528	0.0245321965310012
343.943264	0.985490397910864	0.0229900151111909
343.963264	0.985490397910864	0.0211919249192108
343.983264	0.984915015576098	0.019600027673434
344.003264	0.984363192203071	0.0185683029197585
344.023264	0.983884764056998	0.0174980915750188
344.043264	0.983229027823585	0.0164698326837084
344.063264	0.982980462371808	0.0154154783556562
344.083264	0.982537351431297	0.0144557846474157
344.103264	0.982261007924872	0.0128762626392521
344.123264	0.981913060182274	0.0108654894648737
344.143264	0.981523431199677	0.0093719853060751
344.163264	0.981148300039688	0.00807585226011225
344.183264	0.980739642664917	0.00721192936180941
344.203264	0.980257590063192	0.00640521109885491
344.223264	0.97946496691778	0.00482450329622324
344.243264	0.979087797001488	0.00326704184026403
344.263264	0.978522381919765	0.00139033904560853
344.283264	0.977972830910535	-1.40713607197016e-05
344.303264	0.977501191539796	-0.00218344653536841
344.323264	0.977047228469374	-0.00337131813767425
344.343264	0.976406436036513	-0.00439865386013182
344.363264	0.976281562212875	-0.00580119803287239
344.383264	0.975628820402784	-0.00735874703071106
344.403264	0.975236508473524	-0.00800312684705153
344.423264	0.974968603152914	-0.00851663952041531
344.443264	0.974458977787975	-0.00945489342792878
344.463264	0.973924759925119	-0.0113645676755959
344.483264	0.973344847020788	-0.0138612778330893
344.503264	0.972783056394718	-0.0147044174947215
344.523264	0.972324562754731	-0.0168907718137138
344.543264	0.971865163000832	-0.0188682114300531
344.563264	0.97128990100932	-0.0206996471176069
344.583264	0.971057815504334	-0.0217589953116417
344.603264	0.970662749838257	-0.0234051366857613
344.623264	0.970353538465441	-0.025302682404737
344.643264	0.969953262644367	-0.0272330762222622
344.663264	0.969233256034264	-0.0278259973335151
344.683264	0.969151351831347	-0.0290430800674359
344.703264	0.968663862546144	-0.0301928510587572
344.723264	0.967842810076709	-0.0321298940795175
344.743264	0.967330544239199	-0.033802576558104
344.763264	0.96695674393402	-0.0352171458009656
344.783264	0.966380172324742	-0.0361019752904066
344.803264	0.965464480504504	-0.0377563933507771
344.823264	0.965110876628966	-0.0394291792879405
344.843264	0.965054810830598	-0.0409156442842513
344.863264	0.964655214594958	-0.0417387328776043
344.883264	0.964191284271493	-0.043358567918646
344.903264	0.963727353948029	-0.0447798739066187
344.923264	0.963203046706093	-0.0467663343151387
344.943264	0.962782333768872	-0.0480516798147438
344.963264	0.962289690960788	-0.0493706612897689
344.983264	0.961718499402871	-0.0509245255705501
345.003264	0.960787835466021	-0.0529729377714909
345.023264	0.960371617703291	-0.0549586063239715
345.043264	0.959970973773438	-0.057441365490121
345.063264	0.959779415629015	-0.0598052507500098
345.083264	0.959285307464838	-0.0606793205473216
345.103264	0.959060867295993	-0.0610230775898538
345.123264	0.958677418293442	-0.0630879277671896
345.143264	0.958323290570797	-0.0637816573252974
345.163264	0.957592269013441	-0.0643867825695913
345.183264	0.957538595922125	-0.0659560621785171
345.203264	0.957052012750835	-0.0663451619325029
345.223264	0.9564856915552	-0.0679109040538889
345.243264	0.955887656372609	-0.0693793672576071
345.263264	0.955325865746538	-0.0713311809799819
345.283264	0.954713077896801	-0.0728732151702706
345.303264	0.953850712296147	-0.0747558827498775
345.323264	0.953850712296147	-0.0763872971933184
345.343264	0.95347014445268	-0.0771507896664924
345.363264	0.952787911466328	-0.0777277264274248
345.383264	0.952653735817052	-0.0799291777404692
345.403264	0.951992378845772	-0.0815869184128708
345.423264	0.951614168314284	-0.0832297132999081
345.443264	0.951180274251232	-0.0845753194420947
345.463264	0.950664320246932	-0.0860133538863143
345.483264	0.949581903466698	-0.0873151492998401
345.503264	0.94957747908236	-0.0878040308732547
345.523264	0.949113548758896	-0.0889016826162574
345.543264	0.948664116258039	-0.0893303234429674
345.563264	0.948042663694009	-0.0905071926234029
345.583264	0.947861299331107	-0.0913723968164093
345.603264	0.947417303513727	-0.0918118291686543
345.623264	0.947098917737542	-0.0932192040611587
345.643264	0.946734943105107	-0.0940421414458234
345.663264	0.946358056349412	-0.0946970461829007
345.683264	0.94595483565812	-0.0959965893827648
345.703264	0.945467346372917	-0.0964513694171596
345.723264	0.944910992430324	-0.0974474725865505
345.743264	0.944055790792792	-0.0982768084863528
345.763264	0.943572598469664	-0.09889744853819
345.783264	0.94310908580808	-0.0996108033927314
345.803264	0.942671078837345	-0.100850384388224
345.823264	0.942261515348664	-0.102236343355056
345.843264	0.941506587957836	-0.103201635764043
345.863264	0.941458698421731	-0.104033036856234
345.883264	0.940703339210991	-0.104984322565415
345.903264	0.940330643232144	-0.106574504786294
345.923264	0.939949112642644	-0.106988068514836
345.943264	0.93967727846874	-0.107771194242798
345.963264	0.939011376769866	-0.109446920791089
345.983264	0.938531950482687	-0.110677894828712
346.003264	0.937979220995747	-0.111497246975724
346.023264	0.937112976094901	-0.112169369607708
346.043264	0.937033238070557	-0.113149619739589
346.063264	0.936356937298728	-0.114795068737071
346.083264	0.936043421884824	-0.115632048634125
346.103264	0.935868881692331	-0.117547910500604
346.123264	0.935430004002757	-0.119366047781686
346.143264	0.935131304967135	-0.120625484865825
346.163264	0.934747544487928	-0.121807622475392
346.183264	0.934342079748898	-0.123197305951038
346.203264	0.933860027147173	-0.125054972367321
346.223264	0.93290124536296	-0.126838634066828
346.243264	0.932695670768946	-0.128856235507363
346.263264	0.931901575188425	-0.130688208383686
346.283264	0.931595648478544	-0.13185103505173
346.303264	0.931027458422963	-0.134356698355409
346.323264	0.93065419612292	-0.136969055307374
346.343264	0.930273628279453	-0.13949878864717
346.363264	0.929893060435986	-0.141450005493132
346.383264	0.929448158504695	-0.144174997003271
346.403264	0.92898422818123	-0.145964874175819
346.423264	0.928575570806459	-0.148129040608979
346.443264	0.928111640482995	-0.149985294417752
346.463264	0.927383351425406	-0.151708261744484
346.483264	0.92687732220006	-0.153712938821109
346.503264	0.926383752041021	-0.155696048763368
346.523264	0.925931530408277	-0.157468970666632
346.543264	0.92514323962001	-0.160080846138293
346.563264	0.925049881570912	-0.163220893567993
346.583264	0.924486038030507	-0.165588463544928
346.603264	0.924330427123976	-0.16653687628898
346.623264	0.923850526542793	-0.16894808986918
346.643264	0.923570197550955	-0.171279003676048
346.663264	0.922762850054457	-0.173635288709619
346.683264	0.922762850054457	-0.176464848988006
346.703264	0.922266299630124	-0.178069539284883
346.723264	0.921699978434489	-0.181259744229101
346.743264	0.920779267592652	-0.183346770354736
346.763264	0.920563711587566	-0.185618637167724
346.783264	0.920034541062364	-0.187175199329896
346.803264	0.919411658537313	-0.188841511147573
346.823264	0.919074060314567	-0.190602925273607
346.843264	0.918665919707887	-0.192824411738231
346.863264	0.918272149501547	-0.194067753055115
346.883264	0.917798251925039	-0.195660840074538
346.903264	0.917072695367219	-0.197876906901333
346.923264	0.916935631479847	-0.199420799366856
346.943264	0.916227050399866	-0.201703680539244
346.963264	0.915716837476687	-0.204422130283897
346.983264	0.915326373170329	-0.20584385408535
347.003264	0.914731438596283	-0.207611845789458
347.023264	0.914282529942534	-0.2100003263367
347.043264	0.913450540395011	-0.21315679582609
347.063264	0.913386383282561	-0.215467602856224
347.083264	0.912795483747033	-0.21785517615132
347.103264	0.912667834949539	-0.21917904405457
347.123264	0.912324417776505	-0.220725789589347
347.143264	0.911930258224343	-0.222711995330596
347.163264	0.911489030301806	-0.224807552809753
347.183264	0.910658980404381	-0.226086527648453
347.203264	0.910658980404381	-0.227790319325647
347.223264	0.909617020194558	-0.230217342172423
347.243264	0.909109702588496	-0.231717642763968
347.263264	0.908928302830519	-0.233140858756456
347.283264	0.908184468256109	-0.235064834162967
347.303264	0.907917079703592	-0.236814211281352
347.323264	0.907375492586175	-0.239058625758554
347.343264	0.907068050967095	-0.24057774785297
347.363264	0.906261751164807	-0.241993618286409
347.383264	0.906251642331467	-0.245211068649253
347.403264	0.905787712008003	-0.247507920708867
347.423264	0.905097026677804	-0.249900320744552
347.443264	0.904925091562811	-0.251935959790263
347.463264	0.90434517865848	-0.253760137460646
347.483264	0.903755298501106	-0.256203598283811
347.503264	0.903127163346965	-0.25868616644951
347.523264	0.902280145050715	-0.260784696373204
347.543264	0.901886707558076	-0.262244751577856
347.563264	0.90155077290384	-0.26424989819726
347.583264	0.901238114050746	-0.265531988730829
347.603264	0.900928357593778	-0.26790040229309
347.623264	0.900776902069021	-0.270095045235867
347.643264	0.900236398040891	-0.271139177060564
347.663264	0.899965024002958	-0.273587576041246
347.683264	0.899511372409192	-0.276299941625679
347.703264	0.899065252887332	-0.277948323275933
347.723264	0.898503462261262	-0.281228509328884
347.743264	0.897500620688029	-0.282892720141596
347.763264	0.897027799121792	-0.28345141238019
347.783264	0.896833494319572	-0.285475802295123
347.803264	0.896332413325674	-0.287476333070272
347.823264	0.895757625628162	-0.290607116978053
347.843264	0.895474323450047	-0.293447365323398
347.863264	0.895053886594407	-0.295338604048284
347.883264	0.894611703004855	-0.297015213973663
347.903264	0.894156833820521	-0.298637524062232
347.923264	0.893424219484802	-0.300447802470552
347.943264	0.893284246122286	-0.302126107524942
347.963264	0.892458500265942	-0.304267318091289
347.983264	0.891951890561373	-0.306976683376948
348.003264	0.891586188649292	-0.308928262327934
348.023264	0.891048367567826	-0.310778539414233
348.043264	0.890631144584973	-0.312053797702468
348.063264	0.890194397678899	-0.315358340292217
348.083264	0.889809299265866	-0.31790993920459
348.103264	0.889252945323272	-0.32005243106563
348.123264	0.888921109418692	-0.321517563698964
348.143264	0.888580438903456	-0.322659491734229
348.163264	0.888238267637052	-0.324551964003695
348.183264	0.887944516832878	-0.327399024698494
348.203264	0.887431741306289	-0.329353162259702
348.223264	0.886900673605083	-0.331245153048861
348.243264	0.885833384679785	-0.333881826745857
348.263264	0.885731786657291	-0.335818014243766
348.283264	0.885198085562525	-0.337782274828923
348.303264	0.884706065707757	-0.340481696153561
348.323264	0.884122839824431	-0.342276205087068
348.343264	0.883876065363433	-0.344425003942196
348.363264	0.883448952996698	-0.347191597738274
348.383264	0.883064187297367	-0.350402975878416
348.403264	0.882235489491797	-0.353707044946209
348.423264	0.88218706902957	-0.356427217674115
348.443264	0.881357507584171	-0.358550466239623
348.463264	0.88115681751047	-0.361018749163186
348.483264	0.880567843467009	-0.364441067406614
348.503264	0.879869229640071	-0.367185087336769
348.523264	0.87945966615139	-0.36969204785185
348.543264	0.879079098307923	-0.372955004072374
348.563264	0.878292513562259	-0.376621297538897
348.583264	0.877987358465005	-0.380407029954694
348.603264	0.877928333638392	-0.383195059572324
348.623264	0.877335055553843	-0.386538303628644
348.643264	0.877167197951458	-0.389939102487816
348.663264	0.87676850782973	-0.393200089016177
348.683264	0.876245439415411	-0.396480863987189
348.703264	0.87587326728367	-0.399150938888222
348.723264	0.875302415518466	-0.401615385886044
348.743264	0.874226688407359	-0.405014119552824
348.763264	0.873756663052026	-0.408883796667253
348.783264	0.873636978146345	-0.411730594736426
348.803264	0.873140427722012	-0.415398077976599
348.823264	0.872681027968112	-0.41856506840756
348.843264	0.872161966276251	-0.421537906879124
348.863264	0.871887272180309	-0.424137013174728
348.883264	0.871420149221104	-0.427315968988168
348.903264	0.871006529456857	-0.430169022322141
348.923264	0.870308573978309	-0.433200533745033
348.943264	0.870245393769923	-0.436485653976335
348.963264	0.869252292921257	-0.43961446421278
348.983264	0.869252292921257	-0.442528104481781
349.003264	0.868605228481154	-0.445489892781371
349.023264	0.868338023983023	-0.447689692736343
349.043264	0.867910224951838	-0.450614840782575
349.063264	0.867590480004785	-0.453427402020739
349.083264	0.866968737201141	-0.456721614669378
349.103264	0.866937171873499	-0.459995390269672
349.123264	0.866663525471768	-0.462563220241274
349.143264	0.866417968601341	-0.465802289467773
349.163264	0.866057568871453	-0.467450118012557
349.183264	0.865823727770759	-0.469259883107161
349.203264	0.865575296820265	-0.471130700700389
349.223264	0.865333364405489	-0.474389884661988
349.243264	0.865076920010076	-0.477301181196271
349.263264	0.864794212469215	-0.479623297044822
349.283264	0.86449247653618	-0.48226225080972
349.303264	0.864135467654452	-0.485169814876839
349.323264	0.863787519911853	-0.488631463296655
349.343264	0.86329742554915	-0.492053813373486
349.363264	0.862984433982352	-0.494961230211091
349.383264	0.862451001890154	-0.497814434753763
349.403264	0.862444800673061	-0.501292485337384
349.423264	0.86194663623332	-0.504600951394749
349.443264	0.861921831364952	-0.507236968527699
349.463264	0.861680805064089	-0.510679516902317
349.483264	0.861448839902357	-0.513501580412964
349.503264	0.861148123347474	-0.516656995420705
349.523264	0.860980138322818	-0.51959397355742
349.543264	0.860850804719766	-0.522437942432398
349.563264	0.860663147112577	-0.525877255736871
349.583264	0.860498326407603	-0.528798559899
349.603264	0.860317103624999	-0.532121378844494
349.623264	0.859952859989996	-0.53483048946289
349.643264	0.859766228839974	-0.537425922978974
349.663264	0.859591306380672	-0.540122451442596
349.683264	0.859421586997356	-0.543235173870147
349.703264	0.859301349928508	-0.546473630303527
349.723264	0.859124657715469	-0.550295187241597
349.743264	0.858947738973953	-0.553256072268213
349.763264	0.858602389229839	-0.554849600976179
349.783264	0.858416742062894	-0.557546085668868
349.803264	0.858373489281579	-0.560960680331511
349.823264	0.858033413403599	-0.564871494168263
349.843264	0.857945803514635	-0.567458981269722
349.863264	0.857756425706814	-0.569978551793804
349.883264	0.857546037382636	-0.571908913777922
349.903264	0.857403041280738	-0.573800701629108
349.923264	0.857245377459873	-0.575336922243143
349.943264	0.857078652499878	-0.578125970529838
349.963264	0.856920988679013	-0.581130029616951
349.983264	0.856742144445431	-0.583029620632427
350.003264	0.856632143632194	-0.584040912316921
350.023264	0.856506710566376	-0.585087666418662
350.043264	0.85642443825468	-0.586454103547637
350.063264	0.856294863965118	-0.588077476076218
350.083264	0.856076490512081	-0.590034410998213
350.103264	0.856076490512081	-0.592137628391323
350.123264	0.855960507931215	-0.594309912343695
350.143264	0.855844525350349	-0.595028460023025
350.163264	0.855742134478178	-0.596472391606191
350.183264	0.85558357870143	-0.597127960865679
350.203264	0.855514699886011	-0.598369758262244
350.223264	0.855405598107672	-0.600105156535054
350.243264	0.855329852647756	-0.60126242031494
350.263264	0.855236522914715	-0.602990146736266
350.283264	0.855071808394964	-0.603868295189065
350.303264	0.854994137442983	-0.60506209576373
350.323264	0.854971937652114	-0.60457032530848
350.343264	0.854850121962933	-0.60561867108065
350.363264	0.854774723374749	-0.607262440865827
350.383264	0.854643018301689	-0.609474190286571
350.403264	0.854643018301689	-0.610422228988075
350.423264	0.854555280990455	-0.610268561166143
350.443264	0.854466326088651	-0.610766980824625
350.463264	0.854373902469523	-0.611200022620086
350.483264	0.854276042166917	-0.612172043815829
350.503264	0.854197210256485	-0.613132971068656
350.523264	0.854072980623207	-0.613779428014915
350.543264	0.85403048529649	-0.615278757687495
350.563264	0.853928236004618	-0.616215216986598
350.583264	0.853863760336494	-0.616347827008703
350.603264	0.853774961173019	-0.618549099258822
350.623264	0.853719688224325	-0.620100261679047
350.643264	0.8535834525817	-0.620915734129379
350.663264	0.853566554973025	-0.622661346947194
350.683264	0.853453149153599	-0.62333299605723
350.703264	0.853413421721725	-0.623273495437274
350.723264	0.853348181519988	-0.623201488266896
350.743264	0.853256579066594	-0.623630905032948
350.763264	0.853191777763783	-0.623722298749192
350.783264	0.853135244750429	-0.625128380409469
350.803264	0.853041915017388	-0.62424602198838
350.823264	0.852931708912718	-0.624080130137528
350.843264	0.852912340727827	-0.624434336496454
350.863264	0.85280292747283	-0.624438502693812
350.883264	0.852768268615657	-0.625002889133379
350.903264	0.852679950825198	-0.625681645051893
350.923264	0.852634163756531	-0.626462295732332
350.943264	0.852573454124358	-0.626317644723405
350.963264	0.85252271174523	-0.626033865801951
350.983264	0.852462002113058	-0.626220520993598
351.003264	0.852392231341755	-0.627459668258891
351.023264	0.852341488962626	-0.628481966344438
351.043264	0.852276546079517	-0.628719077488797
351.063264	0.852243628660021	-0.629729684755007
351.083264	0.852189113165926	-0.629718558978681
351.103264	0.852151205040893	-0.630520164000369
351.123264	0.852109523800894	-0.63083536647534
351.143264	0.8520542508522	-0.629014451729349
351.163264	0.852011663498288	-0.628624699390488
351.183264	0.851979949511333	-0.627651814713536
351.203264	0.851906278202795	-0.626654537687199
351.223264	0.851878832861852	-0.626210684470325
351.243264	0.851859422202871	-0.624897369342043
351.263264	0.851785135020034	-0.624251656501711
351.283264	0.851784880175496	-0.623572247998322
351.303264	0.851752514919166	-0.623012055610344
351.323264	0.851710833679167	-0.623029719172971
351.343264	0.851678213578298	-0.623133794523392
351.363264	0.851622034515691	-0.623044302853313
351.383264	0.851583708728777	-0.622146927021686
351.403264	0.851552292060449	-0.622011949389814
351.423264	0.851524344109444	-0.622128145310581
351.443264	0.851498909208745	-0.622693737440501
351.463264	0.851464370694826	-0.622757141632188
351.483264	0.851431085166553	-0.622467871447741
351.503264	0.851427220024393	-0.621244815970524
351.523264	0.851378247399	-0.621094116613955
351.543264	0.851353810639408	-0.620493499776159
351.563264	0.85133932697483	-0.621274854770765
351.583264	0.851318712883309	-0.620481562247915
351.603264	0.851284054026136	-0.619640264944809
351.623264	0.851273293923419	-0.618210940917036
351.643264	0.851215203526776	-0.616910442714913
351.663264	0.851185259293557	-0.616423375645789
351.683264	0.8511771325844	-0.61565232273806
351.703264	0.851158104192227	-0.615269796582956
351.723264	0.851153573622662	-0.615185302758037
351.743264	0.851102831243533	-0.615584915495232
351.763264	0.851068441388928	-0.615634312987114
351.783264	0.851061150003534	-0.615604015540425
351.803264	0.851020530615777	-0.61570475634129
351.823264	0.851019468763535	-0.61661332559523
351.843264	0.851000440371362	-0.616702220388901
351.863264	0.850991379232232	-0.616977579373763
351.883264	0.850956600031805	-0.617397111866425
351.903264	0.850949697992233	-0.617842381669984
351.923264	0.850949697992233	-0.618278236742936
351.943264	0.85090725221862	-0.617270884442758
351.963264	0.850875396651365	-0.617174667965098
351.983264	0.850875396651365	-0.617126432392634
352.003264	0.850847307120062	-0.617331053564292
352.023264	0.850841219167209	-0.617687464386764
352.043264	0.850838245980932	-0.617587618900521
352.063264	0.850794582616748	-0.617240666579592
352.083264	0.850792034171368	-0.617061225634181
352.103264	0.85076847520963	-0.616703923476262
352.123264	0.850759414070499	-0.616570640973403
352.143264	0.850740980315581	-0.617171062831569
352.163264	0.850721095362599	-0.617144414289348
352.183264	0.850717732830501	-0.616857830048757
352.203264	0.850713202260935	-0.616933967603908
352.223264	0.850666084337459	-0.616997077336565
352.243264	0.850666084337459	-0.617194532012099
352.263264	0.850657023198328	-0.616500579620129
352.283264	0.850655005679069	-0.61579085377417
352.303264	0.850642978432677	-0.615364851141203
352.323264	0.850628933667025	-0.613939569956328
352.343264	0.85061534195833	-0.612459169224367
352.363264	0.85059189626083	-0.612091095436797
352.383264	0.850587252427026	-0.611621560617492
352.403264	0.850578191287896	-0.611244629183963
352.423264	0.850563112986062	-0.610603631667291
352.443264	0.850555099541144	-0.60951243812707
352.463264	0.850535660566104	-0.608413182776111
352.483264	0.850527448908767	-0.607959103076707
352.503264	0.850495522551363	-0.606771374724743
352.523264	0.850490298238333	-0.605720649405275
352.543264	0.85049596145029	-0.6053297510637
352.563264	0.850485095162348	-0.604616599147135
352.583264	0.85047126984616	-0.603956927357111
352.603264	0.850466739276595	-0.603155449669058
352.623264	0.850444086428769	-0.602490943180094
352.643264	0.850438649745291	-0.601895340104165
352.663264	0.850438649745291	-0.601006431959243
352.683264	0.850424066974504	-0.600056391732173
352.703264	0.850414297933879	-0.599442671467544
352.723264	0.850411466327901	-0.598209401445323
352.743264	0.850400791173363	-0.596568679709023
352.763264	0.850387907366162	-0.595445899469067
352.783264	0.85038691630407	-0.594535869857504
352.803264	0.850383376796597	-0.594425917264007
352.823264	0.850383376796597	-0.59304187228087
352.843264	0.850383376796597	-0.591988476934252
352.863264	0.850352115866598	-0.591757004282395
352.883264	0.850332634417468	-0.591630450566287
352.903264	0.850332634417468	-0.591101196272346
352.923264	0.850332634417468	-0.591220094053672
352.943264	0.850326008459479	-0.591481565714011
352.963264	0.850295483747035	-0.590378820625623
352.983264	0.850295483747035	-0.590058922722877
353.003264	0.850295483747035	-0.58981876750881
353.023264	0.850295483747035	-0.588466575830206
353.043264	0.850295483747035	-0.587937301640384
353.063264	0.850294577633122	-0.587626547884271
353.083264	0.850294577633122	-0.586735148775123
353.103264	0.850294577633122	-0.586236932054619
353.123264	0.850258333076601	-0.586223168084552
353.143264	0.850252896393123	-0.585635002088719
353.163264	0.850252896393123	-0.585305661601129
353.183264	0.850248932144753	-0.584405269554034
353.203264	0.850248365823558	-0.58408369243898
353.223264	0.850248365823558	-0.58359580168041
353.243264	0.850248365823558	-0.583961173607416
353.263264	0.850248365823558	-0.583521796963639
353.283264	0.850248365823558	-0.583513751069601
353.303264	0.850248365823558	-0.583568050906414
353.323264	0.850246581911792	-0.58351387442406
353.343264	0.850215745722689	-0.583633595894834
353.363264	0.850215745722689	-0.583499823953314
353.383264	0.850215745722689	-0.583198305864889
353.403264	0.850215745722689	-0.582511699031967
353.423264	0.850176471347772	-0.58245455010508
353.443264	0.850174064482691	-0.581765384661937
353.463264	0.850171657617609	-0.581467022060145
353.483264	0.850178595052256	-0.580684636458932
353.503264	0.850169533913125	-0.579533739360782
353.523264	0.850169533913125	-0.578532586616944
353.543264	0.850166065195802	-0.577671715746692
353.563264	0.85016500334356	-0.577437696422143
353.583264	0.85016500334356	-0.577275779768197
353.603264	0.85016500334356	-0.577279667423229
353.623264	0.85016500334356	-0.577072499578879
353.643264	0.85016500334356	-0.576679070481316
353.663264	0.85016500334356	-0.576487504986384
353.683264	0.85016500334356	-0.576002964694073
353.703264	0.85016500334356	-0.575603164935602
353.723264	0.85016500334356	-0.57538057380476
353.743264	0.850162313317881	-0.575084336082995
353.763264	0.850150505520952	-0.574860220927713
353.783264	0.85014562100064	-0.574423522269435
353.803264	0.850132383242692	-0.574356425402344
353.823264	0.850131816921496	-0.573785453426359
353.843264	0.850127852673127	-0.574039106005698
353.863264	0.850127852673127	-0.573148212251908
353.883264	0.850127852673127	-0.573007249939211
353.903264	0.850127852673127	-0.571658042642669
353.923264	0.850120037440627	-0.57148129162029
353.943264	0.850113354850518	-0.571032898163507
353.963264	0.850113354850518	-0.570369764490292
353.983264	0.850113354850518	-0.57038548621499
354.003264	0.850113354850518	-0.570200267505909
354.023264	0.850113354850518	-0.570135840665968
354.043264	0.850109567577523	-0.570630623357512
354.063264	0.850102311587204	-0.570955129146163
354.083264	0.850088316374656	-0.570264638637387
354.103264	0.85008073474965	-0.570427100438455
354.123264	0.85008073474965	-0.57094660177182
354.143264	0.85008073474965	-0.57080552804219
354.163264	0.85008073474965	-0.57044968226272
354.183264	0.85008073474965	-0.570599128178825
354.203264	0.850090702002693	-0.569651356082126
354.223264	0.850090702002693	-0.569236666246754
354.243264	0.850090702002693	-0.568787679892736
354.263264	0.850090702002693	-0.568525778481383
354.283264	0.850090702002693	-0.568519698300328
354.303264	0.850090702002693	-0.568371163615544
354.323264	0.850090702002693	-0.568564897761442
354.343264	0.850090702002693	-0.568331634480348
354.363264	0.850090702002693	-0.567995242892742
354.383264	0.850090702002693	-0.567984467283911
354.403264	0.850090702002693	-0.568209290732535
354.423264	0.850090702002693	-0.567422830455015
354.443264	0.850090702002693	-0.567195687146736
354.463264	0.850090702002693	-0.567364272899795
354.483264	0.850090702002693	-0.566743748244064
354.503264	0.850090702002693	-0.567450995063323
354.523264	0.850090702002693	-0.567482589721413
354.543264	0.850090702002693	-0.566579881793839
354.563264	0.850090702002693	-0.566134516490054
354.583264	0.850090702002693	-0.56591060825193
354.603264	0.850043584079216	-0.565890382099904
354.623264	0.850043584079216	-0.565168213370339
354.643264	0.850043584079216	-0.564657907912901
354.663264	0.850043584079216	-0.563689456038104
354.683264	0.850043584079216	-0.562864250523072
354.703264	0.850043584079216	-0.562601772131185
354.723264	0.850043584079216	-0.562467737564045
354.743264	0.850043584079216	-0.562158969416798
354.763264	0.850043584079216	-0.561796263537763
354.783264	0.850043584079216	-0.561939796398209
354.803264	0.850034522940086	-0.561938682228907
354.823264	0.850034522940086	-0.562173875410401
354.843264	0.850034522940086	-0.561889762238157
354.863264	0.850034522940086	-0.561999643206481
354.883264	0.850034522940086	-0.561892265139913
354.903264	0.850034522940086	-0.561916351092736
354.923264	0.850034522940086	-0.56128984971453
354.943264	0.850034522940086	-0.561486775159644
354.963264	0.850034522940086	-0.5614828397545
354.983264	0.850034522940086	-0.560904430698419
355.003264	0.850010963978348	-0.561339227310531
355.023264	0.850010963978348	-0.561118860539117
355.043264	0.850010963978348	-0.56120151598469
355.063264	0.850010963978348	-0.560851260947616
355.083264	0.850010963978348	-0.560437673344019
355.103264	0.850010963978348	-0.559699870431628
355.123264	0.850010963978348	-0.559133649591886
355.143264	0.850010963978348	-0.558779980421732
355.163264	0.850010963978348	-0.559691343057285
355.183264	0.850010963978348	-0.559424766114033
355.203264	0.850010963978348	-0.559314069414613
355.223264	0.850010963978348	-0.55937119844562
355.243264	0.850010963978348	-0.559031456391751
355.263264	0.850010963978348	-0.559199194580306
355.283264	0.850010963978348	-0.559283385987846
355.303264	0.850010963978348	-0.559066441307863
355.323264	0.850010963978348	-0.558218948427601
355.343264	0.850010963978348	-0.557502251065149
355.363264	0.850010963978348	-0.556960573783478
355.383264	0.850010963978348	-0.556365989376626
355.403264	0.850006433408782	-0.556164523691601
355.423264	0.850006433408782	-0.555529057229683
355.443264	0.850006433408782	-0.555554344893683
355.463264	0.850006433408782	-0.555162360237038
355.483264	0.850006433408782	-0.554817051315831
355.503264	0.850006433408782	-0.554184254881066
355.523264	0.850006433408782	-0.553444502172393
355.543264	0.850006433408782	-0.553773603909418
355.563264	0.850006433408782	-0.553252463155508
355.583264	0.850006433408782	-0.553783217598832
355.603264	0.850006433408782	-0.554346481910745
355.623264	0.850006433408782	-0.554294621308871
355.643264	0.850006433408782	-0.554001125239426
355.663264	0.850006433408782	-0.554115033133945
355.683264	0.850006433408782	-0.554172882395823
355.703264	0.850006433408782	-0.55383739010201
355.723264	0.850006433408782	-0.5540784565474
355.743264	0.850006433408782	-0.553723275290336
355.763264	0.850006433408782	-0.553121950159199
355.783264	0.850006433408782	-0.552873084528689
355.803264	0.850006433408782	-0.552791392043728
355.823264	0.850006433408782	-0.552718660663304
355.843264	0.850006433408782	-0.552698939866643
355.863264	0.850006433408782	-0.552605445145423
355.883264	0.850006433408782	-0.55192662953927
355.903264	0.850006433408782	-0.552278325038087
355.923264	0.850006433408782	-0.552202298899868
355.943264	0.850006433408782	-0.553187367813985
355.963264	0.850006433408782	-0.553483470243765
355.983264	0.850006433408782	-0.553550324381114
356.003264	0.850006433408782	-0.553335878623711
356.023264	0.850006433408782	-0.552970630051157
356.043264	0.850006433408782	-0.552862006502477
356.063264	0.850006433408782	-0.552564984883023
356.083264	0.850006433408782	-0.55221755108179
356.103264	0.850006433408782	-0.552082907700708
356.123264	0.850006433408782	-0.55248004539038
356.143264	0.850006433408782	-0.552890417819701
356.163264	0.850006433408782	-0.551764414447117
356.183264	0.850006433408782	-0.551043037573593
356.203264	0.850005619322064	-0.550285426322665
356.223264	0.850001902839217	-0.549473165067432
356.243264	0.850001902839217	-0.548983189220594
356.263264	0.850001902839217	-0.547740886468666
356.283264	0.850001902839217	-0.547217959064695
356.303264	0.850001902839217	-0.546420802761869
356.323264	0.850001902839217	-0.546015806199433
356.343264	0.850001902839217	-0.545493471692698
356.363264	0.850001902839217	-0.54574123111226
356.383264	0.850001902839217	-0.545795737866227
356.403264	0.850001867444143	-0.545519837713417
356.423264	0.849997372269652	-0.5450566934509
356.443264	0.849997372269652	-0.544313630067727
356.463264	0.849997372269652	-0.543696499649195
356.483264	0.849997372269652	-0.543311032882969
356.503264	0.849997372269652	-0.543751865905198
356.523264	0.849997372269652	-0.543494890713832
356.543264	0.849997372269652	-0.542932513758187
356.563264	0.849997372269652	-0.54196229115003
356.583264	0.849997372269652	-0.54153030781541
356.603264	0.849997372269652	-0.540969936364507
356.623264	0.850001902839217	-0.540966084522061
356.643264	0.850001902839217	-0.540353048675716
356.663264	0.850001902839217	-0.539945155273095
356.683264	0.850001902839217	-0.540081601220941
356.703264	0.850001902839217	-0.539718549153585
356.723264	0.850001902839217	-0.539622352571805
356.743264	0.850001902839217	-0.538186534528667
356.763264	0.850001902839217	-0.538226998770243
356.783264	0.850001902839217	-0.537999194918733
356.803264	0.850001902839217	-0.538305762581607
356.823264	0.850007339522695	-0.53844354155344
356.843264	0.850007339522695	-0.537535612946847
356.863264	0.850007339522695	-0.537768752873482
356.883264	0.850007339522695	-0.537964126439925
356.903264	0.850007339522695	-0.537838141745998
356.923264	0.850007339522695	-0.538314882853187
356.943264	0.850007339522695	-0.538508258873236
356.963264	0.850007339522695	-0.537894570442014
356.983264	0.850007339522695	-0.536929568512881
357.003264	0.850007339522695	-0.536707056965557
357.023264	0.850001902839217	-0.536321924450124
357.043264	0.850001902839217	-0.536061069562079
357.063264	0.850001902839217	-0.536185001001148
357.083264	0.850001902839217	-0.536512725943249
357.103264	0.850001902839217	-0.536232695405665
357.123264	0.850001902839217	-0.535740284303065
357.143264	0.850001902839217	-0.535300310782873
357.163264	0.850001902839217	-0.535220213947522
357.183264	0.850001902839217	-0.535424413326512
357.203264	0.850001902839217	-0.535353237803936
357.223264	0.849997372269652	-0.535483679175075
357.243264	0.849997372269652	-0.536122428457261
357.263264	0.849997372269652	-0.536105855188881
357.283264	0.849997372269652	-0.53675809785716
357.303264	0.849997372269652	-0.536550066531601
357.323264	0.849997372269652	-0.536442776006906
357.343264	0.849997372269652	-0.537057021522781
357.363264	0.849997372269652	-0.537429313236997
357.383264	0.849997372269652	-0.537000286430206
357.403264	0.849997372269652	-0.537287527234849
357.423264	0.85000280895313	-0.53711984475476
357.443264	0.85000280895313	-0.536751957988466
357.463264	0.85000280895313	-0.53659629659932
357.483264	0.85000280895313	-0.536192768352861
357.503264	0.85000280895313	-0.536110423283024
357.523264	0.85000280895313	-0.535409515291262
357.543264	0.85000280895313	-0.534830465587833
357.563264	0.85000280895313	-0.534701779033347
357.583264	0.85000280895313	-0.534275959442476
357.603264	0.85000280895313	-0.53383801928126
357.623264	0.85000280895313	-0.533649995253041
357.643264	0.85000280895313	-0.533415741157103
357.663264	0.85000280895313	-0.533949698837173
357.683264	0.85000280895313	-0.533257771845829
357.703264	0.85000280895313	-0.532809967307108
357.723264	0.85000280895313	-0.532930023028674
357.743264	0.85000280895313	-0.53240526918288
357.763264	0.85000280895313	-0.532150904331024
357.783264	0.85000280895313	-0.532901957899767
357.803264	0.85000280895313	-0.532344320142833
357.823264	0.85000280895313	-0.532122875014703
357.843264	0.85000280895313	-0.531887458999352
357.863264	0.85000280895313	-0.531538851341171
357.883264	0.85000280895313	-0.531335006108851
357.903264	0.85000280895313	-0.530883059247829
357.923264	0.85000280895313	-0.530468548475382
357.943264	0.85000280895313	-0.530620839502386
357.963264	0.85000280895313	-0.530127361980596
357.983264	0.85000280895313	-0.529887373891924
358.003264	0.85000280895313	-0.529156140599246
358.023264	0.85000280895313	-0.528956907232004
358.043264	0.85000280895313	-0.52879844052372
358.063264	0.85000280895313	-0.529038711133893
358.083264	0.85000280895313	-0.529355346112253
358.103264	0.85000280895313	-0.529005262179749
358.123264	0.85000280895313	-0.528754418898729
358.143264	0.85000280895313	-0.528028875827843
358.163264	0.85000280895313	-0.527822531672943
358.183264	0.85000280895313	-0.527610927047263
358.203264	0.85000280895313	-0.526576591954077
358.223264	0.85000280895313	-0.526267326409821
358.243264	0.85000280895313	-0.525352111931822
358.263264	0.85000280895313	-0.524424729133362
358.283264	0.85000280895313	-0.523801912472207
358.303264	0.85000280895313	-0.52301708763606
358.323264	0.85000280895313	-0.52209292399105
358.343264	0.85000280895313	-0.521022915584291
358.363264	0.85000280895313	-0.520840171922732
358.383264	0.85000280895313	-0.519604005060323
358.403264	0.85000280895313	-0.518336092331132
358.423264	0.849998278383565	-0.518136524713099
358.443264	0.849998278383565	-0.516526291423942
358.463264	0.849998278383565	-0.515966942621293
358.483264	0.849998278383565	-0.514437235918501
358.503264	0.849998278383565	-0.513545956184635
358.523264	0.849998278383565	-0.512917258301231
358.543264	0.849998278383565	-0.511267838086019
358.563264	0.849998278383565	-0.509912912713447
358.583264	0.849998278383565	-0.508925519960499
358.603264	0.849998278383565	-0.508366445720999
358.623264	0.85000280895313	-0.507544905027143
358.643264	0.85000280895313	-0.50628094759898
358.663264	0.85000280895313	-0.505905396939549
358.683264	0.85000280895313	-0.504875988066354
358.703264	0.85000280895313	-0.50369174149346
358.723264	0.85000280895313	-0.502646399999231
358.743264	0.85000280895313	-0.502564162367148
358.763264	0.85000280895313	-0.501588289328955
358.783264	0.85000280895313	-0.500758213302404
358.803264	0.85000280895313	-0.500479810247838
358.823264	0.85000280895313	-0.500095680484776
358.843264	0.85000280895313	-0.499374554299345
358.863264	0.85000280895313	-0.499035182308852
358.883264	0.85000280895313	-0.498748816922947
358.903264	0.85000280895313	-0.498131925254979
358.923264	0.85000280895313	-0.498116796427516
358.943264	0.85000280895313	-0.497933061951113
358.963264	0.85000280895313	-0.497197053647135
358.983264	0.85000280895313	-0.497242436150348
359.003264	0.85000280895313	-0.497086774761203
359.023264	0.85000280895313	-0.496960742317162
359.043264	0.85000280895313	-0.496315618394894
359.063264	0.85000280895313	-0.496222103777794
359.083264	0.85000280895313	-0.496392348847279
359.103264	0.85000280895313	-0.496895483829421
359.123264	0.85000280895313	-0.496950376563469
359.143264	0.85000280895313	-0.497895546279012
359.163264	0.85000280895313	-0.498128340017328
359.183264	0.85000280895313	-0.498859095808879
359.203264	0.85000280895313	-0.49870404721285
359.223264	0.85000280895313	-0.499032054676451
359.243264	0.85000280895313	-0.498357154579563
359.263264	0.85000280895313	-0.498148446794071
359.283264	0.85000280895313	-0.497759446519485
359.303264	0.85000280895313	-0.497836487347606
359.323264	0.85000280895313	-0.498272963172024
359.343264	0.85000280895313	-0.498591870259927
359.363264	0.85000280895313	-0.498886178081291
359.383264	0.85000280895313	-0.499367523095209
359.403264	0.85000280895313	-0.499135915151365
359.423264	0.85000280895313	-0.499031378216519
359.443264	0.85000280895313	-0.499640359282435
359.463264	0.85000280895313	-0.499658854492864
359.483264	0.85000280895313	-0.499542686426329
359.503264	0.85000280895313	-0.499830078439665
359.523264	0.85000280895313	-0.498932790149915
359.543264	0.85000280895313	-0.499422133307755
359.563264	0.85000280895313	-0.499464197178117
359.583264	0.85000280895313	-0.499279615137207
359.603264	0.85000280895313	-0.499653315479758
359.623264	0.85000280895313	-0.500120383209893
359.643264	0.85000280895313	-0.500434952995866
359.663264	0.85000280895313	-0.500900238055116
359.683264	0.85000280895313	-0.500597757006079
359.703264	0.85000280895313	-0.499562956349293
359.723264	0.85000280895313	-0.498252016789131
359.743264	0.85000280895313	-0.497368464615212
359.763264	0.85000280895313	-0.497259793316416
359.783264	0.85000280895313	-0.497103069487257
359.803264	0.85000280895313	-0.497216647110162
359.823264	0.85000280895313	-0.497277564316799
359.843264	0.850007339522695	-0.497730104075057
359.863264	0.850007339522695	-0.497915227283914
359.883264	0.850007339522695	-0.497471250712583
359.903264	0.850007339522695	-0.497477907874166
359.923264	0.850007339522695	-0.496629054115684
359.943264	0.850007339522695	-0.496189172116542
359.963264	0.850007339522695	-0.49512690320726
359.983264	0.850007339522695	-0.49434659871514
360.003264	0.850007339522695	-0.493951004945787
360.023264	0.850007339522695	-0.493617526115071
360.043264	0.85000280895313	-0.493373924934518
360.063264	0.85000280895313	-0.492346648899704
360.083264	0.85000280895313	-0.491988793636308
360.103264	0.85000280895313	-0.49098031920848
360.123264	0.85000280895313	-0.490416816146001
360.143264	0.85000280895313	-0.490261576549519
360.163264	0.85000280895313	-0.489446147870125
360.183264	0.85000280895313	-0.489238331420073
360.203264	0.85000280895313	-0.488624459946751
360.223264	0.85000280895313	-0.488160905829098
360.243264	0.85000280895313	-0.487353582731381
360.263264	0.85000280895313	-0.486153594537908
360.283264	0.85000280895313	-0.485844157889079
360.303264	0.85000280895313	-0.485270289072907
360.323264	0.85000280895313	-0.484885904642578
360.343264	0.85000280895313	-0.48482509089452
360.363264	0.85000280895313	-0.484008758942153
360.383264	0.85000280895313	-0.482953533174536
360.403264	0.85000280895313	-0.481923849738193
360.423264	0.85000280895313	-0.480715620671053
360.443264	0.85000280895313	-0.479973309352162
360.463264	0.85000280895313	-0.479591113468676
360.483264	0.85000280895313	-0.479320040056453
360.503264	0.85000280895313	-0.478956800967823
360.523264	0.85000280895313	-0.477996494466462
360.543264	0.85000280895313	-0.477063142903882
360.563264	0.85000280895313	-0.476717674815631
360.583264	0.85000280895313	-0.476823182669441
360.603264	0.85000280895313	-0.477359687022205
360.623264	0.85000280895313	-0.477235313894591
360.643264	0.850007339522695	-0.476624796866705
360.663264	0.850007339522695	-0.47652513442256
360.683264	0.850007339522695	-0.476932820908025
360.703264	0.850007339522695	-0.476480878026178
360.723264	0.850007339522695	-0.477020012614331
360.743264	0.850007339522695	-0.477230777633858
360.763264	0.850007339522695	-0.477392638579339
360.783264	0.850007339522695	-0.477506486786217
360.803264	0.850007339522695	-0.478340044591839
360.823264	0.850007339522695	-0.477986813131055
360.843264	0.85000280895313	-0.478268833256679
360.863264	0.85000280895313	-0.478191573573875
360.883264	0.85000280895313	-0.478333490888834
360.903264	0.85000280895313	-0.478336065415759
360.923264	0.85000280895313	-0.479312447788487
360.943264	0.85000280895313	-0.479543586189555
360.963264	0.85000280895313	-0.479991215644529
360.983264	0.85000280895313	-0.479991880166935
361.003264	0.85000280895313	-0.48048543329307
361.023264	0.85000280895313	-0.481048590167228
361.043264	0.85000280895313	-0.481471178667121
361.063264	0.85000280895313	-0.481557128870488
361.083264	0.85000280895313	-0.481132125010717
361.103264	0.85000280895313	-0.48128568539489
361.123264	0.85000280895313	-0.481671979829739
361.143264	0.85000280895313	-0.482393042348352
361.163264	0.85000280895313	-0.482822351676647
361.183264	0.85000280895313	-0.482989886927221
361.203264	0.85000280895313	-0.482773371998255
361.223264	0.85000280895313	-0.482599482003479
361.243264	0.85000280895313	-0.482367937726454
361.263264	0.85000280895313	-0.482406491963508
361.283264	0.85000280895313	-0.482411999143207
361.303264	0.85000280895313	-0.482409293303473
361.323264	0.85000280895313	-0.482058186722712
361.343264	0.85000280895313	-0.481604815316653
361.363264	0.85000280895313	-0.481332014942012
361.383264	0.85000280895313	-0.480928164382287
361.403264	0.85000280895313	-0.480323667847816
361.423264	0.85000280895313	-0.478995653643086
361.443264	0.85000280895313	-0.478847926731046
361.463264	0.85000280895313	-0.478793161330632
361.483264	0.85000280895313	-0.478828365101427
361.503264	0.85000280895313	-0.478627372938358
361.523264	0.85000280895313	-0.478775342580139
361.543264	0.85000280895313	-0.478262920201023
361.563264	0.85000280895313	-0.477983566123373
361.583264	0.85000280895313	-0.477627978990346
361.603264	0.85000280895313	-0.477809978545979
361.623264	0.85000280895313	-0.477272264523687
361.643264	0.850003715067043	-0.476351351865539
361.663264	0.850003715067043	-0.476524171461948
361.683264	0.850003715067043	-0.476270773549881
361.703264	0.850003715067043	-0.476175627470587
361.723264	0.850003715067043	-0.477345994677308
361.743264	0.850003715067043	-0.477195219716391
361.763264	0.850003715067043	-0.478085902573845
361.783264	0.850003715067043	-0.477392905184136
361.803264	0.850003715067043	-0.477894205766103
361.823264	0.850003715067043	-0.477816576019923
361.843264	0.850003715067043	-0.477879236105683
361.863264	0.850003715067043	-0.477719157831085
361.883264	0.850003715067043	-0.477805776536036
361.903264	0.850003715067043	-0.478189504402312
361.923264	0.850003715067043	-0.478869891783017
361.943264	0.850003715067043	-0.479581619154545
361.963264	0.850003715067043	-0.480167664249527
361.983264	0.850003715067043	-0.480556254668975
362.003264	0.850003715067043	-0.481164113607238
362.023264	0.850003715067043	-0.482016190498346
362.043264	0.850003715067043	-0.483282742349318
362.063264	0.850003715067043	-0.484069007647208
362.083264	0.850003715067043	-0.484347160013681
362.103264	0.850003715067043	-0.48440942616101
362.123264	0.850003715067043	-0.484638893308121
362.143264	0.850003715067043	-0.484728627707944
362.163264	0.850003715067043	-0.485006573157262
362.183264	0.850003715067043	-0.485204218833246
362.203264	0.850003715067043	-0.485686463140955
362.223264	0.850003715067043	-0.486180119725668
362.243264	0.850000140164496	-0.487310508150295
362.263264	0.849999184497478	-0.487880660416006
362.283264	0.849999184497478	-0.488229498866397
362.303264	0.849999184497478	-0.488706848787527
362.323264	0.849999184497478	-0.488426854062529
362.343264	0.849999184497478	-0.487521499982857
362.363264	0.849999184497478	-0.487366678199866
362.383264	0.849999184497478	-0.487311288068806
362.403264	0.849999184497478	-0.488493950929622
362.423264	0.849999184497478	-0.488541108145365
362.443264	0.849999184497478	-0.489301580423895
362.463264	0.849999184497478	-0.489689673446333
362.483264	0.849999184497478	-0.489220472877818
362.503264	0.849999184497478	-0.490351760596239
362.523264	0.849999184497478	-0.490540465063568
362.543264	0.849999184497478	-0.490565744769216
362.563264	0.849999184497478	-0.490275909541767
362.583264	0.849999184497478	-0.490429513696878
362.603264	0.849999184497478	-0.489985835563753
362.623264	0.849999184497478	-0.489930111181902
362.643264	0.849997166978219	-0.488801318406885
362.663264	0.849994653927913	-0.487920125884386
362.683264	0.849994653927913	-0.487538506981432
362.703264	0.849994653927913	-0.48747354295272
362.723264	0.849994653927913	-0.487102683741892
362.743264	0.849994653927913	-0.486854629863301
362.763264	0.849994653927913	-0.487178853130451
362.783264	0.849994653927913	-0.487490939910551
362.803264	0.849994653927913	-0.48763683640159
362.823264	0.849994653927913	-0.487167297603109
362.843264	0.849997131583144	-0.487090037920305
362.863264	0.850003715067043	-0.487062239396195
362.883264	0.850003715067043	-0.486481506501285
362.903264	0.850003715067043	-0.486184918612027
362.923264	0.850003715067043	-0.486477579054491
362.943264	0.850003715067043	-0.486542208832413
362.963264	0.850003715067043	-0.486951383529733
362.983264	0.850003715067043	-0.486563577007972
363.003264	0.850003715067043	-0.486285675329592
363.023264	0.850003715067043	-0.485722944227273
363.043264	0.850002794795101	-0.485657439030615
363.063264	0.849994653927913	-0.484641579251979
363.083264	0.849994653927913	-0.484776103257775
363.103264	0.849994653927913	-0.484409274952319
363.123264	0.849994653927913	-0.484162506347604
363.143264	0.849994653927913	-0.48403359298008
363.163264	0.849994653927913	-0.484175971879464
363.183264	0.849994653927913	-0.48404790209727
363.203264	0.849994653927913	-0.483726905941923
363.223264	0.849994653927913	-0.483135636188748
363.243264	0.849994653927913	-0.483269782172817
363.263264	0.849999184497478	-0.483748126887969
363.283264	0.849999184497478	-0.484463630497595
363.303264	0.849999184497478	-0.484973880246572
363.323264	0.849999184497478	-0.485114556058593
363.343264	0.849999184497478	-0.484537802339762
363.363264	0.849999184497478	-0.484586702434633
363.383264	0.849999184497478	-0.484327892843093
363.403264	0.849999184497478	-0.484597593439568
363.423264	0.849999184497478	-0.484169696718783
363.443264	0.849999184497478	-0.48322259710284
363.463264	0.849999184497478	-0.482609111609598
363.483264	0.849999184497478	-0.481784292074648
363.503264	0.849999184497478	-0.480872774251229
363.523264	0.849999184497478	-0.481106491158395
363.543264	0.849999184497478	-0.481308820324628
363.563264	0.849999184497478	-0.481223029288305
363.583264	0.849999184497478	-0.481910097705651
363.603264	0.849999184497478	-0.481145132937326
363.623264	0.849999184497478	-0.481367529088542
363.643264	0.849999184497478	-0.481196531954778
363.663264	0.849994653927913	-0.481205067287472
363.683264	0.849994653927913	-0.481571947322219
363.703264	0.849994653927913	-0.481778331268879
363.723264	0.849994653927913	-0.481351898884892
363.743264	0.849994653927913	-0.481455771297331
363.763264	0.849994653927913	-0.480342855434881
363.783264	0.849994653927913	-0.47972287990545
363.803264	0.849994653927913	-0.479268505747016
363.823264	0.849994653927913	-0.479495915660094
363.843264	0.849994653927913	-0.479749158384295
363.863264	0.849999184497478	-0.479386623609832
363.883264	0.849999184497478	-0.478968471891269
363.903264	0.849999184497478	-0.478105464203464
363.923264	0.849999184497478	-0.477317993215221
363.943264	0.849999184497478	-0.476973277191249
363.963264	0.849999184497478	-0.477474203730663
363.983264	0.849999184497478	-0.477537030941822
364.003264	0.849999184497478	-0.477004883786867
364.023264	0.849999184497478	-0.477120769331899
364.043264	0.849999184497478	-0.477367183789943
364.063264	0.849994653927913	-0.477859551121606
364.083264	0.849994653927913	-0.478309456665298
364.103264	0.849994653927913	-0.478269772342235
364.123264	0.849994653927913	-0.479056992642387
364.143264	0.849994653927913	-0.479187545430456
364.163264	0.849994653927913	-0.478501268869147
364.183264	0.849994653927913	-0.478098994063155
364.203264	0.849994653927913	-0.477389292092255
364.223264	0.849994653927913	-0.477149506941562
364.243264	0.849994653927913	-0.476722051909323
364.263264	0.849994653927913	-0.475698325299572
364.283264	0.849994653927913	-0.475659635770527
364.303264	0.849994653927913	-0.476294827669295
364.323264	0.849994653927913	-0.476356676003135
364.343264	0.849994653927913	-0.476028023913007
364.363264	0.849994653927913	-0.476067795777946
364.383264	0.849994653927913	-0.476002963062044
364.403264	0.849994653927913	-0.47647775835213
364.423264	0.849994653927913	-0.476816195236242
364.443264	0.849994653927913	-0.47672982324021
364.463264	0.849994653927913	-0.476932689595215
364.483264	0.849994653927913	-0.476314540507606
364.503264	0.849994653927913	-0.476114865451818
364.523264	0.849994653927913	-0.475502454336118
364.543264	0.849994653927913	-0.475536794625705
364.563264	0.849994653927913	-0.475696256128008
364.583264	0.849994653927913	-0.474943563138719
364.603264	0.849994653927913	-0.474218612965073
364.623264	0.849994653927913	-0.474417754811264
364.643264	0.849994653927913	-0.473688300210292
364.663264	0.849999184497478	-0.473140319913711
364.683264	0.849999184497478	-0.472795989869821
364.703264	0.849999184497478	-0.47264995012844
364.723264	0.849999184497478	-0.472293555222673
364.743264	0.849999184497478	-0.471220224203882
364.763264	0.849999184497478	-0.471185521809273
364.783264	0.849999184497478	-0.471008571828088
364.803264	0.849999184497478	-0.471142721791336
364.823264	0.849999184497478	-0.471498034361213
364.843264	0.849999184497478	-0.471480124089668
364.863264	0.849999184497478	-0.471551570196217
364.883264	0.849999184497478	-0.471163668174232
364.903264	0.849999184497478	-0.470023486997267
364.923264	0.849999184497478	-0.46914221091207
364.943264	0.849999184497478	-0.468318616963355
364.963264	0.849999184497478	-0.468482646559801
364.983264	0.849999184497478	-0.46802460360102
365.003264	0.849999184497478	-0.46822155292119
365.023264	0.849999184497478	-0.468354158964118
365.043264	0.849999184497478	-0.468265662088057
365.063264	0.850003715067043	-0.46855076209597
365.083264	0.850003715067043	-0.468315035704881
365.103264	0.850003715067043	-0.468343335605174
365.123264	0.850003715067043	-0.469079168825404
365.143264	0.850003715067043	-0.470251366453123
365.163264	0.850003715067043	-0.470418750495006
365.183264	0.850003715067043	-0.469691607795338
365.203264	0.850003715067043	-0.469576239543197
365.223264	0.850003715067043	-0.469975315091619
365.243264	0.850003715067043	-0.470167135253822
365.263264	0.850003715067043	-0.470738911023374
365.283264	0.850003715067043	-0.471185820247478
365.303264	0.850003715067043	-0.471674248194821
365.323264	0.850003715067043	-0.471292736729621
365.343264	0.850003715067043	-0.471583721938958
365.363264	0.850003715067043	-0.471127326359076
365.383264	0.850003715067043	-0.470211916901448
365.403264	0.850003715067043	-0.469877487047651
365.423264	0.850003715067043	-0.469592430810674
365.443264	0.850003715067043	-0.469258908209022
365.463264	0.850003715067043	-0.468638288053067
365.483264	0.850003715067043	-0.467956472148146
365.503264	0.850003715067043	-0.468498491638958
365.523264	0.850003715067043	-0.469072762351913
365.543264	0.850003715067043	-0.46942965863387
365.563264	0.850003715067043	-0.469966353987084
365.583264	0.850003715067043	-0.470256921382934
365.603264	0.850003715067043	-0.468728925725858
365.623264	0.850003715067043	-0.46740070858315
365.643264	0.850003715067043	-0.466119187071756
365.663264	0.849994653927913	-0.465207999519952
365.683264	0.849994653927913	-0.464179290981747
365.703264	0.849994653927913	-0.463522730907416
365.723264	0.849994653927913	-0.462538780141781
365.743264	0.849994653927913	-0.461237704959128
365.763264	0.849994653927913	-0.45989766966345
365.783264	0.849994653927913	-0.459167650019475
365.803264	0.849994653927913	-0.459305866700678
365.823264	0.849994653927913	-0.458679062905091
365.843264	0.849994653927913	-0.45783253298544
365.863264	0.849999184497478	-0.457860713510451
365.883264	0.849999184497478	-0.457162268628686
365.903264	0.849999184497478	-0.456564305901339
365.923264	0.849999184497478	-0.456396543837729
365.943264	0.849999184497478	-0.456272178668467
365.963264	0.849999184497478	-0.456497228930125
365.983264	0.849999184497478	-0.456747507168148
366.003264	0.849999184497478	-0.456682272555461
366.023264	0.849999184497478	-0.456160650321245
366.043264	0.849999184497478	-0.456232569949748
366.063264	0.84998468667487	-0.456247643068746
366.083264	0.84998468667487	-0.456634303587794
366.103264	0.84998468667487	-0.457081559000217
366.123264	0.84998468667487	-0.456621797037371
366.143264	0.84998468667487	-0.455801481929748
366.163264	0.84998468667487	-0.455542218712133
366.183264	0.84998468667487	-0.454568844596521
366.203264	0.84998468667487	-0.454962341340077
366.223264	0.84998468667487	-0.45553350829569
366.243264	0.84998468667487	-0.456454034973758
366.263264	0.849999184497478	-0.456498904163259
366.283264	0.849999184497478	-0.45693670505331
366.303264	0.849999184497478	-0.457113145699955
366.323264	0.849999184497478	-0.456827074773081
366.343264	0.849999184497478	-0.456881215442849
366.363264	0.849999184497478	-0.457460177604403
366.383264	0.849999184497478	-0.457645957377312
366.403264	0.849999184497478	-0.458424515011135
366.423264	0.849999184497478	-0.458575254159468
366.443264	0.849999184497478	-0.459076797471176
366.463264	0.849999184497478	-0.458941911360354
366.483264	0.849999184497478	-0.458515081058756
366.503264	0.849999184497478	-0.458945866661379
366.523264	0.849999184497478	-0.459273046456357
366.543264	0.849999184497478	-0.458652529758978
366.563264	0.849999184497478	-0.457976503555256
366.583264	0.849999184497478	-0.457469329709393
366.603264	0.849999184497478	-0.457097881580505
366.623264	0.849999184497478	-0.457216540611266
366.643264	0.849999184497478	-0.457047596732359
366.663264	0.849995149458959	-0.457243925301063
366.683264	0.849994653927913	-0.457359862575382
366.703264	0.849994653927913	-0.456693135706167
366.723264	0.849994653927913	-0.456483035209042
366.743264	0.849994653927913	-0.456937735659915
366.763264	0.849994653927913	-0.456925245026193
366.783264	0.849994653927913	-0.456809709648659
366.803264	0.849994653927913	-0.456412524208873
366.823264	0.849994653927913	-0.45663016126549
366.843264	0.849994653927913	-0.456335555005922
366.863264	0.849994653927913	-0.455792154741009
366.883264	0.849994653927913	-0.455985363635666
366.903264	0.849994653927913	-0.455962113309817
366.923264	0.849994653927913	-0.456653196715831
366.943264	0.849994653927913	-0.456695746045674
366.963264	0.849994653927913	-0.456921946289223
366.983264	0.849994653927913	-0.456938324577975
367.003264	0.849994653927913	-0.456180940140084
367.023264	0.849994653927913	-0.455548740581731
367.043264	0.849994653927913	-0.455233649523693
367.063264	0.849996636052098	-0.454724549756602
367.083264	0.849998278383565	-0.454964720887374
367.103264	0.849998278383565	-0.454811781254668
367.123264	0.849998278383565	-0.454072024566822
367.143264	0.849998278383565	-0.453364021704108
367.163264	0.849998278383565	-0.453686255383215
367.183264	0.849998278383565	-0.454320225674928
367.203264	0.849998278383565	-0.45497092044371
367.223264	0.849998278383565	-0.455527284864295
367.243264	0.849998278383565	-0.455562138467599
367.263264	0.849998278383565	-0.455984651363143
367.283264	0.849998278383565	-0.456146122349369
367.303264	0.849998278383565	-0.456419050057647
367.323264	0.849998278383565	-0.45691264695472
367.343264	0.849998278383565	-0.456213931488979
367.363264	0.849998278383565	-0.455863827660595
367.383264	0.849998278383565	-0.455274766350145
367.403264	0.849998278383565	-0.455118356875897
367.423264	0.849998278383565	-0.455506959232871
367.443264	0.849998278383565	-0.455202822846585
367.463264	0.849999198655508	-0.454816524432558
367.483264	0.85000280895313	-0.454356046218016
367.503264	0.85000280895313	-0.454546624877279
367.523264	0.85000280895313	-0.454087217061103
367.543264	0.85000280895313	-0.454084785784517
367.563264	0.85000280895313	-0.454002030859544
367.583264	0.85000280895313	-0.453728108357245
367.603264	0.85000280895313	-0.453806888085313
367.623264	0.85000280895313	-0.45478801761511
367.643264	0.85000280895313	-0.455621981296693
367.663264	0.85000280895313	-0.455895804319589
367.683264	0.85000280895313	-0.456374252493318
367.703264	0.85000280895313	-0.456788635932129
367.723264	0.85000280895313	-0.4573413594066
367.743264	0.85000280895313	-0.458092914351532
367.763264	0.85000280895313	-0.458332046917345
367.783264	0.85000280895313	-0.457782339658341
367.803264	0.85000280895313	-0.457736487612351
367.823264	0.85000280895313	-0.457145010942019
367.843264	0.85000280895313	-0.456661600735714
367.863264	0.85000280895313	-0.456601208780322
367.883264	0.849998278383565	-0.456639094515797
367.903264	0.849998278383565	-0.456774119897781
367.923264	0.849998278383565	-0.456818762274244
367.943264	0.849998278383565	-0.456920442160664
367.963264	0.849998278383565	-0.456834308915195
367.983264	0.849998278383565	-0.457169045165553
368.003264	0.849998278383565	-0.456957189851779
368.023264	0.849998278383565	-0.457311650877973
368.043264	0.849998278383565	-0.457774433035469
368.063264	0.849998278383565	-0.457811252351754
368.083264	0.85000280895313	-0.458097701300358
368.103264	0.85000280895313	-0.457880895891538
368.123264	0.85000280895313	-0.457702035905837
368.143264	0.85000280895313	-0.457426704775205
368.163264	0.85000280895313	-0.457857884316257
368.183264	0.85000280895313	-0.458234875437423
368.203264	0.85000280895313	-0.458110848498131
368.223264	0.85000280895313	-0.45817243420635
368.243264	0.85000280895313	-0.457532427504522
368.263264	0.85000280895313	-0.457039920901696
368.283264	0.85000280895313	-0.456427410306595
368.303264	0.85000280895313	-0.455974798923166
368.323264	0.85000280895313	-0.455378431845429
368.343264	0.85000280895313	-0.455679615683063
368.363264	0.85000280895313	-0.455664307792675
368.383264	0.85000280895313	-0.455247485118927
368.403264	0.85000280895313	-0.454702843351076
368.423264	0.85000280895313	-0.453902332602813
368.443264	0.85000280895313	-0.454038118007429
368.463264	0.85000280895313	-0.453867825187833
368.483264	0.850007339522695	-0.453412412464439
368.503264	0.850007339522695	-0.452793073603181
368.523264	0.850007339522695	-0.452245399703155
368.543264	0.850007339522695	-0.450972608504089
368.563264	0.850007339522695	-0.450017538598455
368.583264	0.850007339522695	-0.449330314993239
368.603264	0.850007339522695	-0.448553985698024
368.623264	0.850007339522695	-0.447733081672342
368.643264	0.850007339522695	-0.446755378213153
368.663264	0.850007339522695	-0.446383583895943
368.683264	0.850007339522695	-0.445740537103589
368.703264	0.850007339522695	-0.445299831414999
368.723264	0.850007339522695	-0.44483532627426
368.743264	0.850007339522695	-0.444610486908933
368.763264	0.850007339522695	-0.443625684599613
368.783264	0.850007339522695	-0.44371220382516
368.803264	0.850007339522695	-0.443254757742792
368.823264	0.850007339522695	-0.442508184726315
368.843264	0.850007339522695	-0.44163982504668
368.863264	0.850007339522695	-0.441266729538896
368.883264	0.850007339522695	-0.43994705568723
368.903264	0.850007339522695	-0.439137719126417
368.923264	0.850007339522695	-0.438548896566531
368.943264	0.850007339522695	-0.437755520480981
368.963264	0.850007339522695	-0.43640465784719
368.983264	0.850007339522695	-0.435411284392592
369.003264	0.850007339522695	-0.435221079775876
369.023264	0.850007339522695	-0.434342963156488
369.043264	0.850007339522695	-0.433975076390194
369.063264	0.850007339522695	-0.433197406112638
369.083264	0.85000280895313	-0.43198564353714
369.103264	0.85000280895313	-0.431337762045846
369.123264	0.85000280895313	-0.43077025593223
369.143264	0.85000280895313	-0.430296690207554
369.163264	0.85000280895313	-0.430518342252839
369.183264	0.85000280895313	-0.430768262365013
369.203264	0.85000280895313	-0.430749695529415
369.223264	0.85000280895313	-0.431025269389788
369.243264	0.85000280895313	-0.431090671127868
369.263264	0.85000280895313	-0.430750196905601
369.283264	0.85000280895313	-0.43089213411644
369.303264	0.85000280895313	-0.430585642057912
369.323264	0.85000280895313	-0.431212226998814
369.343264	0.85000280895313	-0.431352469080644
369.363264	0.85000280895313	-0.430971590304443
369.383264	0.85000280895313	-0.429992076320138
369.403264	0.85000280895313	-0.429241436585705
369.423264	0.85000280895313	-0.428856809425634
369.443264	0.85000280895313	-0.428919763970422
369.463264	0.85000280895313	-0.428345501215822
369.483264	0.85000280895313	-0.427710245650236
369.503264	0.85000280895313	-0.428275642800531
369.523264	0.85000280895313	-0.428544491853323
369.543264	0.85000280895313	-0.428364577385958
369.563264	0.85000280895313	-0.428081848966991
369.583264	0.85000280895313	-0.429064411000176
369.603264	0.85000280895313	-0.429443733918531
369.623264	0.85000280895313	-0.428938223368269
369.643264	0.85000280895313	-0.428953853571918
369.663264	0.85000280895313	-0.429164240569719
369.683264	0.85000280895313	-0.428950491168129
369.703264	0.85000280895313	-0.429113147948827
369.723264	0.85000280895313	-0.42957102378221
369.743264	0.85000280895313	-0.429861630969822
369.763264	0.85000280895313	-0.429581210472981
369.783264	0.85000280895313	-0.42939951333473
369.803264	0.85000280895313	-0.42909679353513
369.823264	0.85000280895313	-0.428884615908094
369.843264	0.85000280895313	-0.428350272247944
369.863264	0.85000280895313	-0.428801769462071
369.883264	0.85000280895313	-0.429416201999221
369.903264	0.85000280895313	-0.428781093663149
369.923264	0.85000280895313	-0.428528423940304
369.943264	0.85000280895313	-0.428320384656393
369.963264	0.85000280895313	-0.427913665110715
369.983264	0.85000280895313	-0.42850821768416
370.003264	0.85000280895313	-0.429136135649053
370.023264	0.85000280895313	-0.428410648286635
370.043264	0.85000280895313	-0.429007258094112
370.063264	0.85000280895313	-0.429072003268141
370.083264	0.850007339522695	-0.429466944452616
370.103264	0.850007339522695	-0.42947710726833
370.123264	0.850007339522695	-0.428987799923073
370.143264	0.850007339522695	-0.429439472220946
370.163264	0.850007339522695	-0.429981909525247
370.183264	0.850007339522695	-0.429553770074723
370.203264	0.850007339522695	-0.429607258159613
370.223264	0.850007339522695	-0.430011311657316
370.243264	0.850007339522695	-0.429536460658766
370.263264	0.850007339522695	-0.430036062132545
370.283264	0.849998278383565	-0.429828006931928
370.303264	0.849998278383565	-0.430006520729314
370.323264	0.849998278383565	-0.43022250642786
370.343264	0.849998278383565	-0.430016580086447
370.363264	0.849998278383565	-0.430431401234629
370.383264	0.849998278383565	-0.430760399513076
370.403264	0.849998278383565	-0.43007841648276
370.423264	0.849998278383565	-0.430558718952543
370.443264	0.849998278383565	-0.430472665290597
370.463264	0.849998278383565	-0.430489210704746
370.483264	0.85000280895313	-0.43026677476177
370.503264	0.85000280895313	-0.429630313505831
370.523264	0.85000280895313	-0.429750568186201
370.543264	0.85000280895313	-0.429396369785628
370.563264	0.85000280895313	-0.429201012135891
370.583264	0.85000280895313	-0.429480497526351
370.603264	0.85000280895313	-0.428325804294217
370.623264	0.85000280895313	-0.428524516389392
370.643264	0.85000280895313	-0.428780556474378
370.663264	0.85000280895313	-0.428990008365798
370.683264	0.85000280895313	-0.429373740211253
370.703264	0.85000280895313	-0.428359460165518
370.723264	0.85000280895313	-0.428681132780797
370.743264	0.85000280895313	-0.428349337141567
370.763264	0.85000280895313	-0.427791683467927
370.783264	0.85000280895313	-0.42755009575047
370.803264	0.85000280895313	-0.427269277336023
370.823264	0.85000280895313	-0.426744416052475
370.843264	0.85000280895313	-0.426828320959336
370.863264	0.85000280895313	-0.42688379067392
370.883264	0.85000280895313	-0.425794658346909
370.903264	0.85000280895313	-0.424808093262586
370.923264	0.85000280895313	-0.424468820751496
370.943264	0.85000280895313	-0.423899822446848
370.963264	0.85000280895313	-0.42358765210405
370.983264	0.85000280895313	-0.423552297124564
371.003264	0.85000280895313	-0.423889277630232
371.023264	0.85000280895313	-0.424356424943887
371.043264	0.85000280895313	-0.423971340178567
371.063264	0.85000280895313	-0.423229856528302
371.083264	0.85000280895313	-0.422029605709208
371.103264	0.85000280895313	-0.422196862417455
371.123264	0.85000280895313	-0.422261543924665
371.143264	0.85000280895313	-0.422025535012076
371.163264	0.85000280895313	-0.421529761505685
371.183264	0.85000280895313	-0.421394358101973
371.203264	0.85000280895313	-0.421034015853529
371.223264	0.85000280895313	-0.420928603499945
371.243264	0.85000280895313	-0.420197370207265
371.263264	0.85000280895313	-0.419758837148817
371.283264	0.85000280895313	-0.419506067946567
371.303264	0.85000280895313	-0.419292199169695
371.323264	0.85000280895313	-0.418840817351676
371.343264	0.85000280895313	-0.418461737163064
371.363264	0.85000280895313	-0.4186170841973
371.383264	0.85000280895313	-0.418088625738573
371.403264	0.85000280895313	-0.417664513214242
371.423264	0.85000280895313	-0.417103389699063
371.443264	0.85000280895313	-0.416930745186399
371.463264	0.85000280895313	-0.416774367545558
371.483264	0.85000280895313	-0.416859816372739
371.503264	0.85000280895313	-0.417101240943977
371.523264	0.85000280895313	-0.417285130608247
371.543264	0.85000280895313	-0.416772107373544
371.563264	0.85000280895313	-0.416689284802576
371.583264	0.85000280895313	-0.415679067495623
371.603264	0.85000280895313	-0.415759940270307
371.623264	0.85000280895313	-0.414442427111259
371.643264	0.85000280895313	-0.414714391858923
371.663264	0.85000280895313	-0.414285623698578
371.683264	0.85000280895313	-0.414536395354432
371.703264	0.85000280895313	-0.414344809963618
371.723264	0.85000280895313	-0.413897041237482
371.743264	0.85000280895313	-0.413539384932894
371.763264	0.85000280895313	-0.413208759171431
371.783264	0.85000280895313	-0.412595802908606
371.803264	0.85000280895313	-0.412129288283947
371.823264	0.85000280895313	-0.412229822167653
371.843264	0.85000280895313	-0.412645252129776
371.863264	0.85000280895313	-0.412827749082417
371.883264	0.85000280895313	-0.412106037958103
371.903264	0.85000280895313	-0.411891019199343
371.923264	0.85000280895313	-0.412147234368077
371.943264	0.85000280895313	-0.411622154229845
371.963264	0.85000280895313	-0.411941976528247
371.983264	0.85000280895313	-0.411580134130421
372.003264	0.85000280895313	-0.412004393884267
372.023264	0.85000280895313	-0.412081677442128
372.043264	0.85000280895313	-0.411654095076254
372.063264	0.85000280895313	-0.411495489096808
372.083264	0.85000280895313	-0.411571459526562
372.103264	0.85000280895313	-0.411386332338529
372.123264	0.85000280895313	-0.412368886413364
372.143264	0.85000280895313	-0.412761424175484
372.163264	0.85000280895313	-0.412826877642856
372.183264	0.85000280895313	-0.413320418831462
372.203264	0.85000280895313	-0.413455575526258
372.223264	0.85000280895313	-0.414077815206877
372.243264	0.85000280895313	-0.414461109342963
372.263264	0.85000280895313	-0.414962441758338
372.283264	0.85000280895313	-0.414942000730806
372.303264	0.850003715067043	-0.415202234867383
372.323264	0.850003715067043	-0.415845233909623
372.343264	0.850003715067043	-0.416471448787152
372.363264	0.850003715067043	-0.416939682415878
372.383264	0.850003715067043	-0.417263129743691
372.403264	0.850003715067043	-0.417659586994254
372.423264	0.850003715067043	-0.417593910693022
372.443264	0.850003715067043	-0.417498800426313
372.463264	0.850003715067043	-0.417165592179572
372.483264	0.850003715067043	-0.416972041075776
372.503264	0.850003715067043	-0.416440745464506
372.523264	0.850003715067043	-0.415835831116542
372.543264	0.850003715067043	-0.415827315679727
372.563264	0.850003715067043	-0.415737879718111
372.583264	0.850003715067043	-0.415830045394519
372.603264	0.850003715067043	-0.41623771596328
372.623264	0.850003715067043	-0.416752251284895
372.643264	0.850003715067043	-0.417014093008609
372.663264	0.850003715067043	-0.417926140062447
372.683264	0.850003715067043	-0.418316067485059
372.703264	0.850003715067043	-0.418669338737605
372.723264	0.850003715067043	-0.418559644790557
372.743264	0.850003715067043	-0.418538336302638
372.763264	0.850003715067043	-0.418220985072584
372.783264	0.850003715067043	-0.41841783889253
372.803264	0.850003715067043	-0.418695824133607
372.823264	0.850003715067043	-0.418598891404252
372.843264	0.850003715067043	-0.418407978494198
372.863264	0.850003715067043	-0.418525133396399
372.883264	0.850003715067043	-0.418718672562668
372.903264	0.850003715067043	-0.419312548676177
372.923264	0.850003715067043	-0.419355722736666
372.943264	0.850003715067043	-0.418770043725886
372.963264	0.850003715067043	-0.418827363757343
372.983264	0.850003715067043	-0.418718521353977
373.003264	0.850003715067043	-0.418423652468784
373.023264	0.850003715067043	-0.418776171657052
373.043264	0.850003715067043	-0.418953726472998
373.063264	0.850003715067043	-0.418616797696621
373.083264	0.850003715067043	-0.418502257113103
373.103264	0.849999184497478	-0.418870812380981
373.123264	0.849999184497478	-0.419792767583265
373.143264	0.849999184497478	-0.419903313073994
373.163264	0.849999184497478	-0.420195308994055
373.183264	0.849999184497478	-0.420096271280554
373.203264	0.849999184497478	-0.41946263921881
373.223264	0.849999184497478	-0.419221576752596
373.243264	0.849999184497478	-0.418634652259703
373.263264	0.849999184497478	-0.417563000453218
373.283264	0.849999184497478	-0.417209323324712
373.303264	0.850003715067043	-0.417098702229638
373.323264	0.850003715067043	-0.416341847022166
373.343264	0.850003715067043	-0.416091214637475
373.363264	0.850003715067043	-0.416050722541668
373.383264	0.850003715067043	-0.416398231947245
373.403264	0.850003715067043	-0.4158728215374
373.423264	0.850003715067043	-0.415177563975677
373.443264	0.850003715067043	-0.415297739072523
373.463264	0.850003715067043	-0.414418321262556
373.483264	0.850003715067043	-0.413405390157514
373.503264	0.850003715067043	-0.413344628138744
373.523264	0.850003715067043	-0.413113048049133
373.543264	0.850003715067043	-0.413501726010454
373.563264	0.850003715067043	-0.41337874559447
373.583264	0.850003715067043	-0.41288083129135
373.603264	0.850003715067043	-0.412489726032616
373.623264	0.850003715067043	-0.411898555758842
373.643264	0.850003715067043	-0.411554973800058
373.663264	0.850003715067043	-0.411185495363328
373.683264	0.850003715067043	-0.411506988915684
373.703264	0.850003715067043	-0.411607972446288
373.723264	0.850003715067043	-0.41166329891053
373.743264	0.850003715067043	-0.410884781068471
373.763264	0.850003715067043	-0.409798577415058
373.783264	0.850003715067043	-0.409833068913335
373.803264	0.850003715067043	-0.409206432243141
373.823264	0.850003715067043	-0.409724819407204
373.843264	0.850003715067043	-0.410062508206214
373.863264	0.850003715067043	-0.410788405423768
373.883264	0.850003715067043	-0.411542144936367
373.903264	0.849998278383565	-0.411152595535483
373.923264	0.849998278383565	-0.410766778601763
373.943264	0.849998278383565	-0.410322443904585
373.963264	0.849998278383565	-0.410719816365646
373.983264	0.849998278383565	-0.410685265179727
374.003264	0.849998278383565	-0.410691054880926
374.023264	0.849998278383565	-0.411152539827018
374.043264	0.849998278383565	-0.411815840625629
374.063264	0.849998278383565	-0.412499992306908
374.083264	0.849998278383565	-0.412882574170473
374.103264	0.850008245636608	-0.412536751935553
374.123264	0.850008245636608	-0.412918199733933
374.143264	0.850008245636608	-0.411693620232275
374.163264	0.850008245636608	-0.411342991152646
374.183264	0.850008245636608	-0.412327646232451
374.203264	0.850008245636608	-0.413246410135516
374.223264	0.850008245636608	-0.413916324324774
374.243264	0.850008245636608	-0.414461145155548
374.263264	0.850008245636608	-0.414658599831082
374.283264	0.850008245636608	-0.414641421727935
374.303264	0.85000280895313	-0.414058333160783
374.323264	0.85000280895313	-0.413605156734348
374.343264	0.85000280895313	-0.414631732434177
374.363264	0.85000280895313	-0.414682482845925
374.383264	0.85000280895313	-0.415150887579222
374.403264	0.85000280895313	-0.416125829490211
374.423264	0.85000280895313	-0.416716048740902
374.443264	0.85000280895313	-0.416925265860933
374.463264	0.85000280895313	-0.41675344503772
374.483264	0.85000280895313	-0.416569841874128
374.503264	0.85000280895313	-0.416563280212768
374.523264	0.85000280895313	-0.416544319438739
374.543264	0.85000280895313	-0.416968559296703
374.563264	0.85000280895313	-0.41665126775429
374.583264	0.85000280895313	-0.415981516711251
374.603264	0.85000280895313	-0.415967744782833
374.623264	0.85000280895313	-0.415321482816204
374.643264	0.85000280895313	-0.415169327081187
374.663264	0.85000280895313	-0.414309769339042
374.683264	0.85000280895313	-0.413751192496555
374.703264	0.850006348460603	-0.413495104661455
374.723264	0.850007339522695	-0.413077840299163
374.743264	0.850007339522695	-0.412988292920615
374.763264	0.850007339522695	-0.413164415233174
374.783264	0.850007339522695	-0.412621373094107
374.803264	0.850007339522695	-0.412198868156914
374.823264	0.850007339522695	-0.411815971938439
374.843264	0.850007339522695	-0.411517601378293
374.863264	0.850007339522695	-0.411498163103134
374.883264	0.850007339522695	-0.411279929170102
374.903264	0.850007339522695	-0.41063194422023
374.923264	0.85000280895313	-0.410493544496928
374.943264	0.85000280895313	-0.410175612307164
374.963264	0.85000280895313	-0.410507881468351
374.983264	0.85000280895313	-0.409987389320141
375.003264	0.85000280895313	-0.409833136559332
375.023264	0.85000280895313	-0.408494378579177
375.043264	0.85000280895313	-0.407896797852735
375.063264	0.85000280895313	-0.407729907228686
375.083264	0.85000280895313	-0.407781724059623
375.103264	0.85000280895313	-0.407325758230758
375.123264	0.85000280895313	-0.406443558976711
375.143264	0.85000280895313	-0.406176516469856
375.163264	0.85000280895313	-0.405543918993894
375.183264	0.85000280895313	-0.405444117278583
375.203264	0.85000280895313	-0.405425275879837
375.223264	0.85000280895313	-0.405358533159417
375.243264	0.85000280895313	-0.404735628956389
375.263264	0.85000280895313	-0.404182845794275
375.283264	0.85000280895313	-0.403608646706488
375.303264	0.85000280895313	-0.403322444466802
375.323264	0.85000280895313	-0.402828330276839
375.343264	0.85000280895313	-0.402215031804873
375.363264	0.85000280895313	-0.40260502687348
375.383264	0.85000280895313	-0.402292156195692
375.403264	0.85000280895313	-0.401994939596611
375.423264	0.85000280895313	-0.401560409589297
375.443264	0.85000280895313	-0.400525644745094
375.463264	0.85000280895313	-0.399719793942531
375.483264	0.85000280895313	-0.399566818497237
375.503264	0.85000280895313	-0.399378929761005
375.523264	0.85000280895313	-0.399861309360699
375.543264	0.85000280895313	-0.400553980457974
375.563264	0.85000280895313	-0.400104333560724
375.583264	0.85000280895313	-0.399958616132608
375.603264	0.85000280895313	-0.399784710221127
375.623264	0.85000280895313	-0.399688915536132
375.643264	0.85000280895313	-0.399923289007353
375.663264	0.85000280895313	-0.399836614593939
375.683264	0.85000280895313	-0.39852011612479
375.703264	0.85000280895313	-0.398086159118832
375.723264	0.85000280895313	-0.398661926001994
375.743264	0.85000280895313	-0.398734494236197
375.763264	0.85000280895313	-0.398757820166391
375.783264	0.85000280895313	-0.399471915147686
375.803264	0.85000280895313	-0.399846733638717
375.823264	0.85000280895313	-0.399766199093994
375.843264	0.85000280895313	-0.400216522451175
375.863264	0.85000280895313	-0.401057226857044
375.883264	0.85000280895313	-0.401610360186653
375.903264	0.85000280895313	-0.402277297952202
375.923264	0.85000280895313	-0.402574212133901
375.943264	0.85000280895313	-0.403477107082751
375.963264	0.85000280895313	-0.403925409018485
375.983264	0.85000280895313	-0.403286544340192
376.003264	0.85000280895313	-0.403585575443566
376.023264	0.85000280895313	-0.403633711536626
376.043264	0.85000280895313	-0.404364152973269
376.063264	0.85000280895313	-0.405184961498726
376.083264	0.85000280895313	-0.405337566880643
376.103264	0.85000280895313	-0.406030074831695
376.123264	0.85000280895313	-0.406417511290077
376.143264	0.85000280895313	-0.405907898209277
376.163264	0.85000280895313	-0.406062143011736
376.183264	0.85000280895313	-0.406020779476366
376.203264	0.85000280895313	-0.405999594342907
376.223264	0.85000280895313	-0.406575763122852
376.243264	0.85000280895313	-0.406881606575679
376.263264	0.85000280895313	-0.406651120759489
376.283264	0.85000280895313	-0.407291159294727
376.303264	0.85000280895313	-0.40787230602395
376.323264	0.849998278383565	-0.408384008172195
376.343264	0.849998278383565	-0.408153363188964
376.363264	0.849998278383565	-0.408748456930355
376.383264	0.849998278383565	-0.409403238312975
376.403264	0.849998278383565	-0.409093192850206
376.423264	0.849998278383565	-0.409192143021834
376.443264	0.849998278383565	-0.408346034894845
376.463264	0.849998278383565	-0.407694659686953
376.483264	0.849998278383565	-0.407625839836617
376.503264	0.849998278383565	-0.40761715329523
376.523264	0.849998278383565	-0.40745781116821
376.543264	0.849998278383565	-0.407444878845944
376.563264	0.849998278383565	-0.40717544087509
376.583264	0.849998278383565	-0.407417239488879
376.603264	0.849998278383565	-0.4073731820513
376.623264	0.849998278383565	-0.407565240964067
376.643264	0.849998278383565	-0.407419678723816
376.663264	0.849998278383565	-0.407182197516076
376.683264	0.849998278383565	-0.40769687608803
376.703264	0.849998278383565	-0.407330628742281
376.723264	0.85000280895313	-0.406778100247436
376.743264	0.85000280895313	-0.406902318187184
376.763264	0.85000280895313	-0.407516129972866
376.783264	0.85000280895313	-0.407241718031909
376.803264	0.85000280895313	-0.40796661249709
376.823264	0.85000280895313	-0.407847810215991
376.843264	0.85000280895313	-0.407543283870446
376.863264	0.85000280895313	-0.407355999968979
376.883264	0.85000280895313	-0.407356186990254
376.903264	0.85000280895313	-0.407837392733009
376.923264	0.850007339522695	-0.407356787845844
376.943264	0.850007339522695	-0.407336756673448
376.963264	0.850007339522695	-0.406964043166565
376.983264	0.850007339522695	-0.405982531635867
377.003264	0.850007339522695	-0.405222922838547
377.023264	0.850007339522695	-0.405259801842474
377.043264	0.850007339522695	-0.405563647748907
377.063264	0.850007339522695	-0.40601340208391
377.083264	0.850007339522695	-0.405192728850438
377.103264	0.850007339522695	-0.405007808579563
377.123264	0.850004614101942	-0.405815565407473
377.143264	0.85000280895313	-0.406179262101353
377.163264	0.85000280895313	-0.4058728575847
377.183264	0.85000280895313	-0.406437287795203
377.203264	0.85000280895313	-0.405663588735379
377.223264	0.85000280895313	-0.405611441632827
377.243264	0.85000280895313	-0.405944896588484
377.263264	0.85000280895313	-0.405890835502236
377.283264	0.85000280895313	-0.406039055832108
377.303264	0.85000280895313	-0.405975751119823
377.323264	0.85000280895313	-0.406212070408148
377.343264	0.85000280895313	-0.406242467334237
377.363264	0.85000280895313	-0.406101222500036
377.383264	0.85000280895313	-0.405804057630244
377.403264	0.85000280895313	-0.405878901953166
377.423264	0.85000280895313	-0.405062371041997
377.443264	0.85000280895313	-0.40494861435617
377.463264	0.85000280895313	-0.405079473540796
377.483264	0.85000280895313	-0.404594610935224
377.503264	0.85000280895313	-0.404074293870762
377.523264	0.85000280895313	-0.403158092557095
377.543264	0.85000280895313	-0.403402529364625
377.563264	0.85000280895313	-0.403612617924217
377.583264	0.85000280895313	-0.404753905312133
377.603264	0.85000280895313	-0.4050121777149
377.623264	0.85000280895313	-0.405333528016916
377.643264	0.85000280895313	-0.405122528226001
377.663264	0.85000280895313	-0.404810823446807
377.683264	0.85000280895313	-0.40550396010768
377.703264	0.85000280895313	-0.405700034009112
377.723264	0.850003198298952	-0.405296609221231
377.743264	0.850007339522695	-0.404986480195763
377.763264	0.850007339522695	-0.404692228082864
377.783264	0.850007339522695	-0.404871903799663
377.803264	0.850007339522695	-0.405395117704312
377.823264	0.850007339522695	-0.40560465315843
377.843264	0.850007339522695	-0.405339636052204
377.863264	0.850007339522695	-0.406005467606802
377.883264	0.850007339522695	-0.405809314121847
377.903264	0.850007339522695	-0.40666656792104
377.923264	0.850007339522695	-0.406920495063526
377.943264	0.85000280895313	-0.407211627502378
377.963264	0.85000280895313	-0.407924520772499
377.983264	0.85000280895313	-0.407612800076597
378.003264	0.85000280895313	-0.407888855417275
378.023264	0.85000280895313	-0.40816556334283
378.043264	0.85000280895313	-0.407948690288018
378.063264	0.85000280895313	-0.408185690015452
378.083264	0.85000280895313	-0.408525718569997
378.103264	0.85000280895313	-0.409080288382172
378.123264	0.85000280895313	-0.409444239743321
378.143264	0.85000280895313	-0.409224748390647
378.163264	0.85000280895313	-0.410065866630827
378.183264	0.85000280895313	-0.409503744342448
378.203264	0.85000280895313	-0.409390743700076
378.223264	0.85000280895313	-0.409191593895534
378.243264	0.85000280895313	-0.408827363992058
378.263264	0.85000280895313	-0.408967144489461
378.283264	0.85000280895313	-0.408851036110569
378.303264	0.85000280895313	-0.40836123534748
378.323264	0.85000280895313	-0.408687149764463
378.343264	0.85000280895313	-0.408782057093191
378.363264	0.85000280895313	-0.40827025944472
378.383264	0.85000280895313	-0.407626536192432
378.403264	0.85000280895313	-0.407091420572124
378.423264	0.85000280895313	-0.40664519178713
378.443264	0.85000280895313	-0.407082519155227
378.463264	0.85000280895313	-0.406309062825144
378.483264	0.85000280895313	-0.406133724410272
378.503264	0.85000280895313	-0.405636669609185
378.523264	0.85000280895313	-0.404646618766615
378.543264	0.85000280895313	-0.403764952722161
378.563264	0.85000280895313	-0.403210402805866
378.583264	0.85000280895313	-0.402261484706453
378.603264	0.85000280895313	-0.402150839736321
378.623264	0.85000280895313	-0.401788877963212
378.643264	0.85000280895313	-0.40109154725075
378.663264	0.85000280895313	-0.400860201932527
378.683264	0.85000280895313	-0.40046050961181
378.703264	0.85000280895313	-0.399692520669664
378.723264	0.85000280895313	-0.398841836490182
378.743264	0.85000280895313	-0.398919096172987
378.763264	0.85000280895313	-0.398184918290009
378.783264	0.85000280895313	-0.397836282777596
378.803264	0.85000280895313	-0.397118105161642
378.823264	0.85000280895313	-0.397048787914295
378.843264	0.85000280895313	-0.397292926283621
378.863264	0.85000280895313	-0.397059563523126
378.883264	0.85000280895313	-0.397097588529763
378.903264	0.85000280895313	-0.396654642565037
378.923264	0.85000280895313	-0.396184292014636
378.943264	0.85000280895313	-0.394833501006011
378.963264	0.85000280895313	-0.394601308123285
378.983264	0.85000280895313	-0.395200572041211
379.003264	0.85000280895313	-0.394871398679014
379.023264	0.85000280895313	-0.394312531356673
379.043264	0.85000280895313	-0.393543436203576
379.063264	0.85000280895313	-0.393196133715152
379.083264	0.85000280895313	-0.39288571420983
379.103264	0.85000280895313	-0.392355843143599
379.123264	0.85000280895313	-0.39212595420382
379.143264	0.85000280895313	-0.392506359458068
379.163264	0.85000280895313	-0.392634019385126
379.183264	0.85000280895313	-0.392439485424837
379.203264	0.85000280895313	-0.393290456104994
379.223264	0.85000280895313	-0.393022792846673
379.243264	0.85000280895313	-0.393063062108622
379.263264	0.85000280895313	-0.393001870338835
379.283264	0.85000280895313	-0.393033918622998
379.303264	0.85000280895313	-0.392934128845218
379.323264	0.85000280895313	-0.393445647951362
379.343264	0.85000280895313	-0.393393644099149
379.363264	0.85000280895313	-0.393623373871882
379.383264	0.85000280895313	-0.393891375360169
379.403264	0.85000280895313	-0.394051374051246
379.423264	0.85000280895313	-0.394068607862856
379.443264	0.85000280895313	-0.394083394481176
379.463264	0.85000280895313	-0.393533249512805
379.483264	0.85000280895313	-0.393653165963208
379.503264	0.85000280895313	-0.393566897425751
379.523264	0.85000280895313	-0.393520305253011
379.543264	0.850007339522695	-0.394731888765586
379.563264	0.850007339522695	-0.395437981623781
379.583264	0.850007339522695	-0.395991886913549
379.603264	0.850007339522695	-0.396407185562859
379.623264	0.850007339522695	-0.397363898868218
379.643264	0.850007339522695	-0.398919892008204
379.663264	0.850007339522695	-0.399451860100235
379.683264	0.850007339522695	-0.399765045132932
379.703264	0.850007339522695	-0.39968305818894
379.723264	0.850007339522695	-0.400871884793504
379.743264	0.849998278383565	-0.401269197566924
379.763264	0.849998278383565	-0.40181910378473
379.783264	0.849998278383565	-0.401568344066402
379.803264	0.849998278383565	-0.401713667556089
379.823264	0.849998278383565	-0.401538444537326
379.843264	0.849998278383565	-0.401997768790804
379.863264	0.849998278383565	-0.402070181837142
379.883264	0.849998278383565	-0.402337363615158
379.903264	0.849998278383565	-0.403167455558416
379.923264	0.849998278383565	-0.403354464896733
379.943264	0.85000280895313	-0.403455699115432
379.963264	0.85000280895313	-0.403561318386172
379.983264	0.85000280895313	-0.403734249399512
380.003264	0.85000280895313	-0.404208117541571
380.023264	0.85000280895313	-0.405045411793536
380.043264	0.85000280895313	-0.405650847413564
380.063264	0.85000280895313	-0.405768786213452
380.083264	0.85000280895313	-0.406326666700129
380.103264	0.85000280895313	-0.406919006851671
380.123264	0.85000280895313	-0.407616715585862
380.143264	0.849998278383565	-0.408195224121345
380.163264	0.849998278383565	-0.408082776584448
380.183264	0.849998278383565	-0.40796451945047
380.203264	0.849998278383565	-0.408483917325258
380.223264	0.849998278383565	-0.408659832720661
380.243264	0.849998278383565	-0.408150311160909
380.263264	0.849998278383565	-0.408019320663471
380.283264	0.849998278383565	-0.407928511886107
380.303264	0.849998278383565	-0.408301197538757
380.323264	0.849998278383565	-0.408902184439925
380.343264	0.85000280895313	-0.409008973588433
380.363264	0.85000280895313	-0.409139315480171
380.383264	0.85000280895313	-0.409592997261965
380.403264	0.85000280895313	-0.409868785997845
380.423264	0.85000280895313	-0.410652890603125
380.443264	0.85000280895313	-0.410958081471074
380.463264	0.85000280895313	-0.410875199212464
380.483264	0.85000280895313	-0.411134669347234
380.503264	0.85000280895313	-0.411065061620035
380.523264	0.85000280895313	-0.411239456970171
380.543264	0.85000280895313	-0.411646602287692
380.563264	0.85000280895313	-0.41210606979151
380.583264	0.85000280895313	-0.412004728135059
380.603264	0.85000280895313	-0.411940492295568
380.623264	0.85000280895313	-0.412187865735048
380.643264	0.85000280895313	-0.412087264205346
380.663264	0.85000280895313	-0.412292239523675
380.683264	0.85000280895313	-0.412412597662621
380.703264	0.85000280895313	-0.412340220428869
380.723264	0.85000280895313	-0.412726741676755
380.743264	0.85000280895313	-0.413418195146145
380.763264	0.85000280895313	-0.413748506552698
380.783264	0.85000280895313	-0.413673594583782
380.803264	0.85000280895313	-0.413311776061012
380.823264	0.85000280895313	-0.413059480380719
380.843264	0.85000280895313	-0.413276723498907
380.863264	0.85000280895313	-0.413568894502716
380.883264	0.85000280895313	-0.414462525929649
380.903264	0.85000280895313	-0.414513017694953
380.923264	0.85000280895313	-0.413975625985922
380.943264	0.85000280895313	-0.413673132999357
380.963264	0.85000280895313	-0.414269070326079
380.983264	0.85000280895313	-0.413942761970663
381.003264	0.85000280895313	-0.413738411382979
381.023264	0.85000280895313	-0.412896286411251
381.043264	0.85000280895313	-0.412696866022734
381.063264	0.85000280895313	-0.41313466293361
381.083264	0.85000280895313	-0.413274248451382
381.103264	0.85000280895313	-0.413844699155302
381.123264	0.85000280895313	-0.414210902730113
381.143264	0.85000280895313	-0.414257459090271
381.163264	0.85000280895313	-0.414225816682068
381.183264	0.85000280895313	-0.414454117930588
381.203264	0.85000280895313	-0.414549912615583
381.223264	0.85000280895313	-0.414866519739709
381.243264	0.85000280895313	-0.414292308714395
381.263264	0.85000280895313	-0.41437122373445
381.283264	0.85000280895313	-0.414066199991897
381.303264	0.85000280895313	-0.413819081219686
381.323264	0.85000280895313	-0.413758004846006
381.343264	0.85000280895313	-0.413292294014916
381.363264	0.850007339522695	-0.412535227911112
381.383264	0.850007339522695	-0.411909936202436
381.403264	0.850007339522695	-0.41268718070815
381.423264	0.850007339522695	-0.413155760525194
381.443264	0.850007339522695	-0.413394614548684
381.463264	0.850007339522695	-0.413049484690402
381.483264	0.850007339522695	-0.411991091498626
381.503264	0.850007339522695	-0.412313098364696
381.523264	0.850007339522695	-0.412444108758014
381.543264	0.850007339522695	-0.413026819303439
381.563264	0.85000280895313	-0.412881603251509
381.583264	0.85000280895313	-0.413437390691565
381.603264	0.85000280895313	-0.414199574015809
381.623264	0.85000280895313	-0.413852331215026
381.643264	0.85000280895313	-0.414180338678628
381.663264	0.85000280895313	-0.414680485299529
381.683264	0.85000280895313	-0.415088581640134
381.703264	0.85000280895313	-0.415529967767834
381.723264	0.85000280895313	-0.415368130697411
381.743264	0.85000280895313	-0.415611166834962
381.763264	0.850003715067043	-0.416322774831206
381.783264	0.850003715067043	-0.416149151441227
381.803264	0.850003715067043	-0.41644532947535
381.823264	0.850003715067043	-0.417016038825714
381.843264	0.850003715067043	-0.416899023194674
381.863264	0.850003715067043	-0.417362354478467
381.883264	0.850003715067043	-0.417417911734923
381.903264	0.850003715067043	-0.418378460966022
381.923264	0.850003715067043	-0.418166836444462
381.943264	0.850003715067043	-0.418443257869339
381.963264	0.85000280895313	-0.419258479631579
381.983264	0.85000280895313	-0.419271563162535
382.003264	0.85000280895313	-0.419558684591898
382.023264	0.85000280895313	-0.41931163346568
382.043264	0.85000280895313	-0.418998249474179
382.063264	0.85000280895313	-0.419540953383277
382.083264	0.85000280895313	-0.420389321682278
382.103264	0.85000280895313	-0.420695336239675
382.123264	0.85000280895313	-0.421310867029424
382.143264	0.85000280895313	-0.421349234245205
382.163264	0.85000280895313	-0.421612158304812
382.183264	0.85000280895313	-0.421291130316057
382.203264	0.85000280895313	-0.420989102893093
382.223264	0.85000280895313	-0.42096938209643
382.243264	0.85000280895313	-0.421465792270993
382.263264	0.85000280895313	-0.421637191301543
382.283264	0.85000280895313	-0.421498906974346
382.303264	0.85000280895313	-0.42104385635598
382.323264	0.85000280895313	-0.42077917747972
382.343264	0.85000280895313	-0.420413507114505
382.363264	0.850007339522695	-0.419378352311044
382.383264	0.850007339522695	-0.419148495204675
382.403264	0.850007339522695	-0.418614477836965
382.423264	0.850007339522695	-0.418505587683485
382.443264	0.850007339522695	-0.418506662061027
382.463264	0.850007339522695	-0.418110471415264
382.483264	0.850007339522695	-0.417318909834006
382.503264	0.850007339522695	-0.416801640818423
382.523264	0.850007339522695	-0.417487101648634
382.543264	0.850007339522695	-0.417956286300444
382.563264	0.85000280895313	-0.417626842354277
382.583264	0.85000280895313	-0.417228120952522
382.603264	0.85000280895313	-0.417369516995415
382.623264	0.85000280895313	-0.417749671561569
382.643264	0.85000280895313	-0.417593902734671
382.663264	0.85000280895313	-0.417289631056397
382.683264	0.85000280895313	-0.417227476325998
382.703264	0.85000280895313	-0.417334929996912
382.723264	0.85000280895313	-0.417228972496204
382.743264	0.85000280895313	-0.4167121730234
382.763264	0.85000280895313	-0.41618371854385
382.783264	0.85000280895313	-0.416496294762606
382.803264	0.85000280895313	-0.416086407792769
382.823264	0.85000280895313	-0.415439003802605
382.843264	0.85000280895313	-0.415456165989046
382.863264	0.85000280895313	-0.415307157782308
382.883264	0.85000280895313	-0.414840046281237
382.903264	0.85000280895313	-0.414694539749454
382.923264	0.85000280895313	-0.414161381883775
382.943264	0.85000280895313	-0.414171914762863
382.963264	0.85000280895313	-0.414124753567941
382.983264	0.85000280895313	-0.414265886985212
383.003264	0.85000280895313	-0.414717618970728
383.023264	0.85000280895313	-0.414360209375057
383.043264	0.85000280895313	-0.413954993957938
383.063264	0.85000280895313	-0.413919475832232
383.083264	0.85000280895313	-0.414434281737817
383.103264	0.85000280895313	-0.415623422697294
383.123264	0.85000280895313	-0.41572088067789
383.143264	0.85000280895313	-0.415308582327347
383.163264	0.85000280895313	-0.41461660758589
383.183264	0.85000280895313	-0.414424114942931
383.203264	0.85000280895313	-0.414472219202584
383.223264	0.85000280895313	-0.414653968070122
383.243264	0.85000280895313	-0.414891803424534
[truncated: 13,001 more rows]
