# Supplementary material for: Unraveling the Local Relation Between Tissue Composition and Human Brain Mechanics Through Machine Learning
Source: Front Bioeng Biotechnol. 2021 Aug 17;9:704738. doi: 10.3389/fbioe.2021.704738 (PMC8415910; doi:10.3389/fbioe.2021.704738)
Supplement: Supplementary file 4 [file DataSheet2.ZIP › Mechanics_compRelax/compRelax_HBE_04_21_P2a_P_08.txt]

312.404	0.999951069848697	0.102761264737623
312.424	0.999951069848697	0.0870552193183917
312.444	0.999844148406961	0.0897613583300221
312.464	0.999570813481887	0.0943638804763462
312.484	0.999500731233928	0.0887234026204927
312.504	0.999108447620725	0.0842495671989887
312.524	0.998907226620902	0.0801703907940953
312.544	0.998506632244154	0.0790180163318939
312.564	0.9982249228444	0.076033664876431
312.584	0.997784551482674	0.0708024891854647
312.604	0.996693632805492	0.0663220180523313
312.624	0.996587575003579	0.0630160376264019
312.644	0.99572951344401	0.0611818432591876
312.664	0.995315518491972	0.0590489882378702
312.684	0.995069834199276	0.0565551395848097
312.704	0.994643054546245	0.05489844172834
312.724	0.994219899348865	0.0532833616673665
312.744	0.993562060648016	0.0514680217470686
312.764	0.993562060648016	0.0485649422113947
312.784	0.993149778817594	0.0460803008949486
312.804	0.992750182581953	0.0423564486464009
312.824	0.992346961890661	0.0388650598645532
312.844	0.991616407548289	0.0362809391460643
312.864	0.991289526954171	0.0345438377858884
312.884	0.990605127789245	0.0326324564716788
312.904	0.990152353993335	0.0307048401190557
312.924	0.989614122329003	0.0284762548043099
312.944	0.989113041335104	0.0258735075625904
312.964	0.98864911101164	0.023845544347529
312.984	0.988007858442805	0.0214874885806059
313.004	0.98784720019862	0.019241319286751
313.024	0.987211717026967	0.0171363629936887
313.044	0.986923870121256	0.0167866133119766
313.064	0.986462658139528	0.0150308058450368
313.084	0.985490397910864	0.0131899554268795
313.104	0.985490397910864	0.0113886381230958
313.124	0.984915015576098	0.010814522598006
313.144	0.984363192203071	0.00980699521408411
313.164	0.983884764056998	0.00730554187870087
313.184	0.983229027823585	0.00630045770888898
313.204	0.982980462371808	0.00472751327879486
313.224	0.982537351431297	0.00298225062847381
313.244	0.982261007924872	0.00164620644640931
313.264	0.981913060182274	-0.000659284404470967
313.284	0.981523431199677	-0.0021111624022766
313.304	0.981148300039688	-0.00444381510909485
313.324	0.980739642664917	-0.00630252406950778
313.344	0.980257590063192	-0.00821476090657418
313.364	0.97946496691778	-0.0108347260432055
313.384	0.979087797001488	-0.0132006804746518
313.404	0.978522381919765	-0.0153068742914795
313.424	0.977972830910535	-0.0173846965828361
313.444	0.977501191539796	-0.0191491985495092
313.464	0.977047228469374	-0.0217626179414913
313.484	0.976406436036513	-0.0231547565687767
313.504	0.976281562212875	-0.0251901807389831
313.524	0.975628820402784	-0.0271139173949303
313.544	0.975236508473524	-0.0280278465990532
313.564	0.974968603152914	-0.0283244782592478
313.584	0.974458977787975	-0.0299527531327652
313.604	0.973924759925119	-0.032189833988447
313.624	0.973344847020788	-0.0334099329378372
313.644	0.972783056394718	-0.0356572721094629
313.664	0.972324562754731	-0.0378229108377699
313.684	0.971865163000832	-0.0398261753068853
313.704	0.97128990100932	-0.0410392589688447
313.724	0.971057815504334	-0.0422841442060471
313.744	0.970662749838257	-0.0441373499659466
313.764	0.970353538465441	-0.0467886511142166
313.784	0.969953262644367	-0.0483738951775795
313.804	0.969233256034264	-0.0503826349929854
313.824	0.969151351831347	-0.05201711340201
313.844	0.968663862546144	-0.0536855182663078
313.864	0.967842810076709	-0.0555370010429591
313.884	0.967330544239199	-0.0568200823913719
313.904	0.96695674393402	-0.0589089628130595
313.924	0.966380172324742	-0.0612665490372105
313.944	0.965464480504504	-0.0630022576857568
313.964	0.965110876628966	-0.0638113515168303
313.984	0.965054810830598	-0.0646983377197062
314.004	0.964655214594958	-0.0659656694891883
314.024	0.964191284271493	-0.0668884483809196
314.044	0.963727353948029	-0.0679753364526182
314.064	0.963203046706093	-0.0696502074780505
314.084	0.962782333768872	-0.0714719896844221
314.104	0.962289690960788	-0.0733604986945153
314.124	0.961718499402871	-0.0755894182600536
314.144	0.960787835466021	-0.0769410608123605
314.164	0.960371617703291	-0.0798569095240837
314.184	0.959970973773438	-0.0833198153635365
314.204	0.959779415629015	-0.0856324368979635
314.224	0.959285307464838	-0.087411009231262
314.244	0.959060867295993	-0.0892266754439946
314.264	0.958677418293442	-0.0915145544615438
314.284	0.958323290570797	-0.0933785238927367
314.304	0.957592269013441	-0.0954073187555888
314.324	0.957538595922125	-0.0984294433021132
314.344	0.957052012750835	-0.101825765588188
314.364	0.9564856915552	-0.104627980968541
314.384	0.955887656372609	-0.106923388587238
314.404	0.955325865746538	-0.110011806207276
314.424	0.954713077896801	-0.11262245211352
314.444	0.953850712296147	-0.115765487904466
314.464	0.953850712296147	-0.117796391730644
314.484	0.95347014445268	-0.119839002292859
314.504	0.952787911466328	-0.122953085598627
314.524	0.952653735817052	-0.125850486850031
314.544	0.951992378845772	-0.128616217164898
314.564	0.951614168314284	-0.131261434152942
314.584	0.951180274251232	-0.134029360972997
314.604	0.950664320246932	-0.137146603744581
314.624	0.949581903466698	-0.140463286800555
314.644	0.94957747908236	-0.143407503058562
314.664	0.949113548758896	-0.147009270205752
314.684	0.948664116258039	-0.149852709850314
314.704	0.948042663694009	-0.153010568072156
314.724	0.947861299331107	-0.155372933286782
314.744	0.947417303513727	-0.158270716539092
314.764	0.947098917737542	-0.161706396855793
314.784	0.946734943105107	-0.164084364419835
314.804	0.946358056349412	-0.165971086779863
314.824	0.94595483565812	-0.167916756654373
314.844	0.945467346372917	-0.171394663987657
314.864	0.944910992430324	-0.174811176613171
314.884	0.944055790792792	-0.178026716971503
314.904	0.943572598469664	-0.180633324014026
314.924	0.94310908580808	-0.182292544939926
314.944	0.942671078837345	-0.18395449160145
314.964	0.942261515348664	-0.186688969467361
314.984	0.941506587957836	-0.189634108894221
315.004	0.941458698421731	-0.191903154471373
315.024	0.940703339210991	-0.194971851294753
315.044	0.940330643232144	-0.197775399699091
315.064	0.939949112642644	-0.201661248185116
315.084	0.93967727846874	-0.205251634888704
315.104	0.939011376769866	-0.208487588420328
315.124	0.938531950482687	-0.212056471656377
315.144	0.937979220995747	-0.21433515081882
315.164	0.937112976094901	-0.217084853012426
315.184	0.937033238070557	-0.219869774893527
315.204	0.936356937298728	-0.223056760684291
315.224	0.936043421884824	-0.226078535063318
315.244	0.935868881692331	-0.22883269393413
315.264	0.935430004002757	-0.231433889297179
315.284	0.935131304967135	-0.233403414332305
315.304	0.934747544487928	-0.236656279362275
315.324	0.934342079748898	-0.239480563253176
315.344	0.933860027147173	-0.242957798105709
315.364	0.93290124536296	-0.245731108751004
315.384	0.932695670768946	-0.248954766628534
315.404	0.931901575188425	-0.252933672126411
315.424	0.931595648478544	-0.256966861544385
315.444	0.931027458422963	-0.261177904216514
315.464	0.93065419612292	-0.263740016112096
315.484	0.930273628279453	-0.266556500817877
315.504	0.929893060435986	-0.269917690958325
315.524	0.929448158504695	-0.274974853694979
315.544	0.92898422818123	-0.278167279019444
315.564	0.928575570806459	-0.281583222622783
315.584	0.928111640482995	-0.284783880862568
315.604	0.927383351425406	-0.288482150988086
315.624	0.92687732220006	-0.2924958702975
315.644	0.926383752041021	-0.295225055859222
315.664	0.925931530408277	-0.297753022444837
315.684	0.92514323962001	-0.300497225417102
315.704	0.925049881570912	-0.303490087102711
315.724	0.924486038030507	-0.306618025899592
315.744	0.924330427123976	-0.309491010926571
315.764	0.923850526542793	-0.312365261331532
315.784	0.923570197550955	-0.314974928360461
315.804	0.922762850054457	-0.318511257956984
315.824	0.922762850054457	-0.322141126045655
315.844	0.922266299630124	-0.325145212986993
315.864	0.921699978434489	-0.328653373996032
315.884	0.920779267592652	-0.33187558345347
315.904	0.920563711587566	-0.335524026336096
315.924	0.920034541062364	-0.338477728949888
315.944	0.919411658537313	-0.341447670581266
315.964	0.919074060314567	-0.343806673392104
315.984	0.918665919707887	-0.347262357026968
316.004	0.918272149501547	-0.351399036856478
316.024	0.917798251925039	-0.354791252632846
316.044	0.917072695367219	-0.357608461548676
316.064	0.916935631479847	-0.360569473908926
316.084	0.916227050399866	-0.364558331326182
316.104	0.915716837476687	-0.367582907045163
316.124	0.915326373170329	-0.37104457138168
316.144	0.914731438596283	-0.374387182749011
316.164	0.914282529942534	-0.379627264230958
316.184	0.913450540395011	-0.384320300522702
316.204	0.913386383282561	-0.388745172179953
316.224	0.912795483747033	-0.392373548077593
316.244	0.912667834949539	-0.396224869252751
316.264	0.912324417776505	-0.400802282625092
316.284	0.911930258224343	-0.40460476737219
316.304	0.911489030301806	-0.409241717177075
316.324	0.910658980404381	-0.413372953493705
316.344	0.910658980404381	-0.418524912142146
316.364	0.909617020194558	-0.422784723596344
316.384	0.909109702588496	-0.427440713758766
316.404	0.908928302830519	-0.432547966363927
316.424	0.908184468256109	-0.436991711253334
316.444	0.907917079703592	-0.441996217552884
316.464	0.907375492586175	-0.446269013058627
316.484	0.907068050967095	-0.450634053824308
316.504	0.906261751164807	-0.455778221245979
316.524	0.906251642331467	-0.460432615758792
316.544	0.905787712008003	-0.46573076137814
316.564	0.905097026677804	-0.471210246009876
316.584	0.904925091562811	-0.476626541325439
316.604	0.90434517865848	-0.481550127100196
316.624	0.903755298501106	-0.486111369100934
316.644	0.903127163346965	-0.490797358271853
316.664	0.902280145050715	-0.496241663007847
316.684	0.901886707558076	-0.501360670099152
316.704	0.90155077290384	-0.506369139658096
316.724	0.901238114050746	-0.511014963025628
316.744	0.900928357593778	-0.51585914832084
316.764	0.900776902069021	-0.520772953280797
316.784	0.900236398040891	-0.525350951592014
316.804	0.899965024002958	-0.530055352410648
316.824	0.899511372409192	-0.535080980176855
316.844	0.899065252887332	-0.540646701512636
316.864	0.898503462261262	-0.545675321619244
316.884	0.897500620688029	-0.551629712958008
316.904	0.897027799121792	-0.55731837889719
316.924	0.896833494319572	-0.562683386612227
316.944	0.896332413325674	-0.567483948200068
316.964	0.895757625628162	-0.572488856396404
316.984	0.895474323450047	-0.577768841056117
317.004	0.895053886594407	-0.584201099608886
317.024	0.894611703004855	-0.590002658752685
317.044	0.894156833820521	-0.594570784728058
317.064	0.893424219484802	-0.600159521618298
317.084	0.893284246122286	-0.605480523625046
317.104	0.892458500265942	-0.611177362791914
317.124	0.891951890561373	-0.616752669962876
317.144	0.891586188649292	-0.62272702482803
317.164	0.891048367567826	-0.629258122135515
317.184	0.890631144584973	-0.634908277608575
317.204	0.890194397678899	-0.64093534859846
317.224	0.889809299265866	-0.646380660066021
317.244	0.889252945323272	-0.652690161036667
317.264	0.888921109418692	-0.658496602629518
317.284	0.888580438903456	-0.664124554300059
317.304	0.888238267637052	-0.670140149346125
317.324	0.887944516832878	-0.67665225802533
317.344	0.887431741306289	-0.684058081694183
317.364	0.886900673605083	-0.69061650798298
317.384	0.885833384679785	-0.696857793938071
317.404	0.885731786657291	-0.702757770043904
317.424	0.885198085562525	-0.708704489531169
317.444	0.884706065707757	-0.715199157481625
317.464	0.884122839824431	-0.721517249493431
317.484	0.883876065363433	-0.72759943207205
317.504	0.883448952996698	-0.734058319271177
317.524	0.883064187297367	-0.740106412248303
317.544	0.882235489491797	-0.746646888473796
317.564	0.88218706902957	-0.754248244876134
317.584	0.881357507584171	-0.76204802687295
317.604	0.88115681751047	-0.76948401667566
317.624	0.880567843467009	-0.776981373331925
317.644	0.879869229640071	-0.78368852132678
317.664	0.87945966615139	-0.792293616937397
317.684	0.879079098307923	-0.800076702311391
317.704	0.878292513562259	-0.807521696989574
317.724	0.877987358465005	-0.814662650781713
317.744	0.877928333638392	-0.821764712106815
317.764	0.877335055553843	-0.828875957370309
317.784	0.877167197951458	-0.83557200346392
317.804	0.87676850782973	-0.843435356777818
317.824	0.876245439415411	-0.851011994538315
317.844	0.87587326728367	-0.85967244048825
317.864	0.875302415518466	-0.867803715706915
317.884	0.874226688407359	-0.876104002450481
317.904	0.873756663052026	-0.885173308742823
317.924	0.873636978146345	-0.893516128899528
317.944	0.873140427722012	-0.901232057718771
317.964	0.872681027968112	-0.908217083516972
317.984	0.872161966276251	-0.916063724291327
318.004	0.871887272180309	-0.924898489987035
318.024	0.871420149221104	-0.933261981963504
318.044	0.871006529456857	-0.941153806282269
318.064	0.870308573978309	-0.948626730797389
318.084	0.870245393769923	-0.956547312621701
318.104	0.869252292921257	-0.965196151314978
318.124	0.869252292921257	-0.974063916317951
318.144	0.868605228481154	-0.982723260036088
318.164	0.868338023983023	-0.991423406225765
318.184	0.867910224951838	-1.00018993701004
318.204	0.867590480004785	-1.00866212813952
318.224	0.866968737201141	-1.01647269370352
318.244	0.866937171873499	-1.02474365789856
318.264	0.866663525471768	-1.0320537187158
318.284	0.866417968601341	-1.03933700763637
318.304	0.866057568871453	-1.04670598413471
318.324	0.865823727770759	-1.05407005828809
318.344	0.865575296820265	-1.0621514505554
318.364	0.865333364405489	-1.06996217926564
318.384	0.865076920010076	-1.07856824579521
318.404	0.864794212469215	-1.08678741703437
318.424	0.86449247653618	-1.09476636541345
318.444	0.864135467654452	-1.10191216186286
318.464	0.863787519911853	-1.10980482976698
318.484	0.86329742554915	-1.11717899511091
318.504	0.862984433982352	-1.12488908647884
318.524	0.862451001890154	-1.13206843534099
318.544	0.862444800673061	-1.13923407196235
318.564	0.86194663623332	-1.14702989865814
318.584	0.861921831364952	-1.15369783585191
318.604	0.861680805064089	-1.16074357989792
318.624	0.861448839902357	-1.16695431771822
318.644	0.861148123347474	-1.17293871204464
318.664	0.860980138322818	-1.17923843617965
318.684	0.860850804719766	-1.18539488610066
318.704	0.860663147112577	-1.19191713372054
318.724	0.860498326407603	-1.1970039731524
318.744	0.860317103624999	-1.2019738009324
318.764	0.859952859989996	-1.20770605476639
318.784	0.859766228839974	-1.21196548421968
318.804	0.859591306380672	-1.21468472582038
318.824	0.859421586997356	-1.21837108627189
318.844	0.859301349928508	-1.22222375240855
318.864	0.859124657715469	-1.22733506377333
318.884	0.858947738973953	-1.23283435276443
318.904	0.858602389229839	-1.23602818671722
318.924	0.858416742062894	-1.24157142172898
318.944	0.858373489281579	-1.24574509197934
318.964	0.858033413403599	-1.25016818494487
318.984	0.857945803514635	-1.25414541123044
319.004	0.857756425706814	-1.25754833894882
319.024	0.857546037382636	-1.26021550507213
319.044	0.857403041280738	-1.26270556602639
319.064	0.857245377459873	-1.26507160402054
319.084	0.857078652499878	-1.26748391187415
319.104	0.856920988679013	-1.2687368270887
319.124	0.856742144445431	-1.270113757305
319.144	0.856632143632194	-1.27169868303428
319.164	0.856506710566376	-1.27338594521403
319.184	0.85642443825468	-1.27497703866624
319.204	0.856294863965118	-1.27559136376563
319.224	0.856076490512081	-1.27663222072842
319.244	0.856076490512081	-1.2780228791022
319.264	0.855960507931215	-1.279163553697
319.284	0.855844525350349	-1.28065262107447
319.304	0.855742134478178	-1.28209803291114
319.324	0.85558357870143	-1.28410971333767
319.344	0.855514699886011	-1.28583271647699
319.364	0.855405598107672	-1.28729873646659
319.384	0.855329852647756	-1.2889710488818
319.404	0.855236522914715	-1.2906054477073
319.424	0.855071808394964	-1.2924897626658
319.444	0.854994137442983	-1.29418866393559
319.464	0.854971937652114	-1.29488694567114
319.484	0.854850121962933	-1.29517563489588
319.504	0.854774723374749	-1.29565645067937
319.524	0.854643018301689	-1.29611296165536
319.544	0.854643018301689	-1.29736865433481
319.564	0.854555280990455	-1.29894362018635
319.584	0.854466326088651	-1.29954916324414
319.604	0.854373902469523	-1.30040868915287
319.624	0.854276042166917	-1.30058098349804
319.644	0.854197210256485	-1.3012137799328
319.664	0.854072980623207	-1.30142992479839
319.684	0.85403048529649	-1.30187025644443
319.704	0.853928236004618	-1.30256892416006
319.724	0.853863760336494	-1.30459310317866
319.744	0.853774961173019	-1.30474992648722
319.764	0.853719688224325	-1.30593882073778
319.784	0.8535834525817	-1.30676021420212
319.804	0.853566554973025	-1.3086522845748
319.824	0.853453149153599	-1.30925493875075
319.844	0.853413421721725	-1.31015084228723
319.864	0.853348181519988	-1.31084893302232
319.884	0.853256579066594	-1.31188391672121
319.904	0.853191777763783	-1.31214277008368
319.924	0.853135244750429	-1.31208938545737
319.944	0.853041915017388	-1.3123607413911
319.964	0.852931708912718	-1.31219184128313
319.984	0.852912340727827	-1.31164922889508
320.004	0.85280292747283	-1.3111144395672
320.024	0.852768268615657	-1.31090812724571
320.044	0.852679950825198	-1.31102466139645
320.064	0.852634163756531	-1.31194733285042
320.084	0.852573454124358	-1.312225600613
320.104	0.85252271174523	-1.31231338521654
320.124	0.852462002113058	-1.31164840520563
320.144	0.852392231341755	-1.31125924178482
320.164	0.852341488962626	-1.31078736720998
320.184	0.852276546079517	-1.3095540733127
320.204	0.852243628660021	-1.30917729706704
320.224	0.852189113165926	-1.3085832936199
320.244	0.852151205040893	-1.30793156028616
320.264	0.852109523800894	-1.30707687703472
320.284	0.8520542508522	-1.30716031637798
320.304	0.852011663498288	-1.30716700935214
320.324	0.851979949511333	-1.30643769800151
320.344	0.851906278202795	-1.30542778311194
320.364	0.851878832861852	-1.30443953085696
320.384	0.851859422202871	-1.30390893558068
320.404	0.851785135020034	-1.30305859758951
320.424	0.851784880175496	-1.30200908193958
320.444	0.851752514919166	-1.30093714761159
320.464	0.851710833679167	-1.30050889276496
320.484	0.851678213578298	-1.29983532171289
320.504	0.851622034515691	-1.29911746641019
320.524	0.851583708728777	-1.29767973040418
320.544	0.851552292060449	-1.29646401650683
320.564	0.851524344109444	-1.29493445703356
320.584	0.851498909208745	-1.29310775258637
320.604	0.851464370694826	-1.29143399970942
320.624	0.851431085166553	-1.28996963505706
320.644	0.851427220024393	-1.28892868657323
320.664	0.851378247399	-1.28665111760092
320.684	0.851353810639408	-1.28474988318571
320.704	0.85133932697483	-1.28297448623493
320.724	0.851318712883309	-1.28163191222492
320.744	0.851284054026136	-1.27887049135775
320.764	0.851273293923419	-1.27726483014191
320.784	0.851215203526776	-1.27473997925116
320.804	0.851185259293557	-1.27312222134003
320.824	0.8511771325844	-1.27076152737937
320.844	0.851158104192227	-1.26932306318413
320.864	0.851153573622662	-1.2685276219062
320.884	0.851102831243533	-1.26720367441942
320.904	0.851068441388928	-1.26450869783447
320.924	0.851061150003534	-1.26335720385991
320.944	0.851020530615777	-1.26194920423676
320.964	0.851019468763535	-1.26018221130585
320.984	0.851000440371362	-1.25936050746578
321.004	0.850991379232232	-1.25828744703096
321.024	0.850956600031805	-1.25762097880819
321.044	0.850949697992233	-1.2570445513818
321.064	0.850949697992233	-1.25612102042579
321.084	0.85090725221862	-1.25582945425674
321.104	0.850875396651365	-1.25419585922481
321.124	0.850875396651365	-1.25300505099056
321.144	0.850847307120062	-1.25241132608573
321.164	0.850841219167209	-1.25134360172605
321.184	0.850838245980932	-1.25057042791747
321.204	0.850794582616748	-1.24964840904836
321.224	0.850792034171368	-1.24968574565754
321.244	0.85076847520963	-1.24884003942734
321.264	0.850759414070499	-1.24736714740064
321.284	0.850740980315581	-1.24707023719812
321.304	0.850721095362599	-1.24592588584462
321.324	0.850717732830501	-1.24487658904937
321.344	0.850713202260935	-1.24435475591882
321.364	0.850666084337459	-1.24451110172625
321.384	0.850666084337459	-1.24493833392463
321.404	0.850657023198328	-1.2442705446154
321.424	0.850655005679069	-1.24398136595201
321.444	0.850642978432677	-1.24294058459357
321.464	0.850628933667025	-1.24269665712058
321.484	0.85061534195833	-1.24181909360666
321.504	0.85059189626083	-1.24211471853531
321.524	0.850587252427026	-1.24244103882825
321.544	0.850578191287896	-1.24153920631942
321.564	0.850563112986062	-1.24145380524235
321.584	0.850555099541144	-1.24048979810723
321.604	0.850535660566104	-1.23924892785869
321.624	0.850527448908767	-1.23738276590148
321.644	0.850495522551363	-1.23635262883906
321.664	0.850490298238333	-1.23475475884999
321.684	0.85049596145029	-1.23308755569687
321.704	0.850485095162348	-1.2317840691335
321.724	0.85047126984616	-1.23074982954054
321.744	0.850466739276595	-1.22961916257359
321.764	0.850444086428769	-1.2288743563113
321.784	0.850438649745291	-1.22810457673991
321.804	0.850438649745291	-1.2274792253436
321.824	0.850424066974504	-1.22697459817042
321.844	0.850414297933879	-1.22614714044173
321.864	0.850411466327901	-1.22472438205449
321.884	0.850400791173363	-1.22417386702275
321.904	0.850387907366162	-1.22300487263178
321.924	0.85038691630407	-1.22221736981012
321.944	0.850383376796597	-1.22218507481704
321.964	0.850383376796597	-1.22157394499604
321.984	0.850383376796597	-1.2200310871163
322.004	0.850352115866598	-1.21882548828455
322.024	0.850332634417468	-1.2180311969885
322.044	0.850332634417468	-1.21714794723196
322.064	0.850332634417468	-1.21633132479975
322.084	0.850326008459479	-1.21508114725836
322.104	0.850295483747035	-1.21357682769896
322.124	0.850295483747035	-1.21178386666495
322.144	0.850295483747035	-1.20986744373465
322.164	0.850295483747035	-1.20893761772207
322.184	0.850295483747035	-1.20703833708233
322.204	0.850294577633122	-1.20569045087225
322.224	0.850294577633122	-1.20476633099818
322.244	0.850294577633122	-1.20349163775294
322.264	0.850258333076601	-1.20217944077314
322.284	0.850252896393123	-1.20157216279458
322.304	0.850252896393123	-1.20065379282995
322.324	0.850248932144753	-1.19916262842669
322.344	0.850248365823558	-1.19751951918474
322.364	0.850248365823558	-1.19724588318312
322.384	0.850248365823558	-1.195343271973
322.404	0.850248365823558	-1.19383923891429
322.424	0.850248365823558	-1.19270010426064
322.444	0.850248365823558	-1.19187245951067
322.464	0.850246581911792	-1.19124156512207
322.484	0.850215745722689	-1.19066785149377
322.504	0.850215745722689	-1.19025234990647
322.524	0.850215745722689	-1.18990799598753
322.544	0.850215745722689	-1.1897068963867
322.564	0.850176471347772	-1.18874447694284
322.584	0.850174064482691	-1.18785014120175
322.604	0.850171657617609	-1.18751030364765
322.624	0.850178595052256	-1.18633329121688
322.644	0.850169533913125	-1.18577209607653
322.664	0.850169533913125	-1.18495225449086
322.684	0.850166065195802	-1.18395601602948
322.704	0.85016500334356	-1.18261841996874
322.724	0.85016500334356	-1.18202368037402
322.744	0.85016500334356	-1.18067727839662
322.764	0.85016500334356	-1.17968998114389
322.784	0.85016500334356	-1.17966819515485
322.804	0.85016500334356	-1.17942661539574
322.824	0.85016500334356	-1.17905230623925
322.844	0.85016500334356	-1.17789035896912
322.864	0.85016500334356	-1.17709421337702
322.884	0.850162313317881	-1.17674818422494
322.904	0.850150505520952	-1.17640439136982
322.924	0.85014562100064	-1.17576834394819
322.944	0.850132383242692	-1.17625509268323
322.964	0.850131816921496	-1.1753441080694
322.984	0.850127852673127	-1.17517599185912
323.004	0.850127852673127	-1.17502009967777
323.024	0.850127852673127	-1.17472257270295
323.044	0.850127852673127	-1.1737474079581
323.064	0.850120037440627	-1.17287408226671
323.084	0.850113354850518	-1.17161487199562
323.104	0.850113354850518	-1.1707284906275
323.124	0.850113354850518	-1.16976056002477
323.144	0.850113354850518	-1.16904227895024
323.164	0.850113354850518	-1.16788691721653
323.184	0.850109567577523	-1.16674257382138
323.204	0.850102311587204	-1.166046826821
323.224	0.850088316374656	-1.16546397302523
323.244	0.85008073474965	-1.16486002163788
323.264	0.85008073474965	-1.16350893219105
323.284	0.85008073474965	-1.16248315630562
323.304	0.85008073474965	-1.16152050209037
323.324	0.85008073474965	-1.1604492641182
323.344	0.850090702002693	-1.16063992634016
323.364	0.850090702002693	-1.15998778315129
323.384	0.850090702002693	-1.15917556168781
323.404	0.850090702002693	-1.15849848100243
323.424	0.850090702002693	-1.15785084622006
323.444	0.850090702002693	-1.15748690281726
323.464	0.850090702002693	-1.15676236249875
323.484	0.850090702002693	-1.15580727667641
323.504	0.850090702002693	-1.15512396858046
323.524	0.850090702002693	-1.15435172589908
323.544	0.850090702002693	-1.15306675444203
323.564	0.850090702002693	-1.15212571113208
323.584	0.850090702002693	-1.15119468340833
323.604	0.850090702002693	-1.15014331744151
323.624	0.850090702002693	-1.14953631402611
323.644	0.850090702002693	-1.14868611132693
323.664	0.850090702002693	-1.14828649063139
323.684	0.850090702002693	-1.1470028561775
323.704	0.850090702002693	-1.14589728587409
323.724	0.850090702002693	-1.14471960494174
323.744	0.850043584079216	-1.14357842897075
323.764	0.850043584079216	-1.14272988956718
323.784	0.850043584079216	-1.14209670715233
323.804	0.850043584079216	-1.14123592382396
323.824	0.850043584079216	-1.14040402135558
323.844	0.850043584079216	-1.13923894247388
323.864	0.850043584079216	-1.13859377875985
323.884	0.850043584079216	-1.13894810449405
323.904	0.850043584079216	-1.13913089192655
323.924	0.850043584079216	-1.13907910692902
323.944	0.850034522940086	-1.13811419652094
323.964	0.850034522940086	-1.13718281465051
323.984	0.850034522940086	-1.1363456278363
324.004	0.850034522940086	-1.13470640624939
324.024	0.850034522940086	-1.13442847671678
324.044	0.850034522940086	-1.13330006196349
324.064	0.850034522940086	-1.13257104109271
324.084	0.850034522940086	-1.1321799477715
324.104	0.850034522940086	-1.13160827943971
324.124	0.850034522940086	-1.13046759688656
324.144	0.850010963978348	-1.12958245304221
324.164	0.850010963978348	-1.12901371736318
324.184	0.850010963978348	-1.12828910144033
324.204	0.850010963978348	-1.12738120466714
324.224	0.850010963978348	-1.12661370118448
324.244	0.850010963978348	-1.12561363873488
324.264	0.850010963978348	-1.12495904437354
324.284	0.850010963978348	-1.12423003146111
324.304	0.850010963978348	-1.12494588125906
324.324	0.850010963978348	-1.12495094675021
324.344	0.850010963978348	-1.12427396156506
324.364	0.850010963978348	-1.12339992758033
324.384	0.850010963978348	-1.12291827219068
324.404	0.850010963978348	-1.12213542500504
324.424	0.850010963978348	-1.12194689164228
324.444	0.850010963978348	-1.12214417123407
324.464	0.850010963978348	-1.12160545048023
324.484	0.850010963978348	-1.12124910332457
324.504	0.850010963978348	-1.12062776293774
324.524	0.850010963978348	-1.11962861569865
324.544	0.850006433408782	-1.11952949044327
324.564	0.850006433408782	-1.11955924274284
324.584	0.850006433408782	-1.11956276431367
324.604	0.850006433408782	-1.11892096698261
324.624	0.850006433408782	-1.11908860569176
324.644	0.850006433408782	-1.11812568885089
324.664	0.850006433408782	-1.11776852596413
324.684	0.850006433408782	-1.11659414376875
324.704	0.850006433408782	-1.11617409000402
324.724	0.850006433408782	-1.11589684091052
324.744	0.850006433408782	-1.11573342012801
324.764	0.850006433408782	-1.11536865303577
324.784	0.850006433408782	-1.11427381059108
324.804	0.850006433408782	-1.1144490734016
324.824	0.850006433408782	-1.1134488637225
324.844	0.850006433408782	-1.11325984092108
324.864	0.850006433408782	-1.11298959517748
324.884	0.850006433408782	-1.1120560446561
324.904	0.850006433408782	-1.11115023297118
324.924	0.850006433408782	-1.11055927757291
324.944	0.850006433408782	-1.11043592709355
324.964	0.850006433408782	-1.10996705679665
324.984	0.850006433408782	-1.10931588054756
325.004	0.850006433408782	-1.10921163409257
325.024	0.850006433408782	-1.10862247728189
325.044	0.850006433408782	-1.10782700814973
325.064	0.850006433408782	-1.10661743810025
325.084	0.850006433408782	-1.10604869048369
325.104	0.850006433408782	-1.10462036124994
325.124	0.850006433408782	-1.10373133770891
325.144	0.850006433408782	-1.10265789129402
325.164	0.850006433408782	-1.101359836306
325.184	0.850006433408782	-1.09993264511661
325.204	0.850006433408782	-1.09919490189186
325.224	0.850006433408782	-1.09910918645988
325.244	0.850006433408782	-1.09776602751098
325.264	0.850006433408782	-1.09804526619253
325.284	0.850006433408782	-1.09773354151745
325.304	0.850006433408782	-1.09764002690035
325.324	0.850006433408782	-1.09693554162929
325.344	0.850005619322064	-1.09585202789891
325.364	0.850001902839217	-1.09482802672601
325.384	0.850001902839217	-1.09449137251278
325.404	0.850001902839217	-1.09362125403732
325.424	0.850001902839217	-1.09318886084756
325.444	0.850001902839217	-1.09299838564688
325.464	0.850001902839217	-1.09253633167861
325.484	0.850001902839217	-1.09181676930937
325.504	0.850001902839217	-1.09137878139804
325.524	0.850001902839217	-1.08996194004564
325.544	0.850001867444143	-1.08963862800981
325.564	0.849997372269652	-1.08946551395438
325.584	0.849997372269652	-1.08921930243431
325.604	0.849997372269652	-1.08928349052369
325.624	0.849997372269652	-1.08942365700117
325.644	0.849997372269652	-1.08902265553152
325.664	0.849997372269652	-1.08833041418527
325.684	0.849997372269652	-1.08787949395167
325.704	0.849997372269652	-1.08674215788561
325.724	0.849997372269652	-1.08631186570082
325.744	0.849997372269652	-1.08589804730501
325.764	0.850001902839217	-1.0853648456684
325.784	0.850001902839217	-1.08468611760412
325.804	0.850001902839217	-1.08385799535302
325.824	0.850001902839217	-1.08333021335423
325.844	0.850001902839217	-1.08249445904341
325.864	0.850001902839217	-1.08164009014688
325.884	0.850001902839217	-1.08094320908131
325.904	0.850001902839217	-1.07955742519823
325.924	0.850001902839217	-1.0792462576078
325.944	0.850001902839217	-1.07891542492918
325.964	0.850007339522695	-1.07859243122744
325.984	0.850007339522695	-1.07838709380409
326.004	0.850007339522695	-1.07759481995032
326.024	0.850007339522695	-1.07756745913558
326.044	0.850007339522695	-1.07642229205098
326.064	0.850007339522695	-1.07541512677209
326.084	0.850007339522695	-1.07448988477036
326.104	0.850007339522695	-1.07379126878402
326.124	0.850007339522695	-1.0735057708585
326.144	0.850007339522695	-1.07260034913284
326.164	0.850001902839217	-1.07139574111593
326.184	0.850001902839217	-1.07105024517345
326.204	0.850001902839217	-1.07071880368089
326.224	0.850001902839217	-1.069712135799
326.244	0.850001902839217	-1.06850146351775
326.264	0.850001902839217	-1.06831184383992
326.284	0.850001902839217	-1.06796777642165
326.304	0.850001902839217	-1.06774876654928
326.324	0.850001902839217	-1.0671866959902
326.344	0.850001902839217	-1.06736750975136
326.364	0.849997372269652	-1.06671745562992
326.384	0.849997372269652	-1.0656929093099
326.404	0.849997372269652	-1.06541031220374
326.424	0.849997372269652	-1.06512514454983
326.444	0.849997372269652	-1.06534896922526
326.464	0.849997372269652	-1.06475147206152
326.484	0.849997372269652	-1.06428791396468
326.504	0.849997372269652	-1.06324110813366
326.524	0.849997372269652	-1.06183879475313
326.544	0.849997372269652	-1.06140379520304
326.564	0.85000280895313	-1.06082077826106
326.584	0.85000280895313	-1.05956827688083
326.604	0.85000280895313	-1.05824803400699
326.624	0.85000280895313	-1.05814354084308
326.644	0.85000280895313	-1.05735768540032
326.664	0.85000280895313	-1.05669039746728
326.684	0.85000280895313	-1.05663057055489
326.704	0.85000280895313	-1.05573894065353
326.724	0.85000280895313	-1.05629529313659
326.744	0.85000280895313	-1.0556460467879
326.764	0.85000280895313	-1.05515293535031
326.784	0.85000280895313	-1.05515224695284
326.804	0.85000280895313	-1.05398369425042
326.824	0.85000280895313	-1.05267752572238
326.844	0.85000280895313	-1.05254930473149
326.864	0.85000280895313	-1.05173321948804
326.884	0.85000280895313	-1.05102385574711
326.904	0.85000280895313	-1.05047869668637
326.924	0.85000280895313	-1.05049681387507
326.944	0.85000280895313	-1.05018868239599
326.964	0.85000280895313	-1.04975930542171
326.984	0.85000280895313	-1.04948404591625
327.004	0.85000280895313	-1.04936332965145
327.024	0.85000280895313	-1.0489387714594
327.044	0.85000280895313	-1.04866180090822
327.064	0.85000280895313	-1.04787063724457
327.084	0.85000280895313	-1.04747192380117
327.104	0.85000280895313	-1.04734079403257
327.124	0.85000280895313	-1.04792745192067
327.144	0.85000280895313	-1.04788217685521
327.164	0.85000280895313	-1.04742415777149
327.184	0.85000280895313	-1.04727308835154
327.204	0.85000280895313	-1.04784280688706
327.224	0.85000280895313	-1.04750984534923
327.244	0.85000280895313	-1.04713546854675
327.264	0.85000280895313	-1.04743038916123
327.284	0.85000280895313	-1.04707724524232
327.304	0.85000280895313	-1.04689464881027
327.324	0.85000280895313	-1.04626068647692
327.344	0.85000280895313	-1.04643032273246
327.364	0.85000280895313	-1.0464265067026
327.384	0.85000280895313	-1.04648593967656
327.404	0.85000280895313	-1.04554826274957
327.424	0.85000280895313	-1.04540412107519
327.444	0.85000280895313	-1.04548729381365
327.464	0.85000280895313	-1.04540312628117
327.484	0.85000280895313	-1.04485547227702
327.504	0.85000280895313	-1.04449554784207
327.524	0.85000280895313	-1.04408422041049
327.544	0.85000280895313	-1.04392488226264
327.564	0.849998278383565	-1.04313100082173
327.584	0.849998278383565	-1.0425972023087
327.604	0.849998278383565	-1.04233403551935
327.624	0.849998278383565	-1.04184451329859
327.644	0.849998278383565	-1.04131941724365
327.664	0.849998278383565	-1.0409211614055
327.684	0.849998278383565	-1.04056602391937
327.704	0.849998278383565	-1.04013959153539
327.724	0.849998278383565	-1.03980700404011
327.744	0.849998278383565	-1.03960043705135
327.764	0.85000280895313	-1.03893756998294
327.784	0.85000280895313	-1.03854458257392
327.804	0.85000280895313	-1.03822396841947
327.824	0.85000280895313	-1.03823245600206
327.844	0.85000280895313	-1.03835899778064
327.864	0.85000280895313	-1.038328791855
327.884	0.85000280895313	-1.0384655441994
327.904	0.85000280895313	-1.03921278173828
327.924	0.85000280895313	-1.0389234677829
327.944	0.85000280895313	-1.038425716626
327.964	0.85000280895313	-1.03826597260219
327.984	0.85000280895313	-1.03796164123628
328.004	0.85000280895313	-1.03802810541437
328.024	0.85000280895313	-1.03858013253303
328.044	0.85000280895313	-1.03874081564239
328.064	0.85000280895313	-1.03785287045808
328.084	0.85000280895313	-1.03729426576136
328.104	0.85000280895313	-1.03750638370075
328.124	0.85000280895313	-1.03783554512542
328.144	0.85000280895313	-1.03755320666571
328.164	0.85000280895313	-1.03702823396523
328.184	0.85000280895313	-1.03631280198078
328.204	0.85000280895313	-1.03621555887569
328.224	0.85000280895313	-1.03589611459901
328.244	0.85000280895313	-1.0356984569855
328.264	0.85000280895313	-1.0362018983642
328.284	0.85000280895313	-1.03623747617754
328.304	0.85000280895313	-1.03602088166506
328.324	0.85000280895313	-1.03584660966938
328.344	0.85000280895313	-1.03580575944772
328.364	0.85000280895313	-1.03554906279868
328.384	0.85000280895313	-1.0357728556407
328.404	0.85000280895313	-1.03583483130818
328.424	0.85000280895313	-1.035669858647
328.444	0.85000280895313	-1.03564535090151
328.464	0.85000280895313	-1.03527039711849
328.484	0.85000280895313	-1.03463628755562
328.504	0.85000280895313	-1.03374688201369
328.524	0.85000280895313	-1.03323709782831
328.544	0.85000280895313	-1.03358465896318
328.564	0.85000280895313	-1.03338754251762
328.584	0.85000280895313	-1.03291556846337
328.604	0.85000280895313	-1.03244025190122
328.624	0.85000280895313	-1.03178959294502
328.644	0.85000280895313	-1.03106002692712
328.664	0.85000280895313	-1.03093299968906
328.684	0.85000280895313	-1.03128498566773
328.704	0.85000280895313	-1.03085243331093
328.724	0.85000280895313	-1.0300429336039
328.744	0.85000280895313	-1.02984877368616
328.764	0.85000280895313	-1.03008933875536
328.784	0.85000280895313	-1.03045101402779
328.804	0.85000280895313	-1.03036574028436
328.824	0.85000280895313	-1.0304797277624
328.844	0.85000280895313	-1.03078579802826
328.864	0.85000280895313	-1.03086640419815
328.884	0.85000280895313	-1.03057728920158
328.904	0.85000280895313	-1.03011742775933
328.924	0.85000280895313	-1.02969988883388
328.944	0.85000280895313	-1.02957770823229
328.964	0.85000280895313	-1.02946227631333
328.984	0.850007339522695	-1.02941874810617
329.004	0.850007339522695	-1.02862134111525
329.024	0.850007339522695	-1.02796880398794
329.044	0.850007339522695	-1.02699978707014
329.064	0.850007339522695	-1.02613280020625
329.084	0.850007339522695	-1.02562408244007
329.104	0.850007339522695	-1.02580854112652
329.124	0.850007339522695	-1.02513124556563
329.144	0.850007339522695	-1.02455754785403
329.164	0.850007339522695	-1.0239002556113
329.184	0.85000280895313	-1.02337546595292
329.204	0.85000280895313	-1.02301201596796
329.224	0.85000280895313	-1.02247004820644
329.244	0.85000280895313	-1.02221186732472
329.264	0.85000280895313	-1.02230018513785
329.284	0.85000280895313	-1.02172632825921
329.304	0.85000280895313	-1.02220412384806
329.324	0.85000280895313	-1.02165568196705
329.344	0.85000280895313	-1.02102396388901
329.364	0.85000280895313	-1.02125742214973
329.384	0.85000280895313	-1.02025472946474
329.404	0.85000280895313	-1.020082331661
329.424	0.85000280895313	-1.01934223674319
329.444	0.85000280895313	-1.01892748722017
329.464	0.85000280895313	-1.0179755847387
329.484	0.85000280895313	-1.01718922394058
329.504	0.85000280895313	-1.01643071339586
329.524	0.85000280895313	-1.01601289990727
329.544	0.85000280895313	-1.01633499431521
329.564	0.85000280895313	-1.01558920519642
329.584	0.85000280895313	-1.0152059349354
329.604	0.85000280895313	-1.01430823679051
329.624	0.85000280895313	-1.01369598484185
329.644	0.85000280895313	-1.01389045513533
329.664	0.85000280895313	-1.01380685264585
329.684	0.85000280895313	-1.01352139451209
329.704	0.85000280895313	-1.012873811459
329.724	0.85000280895313	-1.01228588421373
329.744	0.85000280895313	-1.01222962264311
329.764	0.85000280895313	-1.01147100466063
329.784	0.850007339522695	-1.01189867456838
329.804	0.850007339522695	-1.01171858103809
329.824	0.850007339522695	-1.01185952743409
329.844	0.850007339522695	-1.01191855055291
329.864	0.850007339522695	-1.01213224424604
329.884	0.850007339522695	-1.01166547495411
329.904	0.850007339522695	-1.01103374891771
329.924	0.850007339522695	-1.01055579416181
329.944	0.850007339522695	-1.01095825598908
329.964	0.850007339522695	-1.0106320749673
329.984	0.85000280895313	-1.01114860783531
330.004	0.85000280895313	-1.01097924216374
330.024	0.85000280895313	-1.01065626039953
330.044	0.85000280895313	-1.010384705507
330.064	0.85000280895313	-1.01045759207529
330.084	0.85000280895313	-1.01046078735368
330.104	0.85000280895313	-1.01047574507657
330.124	0.85000280895313	-1.01089437429626
330.144	0.85000280895313	-1.01103977339029
330.164	0.85000280895313	-1.01114971006708
330.184	0.85000280895313	-1.01134052349774
330.204	0.85000280895313	-1.01132962453445
330.224	0.85000280895313	-1.01152140490489
330.244	0.85000280895313	-1.01143624257838
330.264	0.85000280895313	-1.01125465287789
330.284	0.85000280895313	-1.01143930654397
330.304	0.85000280895313	-1.01150536086693
330.324	0.85000280895313	-1.0113071899397
330.344	0.85000280895313	-1.01150014018791
330.364	0.85000280895313	-1.01179451963444
330.384	0.85000280895313	-1.01156219145973
330.404	0.85000280895313	-1.01118967691165
330.424	0.85000280895313	-1.01100797181505
330.444	0.85000280895313	-1.01012864552613
330.464	0.85000280895313	-1.0096305322642
330.484	0.85000280895313	-1.00942889149543
330.504	0.85000280895313	-1.00972920787268
330.524	0.85000280895313	-1.0090289524658
330.544	0.85000280895313	-1.00839120593599
330.564	0.85000280895313	-1.00744864655995
330.584	0.85000280895313	-1.00666521443543
330.604	0.85000280895313	-1.00607961898735
330.624	0.85000280895313	-1.00524485151219
330.644	0.85000280895313	-1.00497425162192
330.664	0.85000280895313	-1.00447038447138
330.684	0.85000280895313	-1.00368996458316
330.704	0.85000280895313	-1.0033278277263
330.724	0.85000280895313	-1.00240500904281
330.744	0.85000280895313	-1.0014842555517
330.764	0.85000280895313	-1.00061266080191
330.784	0.850003715067043	-0.999671096219897
330.804	0.850003715067043	-0.998922943470518
330.824	0.850003715067043	-0.99852561875957
330.844	0.850003715067043	-0.997290900317256
330.864	0.850003715067043	-0.996671529622587
330.884	0.850003715067043	-0.996039966732406
330.904	0.850003715067043	-0.99581842610405
330.924	0.850003715067043	-0.996036218348537
330.944	0.850003715067043	-0.996152426206831
330.964	0.850003715067043	-0.99573734243303
330.984	0.850003715067043	-0.995147982684371
331.004	0.850003715067043	-0.995200360579136
331.024	0.850003715067043	-0.995167783064555
331.044	0.850003715067043	-0.994758640200643
331.064	0.850003715067043	-0.994558141455407
331.084	0.850003715067043	-0.994334006404244
331.104	0.850003715067043	-0.994045221679282
331.124	0.850003715067043	-0.993192961746072
331.144	0.850003715067043	-0.992681621702852
331.164	0.850003715067043	-0.992128508269123
331.184	0.850003715067043	-0.991654926627743
331.204	0.850003715067043	-0.991285949567202
331.224	0.850003715067043	-0.991214833732267
331.244	0.850003715067043	-0.991180787901713
331.264	0.850003715067043	-0.991259595484011
331.284	0.850003715067043	-0.991037712646511
331.304	0.850003715067043	-0.991138632510299
331.324	0.850003715067043	-0.990752007803836
331.344	0.850003715067043	-0.991051906367596
331.364	0.850003715067043	-0.991063243040255
331.384	0.850000140164496	-0.991197293524098
331.404	0.849999184497478	-0.99140265084333
331.424	0.849999184497478	-0.991314289259257
331.444	0.849999184497478	-0.991446549113865
331.464	0.849999184497478	-0.991172722111794
331.484	0.849999184497478	-0.991219903202594
331.504	0.849999184497478	-0.990515688515511
331.524	0.849999184497478	-0.989482555133504
331.544	0.849999184497478	-0.988083735469572
331.564	0.849999184497478	-0.98670028338367
331.584	0.849999184497478	-0.985969463925304
331.604	0.849999184497478	-0.985008974381844
331.624	0.849999184497478	-0.983838989176027
331.644	0.849999184497478	-0.983008960899589
331.664	0.849999184497478	-0.982056019853156
331.684	0.849999184497478	-0.981688797609267
331.704	0.849999184497478	-0.981044843564764
331.724	0.849999184497478	-0.981173183930933
331.744	0.849999184497478	-0.981492815228884
331.764	0.849999184497478	-0.981024800454841
331.784	0.849997166978219	-0.981192892790067
331.804	0.849994653927913	-0.981274597212556
331.824	0.849994653927913	-0.981401827388595
331.844	0.849994653927913	-0.980614722484551
331.864	0.849994653927913	-0.980206482893612
331.884	0.849994653927913	-0.979823192736703
331.904	0.849994653927913	-0.979248611648013
331.924	0.849994653927913	-0.97850680966366
331.944	0.849994653927913	-0.977993603386856
331.964	0.849994653927913	-0.977461145856169
331.984	0.849997131583144	-0.97696217309221
332.004	0.850003715067043	-0.97668542935407
332.024	0.850003715067043	-0.976478408739236
332.044	0.850003715067043	-0.97615239484285
332.064	0.850003715067043	-0.976267695448999
332.084	0.850003715067043	-0.976467561505237
332.104	0.850003715067043	-0.976659851210216
332.124	0.850003715067043	-0.976539099132837
332.144	0.850003715067043	-0.976606526271542
332.164	0.850003715067043	-0.977497626942487
332.184	0.850002794795101	-0.977760157063663
332.204	0.849994653927913	-0.977841968923906
332.224	0.849994653927913	-0.978396869007696
332.244	0.849994653927913	-0.978541953746815
332.264	0.849994653927913	-0.979265077478637
332.284	0.849994653927913	-0.97939460363928
332.304	0.849994653927913	-0.979706885399007
332.324	0.849994653927913	-0.979761666716126
332.344	0.849994653927913	-0.979475205829995
332.364	0.849994653927913	-0.979262447243249
332.384	0.849994653927913	-0.979692051030573
332.404	0.849999184497478	-0.979303599882288
332.424	0.849999184497478	-0.979372399836743
332.444	0.849999184497478	-0.979218588764476
332.464	0.849999184497478	-0.979489423426134
332.484	0.849999184497478	-0.979901399463416
332.504	0.849999184497478	-0.979985304370278
332.524	0.849999184497478	-0.980163802250957
332.544	0.849999184497478	-0.980323212023971
332.564	0.849999184497478	-0.980488312018783
332.584	0.849999184497478	-0.980352916573423
332.604	0.849999184497478	-0.979986689123555
332.624	0.849999184497478	-0.979736279572724
332.644	0.849999184497478	-0.979694275390004
332.664	0.849999184497478	-0.979810387748073
332.684	0.849999184497478	-0.979493358831279
332.704	0.849999184497478	-0.978998325451643
332.724	0.849999184497478	-0.978189398745964
332.744	0.849999184497478	-0.978840491432356
332.764	0.849999184497478	-0.978772897168253
332.784	0.849999184497478	-0.978107220801522
332.804	0.849994653927913	-0.977862310472037
332.824	0.849994653927913	-0.977890359684237
332.844	0.849994653927913	-0.977692152944425
332.864	0.849994653927913	-0.977661931102083
332.884	0.849994653927913	-0.977512843311824
332.904	0.849994653927913	-0.977564198558339
332.924	0.849994653927913	-0.976888247958962
332.944	0.849994653927913	-0.976819408212746
332.964	0.849994653927913	-0.976242149138553
332.984	0.849994653927913	-0.976314657685116
333.004	0.849999184497478	-0.975677145926691
333.024	0.849999184497478	-0.975185693805528
333.044	0.849999184497478	-0.974701666826933
333.064	0.849999184497478	-0.974545213581747
333.084	0.849999184497478	-0.973602674101592
333.104	0.849999184497478	-0.973312675727923
333.124	0.849999184497478	-0.973061450445997
333.144	0.849999184497478	-0.972180253944321
333.164	0.849999184497478	-0.97253802166584
333.184	0.849999184497478	-0.972639984073761
333.204	0.849994653927913	-0.972541356215396
333.224	0.849994653927913	-0.971380928990529
333.244	0.849994653927913	-0.970867969422642
333.264	0.849994653927913	-0.969822994012614
333.284	0.849994653927913	-0.969030704242135
333.304	0.849994653927913	-0.968642364510779
333.324	0.849994653927913	-0.967683649679852
333.344	0.849994653927913	-0.967290558812256
333.364	0.849994653927913	-0.966120112022014
333.384	0.849994653927913	-0.965350045949952
333.404	0.849994653927913	-0.964836573068351
333.424	0.849994653927913	-0.963855411705146
333.444	0.849994653927913	-0.963341501114177
333.464	0.849994653927913	-0.962275229153761
333.484	0.849994653927913	-0.961315495653754
333.504	0.849994653927913	-0.960760993487574
333.524	0.849994653927913	-0.959695557154132
333.544	0.849994653927913	-0.959115926490994
333.564	0.849994653927913	-0.958858505631908
333.584	0.849994653927913	-0.958458570581448
333.604	0.849994653927913	-0.95822609517722
333.624	0.849994653927913	-0.958120782303037
333.644	0.849994653927913	-0.957658895460161
333.664	0.849994653927913	-0.957357922518859
333.684	0.849994653927913	-0.957542027058638
333.704	0.849994653927913	-0.957180045389649
333.724	0.849994653927913	-0.956972551252861
333.744	0.849994653927913	-0.957231161885596
333.764	0.849994653927913	-0.957142597363542
333.784	0.849994653927913	-0.956360016782703
333.804	0.849999184497478	-0.955575908198246
333.824	0.849999184497478	-0.955258473405495
333.844	0.849999184497478	-0.955274087692439
333.864	0.849999184497478	-0.955345310965128
333.884	0.849999184497478	-0.955920783389261
333.904	0.849999184497478	-0.956513545333469
333.924	0.849999184497478	-0.956210085407116
333.944	0.849999184497478	-0.95686591729222
333.964	0.849999184497478	-0.957091106825044
333.984	0.849999184497478	-0.956945039229432
334.004	0.849999184497478	-0.957540244387754
334.024	0.849999184497478	-0.957568182183024
334.044	0.849999184497478	-0.95743058625329
334.064	0.849999184497478	-0.957192444502321
334.084	0.849999184497478	-0.957235025665573
334.104	0.849999184497478	-0.957324441731307
334.124	0.849999184497478	-0.957421115814216
334.144	0.849999184497478	-0.957274192695746
334.164	0.849999184497478	-0.957275199427295
334.184	0.849999184497478	-0.95716908673872
334.204	0.850003715067043	-0.956435513690504
334.224	0.850003715067043	-0.956565250747475
334.244	0.850003715067043	-0.956110446838024
334.264	0.850003715067043	-0.956415414872113
334.284	0.850003715067043	-0.95632052346009
334.304	0.850003715067043	-0.956242006357643
334.324	0.850003715067043	-0.95591935088587
334.344	0.850003715067043	-0.955918901238974
334.364	0.850003715067043	-0.955851187599591
334.384	0.850003715067043	-0.955325781168919
334.404	0.850003715067043	-0.954657920234518
334.424	0.850003715067043	-0.954772492651442
334.444	0.850003715067043	-0.955373893386926
334.464	0.850003715067043	-0.955132174356657
334.484	0.850003715067043	-0.954445655065609
334.504	0.850003715067043	-0.954040598815534
334.524	0.850003715067043	-0.95392023669741
334.544	0.850003715067043	-0.953277540072551
334.564	0.850003715067043	-0.952628253932101
334.584	0.850003715067043	-0.952989069702499
334.604	0.850003715067043	-0.952704741654745
334.624	0.850003715067043	-0.952305029438149
334.644	0.850003715067043	-0.951928428276235
334.664	0.850003715067043	-0.951695694225561
334.684	0.850003715067043	-0.951253456554176
334.704	0.850003715067043	-0.950840883640483
334.724	0.850003715067043	-0.950438704334714
334.744	0.850003715067043	-0.950019394675914
334.764	0.850003715067043	-0.950242443412007
334.784	0.850003715067043	-0.949836654993532
334.804	0.849994653927913	-0.949911750004548
334.824	0.849994653927913	-0.950070459442575
334.844	0.849994653927913	-0.950102654956251
334.864	0.849994653927913	-0.949471187566295
334.884	0.849994653927913	-0.949816472612445
334.904	0.849994653927913	-0.949815644943819
334.924	0.849994653927913	-0.949949623802495
334.944	0.849994653927913	-0.949943551579794
334.964	0.849994653927913	-0.948987435150849
334.984	0.849994653927913	-0.949428566611282
335.004	0.849999184497478	-0.949757628556547
335.024	0.849999184497478	-0.949655005605396
335.044	0.849999184497478	-0.949437893800018
335.064	0.849999184497478	-0.948864661652021
335.084	0.849999184497478	-0.948609150797453
335.104	0.849999184497478	-0.948595303264688
335.124	0.849999184497478	-0.947981690437811
335.144	0.849999184497478	-0.947542815170217
335.164	0.849999184497478	-0.9473760359631
335.184	0.849999184497478	-0.947275689100667
335.204	0.84998468667487	-0.946701891909666
335.224	0.84998468667487	-0.945744147997703
335.244	0.84998468667487	-0.94485614312575
335.264	0.84998468667487	-0.944470493317426
335.284	0.84998468667487	-0.944176101933364
335.304	0.84998468667487	-0.943618054321293
335.324	0.84998468667487	-0.943498623330374
335.344	0.84998468667487	-0.94292594428785
335.364	0.84998468667487	-0.941233564887657
335.384	0.84998468667487	-0.940135009871689
335.404	0.849999184497478	-0.939523665175175
335.424	0.849999184497478	-0.938360349068474
335.444	0.849999184497478	-0.937675242384934
335.464	0.849999184497478	-0.937113506076637
335.484	0.849999184497478	-0.935689426602939
335.504	0.849999184497478	-0.934209845581254
335.524	0.849999184497478	-0.933465433257389
335.544	0.849999184497478	-0.932359349640271
335.564	0.849999184497478	-0.931678385279033
335.584	0.849999184497478	-0.930807681864685
335.604	0.849999184497478	-0.930483948036195
335.624	0.849999184497478	-0.929953364697443
335.644	0.849999184497478	-0.929361661214072
335.664	0.849999184497478	-0.92860307108583
335.684	0.849999184497478	-0.927854317480861
335.704	0.849999184497478	-0.927351218311306
335.724	0.849999184497478	-0.927198286636951
335.744	0.849999184497478	-0.927044714315249
335.764	0.849999184497478	-0.92689549521218
335.784	0.849999184497478	-0.926441001678465
335.804	0.849995149458959	-0.926040051938106
335.824	0.849994653927913	-0.926082247121278
335.844	0.849994653927913	-0.926725536643372
335.864	0.849994653927913	-0.927359590497781
335.884	0.849994653927913	-0.92701974100616
335.904	0.849994653927913	-0.92709860031775
335.924	0.849994653927913	-0.927128483930124
335.944	0.849994653927913	-0.927481003118391
335.964	0.849994653927913	-0.927403763331466
335.984	0.849994653927913	-0.927668147748696
336.004	0.849994653927913	-0.928615263281343
336.024	0.849994653927913	-0.928627702185776
336.044	0.849994653927913	-0.928523320438797
336.064	0.849994653927913	-0.928627204788765
336.084	0.849994653927913	-0.928974153130517
336.104	0.849994653927913	-0.92962694094592
336.124	0.849994653927913	-0.9287568980748
336.144	0.849994653927913	-0.928489346233411
336.164	0.849994653927913	-0.929630239682892
336.184	0.849994653927913	-0.9301104546108
336.204	0.849996636052098	-0.93013969359665
336.224	0.849998278383565	-0.930640612177713
336.244	0.849998278383565	-0.930959889328993
336.264	0.849998278383565	-0.930545227347855
336.284	0.849998278383565	-0.930689512272582
336.304	0.849998278383565	-0.931005733416632
336.324	0.849998278383565	-0.930618555604691
336.344	0.849998278383565	-0.929319430218316
336.364	0.849998278383565	-0.929089708403934
336.384	0.849998278383565	-0.929140144460772
336.404	0.849998278383565	-0.928471630941495
336.424	0.849998278383565	-0.927801474022494
336.444	0.849998278383565	-0.927992187973745
336.464	0.849998278383565	-0.928116306434091
336.484	0.849998278383565	-0.927287237139085
336.504	0.849998278383565	-0.927120700661708
336.524	0.849998278383565	-0.926743554352671
336.544	0.849998278383565	-0.926897066986731
336.564	0.849998278383565	-0.926849273102813
336.584	0.849998278383565	-0.926275830058482
336.604	0.849999198655508	-0.926069943508832
336.624	0.85000280895313	-0.925074719737355
336.644	0.85000280895313	-0.92445809069501
336.664	0.85000280895313	-0.923709110277003
336.684	0.85000280895313	-0.923355667919886
336.704	0.85000280895313	-0.922973726703671
336.724	0.85000280895313	-0.922095462854766
336.744	0.85000280895313	-0.922123814484351
336.764	0.85000280895313	-0.921061967367733
336.784	0.85000280895313	-0.920086647435018
336.804	0.85000280895313	-0.919560170605983
336.824	0.85000280895313	-0.918546089519052
336.844	0.85000280895313	-0.917885168267739
336.864	0.85000280895313	-0.917671617824955
336.884	0.85000280895313	-0.917783882319752
336.904	0.85000280895313	-0.917825687543667
336.924	0.85000280895313	-0.917507592207686
336.944	0.85000280895313	-0.917498368477527
336.964	0.85000280895313	-0.917958329399179
336.984	0.85000280895313	-0.917831349911232
337.004	0.85000280895313	-0.91767069863528
337.024	0.849998278383565	-0.917782382170369
337.044	0.849998278383565	-0.917772231292186
337.064	0.849998278383565	-0.916296132049567
337.084	0.849998278383565	-0.915859481141402
337.104	0.849998278383565	-0.91603844856486
337.124	0.849998278383565	-0.916249878106792
337.144	0.849998278383565	-0.91593466767347
337.164	0.849998278383565	-0.915757391399847
337.184	0.849998278383565	-0.915274351256919
337.204	0.849998278383565	-0.915676574333623
337.224	0.85000280895313	-0.915461062157031
337.244	0.85000280895313	-0.916146904988146
337.264	0.85000280895313	-0.916826524387868
337.284	0.85000280895313	-0.916632420178596
337.304	0.85000280895313	-0.916881655872482
337.324	0.85000280895313	-0.917332930252747
337.344	0.85000280895313	-0.918180192340799
337.364	0.85000280895313	-0.91817766158481
337.384	0.85000280895313	-0.919011426307588
337.404	0.85000280895313	-0.91946380291963
337.424	0.85000280895313	-0.91968112562134
337.444	0.85000280895313	-0.91940546023992
337.464	0.85000280895313	-0.918956541531894
337.484	0.85000280895313	-0.918709343176161
337.504	0.85000280895313	-0.918346541796899
337.524	0.85000280895313	-0.91839489276547
337.544	0.85000280895313	-0.918018148353216
337.564	0.85000280895313	-0.91780013327487
337.584	0.85000280895313	-0.917961858928363
337.604	0.85000280895313	-0.918045998606614
337.624	0.850007339522695	-0.91808909308358
337.644	0.850007339522695	-0.917932369254421
337.664	0.850007339522695	-0.918221321104779
337.684	0.850007339522695	-0.918471165612607
337.704	0.850007339522695	-0.918263926143088
337.724	0.850007339522695	-0.917701744167069
337.744	0.850007339522695	-0.917133064196509
337.764	0.850007339522695	-0.917089563843583
337.784	0.850007339522695	-0.916520497892941
337.804	0.850007339522695	-0.91591015992798
337.824	0.850007339522695	-0.915381661677494
337.844	0.850007339522695	-0.915047100510886
337.864	0.850007339522695	-0.914851683173507
337.884	0.850007339522695	-0.914377373342903
337.904	0.850007339522695	-0.913716535654285
337.924	0.850007339522695	-0.913258253944941
337.944	0.850007339522695	-0.912505258538271
337.964	0.850007339522695	-0.911194740770772
337.984	0.850007339522695	-0.910335035799113
338.004	0.850007339522695	-0.908964563785589
338.024	0.850007339522695	-0.908103028392933
338.044	0.850007339522695	-0.907118043041515
338.064	0.850007339522695	-0.906832302386253
338.084	0.850007339522695	-0.906858019801271
338.104	0.850007339522695	-0.906511373876901
338.124	0.850007339522695	-0.906265241940361
338.144	0.850007339522695	-0.906627287276166
338.164	0.850007339522695	-0.907000346971367
338.184	0.850007339522695	-0.905944703390261
338.204	0.850007339522695	-0.904597250910371
338.224	0.85000280895313	-0.904339778321995
338.244	0.85000280895313	-0.90441752744346
338.264	0.85000280895313	-0.903985058649356
338.284	0.85000280895313	-0.903534826813225
338.304	0.85000280895313	-0.902941360554848
338.324	0.85000280895313	-0.902594698713776
338.344	0.85000280895313	-0.902541827401177
338.364	0.85000280895313	-0.90215469733935
338.384	0.85000280895313	-0.901978256692705
338.404	0.85000280895313	-0.901709857286808
338.424	0.85000280895313	-0.901933904796097
338.444	0.85000280895313	-0.901576745888519
338.464	0.85000280895313	-0.901221616360742
338.484	0.85000280895313	-0.900552681048801
338.504	0.85000280895313	-0.901105122001771
338.524	0.85000280895313	-0.901090021028543
338.544	0.85000280895313	-0.901454617016215
338.564	0.85000280895313	-0.901376847998871
338.584	0.85000280895313	-0.901877468141728
338.604	0.85000280895313	-0.902546089098761
338.624	0.85000280895313	-0.902531103521636
338.644	0.85000280895313	-0.902951105557076
338.664	0.85000280895313	-0.902911214316854
338.684	0.85000280895313	-0.902290427035503
338.704	0.85000280895313	-0.901633679939898
338.724	0.85000280895313	-0.901459296527287
338.744	0.85000280895313	-0.901340307224913
338.764	0.85000280895313	-0.900186509307397
338.784	0.85000280895313	-0.900635973162545
338.804	0.85000280895313	-0.900716304769285
338.824	0.85000280895313	-0.900982646941147
338.844	0.85000280895313	-0.900910066769415
338.864	0.85000280895313	-0.900242782815546
338.884	0.85000280895313	-0.899920007968491
338.904	0.85000280895313	-0.899607829667343
338.924	0.85000280895313	-0.899930497076643
338.944	0.85000280895313	-0.900292279786828
338.964	0.85000280895313	-0.899962839819836
338.984	0.85000280895313	-0.89956817319851
339.004	0.85000280895313	-0.899173808994568
339.024	0.85000280895313	-0.89965017208003
339.044	0.85000280895313	-0.899307071601548
339.064	0.85000280895313	-0.899085789619637
339.084	0.85000280895313	-0.898824779543725
339.104	0.85000280895313	-0.898401045041122
339.124	0.85000280895313	-0.897693022282528
339.144	0.85000280895313	-0.897173883054186
339.164	0.85000280895313	-0.897256236082377
339.184	0.85000280895313	-0.897116240709464
339.204	0.85000280895313	-0.896741521697838
339.224	0.850007339522695	-0.896220309318758
339.244	0.850007339522695	-0.89600601079087
339.264	0.850007339522695	-0.895724758646229
339.284	0.850007339522695	-0.895764904553719
339.304	0.850007339522695	-0.895706573811534
339.324	0.850007339522695	-0.895635438080721
339.344	0.850007339522695	-0.895466685202265
339.364	0.850007339522695	-0.895180809255017
339.384	0.850007339522695	-0.894906524647695
339.404	0.850007339522695	-0.894721938627611
339.424	0.849998278383565	-0.894921231682493
339.444	0.849998278383565	-0.895024395801591
339.464	0.849998278383565	-0.893721263384901
339.484	0.849998278383565	-0.893165364527916
339.504	0.849998278383565	-0.892404876332683
339.524	0.849998278383565	-0.892492446060715
339.544	0.849998278383565	-0.892366696138177
339.564	0.849998278383565	-0.891785067928647
339.584	0.849998278383565	-0.891150759406967
339.604	0.849998278383565	-0.890775399747991
339.624	0.85000280895313	-0.890014203259415
339.644	0.85000280895313	-0.889555089902269
339.664	0.85000280895313	-0.889339163891363
339.684	0.85000280895313	-0.888727731652979
339.704	0.85000280895313	-0.888107608894034
339.724	0.85000280895313	-0.887814972326623
339.744	0.85000280895313	-0.887508969706753
339.764	0.85000280895313	-0.886496034622536
339.784	0.85000280895313	-0.885388812961057
339.804	0.85000280895313	-0.884486192575357
339.824	0.85000280895313	-0.884189230643545
339.844	0.85000280895313	-0.883901659567286
339.864	0.85000280895313	-0.883594009568519
339.884	0.85000280895313	-0.882920991621918
339.904	0.85000280895313	-0.882596800188177
339.924	0.85000280895313	-0.88217165705724
339.944	0.85000280895313	-0.881772064215929
339.964	0.85000280895313	-0.88144768576091
339.984	0.85000280895313	-0.88185976525677
340.004	0.85000280895313	-0.881192127156228
340.024	0.85000280895313	-0.880242994181308
340.044	0.85000280895313	-0.88017379233007
340.064	0.85000280895313	-0.880226779038776
340.084	0.85000280895313	-0.880968035876005
340.104	0.85000280895313	-0.881085891113196
340.124	0.85000280895313	-0.881414937141756
340.144	0.85000280895313	-0.881291996517532
340.164	0.85000280895313	-0.88070396183451
340.184	0.85000280895313	-0.881006999968199
340.204	0.85000280895313	-0.881124608496473
340.224	0.85000280895313	-0.881336547372944
340.244	0.85000280895313	-0.881494624121971
340.264	0.85000280895313	-0.881622248236446
340.284	0.85000280895313	-0.881625682265402
340.304	0.85000280895313	-0.88095738760081
340.324	0.85000280895313	-0.881224581316354
340.344	0.85000280895313	-0.880981668533261
340.364	0.85000280895313	-0.881491217947246
340.384	0.85000280895313	-0.881664566774074
340.404	0.85000280895313	-0.882153734848169
340.424	0.85000280895313	-0.881839515229689
340.444	0.85000280895313	-0.881938572839069
340.464	0.85000280895313	-0.881617513016907
340.484	0.85000280895313	-0.881821027977612
340.504	0.85000280895313	-0.882017034233053
340.524	0.85000280895313	-0.881415916019073
340.544	0.85000280895313	-0.881375913361921
340.564	0.85000280895313	-0.880640979435487
340.584	0.85000280895313	-0.880286136408386
340.604	0.85000280895313	-0.881232420293233
340.624	0.85000280895313	-0.881532927670935
340.644	0.85000280895313	-0.881121441072311
340.664	0.85000280895313	-0.881580765325791
340.684	0.85000280895313	-0.881618097955791
340.704	0.85000280895313	-0.881442007476642
340.724	0.85000280895313	-0.881518849345958
340.744	0.85000280895313	-0.881071211932629
340.764	0.85000280895313	-0.881510023533409
340.784	0.85000280895313	-0.882256867133856
340.804	0.85000280895313	-0.882815137579787
340.824	0.85000280895313	-0.883041270177342
340.844	0.85000280895313	-0.883029400295091
340.864	0.85000280895313	-0.883145198298249
340.884	0.85000280895313	-0.883617148477434
340.904	0.85000280895313	-0.885003433736707
340.924	0.85000280895313	-0.885821070858829
340.944	0.85000280895313	-0.885969736856422
340.964	0.85000280895313	-0.886122899322987
340.984	0.85000280895313	-0.88687249253411
341.004	0.85000280895313	-0.887276056593153
341.024	0.85000280895313	-0.887570380331223
341.044	0.85000280895313	-0.887315553894943
341.064	0.85000280895313	-0.887630899620252
341.084	0.85000280895313	-0.887923556083544
341.104	0.85000280895313	-0.887527281875081
341.124	0.85000280895313	-0.887670957985867
341.144	0.85000280895313	-0.887873100130824
341.164	0.85000280895313	-0.888086471510686
341.184	0.85000280895313	-0.888237863243897
341.204	0.85000280895313	-0.888358798363375
341.224	0.85000280895313	-0.887915924023818
341.244	0.85000280895313	-0.888077932198814
341.264	0.85000280895313	-0.88812490637246
341.284	0.85000280895313	-0.888034495512705
341.304	0.85000280895313	-0.888131097970444
341.324	0.85000280895313	-0.887927057758494
341.344	0.85000280895313	-0.88767317040777
341.364	0.85000280895313	-0.887499200829472
341.384	0.85000280895313	-0.886551325274192
341.404	0.85000280895313	-0.885276934446342
341.424	0.85000280895313	-0.884637850913364
341.444	0.850003715067043	-0.884252415980549
341.464	0.850003715067043	-0.883253766138465
341.484	0.850003715067043	-0.882819554465237
341.504	0.850003715067043	-0.882329383638772
341.524	0.850003715067043	-0.881777750458546
341.544	0.850003715067043	-0.881269486318437
341.564	0.850003715067043	-0.88096287090545
341.584	0.850003715067043	-0.880176116168901
341.604	0.850003715067043	-0.879821269162626
341.624	0.850003715067043	-0.87878720863259
341.644	0.850003715067043	-0.878400743093168
341.664	0.850003715067043	-0.878152740943868
341.684	0.850003715067043	-0.878138205013641
341.704	0.850003715067043	-0.878071490147454
341.724	0.850003715067043	-0.877612611561694
341.744	0.850003715067043	-0.877273573821994
341.764	0.850003715067043	-0.876589175431798
341.784	0.850003715067043	-0.875553276522411
341.804	0.850003715067043	-0.874986275764158
341.824	0.850003715067043	-0.875191863875602
341.844	0.850003715067043	-0.874722766765665
341.864	0.850003715067043	-0.874176163264007
341.884	0.850003715067043	-0.874240554291363
341.904	0.850003715067043	-0.873672144904776
341.924	0.850003715067043	-0.873125748320275
341.944	0.850003715067043	-0.873322900578425
341.964	0.850003715067043	-0.872691110875207
341.984	0.850003715067043	-0.872393436670877
342.004	0.850003715067043	-0.872559431980307
342.024	0.850003715067043	-0.872446160753961
342.044	0.850003715067043	-0.872690012622609
342.064	0.850003715067043	-0.872369959531994
342.084	0.850003715067043	-0.872246414073005
342.104	0.850003715067043	-0.87180683051207
342.124	0.850003715067043	-0.871056497174194
342.144	0.850003715067043	-0.86991406378357
342.164	0.850003715067043	-0.870124876553209
342.184	0.850003715067043	-0.870278102686593
342.204	0.850003715067043	-0.870761337809148
342.224	0.850003715067043	-0.870392921812434
342.244	0.849999184497478	-0.87036965954906
342.264	0.849999184497478	-0.870220631446443
342.284	0.849999184497478	-0.869825865345715
342.304	0.849999184497478	-0.869773567034472
342.324	0.849999184497478	-0.869698881878591
342.344	0.849999184497478	-0.869339112631504
342.364	0.849999184497478	-0.869764291575025
342.384	0.849999184497478	-0.870039726164235
342.404	0.849999184497478	-0.8704271825185
342.424	0.849999184497478	-0.869726939049146
342.444	0.850003715067043	-0.869589557994919
342.464	0.850003715067043	-0.869128606258423
342.484	0.850003715067043	-0.868428283205547
342.504	0.850003715067043	-0.86744520387947
342.524	0.850003715067043	-0.86677772892515
342.544	0.850003715067043	-0.866357205617645
342.564	0.850003715067043	-0.865684259296213
342.584	0.850003715067043	-0.86585042968939
342.604	0.850003715067043	-0.866302933635063
342.624	0.850003715067043	-0.866450863485083
342.644	0.850003715067043	-0.866754387078254
342.664	0.850003715067043	-0.866669200876694
342.684	0.850003715067043	-0.866368852666036
342.704	0.850003715067043	-0.866357305097047
342.724	0.850003715067043	-0.866764064434483
342.744	0.850003715067043	-0.867801399826437
342.764	0.850003715067043	-0.86750485968729
342.784	0.850003715067043	-0.867156773301178
342.804	0.850003715067043	-0.86688818289483
342.824	0.850003715067043	-0.866390276550061
342.844	0.850003715067043	-0.866631478287438
342.864	0.850003715067043	-0.866911918680158
342.884	0.850003715067043	-0.866460198632171
342.904	0.850003715067043	-0.866958944583094
342.924	0.850003715067043	-0.866908365275917
342.944	0.850003715067043	-0.866364455676466
342.964	0.850003715067043	-0.866248267714052
342.984	0.850003715067043	-0.86661923834181
343.004	0.850003715067043	-0.866848239925322
343.024	0.850003715067043	-0.866535373226708
343.044	0.849998278383565	-0.866342558270488
343.064	0.849998278383565	-0.866276273155317
343.084	0.849998278383565	-0.866176292377083
343.104	0.849998278383565	-0.866204886736409
343.124	0.849998278383565	-0.866374009678235
343.144	0.849998278383565	-0.866661704108956
343.164	0.849998278383565	-0.866732827902243
343.184	0.849998278383565	-0.867094367882684
343.204	0.849998278383565	-0.866945101029506
343.224	0.849998278383565	-0.866317497419525
343.244	0.850008245636608	-0.866566872384572
343.264	0.850008245636608	-0.866738808603894
343.284	0.850008245636608	-0.867117319770327
343.304	0.850008245636608	-0.867425594499742
343.324	0.850008245636608	-0.867468195558872
343.344	0.850008245636608	-0.867151445184404
343.364	0.850008245636608	-0.866982919118986
343.384	0.850008245636608	-0.866871935918888
343.404	0.850008245636608	-0.86650495640474
343.424	0.850008245636608	-0.866261180140439
343.444	0.85000280895313	-0.865685771383124
343.464	0.85000280895313	-0.864846571105815
343.484	0.85000280895313	-0.864847796692047
343.504	0.85000280895313	-0.864457447476773
343.524	0.85000280895313	-0.863863929489108
343.544	0.85000280895313	-0.863762520186663
343.564	0.85000280895313	-0.864080213625861
343.584	0.85000280895313	-0.863940238148829
343.604	0.85000280895313	-0.863479302329037
343.624	0.85000280895313	-0.86322627845952
343.644	0.85000280895313	-0.863331635104639
343.664	0.85000280895313	-0.862643038683677
343.684	0.85000280895313	-0.862708233504601
343.704	0.85000280895313	-0.862992871928089
343.724	0.85000280895313	-0.863337977911314
343.744	0.85000280895313	-0.86294647871415
343.764	0.85000280895313	-0.862482821137918
343.784	0.85000280895313	-0.862524136923175
343.804	0.85000280895313	-0.86238218777481
343.824	0.85000280895313	-0.861747648460917
343.844	0.850006348460603	-0.862148649930564
343.864	0.850007339522695	-0.861876979641929
343.884	0.850007339522695	-0.86189929088222
343.904	0.850007339522695	-0.862179838712694
343.924	0.850007339522695	-0.862235634719713
343.944	0.850007339522695	-0.861697371571123
343.964	0.850007339522695	-0.862019000415466
343.984	0.850007339522695	-0.861780679601571
344.004	0.850007339522695	-0.861772665540943
344.024	0.850007339522695	-0.861941971524872
344.044	0.850007339522695	-0.862389262749881
344.064	0.85000280895313	-0.8625084112193
344.084	0.85000280895313	-0.862209626824842
344.104	0.85000280895313	-0.862389668625841
344.124	0.85000280895313	-0.862613210779767
344.144	0.85000280895313	-0.863446470147187
344.164	0.85000280895313	-0.863020933077817
344.184	0.85000280895313	-0.863198957436543
344.204	0.85000280895313	-0.86391627952964
344.224	0.85000280895313	-0.864414862334344
344.244	0.85000280895313	-0.864693269368086
344.264	0.85000280895313	-0.864903139072993
344.284	0.85000280895313	-0.865640162066874
344.304	0.85000280895313	-0.866038728280758
344.324	0.85000280895313	-0.865757380635892
344.344	0.85000280895313	-0.865816125212388
344.364	0.85000280895313	-0.865990536479231
344.384	0.85000280895313	-0.865582408305221
344.404	0.85000280895313	-0.865820872369454
344.424	0.85000280895313	-0.866251992222864
344.444	0.85000280895313	-0.866019313880656
344.464	0.85000280895313	-0.865719554588058
344.484	0.85000280895313	-0.865332420547058
344.504	0.85000280895313	-0.864600196439532
344.524	0.85000280895313	-0.864584311568613
344.544	0.85000280895313	-0.864317304874345
344.564	0.85000280895313	-0.864217678242784
344.584	0.85000280895313	-0.863786212201054
344.604	0.85000280895313	-0.86366064134144
344.624	0.85000280895313	-0.863873793866615
344.644	0.85000280895313	-0.864001990982444
344.664	0.85000280895313	-0.864102158781952
344.684	0.85000280895313	-0.864685963600799
344.704	0.85000280895313	-0.864716408277002
344.724	0.85000280895313	-0.864912346886448
344.744	0.85000280895313	-0.865672882831794
344.764	0.85000280895313	-0.866146480389879
344.784	0.85000280895313	-0.865946566583527
344.804	0.85000280895313	-0.865355515685035
344.824	0.85000280895313	-0.864752543175002
344.844	0.85000280895313	-0.864447014077085
344.864	0.85000280895313	-0.864140697102304
344.884	0.85000280895313	-0.864142328564497
344.904	0.85000280895313	-0.86402798296061
344.924	0.85000280895313	-0.863403005606844
344.944	0.85000280895313	-0.86325297873103
344.964	0.85000280895313	-0.863801949842458
344.984	0.85000280895313	-0.864530493212105
345.004	0.85000280895313	-0.865485308450471
345.024	0.85000280895313	-0.865296926296405
345.044	0.85000280895313	-0.865477708224155
345.064	0.85000280895313	-0.865671999454703
345.084	0.85000280895313	-0.865997452287261
345.104	0.85000280895313	-0.866148772395301
345.124	0.85000280895313	-0.866432551316756
345.144	0.85000280895313	-0.866807055452873
345.164	0.85000280895313	-0.867100670897599
345.184	0.85000280895313	-0.867646593960149
345.204	0.85000280895313	-0.868075155203339
345.224	0.85000280895313	-0.86816064382228
345.244	0.85000280895313	-0.868852081374967
345.264	0.85000280895313	-0.868155848915103
345.284	0.85000280895313	-0.868003004782624
345.304	0.85000280895313	-0.867912048775744
345.324	0.85000280895313	-0.8679501374492
345.344	0.85000280895313	-0.867744390170714
345.364	0.85000280895313	-0.867196584957877
345.384	0.85000280895313	-0.866814854637994
345.404	0.85000280895313	-0.866324158560285
345.424	0.85000280895313	-0.866509190248091
345.444	0.85000280895313	-0.866823019907315
345.464	0.849998278383565	-0.866810577023706
345.484	0.849998278383565	-0.866524024616524
345.504	0.849998278383565	-0.865952817869151
345.524	0.849998278383565	-0.866279687288395
345.544	0.849998278383565	-0.866751394737841
345.564	0.849998278383565	-0.8670263717218
345.584	0.849998278383565	-0.866597030560098
345.604	0.849998278383565	-0.866143758633439
345.624	0.849998278383565	-0.865880150155545
345.644	0.849998278383565	-0.866162763178405
345.664	0.849998278383565	-0.865704791844795
345.684	0.849998278383565	-0.865341588568748
345.704	0.849998278383565	-0.864475699957458
345.724	0.849998278383565	-0.864256029541861
345.744	0.849998278383565	-0.86343957025586
345.764	0.849998278383565	-0.862825141697886
345.784	0.849998278383565	-0.861787173616938
345.804	0.849998278383565	-0.861148476064042
345.824	0.849998278383565	-0.861289315022282
345.844	0.849998278383565	-0.860213130934244
345.864	0.85000280895313	-0.859726640845654
345.884	0.85000280895313	-0.859385104183373
345.904	0.85000280895313	-0.859002705361909
345.924	0.85000280895313	-0.85842009827506
345.944	0.85000280895313	-0.858026267280713
345.964	0.85000280895313	-0.857928447195092
345.984	0.85000280895313	-0.85742802601104
346.004	0.85000280895313	-0.85758232254279
346.024	0.85000280895313	-0.857534059116091
346.044	0.85000280895313	-0.857498210718771
346.064	0.850007339522695	-0.857122361621137
346.084	0.850007339522695	-0.856737623044136
346.104	0.850007339522695	-0.856938849978595
346.124	0.850007339522695	-0.856550060600343
346.144	0.850007339522695	-0.856073355305735
346.164	0.850007339522695	-0.855774917099599
346.184	0.850007339522695	-0.854936564386797
346.204	0.850007339522695	-0.854256089464216
346.224	0.850007339522695	-0.853495175497142
346.244	0.850007339522695	-0.853465594302149
346.264	0.850004614101942	-0.852945766676346
346.284	0.85000280895313	-0.853393674673647
346.304	0.85000280895313	-0.852827350375327
346.324	0.85000280895313	-0.85321496987581
346.344	0.85000280895313	-0.852880667355647
346.364	0.85000280895313	-0.852724027089188
346.384	0.85000280895313	-0.85233927259548
346.404	0.85000280895313	-0.852456698081655
346.424	0.85000280895313	-0.852782075309866
346.444	0.85000280895313	-0.853135505729457
346.464	0.85000280895313	-0.853772707112146
346.484	0.85000280895313	-0.854691307868993
346.504	0.85000280895313	-0.854849782535627
346.524	0.85000280895313	-0.85546915720947
346.544	0.85000280895313	-0.8554672392466
346.564	0.85000280895313	-0.855115535789429
346.584	0.85000280895313	-0.854441220631424
346.604	0.85000280895313	-0.854526347145342
346.624	0.85000280895313	-0.853979409392894
346.644	0.85000280895313	-0.854080774924401
346.664	0.85000280895313	-0.854285308554185
346.684	0.85000280895313	-0.854412272125428
346.704	0.85000280895313	-0.854436083515101
346.724	0.85000280895313	-0.854887656333574
346.744	0.85000280895313	-0.855251544027906
346.764	0.85000280895313	-0.855314948219595
346.784	0.85000280895313	-0.855593637774839
346.804	0.85000280895313	-0.85631653071445
346.824	0.85000280895313	-0.857279905160569
346.844	0.85000280895313	-0.857430755725832
346.864	0.850003198298952	-0.857125119190162
346.884	0.850007339522695	-0.857082251526233
346.904	0.850007339522695	-0.857088912666993
346.924	0.850007339522695	-0.857219787768324
346.944	0.850007339522695	-0.857163955948721
346.964	0.850007339522695	-0.857261250783098
346.984	0.850007339522695	-0.857544727287169
347.004	0.850007339522695	-0.857677966019093
347.024	0.850007339522695	-0.857625623936913
347.044	0.850007339522695	-0.857358963430965
347.064	0.850007339522695	-0.85720650925774
347.084	0.85000280895313	-0.856166356609123
347.104	0.85000280895313	-0.855611556004735
347.124	0.85000280895313	-0.85497223770037
347.144	0.85000280895313	-0.85528477014819
347.164	0.85000280895313	-0.855784880956508
347.184	0.85000280895313	-0.855781224093689
347.204	0.85000280895313	-0.855488734755793
347.224	0.85000280895313	-0.855859995863406
347.244	0.85000280895313	-0.855497473026468
347.264	0.85000280895313	-0.855309512665068
347.284	0.85000280895313	-0.855039851860353
347.304	0.85000280895313	-0.854487653637123
347.324	0.85000280895313	-0.853432113514598
347.344	0.85000280895313	-0.852292445651348
347.364	0.85000280895313	-0.852030528323289
347.384	0.85000280895313	-0.851661141407612
347.404	0.85000280895313	-0.851256387574919
347.424	0.85000280895313	-0.850357861761406
347.444	0.85000280895313	-0.850519921665691
347.464	0.85000280895313	-0.850163124863137
347.484	0.85000280895313	-0.850226974722547
347.504	0.85000280895313	-0.85005385668793
347.524	0.85000280895313	-0.850176566519942
347.544	0.85000280895313	-0.849736668604094
347.564	0.85000280895313	-0.849559754435495
347.584	0.85000280895313	-0.849806733936543
347.604	0.85000280895313	-0.849639696082979
347.624	0.85000280895313	-0.84912319504838
347.644	0.85000280895313	-0.849191179271738
347.664	0.85000280895313	-0.848670289205921
347.684	0.85000280895313	-0.8488923749814
347.704	0.85000280895313	-0.849366406269678
347.724	0.85000280895313	-0.849181565582326
347.744	0.85000280895313	-0.848311474961092
347.764	0.85000280895313	-0.847912829163685
347.784	0.85000280895313	-0.847684822374197
347.804	0.85000280895313	-0.847557695656733
347.824	0.85000280895313	-0.847037911801867
347.844	0.85000280895313	-0.846454206462422
347.864	0.85000280895313	-0.846175703928453
347.884	0.85000280895313	-0.846055906853333
347.904	0.85000280895313	-0.845476904900017
347.924	0.85000280895313	-0.845831465405613
347.944	0.85000280895313	-0.846342837282243
347.964	0.85000280895313	-0.846495287476291
347.984	0.85000280895313	-0.846728821341358
348.004	0.85000280895313	-0.84681406723056
348.024	0.85000280895313	-0.846287395421894
348.044	0.85000280895313	-0.845626466212229
348.064	0.85000280895313	-0.845060929790773
348.084	0.85000280895313	-0.844017215779561
348.104	0.85000280895313	-0.843732656939598
348.124	0.85000280895313	-0.843490476324905
348.144	0.85000280895313	-0.843144025380163
348.164	0.85000280895313	-0.842243696999885
348.184	0.85000280895313	-0.841919151419476
348.204	0.85000280895313	-0.841298563096926
348.224	0.85000280895313	-0.841274182685072
348.244	0.85000280895313	-0.840963309553677
348.264	0.85000280895313	-0.841032006049555
348.284	0.85000280895313	-0.840052810399335
348.304	0.85000280895313	-0.839386194947047
348.324	0.85000280895313	-0.839051410946579
348.344	0.85000280895313	-0.83956573537186
348.364	0.85000280895313	-0.839624961428662
348.384	0.85000280895313	-0.839027484160798
348.404	0.85000280895313	-0.838917344546029
348.424	0.85000280895313	-0.838906417728509
348.444	0.85000280895313	-0.838577268241371
348.464	0.85000280895313	-0.838533537096229
348.484	0.85000280895313	-0.838687698335994
348.504	0.85000280895313	-0.838560770577335
348.524	0.85000280895313	-0.838604533555885
348.544	0.85000280895313	-0.837865624432542
348.564	0.85000280895313	-0.837768763328357
348.584	0.85000280895313	-0.83697421736504
348.604	0.85000280895313	-0.836621025696016
348.624	0.85000280895313	-0.836052672017894
348.644	0.85000280895313	-0.835878686522891
348.664	0.85000280895313	-0.835570730127565
348.684	0.850007339522695	-0.835761786287957
348.704	0.850007339522695	-0.836149827581107
348.724	0.850007339522695	-0.835899250904882
348.744	0.850007339522695	-0.835957927835383
348.764	0.850007339522695	-0.836460251065604
348.784	0.850007339522695	-0.837163299854096
348.804	0.850007339522695	-0.837904994400696
348.824	0.850007339522695	-0.838691928200168
348.844	0.850007339522695	-0.838630223116667
348.864	0.850007339522695	-0.838465429518414
348.884	0.849998278383565	-0.83888586130487
348.904	0.849998278383565	-0.838927610820319
348.924	0.849998278383565	-0.839707911333266
348.944	0.849998278383565	-0.839789026837693
348.964	0.849998278383565	-0.839577553524824
348.984	0.849998278383565	-0.839982223794819
349.004	0.849998278383565	-0.840527064521474
349.024	0.849998278383565	-0.840498299057578
349.044	0.849998278383565	-0.841115186746371
349.064	0.849998278383565	-0.842110370726086
349.084	0.85000280895313	-0.842102810291532
349.104	0.85000280895313	-0.841207985111774
349.124	0.85000280895313	-0.841143773147342
349.144	0.85000280895313	-0.841021385628593
349.164	0.85000280895313	-0.841403875971108
349.184	0.85000280895313	-0.841820229102079
349.204	0.85000280895313	-0.841842866634809
349.224	0.85000280895313	-0.842040838603233
349.244	0.85000280895313	-0.842477768053722
349.264	0.85000280895313	-0.843464746972361
349.284	0.849998278383565	-0.843563748873276
349.304	0.849998278383565	-0.843458185310999
349.324	0.849998278383565	-0.843924302018051
349.344	0.849998278383565	-0.84419324657107
349.364	0.849998278383565	-0.844173836150143
349.384	0.849998278383565	-0.844089402012864
349.404	0.849998278383565	-0.844122011360853
349.424	0.849998278383565	-0.843911759655041
349.444	0.849998278383565	-0.843264785415893
349.464	0.849998278383565	-0.843462427112703
349.484	0.85000280895313	-0.843400833446132
349.504	0.85000280895313	-0.843189065674233
349.524	0.85000280895313	-0.842602093431224
349.544	0.85000280895313	-0.842067009644322
349.564	0.85000280895313	-0.842471544622332
349.584	0.85000280895313	-0.842466077234394
349.604	0.85000280895313	-0.842499621688763
349.624	0.85000280895313	-0.842483112087201
349.644	0.85000280895313	-0.842704939216235
349.664	0.85000280895313	-0.843021980070556
349.684	0.85000280895313	-0.843155007906148
349.704	0.85000280895313	-0.843563780706684
349.724	0.85000280895313	-0.844283701201763
349.744	0.85000280895313	-0.844767672471893
349.764	0.85000280895313	-0.845529016189984
349.784	0.85000280895313	-0.845409764261988
349.804	0.85000280895313	-0.846099709623643
349.824	0.85000280895313	-0.8464785828951
349.844	0.85000280895313	-0.846801620367776
349.864	0.85000280895313	-0.847038337573708
349.884	0.85000280895313	-0.847503777820824
349.904	0.85000280895313	-0.848089751290638
349.924	0.85000280895313	-0.84926154702157
349.944	0.85000280895313	-0.849897315900869
349.964	0.85000280895313	-0.85078963022052
349.984	0.85000280895313	-0.850944296815644
350.004	0.85000280895313	-0.851382256872741
350.024	0.85000280895313	-0.85153430914918
350.044	0.85000280895313	-0.851865671058218
350.064	0.85000280895313	-0.852210426873949
350.084	0.85000280895313	-0.852218918435709
350.104	0.85000280895313	-0.852742120402829
350.124	0.85000280895313	-0.852973378179179
350.144	0.85000280895313	-0.852623727976867
350.164	0.85000280895313	-0.852619685133968
350.184	0.85000280895313	-0.852414996316319
350.204	0.85000280895313	-0.852866704426776
350.224	0.85000280895313	-0.853378927847088
350.244	0.85000280895313	-0.853524979525996
350.264	0.85000280895313	-0.853712327094281
350.284	0.85000280895313	-0.853606242259939
350.304	0.85000280895313	-0.853268330627069
350.324	0.85000280895313	-0.853578348235605
350.344	0.85000280895313	-0.853368888385832
350.364	0.85000280895313	-0.853371916538832
350.384	0.85000280895313	-0.853667040091293
350.404	0.85000280895313	-0.853127539418941
350.424	0.85000280895313	-0.852696841358194
350.444	0.85000280895313	-0.852678871399009
350.464	0.85000280895313	-0.852459515338322
350.484	0.85000280895313	-0.852095325226606
350.504	0.850007339522695	-0.851764074734498
350.524	0.850007339522695	-0.85104634278626
350.544	0.850007339522695	-0.850211081893276
350.564	0.850007339522695	-0.849257599678896
350.584	0.850007339522695	-0.849034777755842
350.604	0.850007339522695	-0.848822954275477
350.624	0.850007339522695	-0.849020822785324
350.644	0.850007339522695	-0.848816547801985
350.664	0.850007339522695	-0.848506892298473
350.684	0.850007339522695	-0.848850219589989
350.704	0.85000280895313	-0.848621755195251
350.724	0.85000280895313	-0.848763035842036
350.744	0.85000280895313	-0.848702695615931
350.764	0.85000280895313	-0.849573840718825
350.784	0.85000280895313	-0.849276365473299
350.804	0.85000280895313	-0.848596706281815
350.824	0.85000280895313	-0.847814073971686
350.844	0.85000280895313	-0.847586791392244
350.864	0.85000280895313	-0.847125807822339
350.884	0.85000280895313	-0.84722933404646
350.904	0.850003715067043	-0.84764511815525
350.924	0.850003715067043	-0.847682530368773
350.944	0.850003715067043	-0.847826473084357
350.964	0.850003715067043	-0.847790047706503
350.984	0.850003715067043	-0.847999499597924
351.004	0.850003715067043	-0.847418989536872
351.024	0.850003715067043	-0.847755301540955
351.044	0.850003715067043	-0.848044921892899
351.064	0.850003715067043	-0.84782756735778
351.084	0.850003715067043	-0.847634859839313
351.104	0.85000280895313	-0.847330986078646
351.124	0.85000280895313	-0.847311464240789
351.144	0.85000280895313	-0.846771147837342
351.164	0.85000280895313	-0.847453799369236
351.184	0.85000280895313	-0.847456465417211
351.204	0.85000280895313	-0.847683564954555
351.224	0.85000280895313	-0.847697878050921
351.244	0.85000280895313	-0.847161640302956
351.264	0.85000280895313	-0.846395851845181
351.284	0.85000280895313	-0.846259911252697
351.304	0.85000280895313	-0.846157371864245
351.324	0.85000280895313	-0.845626195628255
351.344	0.85000280895313	-0.845760874821921
351.364	0.85000280895313	-0.845835285414651
351.384	0.85000280895313	-0.84515958550337
351.404	0.85000280895313	-0.844865631828676
351.424	0.85000280895313	-0.844526172296312
351.444	0.85000280895313	-0.844183067838654
351.464	0.85000280895313	-0.844171902270568
351.484	0.85000280895313	-0.843542269280789
351.504	0.850007339522695	-0.842743955037718
351.524	0.850007339522695	-0.842242773831034
351.544	0.850007339522695	-0.841757620745606
351.564	0.850007339522695	-0.841304046401566
351.584	0.850007339522695	-0.840917755945895
351.604	0.850007339522695	-0.840367197143208
351.624	0.850007339522695	-0.840016460625827
351.644	0.850007339522695	-0.839601651415175
351.664	0.850007339522695	-0.839136979149042
351.684	0.850007339522695	-0.839623298133061
351.704	0.85000280895313	-0.839473693049911
351.724	0.85000280895313	-0.839387874159354
351.744	0.85000280895313	-0.840044891838932
351.764	0.85000280895313	-0.839925795098804
351.784	0.85000280895313	-0.839505279749649
351.804	0.85000280895313	-0.83969240846325
351.824	0.85000280895313	-0.838900946361395
351.844	0.85000280895313	-0.838371815421912
351.864	0.85000280895313	-0.839093944359717
351.884	0.85000280895313	-0.839477357871083
351.904	0.85000280895313	-0.839807410631192
351.924	0.85000280895313	-0.840311456844655
351.944	0.85000280895313	-0.840243695455157
351.964	0.85000280895313	-0.839626218848305
351.984	0.85000280895313	-0.839221226265047
352.004	0.85000280895313	-0.839425835499177
352.024	0.85000280895313	-0.839495817268927
352.044	0.85000280895313	-0.840168214464059
352.064	0.85000280895313	-0.840067827809869
352.084	0.85000280895313	-0.840090564821999
352.104	0.85000280895313	-0.840559642036055
352.124	0.85000280895313	-0.840863814234928
352.144	0.85000280895313	-0.840552682457089
352.164	0.85000280895313	-0.84142226772296
352.184	0.85000280895313	-0.841104633971401
352.204	0.85000280895313	-0.841076477321445
352.224	0.85000280895313	-0.841494943394916
352.244	0.85000280895313	-0.84145118837472
352.264	0.85000280895313	-0.841635014372173
352.284	0.85000280895313	-0.842138288625477
352.304	0.85000280895313	-0.84246740230003
352.324	0.85000280895313	-0.842392343101597
352.344	0.85000280895313	-0.841956336819958
352.364	0.85000280895313	-0.841265774686011
352.384	0.85000280895313	-0.841653235019451
[truncated: 13,001 more rows]
