# Supplementary material for: Unraveling the Local Relation Between Tissue Composition and Human Brain Mechanics Through Machine Learning
Source: Front Bioeng Biotechnol. 2021 Aug 17;9:704738. doi: 10.3389/fbioe.2021.704738 (PMC8415910; doi:10.3389/fbioe.2021.704738)
Supplement: Supplementary file 4 [file DataSheet2.ZIP › Mechanics_compRelax/compRelax_HBE_02_02_P1_GM.txt]

199.1758	1	-0.00880332861372014
199.1958	1	0.0135917682217393
199.2158	1	0.00814710130910366
199.2358	1	0.00633661006268609
199.2558	1	0.00577242946427112
199.2758	1	0.0063335983309948
199.2958	1	0.00872506270783266
199.3158	1	0.00953793831114825
199.3358	1	0.00969543957307319
199.3558	1	0.00970941767568072
199.3758	1	0.0101469835964454
199.3958	1	0.0102534096011973
199.4158	1	0.0111576049437661
199.4358	1	0.0109919270892711
199.4558	1	0.0105863395837798
199.4758	1	0.0103091087620739
199.4958	1	0.0102677362397205
199.5158	1	0.0100924734291957
199.5358	1	0.0101677793365446
199.5558	1	0.0100618337733655
199.5758	1	0.00998549725941144
199.5958	1	0.0106003913809864
199.6158	1	0.011352177118129
199.6358	1	0.0115483186655551
199.6558	1	0.0114833387201387
199.6758	1	0.0119691802030273
199.6958	1	0.0121463928098322
199.7158	1	0.0118356151786642
199.7358	1	0.0117645073020816
199.7558	1	0.0120253502525986
199.7758	1	0.0125170212284472
199.7958	1	0.0128942113084211
199.8158	1	0.0129036419557351
199.8358	1	0.0134722264260696
199.8558	1	0.0140119578906346
199.8758	1	0.014259546205623
199.8958	1	0.0148774326676115
199.9158	1.00000113460273	0.0153176887093065
199.9358	1.00000726145749	0.0151687163151545
199.9558	1.00000726145749	0.01498850738876
199.9758	1.00000726145749	0.0154064720860446
199.9958	1.00000726145749	0.0159247358956481
200.0158	1.00000726145749	0.0161707802903167
200.0358	1.00000726145749	0.0171069411512114
200.0558	1	0.0176810328012432
200.0758	0.999998411556174	0.0187098885689644
200.0958	0.999992738542509	0.0189545601478848
200.1158	0.999940456048576	0.0199319970022764
200.1358	0.999840247935205	0.0202439405320364
200.1558	0.999713898574866	0.0209243637253271
200.1758	0.999542528178086	0.0213484563537778
200.1958	0.999330493619357	0.0219227469626136
200.2158	0.999096674688157	0.0229574362024709
200.2358	0.998862129611207	0.0232829168892612
200.2558	0.998613061619276	0.0238019367423203
200.2758	0.998341483109124	0.0239413591138759
200.2958	0.997988576275076	0.0234449250642574
200.3158	0.997624051109042	0.0230374972252375
200.3358	0.997199981991585	0.0232714648204977
200.3558	0.996645932785045	0.0239916797746069
200.3758	0.995995306193878	0.0232400571836837
200.3958	0.995333787416475	0.0222528992021241
200.4158	0.994702040614784	0.0207533864874425
200.4358	0.994038320708079	0.0198531774824473
200.4558	0.993511887732058	0.0185254378408667
200.4758	0.992850368954655	0.0178789251861454
200.4958	0.99214382914081	0.0166234394238589
200.5158	0.991203470395764	0.0160407288784338
200.5358	0.990292157480681	0.0157185906995522
200.5558	0.989463625180992	0.0150608726849844
200.5758	0.988764346824637	0.0146750239178564
200.5958	0.988001893788114	0.0126338299423296
200.6158	0.98701288327788	0.011137958173763
200.6358	0.985860489974106	0.00962636865967298
200.6558	0.984827184573179	0.0084559537028402
200.6758	0.983878838224893	0.00750746535444394
200.6958	0.982830283763236	0.0068062191327169
200.7158	0.981503615479685	0.00567035138262667
200.7358	0.980346865301416	0.0044301337189662
200.7558	0.979346962604946	0.00218567547082677
200.7758	0.978227972005629	0.000621286269306838
200.7958	0.976788751130972	-0.000904059256498061
200.8158	0.97544683378669	-0.00344394347448175
200.8358	0.974186244766305	-0.00563937429411678
200.8558	0.972758642223633	-0.00870053455799789
200.8758	0.971219939381353	-0.00988778142965688
200.8958	0.969936839842746	-0.0116986089642775
200.9158	0.96853537854704	-0.0144372211941405
200.9358	0.966851446554947	-0.0173543591589155
200.9558	0.965401333494054	-0.0201416884415485
200.9758	0.963776219307635	-0.0218818020380187
200.9958	0.962032743364117	-0.0263680007570337
201.0158	0.960545596870021	-0.0294053575895932
201.0358	0.958876187792909	-0.0303841672597331
201.0558	0.95702451613278	-0.0334812634628094
201.0758	0.955344214869432	-0.0376888840435106
201.0958	0.953422107071643	-0.0397077031119291
201.1158	0.951408867982346	-0.0429710811251134
201.1358	0.94988650341942	-0.0480966379402545
201.1558	0.947841676990039	-0.050588720315967
201.1758	0.9459972667874	-0.0546304808792248
201.1958	0.94390451473858	-0.0590255126950287
201.2158	0.94210875630113	-0.0607472385188246
201.2358	0.940279595159222	-0.0655169734295512
201.2558	0.938342238300703	-0.0697699725342898
201.2758	0.936624903604152	-0.0737054095126408
201.2958	0.934699165077618	-0.0809789852644019
201.3158	0.933037017457996	-0.0865126901494336
201.3358	0.931483065554986	-0.089327117621184
201.3558	0.929657535141823	-0.0946219963369597
201.3758	0.928110844696304	-0.100456801496928
201.3958	0.926478469052394	-0.105844665599385
201.4158	0.924831570493503	-0.112526454305078
201.4358	0.923478760962985	-0.119179179108669
201.4558	0.921851871123289	-0.125343089984839
201.4758	0.920455816209606	-0.130547923925059
201.4958	0.919068877828882	-0.13689907493176
201.5158	0.917700819237634	-0.143432368744431
201.5358	0.916161390249605	-0.148231119807146
201.5558	0.914826734362814	-0.153940823650278
201.5758	0.913704113034752	-0.162310722100227
201.5958	0.912376718605452	-0.168590932355741
201.6158	0.91094911606278	-0.172005519060035
201.6358	0.909833756192208	-0.178812838833583
201.6558	0.908684993617179	-0.186285134638871
201.6758	0.907339445544152	-0.193202836756928
201.6958	0.906112259228223	-0.20031911965735
201.7158	0.905153020693702	-0.207957000916932
201.7358	0.904186520701689	-0.213470945213541
201.7558	0.903004355422203	-0.220947721571098
201.7758	0.901814202539477	-0.229513184587942
201.7958	0.900799776928026	-0.234761884965288
201.8158	0.899821658604028	-0.243212890961314
201.8358	0.898788353203101	-0.249801586842572
201.8558	0.897617080109851	-0.25545343744465
201.8758	0.896631700328363	-0.26299652677161
201.8958	0.895854724376858	-0.27051943769666
201.9158	0.895074117696608	-0.276227963703671
201.9358	0.894125771348322	-0.283335396916487
201.9558	0.893051801785447	-0.290702924994716
201.9758	0.892122335226637	-0.296000967155477
201.9958	0.891393284894571	-0.303454489208011
202.0158	0.890601059882335	-0.310353910991149
202.0358	0.889798668829613	-0.316033643680032
202.0558	0.888809658319379	-0.319735992461037
202.0758	0.88795788935572	-0.325753298552823
202.0958	0.887244088084384	-0.33210513397781
202.1158	0.886653005444641	-0.337019738752148
202.1358	0.88601327103971	-0.343662221156505
202.1558	0.885336503201577	-0.350535639023948
202.1758	0.884507970901888	-0.355412533146558
202.1958	0.883678712456449	-0.359545337258569
202.2158	0.882954018998877	-0.364601704159998
202.2358	0.882354948755894	-0.370029176981173
202.2558	0.88174934320117	-0.375671541227472
202.2758	0.881153903686932	-0.379913418535062
202.2958	0.880518526156496	-0.384804983879886
202.3158	0.879752442391227	-0.389530100289207
202.3358	0.879042271848636	-0.394221501139587
202.3558	0.878440297022657	-0.39793901456064
202.3758	0.877912389063083	-0.403423799454921
202.3958	0.877481058488136	-0.406875392496777
202.4158	0.877019955937476	-0.411538421821693
202.4358	0.876555222658071	-0.416387183169405
202.4558	0.876034576155988	-0.420350752922654
202.4758	0.875410090811787	-0.424969931727148
202.4958	0.874773987135602	-0.428177951442682
202.5158	0.874201784285335	-0.433182354283659
202.5358	0.873684768511997	-0.437331500871838
202.5558	0.87326069939454	-0.441414768220805
202.5758	0.872892543499761	-0.444325515628793
202.5958	0.872465569799308	-0.44802982216443
202.6158	0.871921125004901	-0.450181995360879
202.6358	0.871654464997596	-0.453506210997179
202.6558	0.871156329013734	-0.456614488685045
202.6758	0.870605910535939	-0.460126668661923
202.6958	0.870093251637096	-0.463657327932524
202.7158	0.869654659604657	-0.467272918737417
202.7358	0.869256731734167	-0.470465885229833
202.7558	0.868903824900119	-0.472899672675947
202.7758	0.868606105143	-0.475882709775813
202.7958	0.868319277572117	-0.47968207484887
202.8158	0.868025914689493	-0.482604481242777
202.8358	0.867694792227917	-0.485888873284849
202.8558	0.867389811013307	-0.488606670444628
202.8758	0.867063045426226	-0.491359189894897
202.8958	0.866668748284481	-0.495676532276879
202.9158	0.866241048438278	-0.498700936891292
202.9358	0.865828597652807	-0.50252973195065
202.9558	0.865456811029283	-0.505698755740581
202.9758	0.865106808778231	-0.507346357472325
202.9958	0.864780043191149	-0.508346141379592
203.0158	0.86448232343403	-0.510553637061107
203.0358	0.864210744923878	-0.512796475784582
203.0558	0.863976925992678	-0.514844732797653
203.0758	0.863738750186983	-0.51714135406505
203.0958	0.863486051466306	-0.518225719339113
203.1158	0.863199950041172	-0.520019555791864
203.1358	0.862950882049241	-0.520681583254128
203.1558	0.862716336972292	-0.522753536260768
203.1758	0.862478161166597	-0.52539973212613
203.1958	0.862229093174666	-0.527158468266663
203.2158	0.861939361020787	-0.52850467526444
203.2358	0.861634379806177	-0.530822334435781
203.2558	0.861340290777804	-0.532791294427893
203.2758	0.861068712267651	-0.534062895853311
203.2958	0.860816013546975	-0.535716116181682
203.3158	0.860593086802011	-0.536204520253968
203.3358	0.860370160057046	-0.537470113123502
203.3558	0.860184266745284	-0.537994274072059
203.3758	0.859986755101537	-0.54019835164132
203.3958	0.859789969603539	-0.541146489822221
203.4158	0.859614968478013	-0.542214421099066
203.4358	0.859462477870708	-0.542869449190602
203.4558	0.859309987263404	-0.543814606968618
203.4758	0.859176376445575	-0.544499948423546
203.4958	0.85902388583827	-0.543768667380753
203.5158	0.858878656688456	-0.54387817032735
203.5358	0.85871164316617	-0.541647197506951
203.5558	0.858533011311899	-0.541455257969468
203.5758	0.858380520704594	-0.541803193146888
203.5958	0.858231660826034	-0.543152639193995
203.6158	0.85808643167622	-0.54497547588203
203.6358	0.85793031034017	-0.546270665863262
203.6558	0.857763296817884	-0.547571581878875
203.6758	0.857588295692358	-0.54793833060081
203.6958	0.857382132702773	-0.548172286258542
203.7158	0.857205616882598	-0.548671191376507
203.7358	0.857011735967596	-0.549919753372411
203.7558	0.85684472244531	-0.550301197191617
203.7758	0.85668061350602	-0.550826516080413
203.7958	0.856520861441225	-0.550096110456358
203.8158	0.856372727708415	-0.551120254879599
203.8358	0.856242021473582	-0.550812823735515
203.8558	0.856108410655753	-0.551260214439925
203.8758	0.855982061295415	-0.550342779581672
203.8958	0.855862973392567	-0.550623339349674
203.9158	0.85575913455045	-0.55134396415892
203.9358	0.855640046647603	-0.551972602354682
203.9558	0.855535481659737	-0.55152570108893
203.9758	0.85542365521438	-0.55036610949104
203.9958	0.855323447101008	-0.550462656240314
204.0158	0.855226869716382	-0.550933221666224
204.0358	0.85511940014552	-0.550784324876417
204.0558	0.855033714947129	-0.550577765846009
204.0758	0.854940768291248	-0.550607705166849
204.0958	0.854862344550349	-0.550046084254658
204.1158	0.854773028623213	-0.549413220173897
204.1358	0.854709853943044	-0.549224925561704
204.1558	0.854620538015908	-0.548890436020265
204.1758	0.854542840420758	-0.549766805781353
204.1958	0.854468047408604	-0.549561436524593
204.2158	0.854382362210213	-0.549478104619088
204.2358	0.854289415554332	-0.548545059453065
204.2558	0.854208087230437	-0.548038490441966
204.2758	0.854122402032046	-0.547392228475338
204.2958	0.85402582464742	-0.545573737047583
204.3158	0.853943770177775	-0.543523227820849
204.3358	0.853873334040115	-0.542203295322741
204.3558	0.85378401811298	-0.540058980999054
204.3758	0.853698332914589	-0.539385226904876
204.3958	0.853631527505675	-0.539374873088711
204.4158	0.85356472209676	-0.538316929543832
204.4358	0.853501547416591	-0.538804665114535
204.4558	0.853426754404437	-0.538032227453528
204.4758	0.853352687538032	-0.538018308295594
204.4958	0.853285155983368	-0.537251688190018
204.5158	0.853226338177694	-0.536669853063331
204.5358	0.853155175894285	-0.536539256504325
204.5558	0.85308110902788	-0.535982179811219
204.5758	0.853014303618965	-0.535350079732266
204.5958	0.852954759667541	-0.535264439904633
204.6158	0.852876335926642	-0.535306436129
204.6358	0.852820422703963	-0.535006772336629
204.6558	0.852753617295049	-0.5355719068613
204.6758	0.852675919699899	-0.536213831525999
204.6958	0.852616375748475	-0.536207194260295
204.7158	0.852567723983287	-0.536444957989537
204.7358	0.852508180031863	-0.536149607624038
204.7558	0.85244863608044	-0.536189455093322
204.7758	0.852407971918492	-0.535758438698489
204.7958	0.852352058695813	-0.535559081976788
204.8158	0.852303406930625	-0.53529981478
204.8358	0.852251850582441	-0.534368106617141
204.8558	0.852210460274744	-0.534075115903058
204.8758	0.852166165384051	-0.534179422045692
204.8958	0.852117513618864	-0.535497575852091
204.9158	0.852076849456916	-0.536104252975057
204.9358	0.852043446752458	-0.537593555123913
204.9558	0.85200278259051	-0.538837859401409
204.9758	0.851957761554068	-0.539835343344902
204.9958	0.851938881764592	-0.53940992167164
205.0158	0.851890956145154	-0.539659849742164
205.0358	0.851853922711951	-0.53968949858315
205.0558	0.851820520007494	-0.540489344809009
205.0758	0.851764606784815	-0.541474214764322
205.0958	0.851731204080358	-0.540854481964631
205.1158	0.851712324290882	-0.541577060549333
205.1358	0.851671660128934	-0.54140908758939
205.1558	0.851638257424477	-0.541902612861293
205.1758	0.851619377635001	-0.541361444914162
205.1958	0.851593236388035	-0.541307017743715
205.2158	0.851559833683578	-0.541418466507415
205.2358	0.85152643097912	-0.540557547887052
205.2558	0.85151916952163	-0.540160915552742
205.2758	0.851477779213933	-0.538733191153753
205.2958	0.85144074578073	-0.538608121670324
205.3158	0.851426222865749	-0.538247572504725
205.3358	0.851388463286797	-0.53769903512349
205.3558	0.85136304818558	-0.536709541365571
205.3758	0.851328919335373	-0.536464213222597
205.3958	0.851307134962901	-0.536536725748336
205.4158	0.851280993715935	-0.535230608949584
205.4358	0.851262113926459	-0.535148972173089
205.4558	0.851240329553987	-0.535116864201285
205.4758	0.851232341950747	-0.53451258254232
205.4958	0.851195308517544	-0.533478900034012
205.5158	0.851188047060054	-0.532956064151091
205.5358	0.851154644355597	-0.531711632539959
205.5558	0.851147382898106	-0.530516025419353
205.5758	0.8511132540479	-0.530600877370122
205.5958	0.851095100404173	-0.53011480509502
205.6158	0.851079851343442	-0.529216561803009
205.6358	0.851054436242225	-0.5285947359567
205.6558	0.851020307392019	-0.527510112036192
205.6758	0.851002153748292	-0.526610217386107
205.6958	0.850994892290801	-0.526252664540097
205.7158	0.850979643230071	-0.52487756474479
205.7358	0.850967321444391	-0.525494209703841
205.7558	0.850942609796868	-0.524866335509887
205.7758	0.850927360736138	-0.524477657548565
205.7958	0.850909207092411	-0.524056851719558
205.8158	0.85088669657419	-0.523274521826811
205.8358	0.850868542930463	-0.522580044183599
205.8558	0.850849663140987	-0.52246194223749
205.8758	0.850842401683496	-0.523258461872145
205.8958	0.850830783351511	-0.523400192165828
205.9158	0.850808998979039	-0.523706930933273
205.9358	0.850804642104545	-0.523408102767879
205.9558	0.850775596274582	-0.522581086727733
205.9758	0.850767608671342	-0.522007790912918
205.9958	0.850741467424376	-0.522319408150239
206.0158	0.850741467424376	-0.521964700415127
206.0358	0.850719864588341	-0.52194887523185
206.0558	0.850710390655521	-0.521127561351029
206.0758	0.850703526308987	-0.520753427278286
206.0958	0.850689911076192	-0.520703054888265
206.1158	0.850682649618701	-0.519591762529657
206.1358	0.850644890039749	-0.518742829187652
206.1558	0.850641259311004	-0.518261778632766
206.1758	0.850641259311004	-0.517469389382885
206.1958	0.850623105667277	-0.517065558719043
206.2158	0.850618748792783	-0.516330612855079
206.2358	0.850611487335292	-0.515237970894765
206.2558	0.85058970296282	-0.513930918989634
206.2758	0.850585346088325	-0.513364312169812
206.2958	0.850563561715853	-0.511950140844558
206.3158	0.850555574112614	-0.510548209464932
206.3358	0.850551943383868	-0.509554306779914
206.3558	0.850548312655123	-0.508663305588372
206.3758	0.850530159011396	-0.50748757843147
206.3958	0.850526528282651	-0.506786996732148
206.4158	0.8505035071932	-0.506719370634637
206.4358	0.850496756306939	-0.505511145546675
206.4558	0.850492399432444	-0.504316242740234
206.4758	0.850493125578194	-0.502381380307967
206.4958	0.850470615059972	-0.500764537607336
206.5158	0.8504670977915	-0.499278315340767
206.5358	0.850463353602482	-0.49895387719811
206.5558	0.850460449019485	-0.498021572158839
206.5758	0.850450770858173	-0.497137379337573
206.5958	0.850444065356022	-0.496734412154941
206.6158	0.850418332566039	-0.496195727213685
206.6358	0.850411071108549	-0.495393421857008
206.6558	0.850411071108549	-0.494638985988595
206.6758	0.850403809651058	-0.492629533900673
206.6958	0.850403809651058	-0.491247840610599
206.7158	0.850403809651058	-0.491189167659272
206.7358	0.850390773065657	-0.490752862939426
206.7558	0.850383171227346	-0.490383289002473
206.7758	0.85036314548911	-0.489979235504771
206.7958	0.850351527157125	-0.489697040295398
206.8158	0.850351527157125	-0.488931836776508
206.8358	0.850351527157125	-0.488897066735905
206.8558	0.850351527157125	-0.488636900245322
206.8758	0.850351527157125	-0.488463591210253
206.8958	0.850351527157125	-0.488389236325987
206.9158	0.850333373513398	-0.488344804845857
206.9358	0.850333373513398	-0.488067746752807
206.9558	0.850333373513398	-0.48730415480023
206.9758	0.850333373513398	-0.486241663057089
206.9958	0.850329016638904	-0.485991281360491
207.0158	0.850303601537686	-0.484622592017852
207.0358	0.850303601537686	-0.484043904419446
207.0558	0.85029755410512	-0.484198527243634
207.0758	0.85028472174821	-0.484186963757941
207.0958	0.85027746029072	-0.48414659501659
207.1158	0.85027746029072	-0.483582701994856
207.1358	0.85027746029072	-0.482724799589963
207.1558	0.85027746029072	-0.482289947269387
207.1758	0.85027746029072	-0.482030325925927
207.1958	0.85027746029072	-0.482245571497722
207.2158	0.850258580501244	-0.481744426103623
207.2358	0.850258580501244	-0.480829295188321
207.2558	0.850258580501244	-0.480688591522067
207.2758	0.850239700711768	-0.480451520169463
207.2958	0.850232439254277	-0.48120808489708
207.3158	0.850225177796787	-0.48080523708973
207.3358	0.850225177796787	-0.480557310544775
207.3558	0.850225177796787	-0.480182002615087
207.3758	0.850225177796787	-0.479609232051515
207.3958	0.850225177796787	-0.478447814011803
207.4158	0.850225177796787	-0.477650796980139
207.4358	0.850225177796787	-0.476866839604375
207.4558	0.850225177796787	-0.476345909746796
207.4758	0.850225177796787	-0.47571236124775
207.4958	0.850209928736056	-0.474848764641883
207.5158	0.850209928736056	-0.474817372921773
207.5358	0.850206298007311	-0.474806175520279
207.5558	0.850206298007311	-0.473995195559743
207.5758	0.850202326897746	-0.473703513994592
207.5958	0.850191775092329	-0.472789903124553
207.6158	0.850191491441646	-0.47313377954237
207.6358	0.850184513634839	-0.472691211599371
207.6558	0.850191775092329	-0.47148919004692
207.6758	0.850184513634839	-0.470829856486863
207.6958	0.850184513634839	-0.470252096036484
207.7158	0.850184513634839	-0.47002241799304
207.7358	0.850184513634839	-0.470288449789168
207.7558	0.850184513634839	-0.469927729518996
207.7758	0.85018259615622	-0.4690472850816
207.7958	0.850165633845363	-0.467624980320434
207.8158	0.850165633845363	-0.466759016104799
207.8358	0.850165633845363	-0.466286847070928
207.8558	0.850165633845363	-0.465503395050526
207.8758	0.850165633845363	-0.465253566459404
207.8958	0.850159558047728	-0.46494554639726
207.9158	0.850150384784632	-0.464266444290429
207.9358	0.850149789118198	-0.463700509951365
207.9558	0.850146754055887	-0.463438887082336
207.9758	0.850146754055887	-0.463094668455376
207.9958	0.850146754055887	-0.462621675732056
208.0158	0.850146754055887	-0.46268469792284
208.0358	0.850146754055887	-0.463060467436953
208.0558	0.850146754055887	-0.462584991707757
208.0758	0.850146754055887	-0.462558613749511
208.0958	0.850146754055887	-0.462511934034894
208.1158	0.850146754055887	-0.46201027532708
208.1358	0.850146754055887	-0.46164909745166
208.1558	0.850146754055887	-0.460551612834055
208.1758	0.850143123327142	-0.460347922789602
208.1958	0.850143123327142	-0.460594277560005
208.2158	0.850124969683415	-0.460740822656747
208.2358	0.850124969683415	-0.461124837023701
208.2558	0.850124969683415	-0.461420931495127
208.2758	0.850124969683415	-0.461891894838645
208.2958	0.850124969683415	-0.462246817449266
208.3158	0.850124969683415	-0.462569182441184
208.3358	0.850116982080175	-0.462005166064991
208.3558	0.850116982080175	-0.461708231987412
208.3758	0.850116982080175	-0.461681066152301
208.3958	0.850116982080175	-0.46128943166315
208.4158	0.850116982080175	-0.461551687221176
208.4358	0.850116982080175	-0.461098184502305
208.4558	0.850116982080175	-0.460400065912978
208.4758	0.850116982080175	-0.460471010643341
208.4958	0.850116982080175	-0.459889306829465
208.5158	0.850116982080175	-0.459371293707954
208.5358	0.850116982080175	-0.459712905974581
208.5558	0.850116982080175	-0.459157930286446
208.5758	0.850116982080175	-0.459038208815672
208.5958	0.850116982080175	-0.458813882764058
208.6158	0.850116982080175	-0.459045709562586
208.6358	0.850116982080175	-0.458659212189757
208.6558	0.850116982080175	-0.458057071327524
208.6758	0.850116982080175	-0.458651922339175
208.6958	0.850116982080175	-0.458705939654486
208.7158	0.850116982080175	-0.458643470569177
208.7358	0.850098102290699	-0.458906502066539
208.7558	0.850098102290699	-0.459009316018141
208.7758	0.850098102290699	-0.459008173994606
208.7958	0.850098102290699	-0.458396045400407
208.8158	0.850098102290699	-0.457942872953151
208.8358	0.850098102290699	-0.457365359211689
208.8558	0.850098102290699	-0.456953494591338
208.8758	0.850098102290699	-0.45678344450148
208.8958	0.850098102290699	-0.456847015818564
208.9158	0.850098102290699	-0.456804351092614
208.9358	0.850083579375718	-0.456541828929791
208.9558	0.850083579375718	-0.457044971870283
208.9758	0.850083579375718	-0.457213076143037
208.9958	0.850083579375718	-0.457814862858598
209.0158	0.850083579375718	-0.458032145768547
209.0358	0.850083579375718	-0.458260785247034
209.0558	0.850083579375718	-0.458745206164062
209.0758	0.850083579375718	-0.459409135672493
209.0958	0.850083579375718	-0.459371158415968
209.1158	0.850083579375718	-0.460007643546963
209.1358	0.850064699586242	-0.460172488874505
209.1558	0.850064699586242	-0.460341369086595
209.1758	0.850064699586242	-0.460915432882394
209.1958	0.850064699586242	-0.460847727201361
209.2158	0.850064699586242	-0.460617595531844
209.2358	0.850064699586242	-0.461232171319333
209.2558	0.850064699586242	-0.461513335922099
209.2758	0.850064699586242	-0.461516515283789
209.2958	0.850064699586242	-0.460915985987869
209.3158	0.850064699586242	-0.460681023598589
209.3358	0.850064699586242	-0.460572093653348
209.3558	0.850064699586242	-0.460729466088209
209.3758	0.850064699586242	-0.460790025168998
209.3958	0.850064699586242	-0.46064112042084
209.4158	0.850064699586242	-0.460914513692719
209.4358	0.850064699586242	-0.460573832553296
209.4558	0.850064699586242	-0.460235503106937
209.4758	0.850064699586242	-0.45971713185958
209.4958	0.850064699586242	-0.459085127280853
209.5158	0.850064699586242	-0.45782476304869
209.5358	0.850064699586242	-0.457469999605113
209.5558	0.850064699586242	-0.456972765741102
209.5758	0.850064699586242	-0.455709158480433
209.5958	0.850064699586242	-0.455398006806713
209.6158	0.850064699586242	-0.454160156752821
209.6358	0.850064699586242	-0.453711464857832
209.6558	0.850064699586242	-0.453156441419585
209.6758	0.850064699586242	-0.452140128014873
209.6958	0.850064699586242	-0.451908074403309
209.7158	0.850064699586242	-0.450968157200193
209.7358	0.850064699586242	-0.449797316471519
209.7558	0.850064699586242	-0.448819983075706
209.7758	0.850064699586242	-0.447630316864989
209.7958	0.850064699586242	-0.446490159563083
209.8158	0.850064699586242	-0.445749607040019
209.8358	0.850064699586242	-0.444580680295041
209.8558	0.850064699586242	-0.443540499792191
209.8758	0.850064699586242	-0.442689131194424
209.8958	0.850064699586242	-0.44183105768496
209.9158	0.850064699586242	-0.44082756916476
209.9358	0.850064699586242	-0.440285394486081
209.9558	0.850064699586242	-0.439507843583808
209.9758	0.850064699586242	-0.43855973325714
209.9958	0.850064699586242	-0.438171691963991
210.0158	0.850064699586242	-0.43759752868879
210.0358	0.850064699586242	-0.436727338588156
210.0558	0.850064699586242	-0.436023306943171
210.0758	0.850064699586242	-0.43570398204178
210.0958	0.850064699586242	-0.435885034553503
210.1158	0.850064699586242	-0.435838955694476
210.1358	0.850061068857497	-0.435695012978891
210.1558	0.850061068857497	-0.434713326364444
210.1758	0.850061068857497	-0.43405347153232
210.1958	0.850061068857497	-0.434092065561138
210.2158	0.850061068857497	-0.434196773600555
210.2358	0.850061068857497	-0.433750333919229
210.2558	0.850061068857497	-0.432951231799298
210.2758	0.850061068857497	-0.432578633688522
210.2958	0.850061068857497	-0.432298706609517
210.3158	0.850061068857497	-0.432011593138507
210.3358	0.850064699586242	-0.431747049554234
210.3558	0.850064699586242	-0.431920119838738
210.3758	0.850064699586242	-0.431861339449657
210.3958	0.850064699586242	-0.432055364075408
210.4158	0.850064699586242	-0.432817654837407
210.4358	0.850064699586242	-0.433145363862803
210.4558	0.850064699586242	-0.432620291682923
210.4758	0.850064699586242	-0.432485656260194
210.4958	0.850064699586242	-0.431947747258274
210.5158	0.850064699586242	-0.432274903178195
210.5358	0.850064699586242	-0.431917967104478
210.5558	0.850064699586242	-0.43155577055998
210.5758	0.850064699586242	-0.431039754984863
210.5958	0.850064699586242	-0.430811258756715
210.6158	0.850064699586242	-0.430363943656651
210.6358	0.850064699586242	-0.430669417046102
210.6558	0.850064699586242	-0.43023709946069
210.6758	0.850064699586242	-0.430145646056801
210.6958	0.850064699586242	-0.429542570088189
210.7158	0.850064699586242	-0.429043796283035
210.7358	0.850064699586242	-0.428794508859859
210.7558	0.850064699586242	-0.4286412787473
210.7758	0.850064699586242	-0.428657088013873
210.7958	0.850064699586242	-0.428718681680444
210.8158	0.850064699586242	-0.428655643572955
210.8358	0.850064699586242	-0.428736126388387
210.8558	0.850064699586242	-0.429105799804742
210.8758	0.850064699586242	-0.428537008417251
210.8958	0.850064699586242	-0.427957632421383
210.9158	0.850064699586242	-0.427007405173039
210.9358	0.850064699586242	-0.427107258617636
210.9558	0.850064699586242	-0.426615559787555
210.9758	0.850064699586242	-0.426502610874472
210.9958	0.850064699586242	-0.426558928153558
211.0158	0.850064699586242	-0.426081351419392
211.0358	0.850064699586242	-0.425379898280508
211.0558	0.850064699586242	-0.424762927029019
211.0758	0.850064699586242	-0.425047223243362
211.0958	0.850064699586242	-0.425252946646793
211.1158	0.850064699586242	-0.424762155068859
211.1358	0.850064699586242	-0.425019289427267
211.1558	0.850064699586242	-0.424981630504829
211.1758	0.850064699586242	-0.425013535538653
211.1958	0.850064699586242	-0.424802026413199
211.2158	0.850064699586242	-0.424533459881907
211.2358	0.850064699586242	-0.423602774367301
211.2558	0.850064699586242	-0.423006375456154
211.2758	0.850064699586242	-0.423190269099601
211.2958	0.850064699586242	-0.423196504468521
211.3158	0.850064699586242	-0.423362384381845
211.3358	0.850064699586242	-0.423346941199471
211.3558	0.850064699586242	-0.422842711943908
211.3758	0.850064699586242	-0.422989070019374
211.3958	0.850064699586242	-0.422440799242938
211.4158	0.850064699586242	-0.421636257589302
211.4358	0.850064699586242	-0.420739876551698
211.4558	0.850064699586242	-0.419577523405607
211.4758	0.850064699586242	-0.419357908698474
211.4958	0.850064699586242	-0.419026757685767
211.5158	0.850064699586242	-0.418871812548316
211.5358	0.850064699586242	-0.418746388918216
211.5558	0.850064699586242	-0.418295349309339
211.5758	0.850064699586242	-0.417333673971408
211.5958	0.850064699586242	-0.416550361222169
211.6158	0.850064699586242	-0.415231148954932
211.6358	0.850064699586242	-0.414716374882752
211.6558	0.850064699586242	-0.414267304966036
211.6758	0.850064699586242	-0.414052934812979
211.6958	0.850064699586242	-0.413573547553695
211.7158	0.850064699586242	-0.413255301009021
211.7358	0.850064699586242	-0.412138274657678
211.7558	0.850064699586242	-0.411791664545893
211.7758	0.850064699586242	-0.411372943805153
211.7958	0.850064699586242	-0.411060578482728
211.8158	0.850064699586242	-0.411204608740187
211.8358	0.850064699586242	-0.41169719890571
211.8558	0.850064699586242	-0.411634240381743
211.8758	0.850064699586242	-0.411349267707466
211.8958	0.850064699586242	-0.410703523033729
211.9158	0.850064699586242	-0.41075728568177
211.9358	0.850064699586242	-0.409663099801137
211.9558	0.850064699586242	-0.409255767462344
211.9758	0.850064699586242	-0.409569577225686
211.9958	0.850064699586242	-0.408540407103054
212.0158	0.850064699586242	-0.408001204868908
212.0358	0.850064699586242	-0.407773492538449
212.0558	0.850064699586242	-0.407186822712822
212.0758	0.850064699586242	-0.407279692703396
212.0958	0.850064699586242	-0.407184558561632
212.1158	0.850064699586242	-0.407887185557459
212.1358	0.850064699586242	-0.408153826167527
212.1558	0.850064699586242	-0.40765336917089
212.1758	0.850064699586242	-0.408359565487663
212.1958	0.850064699586242	-0.409051054769637
212.2158	0.850064699586242	-0.409366547724462
212.2358	0.850064699586242	-0.409276315927631
212.2558	0.850064699586242	-0.409270498372199
212.2758	0.850064699586242	-0.409388361567743
212.2958	0.850064699586242	-0.409049065181597
212.3158	0.850064699586242	-0.409106150441667
212.3358	0.850064699586242	-0.409247829006061
212.3558	0.850064699586242	-0.409577643015604
212.3758	0.850064699586242	-0.40880400364342
212.3958	0.850064699586242	-0.408593314228239
212.4158	0.850064699586242	-0.408029484873322
212.4358	0.850064699586242	-0.407556500108354
212.4558	0.850064699586242	-0.407127441468153
212.4758	0.850064699586242	-0.406952429345721
212.4958	0.850064699586242	-0.406633136277738
212.5158	0.850064699586242	-0.40655746428619
212.5358	0.850064699586242	-0.406142555596136
212.5558	0.850064699586242	-0.405883192899122
212.5758	0.850064699586242	-0.405504606128343
212.5958	0.850064699586242	-0.405010957501981
212.6158	0.850064699586242	-0.404815914207154
212.6358	0.850064699586242	-0.405046626836379
212.6558	0.850064699586242	-0.405144482734584
212.6758	0.850064699586242	-0.404822885723649
212.6958	0.850064699586242	-0.403532972129902
212.7158	0.850064699586242	-0.402324138228
212.7358	0.850064699586242	-0.401313622482839
212.7558	0.850061068857497	-0.400443953654272
212.7758	0.850061068857497	-0.399534684065339
212.7958	0.850061068857497	-0.399386837778018
212.8158	0.850061068857497	-0.399222808181572
212.8358	0.850061068857497	-0.398857543692315
212.8558	0.850061068857497	-0.398010018978644
212.8758	0.850061068857497	-0.397521065780059
212.8958	0.850061068857497	-0.396680775208504
212.9158	0.850061068857497	-0.395900745279533
212.9358	0.850061068857497	-0.395106851901092
212.9558	0.850064699586242	-0.395438412768936
212.9758	0.850064699586242	-0.395493436815795
212.9958	0.850064699586242	-0.39449053323448
213.0158	0.850064699586242	-0.393898996876505
213.0358	0.850064699586242	-0.393493916751374
213.0558	0.850064699586242	-0.392854682009706
213.0758	0.850064699586242	-0.392682984540951
213.0958	0.850064699586242	-0.393090312900569
213.1158	0.850064699586242	-0.392927775495154
213.1358	0.850064699586242	-0.392403694130118
213.1558	0.850064699586242	-0.392349505710236
213.1758	0.850064699586242	-0.391992673095097
213.1958	0.850064699586242	-0.392329864497096
213.2158	0.850064699586242	-0.392314827190683
213.2358	0.850064699586242	-0.392282353134679
213.2558	0.850064699586242	-0.391583649606468
213.2758	0.850064699586242	-0.392064262451985
213.2958	0.850064699586242	-0.3917635362196
213.3158	0.850064699586242	-0.392885779270786
213.3358	0.850064699586242	-0.39362122253176
213.3558	0.850064699586242	-0.394610935144364
213.3758	0.850064699586242	-0.395376393330524
213.3958	0.850064699586242	-0.395664772179527
213.4158	0.850064699586242	-0.39564021270475
213.4358	0.850064699586242	-0.395637212405985
213.4558	0.850064699586242	-0.396131091824559
213.4758	0.850064699586242	-0.396312470628721
213.4958	0.850064699586242	-0.396546000514613
213.5158	0.850064699586242	-0.397163767601319
213.5358	0.850064699586242	-0.39788446801491
213.5558	0.850064699586242	-0.397101708371146
213.5758	0.850064699586242	-0.39678703910577
213.5958	0.850064699586242	-0.396641715616085
213.6158	0.850064699586242	-0.397194594278425
213.6358	0.850064699586242	-0.398088368955696
213.6558	0.850064699586242	-0.39881018353859
213.6758	0.850064699586242	-0.398856684190282
213.6958	0.850064699586242	-0.398377384472872
213.7158	0.850064699586242	-0.398363855274194
213.7358	0.850064699586242	-0.398786435815733
213.7558	0.850064699586242	-0.399448276256722
213.7758	0.850064699586242	-0.399606727048301
213.7958	0.850064699586242	-0.399638377414856
213.8158	0.850064699586242	-0.399550421706743
213.8358	0.850064699586242	-0.399245497443591
213.8558	0.850064699586242	-0.399300012155912
213.8758	0.850064699586242	-0.399587913503786
213.8958	0.850064699586242	-0.399458096863292
213.9158	0.850064699586242	-0.399621322666169
213.9358	0.850064699586242	-0.39916494300299
213.9558	0.850064699586242	-0.398615506327961
213.9758	0.850064699586242	-0.398930044280527
213.9958	0.850064699586242	-0.398219538516057
214.0158	0.850064699586242	-0.398098981418306
214.0358	0.850064699586242	-0.397755319875997
214.0558	0.850064699586242	-0.398032437656689
214.0758	0.850064699586242	-0.397984639793594
214.0958	0.850064699586242	-0.398257993273712
214.1158	0.850064699586242	-0.398254236931491
214.1358	0.850064699586242	-0.398117401024389
214.1558	0.850064177668985	-0.398172440987953
214.1758	0.850063973440493	-0.397923726566133
214.1958	0.850063973440493	-0.397895235665387
214.2158	0.850063973440493	-0.397879466190575
214.2358	0.850063973440493	-0.39803372690974
214.2558	0.850063973440493	-0.397300030507065
214.2758	0.850063973440493	-0.39677304434349
214.2958	0.850063973440493	-0.396672048875357
214.3158	0.850063973440493	-0.397370239089853
214.3358	0.850063973440493	-0.396742981668192
214.3558	0.850063973440493	-0.396248875436581
214.3758	0.850063973440493	-0.395553450749462
214.3958	0.850063973440493	-0.395695181043145
214.4158	0.850063973440493	-0.395584655448296
214.4358	0.850063973440493	-0.395503233547309
214.4558	0.850063973440493	-0.395730428584878
214.4758	0.850063973440493	-0.395175245979587
214.4958	0.850063973440493	-0.395053789588041
214.5158	0.850063973440493	-0.394647822106643
214.5358	0.850063973440493	-0.394386032112219
214.5558	0.850063973440493	-0.393657906556059
214.5758	0.850063973440493	-0.392957400461083
214.5958	0.850063973440493	-0.392330174872831
214.6158	0.850063973440493	-0.39221112986199
214.6358	0.850063973440493	-0.391706120687915
214.6558	0.850063973440493	-0.391179882609444
214.6758	0.850063973440493	-0.390308339588942
214.6958	0.850063973440493	-0.389872623787156
214.7158	0.850063973440493	-0.389336553164586
214.7358	0.850063973440493	-0.389332920176824
214.7558	0.850063973440493	-0.388789878037759
214.7758	0.850063973440493	-0.388199809995758
214.7958	0.850063973440493	-0.388014575369972
214.8158	0.850063973440493	-0.387646859708249
214.8358	0.850063973440493	-0.387607887657704
214.8558	0.850063973440493	-0.386933186519619
214.8758	0.850063973440493	-0.387115377075702
214.8958	0.850063973440493	-0.386702935474819
214.9158	0.850063973440493	-0.386410625199847
214.9358	0.850063973440493	-0.385805297017573
214.9558	0.850063996132548	-0.385543793523826
214.9758	0.850064699586242	-0.385451130450408
214.9958	0.850064699586242	-0.385032469397309
215.0158	0.850064699586242	-0.384643942644678
215.0358	0.850064699586242	-0.38435580254624
215.0558	0.850064699586242	-0.384344959291417
215.0758	0.850064699586242	-0.383850001516125
215.0958	0.850064699586242	-0.383684396165951
215.1158	0.850064699586242	-0.383234311559333
215.1358	0.850064699586242	-0.383188447575814
215.1558	0.850064699586242	-0.383310520739653
215.1758	0.850063973440493	-0.383574841490065
215.1958	0.850063973440493	-0.383439127710618
215.2158	0.850063973440493	-0.38357451121845
215.2358	0.850063973440493	-0.383226257706944
215.2558	0.850063973440493	-0.383014227309423
215.2758	0.850063973440493	-0.383338374972226
215.2958	0.850063973440493	-0.383782033209471
215.3158	0.850063973440493	-0.384238607852277
215.3358	0.850063973440493	-0.384927924504111
215.3558	0.850063973440493	-0.384895028655443
215.3758	0.850063973440493	-0.385120564376585
215.3958	0.850063973440493	-0.385701750897571
215.4158	0.850063973440493	-0.385993754775985
215.4358	0.850063973440493	-0.385830899036483
215.4558	0.850063973440493	-0.385602908163698
215.4758	0.850063973440493	-0.385789372354893
215.4958	0.850063973440493	-0.385639504646123
215.5158	0.850063973440493	-0.385899468198726
215.5358	0.850063973440493	-0.385568237602497
215.5558	0.850063973440493	-0.386206787925878
215.5758	0.850063973440493	-0.385833374084006
215.5958	0.850063973440493	-0.386036447356167
215.6158	0.850063973440493	-0.385614133419425
215.6358	0.850063973440493	-0.38465159857946
215.6558	0.850063973440493	-0.384122587015259
215.6758	0.850063973440493	-0.383445876393253
215.6958	0.850063973440493	-0.383103703062799
215.7158	0.850063973440493	-0.383131155398587
215.7358	0.850063973440493	-0.382996531913387
215.7558	0.850063973440493	-0.382751016749137
215.7758	0.850063973440493	-0.383277788037203
215.7958	0.850063973440493	-0.382788333462432
215.8158	0.850063973440493	-0.381796209469123
215.8358	0.850063973440493	-0.381723752651848
215.8558	0.850063973440493	-0.380526215630842
215.8758	0.850063973440493	-0.380121171318295
215.8958	0.850063973440493	-0.379802896919389
215.9158	0.850063973440493	-0.379000850209156
215.9358	0.850063973440493	-0.378095221566338
215.9558	0.850063973440493	-0.377467832831866
215.9758	0.850060342711748	-0.377805951381892
215.9958	0.850060342711748	-0.377788474840541
216.0158	0.850060342711748	-0.377642725579015
216.0358	0.850060342711748	-0.377854903206051
216.0558	0.850060342711748	-0.377771189299641
216.0758	0.850060342711748	-0.377794666438524
216.0958	0.850060342711748	-0.377008958225284
216.1158	0.850060342711748	-0.376937305201578
216.1358	0.850060342711748	-0.376486870427465
216.1558	0.850060342711748	-0.37638904636267
216.1758	0.850063973440493	-0.376490276602192
216.1958	0.850063973440493	-0.376354833406718
216.2158	0.850063973440493	-0.375783371992076
216.2358	0.850063973440493	-0.375841145649608
216.2558	0.850063973440493	-0.376427604578903
216.2758	0.850063973440493	-0.376718482350485
216.2958	0.850063973440493	-0.37696083406975
216.3158	0.850063973440493	-0.377366968676543
216.3358	0.850063973440493	-0.377551300029358
216.3558	0.850063973440493	-0.377611934714494
216.3758	0.850063973440493	-0.377040978655214
216.3958	0.850063973440493	-0.377051977097905
216.4158	0.850063973440493	-0.377533521070625
216.4358	0.850063973440493	-0.378299003131841
216.4558	0.850063973440493	-0.378184263589521
216.4758	0.850063973440493	-0.37852086607346
216.4958	0.850063973440493	-0.378559814248949
216.5158	0.850063973440493	-0.378709041310371
216.5358	0.850063973440493	-0.379089164043117
216.5558	0.850063973440493	-0.378674860187828
216.5758	0.850063973440493	-0.3779177980632
216.5958	0.850063973440493	-0.377759458688552
216.6158	0.850063973440493	-0.37731060762652
216.6358	0.850063973440493	-0.377469726919681
216.6558	0.850063973440493	-0.377425084543219
216.6758	0.850063973440493	-0.377307678952924
216.6958	0.850063973440493	-0.377361596788833
216.7158	0.850063973440493	-0.377954072232363
216.7358	0.850063973440493	-0.377896203074604
216.7558	0.850063973440493	-0.377869562490736
216.7758	0.850063973440493	-0.377469480210763
216.7958	0.850063973440493	-0.37717584089098
216.8158	0.850063973440493	-0.377308602121775
216.8358	0.850063973440493	-0.377916699810602
216.8558	0.850063973440493	-0.37764268976643
216.8758	0.850063973440493	-0.377098215123976
216.8958	0.850063973440493	-0.376755436958757
216.9158	0.850063973440493	-0.37721475723306
216.9358	0.850063973440493	-0.376711359625299
216.9558	0.850063973440493	-0.377215728152025
216.9758	0.850063973440493	-0.377201251909439
216.9958	0.850063973440493	-0.376765556003534
217.0158	0.850063973440493	-0.376483082251836
217.0358	0.850063973440493	-0.375900976541175
217.0558	0.850063973440493	-0.375778827772991
217.0758	0.850063973440493	-0.376037589614417
217.0958	0.850063973440493	-0.376139106354617
217.1158	0.850063973440493	-0.376055750574055
217.1358	0.850063973440493	-0.375900757686491
217.1558	0.850063973440493	-0.376574722677001
217.1758	0.850063973440493	-0.376781584124791
217.1958	0.850063973440493	-0.376279173352698
217.2158	0.850063973440493	-0.375784422494562
217.2358	0.850063973440493	-0.375287061296916
217.2558	0.850063973440493	-0.37460102746535
217.2758	0.850063973440493	-0.374710375224079
217.2958	0.850063973440493	-0.374573758171661
217.3158	0.850063973440493	-0.374158407793062
217.3358	0.850063973440493	-0.372776296689499
217.3558	0.850063973440493	-0.37222877001899
217.3758	0.850063973440493	-0.371980254555975
217.3958	0.850063973440493	-0.371430388129929
217.4158	0.850063973440493	-0.371571971194097
217.4358	0.850063973440493	-0.371508093480455
217.4558	0.850063973440493	-0.370991576529152
217.4758	0.850063973440493	-0.371404427985171
217.4958	0.850063973440493	-0.371381870035963
217.5158	0.850063973440493	-0.371424085115016
217.5358	0.850063973440493	-0.371644774199691
217.5558	0.850063973440493	-0.371158498986609
217.5758	0.850063973440493	-0.370434889795302
217.5958	0.850063973440493	-0.370764433220872
217.6158	0.850063973440493	-0.371012809412725
217.6358	0.850063973440493	-0.371418418768275
217.6558	0.850063973440493	-0.371779449414181
217.6758	0.850063973440493	-0.371189488809934
217.6958	0.850063973440493	-0.371457752923844
217.7158	0.850063973440493	-0.370776824375191
217.7358	0.850063973440493	-0.370155905781028
217.7558	0.850063973440493	-0.369225001411737
217.7758	0.850063973440493	-0.368910121250029
217.7958	0.850063973440493	-0.368791915845342
217.8158	0.850063973440493	-0.368637858064157
217.8358	0.850063973440493	-0.368322269609106
217.8558	0.850063973440493	-0.368029832000499
217.8758	0.850063973440493	-0.367743005030168
217.8958	0.850063973440493	-0.367456110413844
217.9158	0.850063973440493	-0.366989150121463
217.9358	0.850063973440493	-0.367250772990492
217.9558	0.850063973440493	-0.367548399444709
217.9758	0.850063973440493	-0.367538081441129
217.9958	0.850063973440493	-0.368097573494117
218.0158	0.850063973440493	-0.36806464581204
218.0358	0.850063973440493	-0.367644600005664
218.0558	0.850063973440493	-0.367071284294968
218.0758	0.850063973440493	-0.367082995010177
218.0958	0.850063973440493	-0.366860805776119
218.1158	0.850063973440493	-0.366557385641527
218.1358	0.850063973440493	-0.366518473278622
218.1558	0.850063973440493	-0.366694038506529
218.1758	0.850063973440493	-0.366828610262441
218.1958	0.850063973440493	-0.366810246364823
218.2158	0.850063973440493	-0.366582744930696
218.2358	0.850063973440493	-0.366489652106261
218.2558	0.850063973440493	-0.365660196831178
218.2758	0.850063973440493	-0.36518316922331
218.2958	0.850063973440493	-0.366117623017666
218.3158	0.850063973440493	-0.366433084139082
218.3358	0.850063973440493	-0.367271544289639
218.3558	0.850063973440493	-0.36776982467696
218.3758	0.850063973440493	-0.368213216309407
218.3958	0.850063973440493	-0.368614309300105
218.4158	0.850063973440493	-0.369390566970151
218.4358	0.850063973440493	-0.370041273676462
218.4558	0.850063973440493	-0.370405666726157
218.4758	0.850063973440493	-0.371000796280134
218.4958	0.850063973440493	-0.371513656368618
218.5158	0.850063973440493	-0.371910921391925
218.5358	0.850063973440493	-0.372458145645052
218.5558	0.850063973440493	-0.37232105507068
218.5758	0.850063973440493	-0.372878951474059
218.5958	0.850063973440493	-0.373329839874245
218.6158	0.850063973440493	-0.373354291911268
218.6358	0.850063973440493	-0.373229421386643
218.6558	0.850063973440493	-0.374702261684048
218.6758	0.850063973440493	-0.375144551084721
218.6958	0.850063973440493	-0.375667856510421
218.7158	0.850063973440493	-0.375778863585576
218.7358	0.850063973440493	-0.375571445053133
218.7558	0.850063973440493	-0.3755672748766
218.7758	0.850063973440493	-0.376405412713894
218.7958	0.850063973440493	-0.376485963175319
218.8158	0.850063973440493	-0.376812633635758
218.8358	0.850063973440493	-0.376728740666424
218.8558	0.850063973440493	-0.377468947001169
218.8758	0.850063973440493	-0.378110055934771
218.8958	0.850063973440493	-0.377786473314972
218.9158	0.850063973440493	-0.377372268939084
218.9358	0.850063973440493	-0.376827161607633
218.9558	0.850063973440493	-0.376391354284797
218.9758	0.850063973440493	-0.376233508327983
218.9958	0.850063973440493	-0.376271342334169
219.0158	0.850063973440493	-0.375907394952195
219.0358	0.850063973440493	-0.375196057539925
219.0558	0.850063973440493	-0.375473752301148
219.0758	0.850063973440493	-0.375945774105504
219.0958	0.850063973440493	-0.376150347527048
219.1158	0.850063973440493	-0.376135668346482
219.1358	0.850063973440493	-0.376763673853247
219.1558	0.850063973440493	-0.376609182341869
219.1758	0.850063973440493	-0.375802551620791
219.1958	0.850063247294744	-0.375180204502414
219.2158	0.850063247294744	-0.37548083921375
219.2358	0.850063247294744	-0.375521514351658
219.2558	0.850063247294744	-0.375527296094505
219.2758	0.850063247294744	-0.374770524449732
219.2958	0.850063247294744	-0.374559413241886
219.3158	0.850063247294744	-0.373849894313085
219.3358	0.850063247294744	-0.373862651551603
219.3558	0.850063247294744	-0.373587961068322
219.3758	0.850063247294744	-0.373196995080752
219.3958	0.850063247294744	-0.372984908974766
219.4158	0.850063247294744	-0.373413295134209
219.4358	0.850063247294744	-0.373239751327752
219.4558	0.850063247294744	-0.372867244738026
219.4758	0.850063247294744	-0.372370174020234
219.4958	0.850063247294744	-0.372088038498503
219.5158	0.850063247294744	-0.371874878014975
219.5358	0.850063247294744	-0.37194579091193
219.5558	0.850063247294744	-0.372440231394332
219.5758	0.850063247294744	-0.372896372306945
219.5958	0.850063247294744	-0.372572284331783
219.6158	0.850063247294744	-0.372117942006759
219.6358	0.850063247294744	-0.372141275895303
219.6558	0.850063247294744	-0.371731942030939
219.6758	0.850063247294744	-0.370112007510493
219.6958	0.850063247294744	-0.369328841990769
219.7158	0.850063247294744	-0.36858803082126
219.7358	0.850063247294744	-0.367416036131523
219.7558	0.850063247294744	-0.366687257990486
219.7758	0.850063247294744	-0.366666844817186
219.7958	0.850063247294744	-0.367050023557163
219.8158	0.850063247294744	-0.366424274243237
219.8358	0.850063247294744	-0.366109274706246
219.8558	0.850063247294744	-0.365993747287062
219.8758	0.850063247294744	-0.365176929875214
219.8958	0.850063247294744	-0.365009207603364
219.9158	0.850063247294744	-0.365226677534589
219.9358	0.850063247294744	-0.365312412862448
219.9558	0.850063247294744	-0.365308330227788
219.9758	0.850063247294744	-0.36502903583778
219.9958	0.850063247294744	-0.363735648423314
220.0158	0.850063247294744	-0.362836438191515
220.0358	0.850063247294744	-0.361411554924249
220.0558	0.850063247294744	-0.361103144902849
220.0758	0.850063247294744	-0.36093328979262
220.0958	0.850063247294744	-0.361111262422056
220.1158	0.850063247294744	-0.360866320259162
220.1358	0.850063247294744	-0.36031056067334
220.1558	0.850063247294744	-0.359762266021846
220.1758	0.850063247294744	-0.359049496106186
220.1958	0.850063247294744	-0.358287074031377
220.2158	0.850063247294744	-0.358684844410046
220.2358	0.850063247294744	-0.357709313580998
220.2558	0.850063247294744	-0.35799325564867
220.2758	0.850063247294744	-0.358231715733726
220.2958	0.850063247294744	-0.35816333359276
220.3158	0.850063247294744	-0.358765116329145
220.3358	0.850063247294744	-0.359275867454306
220.3558	0.850063247294744	-0.359402819088021
220.3758	0.850063247294744	-0.359588145234857
220.3958	0.850063247294744	-0.359604372314919
220.4158	0.850063247294744	-0.359369238821067
220.4358	0.850063247294744	-0.359125271556313
220.4558	0.850063247294744	-0.358530527982416
220.4758	0.850063247294744	-0.358657169240397
220.4958	0.850063247294744	-0.358655338819399
220.5158	0.850063247294744	-0.358296305719887
220.5358	0.850063247294744	-0.358260270301289
220.5558	0.850063247294744	-0.357538384093226
220.5758	0.850063247294744	-0.356771477486972
220.5958	0.850063247294744	-0.357129722709621
220.6158	0.850059616565999	-0.357600057343318
220.6358	0.850059616565999	-0.357965015436017
220.6558	0.850059616565999	-0.35811770438063
220.6758	0.850059616565999	-0.358023111406812
220.6958	0.850059616565999	-0.357855094675932
220.7158	0.850059616565999	-0.357864517364894
220.7358	0.850059616565999	-0.35753983251332
220.7558	0.850059616565999	-0.357303501287467
220.7758	0.850059616565999	-0.357118461641309
220.7958	0.850059616565999	-0.356755855241675
220.8158	0.850063247294744	-0.356099486167799
220.8358	0.850063247294744	-0.356498760675027
220.8558	0.850063247294744	-0.35623664836734
220.8758	0.850063247294744	-0.355886421184497
220.8958	0.850063247294744	-0.355767925299956
220.9158	0.850063247294744	-0.355679949695962
220.9358	0.850063247294744	-0.354566886603997
220.9558	0.850063247294744	-0.354309776120645
220.9758	0.850063247294744	-0.353913143786335
220.9958	0.850063247294744	-0.353641871415308
221.0158	0.850063247294744	-0.353453863303793
221.0358	0.850063247294744	-0.353724375652189
221.0558	0.850063247294744	-0.3537338898622
221.0758	0.850063247294744	-0.353826035642728
221.0958	0.850063247294744	-0.353968768688783
221.1158	0.850063247294744	-0.354438446758427
221.1358	0.850063247294744	-0.355137830725748
221.1558	0.850063247294744	-0.355419624038336
221.1758	0.850063247294744	-0.355903444099775
221.1958	0.850063247294744	-0.356281012201477
221.2158	0.850063247294744	-0.356181827258461
221.2358	0.850063247294744	-0.356349859906045
221.2558	0.850063247294744	-0.356672754128382
221.2758	0.850063247294744	-0.356627884938883
221.2958	0.850063247294744	-0.356810545037744
221.3158	0.850063247294744	-0.357032925272254
221.3358	0.850063247294744	-0.357313799395167
221.3558	0.850063247294744	-0.357777309741884
221.3758	0.850063247294744	-0.358502005248262
221.3958	0.850063247294744	-0.358900949483875
221.4158	0.850063247294744	-0.359956083730441
221.4358	0.850063247294744	-0.360680659861536
221.4558	0.850063247294744	-0.360914444414696
221.4758	0.850063247294744	-0.360995364939497
221.4958	0.850063247294744	-0.361291113222604
221.5158	0.850063247294744	-0.361087490824143
221.5358	0.850063247294744	-0.361522944000308
221.5558	0.850063247294744	-0.36149711516836
221.5758	0.850063247294744	-0.361512805059651
221.5958	0.850063247294744	-0.361881161368723
221.6158	0.850063247294744	-0.361778299667008
221.6358	0.850063247294744	-0.361497608586195
221.6558	0.850063247294744	-0.362059066352167
221.6758	0.850063247294744	-0.362027228964336
221.6958	0.850063247294744	-0.361909302101974
221.7158	0.850063247294744	-0.361454060483155
221.7358	0.850063247294744	-0.360555522732114
221.7558	0.850063247294744	-0.359309053782829
221.7758	0.850063247294744	-0.358869163825333
221.7958	0.850063247294744	-0.359102932461789
221.8158	0.850063247294744	-0.35837559876167
221.8358	0.850063247294744	-0.358358094366086
221.8558	0.850063247294744	-0.357823034454241
221.8758	0.850063247294744	-0.357970888699914
221.8958	0.850063247294744	-0.357533668769569
221.9158	0.850063247294744	-0.357442310865906
221.9358	0.850063247294744	-0.357196708159783
221.9558	0.850063247294744	-0.357078327671348
221.9758	0.850063247294744	-0.35654460078349
221.9958	0.850063247294744	-0.356331086153291
222.0158	0.850063247294744	-0.355818978129086
222.0358	0.850063247294744	-0.355724038966949
222.0558	0.850063247294744	-0.354921936548252
222.0758	0.850063247294744	-0.3548385290384
222.0958	0.850063247294744	-0.35434374236768
222.1158	0.850063247294744	-0.353813962822495
222.1358	0.850063247294744	-0.353342868166166
222.1558	0.850063247294744	-0.352765330549647
222.1758	0.850063247294744	-0.352535803714894
222.1958	0.850063247294744	-0.35272568999752
222.2158	0.850063247294744	-0.352472124960057
222.2358	0.850063247294744	-0.351958496890589
222.2558	0.850063247294744	-0.351517842931285
222.2758	0.850063247294744	-0.350684253292252
222.2958	0.850063247294744	-0.350351606109338
222.3158	0.850063247294744	-0.349607742911775
222.3358	0.850063247294744	-0.349302782836038
222.3558	0.850063247294744	-0.349492880014996
222.3758	0.850063247294744	-0.349386226158475
222.3958	0.850063247294744	-0.349111953488682
222.4158	0.850063247294744	-0.34914008626358
222.4358	0.850063247294744	-0.349684174925955
222.4558	0.850063247294744	-0.350169105177521
222.4758	0.850063247294744	-0.350710340770645
222.4958	0.850063247294744	-0.350459589010671
222.5158	0.850063247294744	-0.350208670125303
222.5358	0.850063247294744	-0.350616734632495
222.5558	0.850063247294744	-0.349812734146807
222.5758	0.850063247294744	-0.349609430082434
222.5958	0.850063247294744	-0.349268685276193
222.6158	0.850063247294744	-0.349177251768185
222.6358	0.850063247294744	-0.348801530004185
222.6558	0.850063247294744	-0.347793624598535
222.6758	0.850063247294744	-0.347787858772392
222.6958	0.850063247294744	-0.347792518387584
222.7158	0.850063247294744	-0.347916131492566
222.7358	0.850063247294744	-0.348191470581549
222.7558	0.850063247294744	-0.348650830647613
222.7758	0.850063247294744	-0.348152164280213
222.7958	0.850063247294744	-0.348402004808864
222.8158	0.850063247294744	-0.348317825338852
222.8358	0.850063247294744	-0.348490310684472
222.8558	0.850063247294744	-0.3494152860814
222.8758	0.850063247294744	-0.348964373806158
222.8958	0.850063247294744	-0.349685790471444
222.9158	0.850063247294744	-0.350581837258258
222.9358	0.850063247294744	-0.351479869653936
222.9558	0.850063247294744	-0.35181269987895
222.9758	0.850063247294744	-0.352076785857973
222.9958	0.850063247294744	-0.351862081454125
223.0158	0.850063247294744	-0.351833594532556
223.0358	0.850063247294744	-0.351283946961194
223.0558	0.850063247294744	-0.350730742006416
223.0758	0.850063247294744	-0.349967810597068
223.0958	0.850063247294744	-0.350006138021089
223.1158	0.850063247294744	-0.349304402360704
223.1358	0.850063247294744	-0.348722798026229
223.1558	0.850063247294744	-0.348025471292943
223.1758	0.850063247294744	-0.348044006295132
223.1958	0.850063247294744	-0.347791058029961
223.2158	0.850063247294744	-0.347887310320205
223.2358	0.850063247294744	-0.347504246976335
223.2558	0.850063247294744	-0.347885026273134
223.2758	0.850063247294744	-0.348194546484661
223.2958	0.850063247294744	-0.34795568450282
223.3158	0.850063247294744	-0.348120804393512
223.3358	0.850063247294744	-0.347901555770578
223.3558	0.850063247294744	-0.348244111101936
223.3758	0.850063247294744	-0.348254158521543
223.3958	0.850063247294744	-0.347656776753904
223.4158	0.850063247294744	-0.347411683382319
223.4358	0.850063247294744	-0.347137454483463
223.4558	0.850063247294744	-0.346845820668424
223.4758	0.850063247294744	-0.346561715454533
223.4958	0.850063247294744	-0.346415074857565
223.5158	0.850063247294744	-0.34645812954277
223.5358	0.850063247294744	-0.345879967195607
223.5558	0.850063247294744	-0.345568847355296
223.5758	0.850063247294744	-0.344746371555059
223.5958	0.850063247294744	-0.344674439989028
223.6158	0.850063247294744	-0.345018193052386
223.6358	0.850063247294744	-0.345479101017946
223.6558	0.850063247294744	-0.345872000885091
223.6758	0.850063247294744	-0.345836773239238
223.6958	0.850063247294744	-0.345780085896777
223.7158	0.850063247294744	-0.346010750775889
223.7358	0.850063247294744	-0.346170291861714
223.7558	0.850063247294744	-0.346668054956144
223.7758	0.850063247294744	-0.346658385558266
223.7958	0.850063247294744	-0.346512819338839
223.8158	0.850063247294744	-0.346472227763628
223.8358	0.850063247294744	-0.346494164961368
223.8558	0.850063247294744	-0.346590007396475
223.8758	0.850063247294744	-0.34638769016777
223.8958	0.850063247294744	-0.34584860332973
223.9158	0.850063247294744	-0.345979227742969
223.9358	0.850063247294744	-0.345779648187407
223.9558	0.850063247294744	-0.345015049503282
223.9758	0.850063247294744	-0.344526677264405
223.9958	0.850063247294744	-0.344355278233856
224.0158	0.850063247294744	-0.344656605321829
224.0358	0.850062521148995	-0.345142916347495
224.0558	0.850062521148995	-0.345451063743273
224.0758	0.850062521148995	-0.345262387130177
224.0958	0.850062521148995	-0.345324510027166
224.1158	0.850062521148995	-0.345429990026744
224.1358	0.850062521148995	-0.344416171565436
224.1558	0.850062521148995	-0.344226352928804
224.1758	0.850062521148995	-0.344673815258383
224.1958	0.850062521148995	-0.344548562732855
224.2158	0.850062521148995	-0.343763403645914
224.2358	0.850062521148995	-0.343597547607647
224.2558	0.850062521148995	-0.343077091272022
224.2758	0.850062521148995	-0.34326340027535
224.2958	0.850062521148995	-0.343256615780131
224.3158	0.850062521148995	-0.342957568760052
224.3358	0.850062521148995	-0.342981527379241
224.3558	0.850062521148995	-0.342108157916918
224.3758	0.850062521148995	-0.341883111634433
224.3958	0.850062521148995	-0.342028669895507
224.4158	0.850062521148995	-0.341773222707757
224.4358	0.850062521148995	-0.342084824028374
224.4558	0.850062521148995	-0.342170137563568
224.4758	0.850062521148995	-0.342357604507136
224.4958	0.850062521148995	-0.342276731732449
224.5158	0.850062521148995	-0.342327681103
224.5358	0.850062521148995	-0.342085154299988
224.5558	0.850062521148995	-0.342662409395005
224.5758	0.850062521148995	-0.343135231013754
224.5958	0.850062521148995	-0.342821520729814
224.6158	0.850062521148995	-0.342907128724038
224.6358	0.850062521148995	-0.342524156901218
224.6558	0.850062521148995	-0.342231237812305
224.6758	0.850062521148995	-0.341172677495133
224.6958	0.850062521148995	-0.341454295723973
224.7158	0.850062521148995	-0.341237227689532
224.7358	0.850062521148995	-0.341378747086883
224.7558	0.850062521148995	-0.341768551155036
224.7758	0.850062521148995	-0.342105042222045
224.7958	0.850062521148995	-0.341695978941656
224.8158	0.850062521148995	-0.341640298330743
224.8358	0.850062521148995	-0.341036804548642
224.8558	0.850062521148995	-0.340853543594193
224.8758	0.850062521148995	-0.340013201293349
224.8958	0.850062521148995	-0.339844770728157
224.9158	0.850062521148995	-0.339286301323422
224.9358	0.850062521148995	-0.338709185499568
224.9558	0.850062521148995	-0.338612785979809
224.9758	0.850062521148995	-0.338794423430417
224.9958	0.850062521148995	-0.338127581165094
225.0158	0.850062521148995	-0.337724080772867
225.0358	0.850061795003246	-0.337301615627433
225.0558	0.850061795003246	-0.336862748318191
225.0758	0.850061795003246	-0.336424899678025
225.0958	0.850061795003246	-0.33604694957542
225.1158	0.850061795003246	-0.335744914194104
225.1358	0.850061795003246	-0.334734748616439
225.1558	0.850061795003246	-0.334753231889339
225.1758	0.850061795003246	-0.334571880939409
225.1958	0.850061795003246	-0.33430060061003
225.2158	0.850061795003246	-0.334157740230339
225.2358	0.850061795003246	-0.333889663137706
225.2558	0.850061795003246	-0.334225983100143
225.2758	0.850061795003246	-0.334409884701941
225.2958	0.850061795003246	-0.334511640192706
225.3158	0.850061795003246	-0.334282535150618
225.3358	0.850061795003246	-0.334447499853443
225.3558	0.850061795003246	-0.334261604684428
225.3758	0.850061795003246	-0.334079071919201
225.3958	0.850061795003246	-0.334341617957081
225.4158	0.850061795003246	-0.33464756088931
225.4358	0.850061795003246	-0.335465416866116
225.4558	0.850061795003246	-0.335699265086093
225.4758	0.850061795003246	-0.335612272338592
225.4958	0.850061795003246	-0.335741726874062
225.5158	0.850061795003246	-0.336352518465097
225.5358	0.850061795003246	-0.337420616867337
225.5558	0.850061795003246	-0.337848410129544
225.5758	0.850061795003246	-0.338334104382918
225.5958	0.850061795003246	-0.338807160773056
225.6158	0.850061795003246	-0.339870340913659
225.6358	0.850061795003246	-0.339865725069404
225.6558	0.850061795003246	-0.339440645605285
225.6758	0.850061795003246	-0.340084683212483
225.6958	0.850061795003246	-0.340238152075608
225.7158	0.850061795003246	-0.340949254716489
225.7358	0.850061795003246	-0.341878650978045
225.7558	0.850061795003246	-0.342648943863144
225.7758	0.850061795003246	-0.343101248850015
225.7958	0.850061795003246	-0.343422392234876
225.8158	0.850061795003246	-0.343447815190863
225.8358	0.850069056460737	-0.343795790160044
225.8558	0.850069056460737	-0.344254979121537
225.8758	0.850069056460737	-0.344154146799623
225.8958	0.850069056460737	-0.344259563132383
225.9158	0.850069056460737	-0.344197671027606
225.9358	0.850069056460737	-0.34398860113709
225.9558	0.850069056460737	-0.344659995579851
225.9758	0.850069056460737	-0.344848485171672
225.9958	0.850069056460737	-0.344662343293739
226.0158	0.850069056460737	-0.34478326647569
226.0358	0.850068330314988	-0.344926035334331
226.0558	0.850068330314988	-0.344724422419792
226.0758	0.850068330314988	-0.344506868925869
226.0958	0.850068330314988	-0.345392104291269
226.1158	0.850068330314988	-0.345378403988019
226.1358	0.850068330314988	-0.34455338151509
226.1558	0.850068330314988	-0.344323030990888
226.1758	0.850068330314988	-0.343911381246045
226.1958	0.850068330314988	-0.344280199139543
226.2158	0.850068330314988	-0.343902320662107
226.2358	0.85006152269859	-0.344027648791981
226.2558	0.850061068857497	-0.344163613259521
226.2758	0.850061068857497	-0.343495704575008
226.2958	0.850061068857497	-0.343822339222862
226.3158	0.850061068857497	-0.344428431406944
226.3358	0.850061068857497	-0.343754076457178
226.3558	0.850061068857497	-0.343850734623382
226.3758	0.850061068857497	-0.343596644334676
226.3958	0.850061068857497	-0.343623555502518
226.4158	0.850061068857497	-0.344239675210326
226.4358	0.850061068857497	-0.344530131189244
226.4558	0.850061068857497	-0.344817125284971
226.4758	0.850061068857497	-0.344741497064359
226.4958	0.850061068857497	-0.344670190228973
226.5158	0.850061068857497	-0.344939285990683
226.5358	0.850061068857497	-0.345799770880854
226.5558	0.850061068857497	-0.345471039207204
226.5758	0.850061068857497	-0.345286508895585
226.5958	0.850061068857497	-0.345121643672162
226.6158	0.850061068857497	-0.344486332398111
226.6358	0.850061068857497	-0.344037039647534
226.6558	0.850061068857497	-0.34419290397466
226.6758	0.850061068857497	-0.343987705822471
226.6958	0.850061068857497	-0.344735297508024
226.7158	0.850061068857497	-0.344782418911185
226.7358	0.850061068857497	-0.344626041270345
226.7558	0.850061068857497	-0.34525581353129
226.7758	0.850061068857497	-0.344451677753614
226.7958	0.850061068857497	-0.344086970349009
226.8158	0.850061068857497	-0.343415078509238
226.8358	0.850060762514759	-0.343444572162356
226.8558	0.850060342711748	-0.342947401965163
226.8758	0.850060342711748	-0.342717003690848
226.8958	0.850060342711748	-0.342056591774073
226.9158	0.850060342711748	-0.341016502792273
226.9358	0.850060342711748	-0.340787306229135
226.9558	0.850060342711748	-0.34083747966035
226.9758	0.850060342711748	-0.341226066100623
226.9958	0.850060342711748	-0.340911277459964
227.0158	0.850060342711748	-0.340235430319168
227.0358	0.850062339612558	-0.339840473217988
227.0558	0.850068330314988	-0.339107341858318
227.0758	0.850068330314988	-0.339270153826882
227.0958	0.850068330314988	-0.338878968984628
227.1158	0.850068330314988	-0.338431017216391
227.1358	0.850068330314988	-0.338117008494244
227.1558	0.850068330314988	-0.338422796238606
227.1758	0.850068330314988	-0.337880792664498
227.1958	0.850068330314988	-0.338299067737517
227.2158	0.850068330314988	-0.338939671315757
227.2358	0.850068330314988	-0.340016623384779
227.2558	0.850060342711748	-0.339814712032034
227.2758	0.850060342711748	-0.340085924715421
227.2958	0.850060342711748	-0.339775934961117
227.3158	0.850060342711748	-0.339481893744549
227.3358	0.850060342711748	-0.339798083055188
227.3558	0.850060342711748	-0.340510757470623
227.3758	0.850060342711748	-0.341155013932505
227.3958	0.850060342711748	-0.341896879583676
227.4158	0.850060342711748	-0.343294449786317
227.4358	0.850060342711748	-0.344014756261476
227.4558	0.850060342711748	-0.343971896555898
227.4758	0.850060342711748	-0.344296513761479
227.4958	0.850060342711748	-0.345210128610694
227.5158	0.850060342711748	-0.34610057669676
227.5358	0.850060342711748	-0.346143802486537
227.5558	0.850060342711748	-0.346265418045127
227.5758	0.850060342711748	-0.346470934531402
227.5958	0.850060342711748	-0.34683557826919
227.6158	0.850060342711748	-0.346677831791777
227.6358	0.850060342711748	-0.348306902500508
227.6558	0.850067604169238	-0.348905649125543
227.6758	0.850067604169238	-0.349015116259554
227.6958	0.850067604169238	-0.349231921668373
227.7158	0.850067604169238	-0.34987336087359
227.7358	0.850067604169238	-0.349520654664047
227.7558	0.850067604169238	-0.349451584125619
227.7758	0.850067604169238	-0.34948732110601
227.7958	0.850067604169238	-0.349910701461942
227.8158	0.850067604169238	-0.3492497682731
227.8358	0.850067604169238	-0.348611595971446
227.8558	0.850059616565999	-0.348707179760108
227.8758	0.850059616565999	-0.349140173805454
227.8958	0.850059616565999	-0.348543934061351
227.9158	0.850059616565999	-0.348843072602479
227.9358	0.850059616565999	-0.34876999105456
227.9558	0.850059616565999	-0.348265431527383
227.9758	0.850059616565999	-0.348193981441657
227.9958	0.850059616565999	-0.346970902089381
228.0158	0.850059616565999	-0.346863169876141
228.0358	0.850059616565999	-0.345853971238264
228.0558	0.850059616565999	-0.346271263454791
228.0758	0.850059616565999	-0.346320052132731
228.0958	0.850059616565999	-0.346425444590434
228.1158	0.850059616565999	-0.346593214612397
228.1358	0.850059616565999	-0.347034497281521
228.1558	0.850059616565999	-0.347424368995668
228.1758	0.850059616565999	-0.346853540270023
228.1958	0.850059616565999	-0.347009587639249
228.2158	0.850059616565999	-0.34673680318131
228.2358	0.850059616565999	-0.346222657818951
228.2558	0.850059616565999	-0.345076181585427
228.2758	0.850059616565999	-0.344639343655986
228.2958	0.850059616565999	-0.344145177736734
228.3158	0.850059616565999	-0.343003440701923
228.3358	0.850059616565999	-0.343321050578424
228.3558	0.850059616565999	-0.343582514280409
228.3758	0.850059616565999	-0.343192960900349
228.3958	0.850059616565999	-0.343539881387869
228.4158	0.850059616565999	-0.342959387243521
228.4358	0.850059616565999	-0.343097802883528
228.4558	0.850059616565999	-0.342963422128068
228.4758	0.850059616565999	-0.342673742088486
228.4958	0.850059616565999	-0.34233562353846
228.5158	0.850059616565999	-0.341983617663908
228.5358	0.850059616565999	-0.341821685093257
228.5558	0.850059616565999	-0.341731138941515
228.5758	0.850059616565999	-0.34165652938998
228.5958	0.850059616565999	-0.341599491880023
228.6158	0.850059616565999	-0.341336078381757
228.6358	0.850059616565999	-0.341446978019158
228.6558	0.850059616565999	-0.341176943171892
228.6758	0.850059616565999	-0.341023927934841
228.6958	0.850059616565999	-0.34063920925372
228.7158	0.850059616565999	-0.340721208135239
228.7358	0.850059616565999	-0.340220074678668
228.7558	0.850059616565999	-0.340217651360434
228.7758	0.850059616565999	-0.340629253355164
228.7958	0.850059616565999	-0.341264922755062
228.8158	0.850059616565999	-0.3415616141029
228.8358	0.850059616565999	-0.34209875114466
228.8558	0.85005889042025	-0.34329197871797
228.8758	0.85005889042025	-0.343659002003055
228.8958	0.85005889042025	-0.344947705927272
228.9158	0.85005889042025	-0.346459323295595
228.9358	0.85005889042025	-0.347375082920718
228.9558	0.85005889042025	-0.347303497543006
228.9758	0.85005889042025	-0.347793867328275
228.9958	0.85005889042025	-0.348113777168551
229.0158	0.85005889042025	-0.348836678066516
229.0358	0.85005889042025	-0.348876449931454
229.0558	0.85005889042025	-0.34907463279621
229.0758	0.85005889042025	-0.349759373395549
229.0958	0.85005889042025	-0.350590774487738
229.1158	0.85005889042025	-0.3515973468694
229.1358	0.85005889042025	-0.352469403203617
229.1558	0.85005889042025	-0.35246255504158
229.1758	0.85005889042025	-0.353111793431917
229.1958	0.85005889042025	-0.354029833124935
229.2158	0.85005889042025	-0.355446057705047
229.2358	0.85005889042025	-0.356656869257463
229.2558	0.85005889042025	-0.357348083976288
229.2758	0.85005889042025	-0.357854298840716
229.2958	0.85005889042025	-0.357873327260739
229.3158	0.85005889042025	-0.357975233960195
229.3358	0.85005889042025	-0.358300698730281
229.3558	0.85005889042025	-0.358572556040193
229.3758	0.85005889042025	-0.358347955425429
229.3958	0.85005889042025	-0.357461657620016
229.4158	0.85005889042025	-0.357129213375083
229.4358	0.85005889042025	-0.356739524703035
229.4558	0.85005889042025	-0.356659089637717
229.4758	0.85005889042025	-0.356685185074462
229.4958	0.85005889042025	-0.356895472592859
229.5158	0.85005889042025	-0.35657932307398
229.5358	0.85005889042025	-0.356504498646938
229.5558	0.85005889042025	-0.355848626970072
229.5758	0.85005889042025	-0.355533078306782
229.5958	0.85005889042025	-0.35544266346785
229.6158	0.85005889042025	-0.355137122432406
229.6358	0.85005889042025	-0.35457491658133
229.6558	0.85005889042025	-0.353842207014324
229.6758	0.85005889042025	-0.352743986249144
229.6958	0.85005889042025	-0.351844095578235
229.7158	0.85005889042025	-0.350102680791186
229.7358	0.85005889042025	-0.349285330169743
229.7558	0.85005889042025	-0.348457044772427
229.7758	0.85005889042025	-0.348107545778807
229.7958	0.85005889042025	-0.347246388407879
229.8158	0.85005889042025	-0.34663839417763
229.8358	0.85005889042025	-0.34442426123041
229.8558	0.85005889042025	-0.343090739845983
229.8758	0.85005889042025	-0.342053881955161
229.8958	0.85005889042025	-0.341725500449007
229.9158	0.85005889042025	-0.341658160852174
229.9358	0.85005889042025	-0.341462691785506
229.9558	0.85005889042025	-0.341014815621614
229.9758	0.85005889042025	-0.340081277037757
229.9958	0.85005889042025	-0.339469789090908
230.0158	0.85005889042025	-0.33968147330011
230.0358	0.85005889042025	-0.339121444058352
230.0558	0.85005889042025	-0.338772824462646
230.0758	0.85005889042025	-0.338398738140015
230.0958	0.85005889042025	-0.337133204958122
230.1158	0.85005889042025	-0.336421342294608
230.1358	0.85005889042025	-0.335726773130347
230.1558	0.85005889042025	-0.335295076296404
230.1758	0.85005889042025	-0.335070917370185
230.1958	0.85005889042025	-0.334567420283021
230.2158	0.85005889042025	-0.333931953821103
230.2358	0.85005889042025	-0.333939832589745
230.2558	0.85005889042025	-0.334152857781287
230.2758	0.85005889042025	-0.33448006145132
230.2958	0.85005889042025	-0.333982314273595
230.3158	0.85005889042025	-0.334902092866561
230.3358	0.85005889042025	-0.335901534564685
230.3558	0.85005889042025	-0.335933917099639
230.3758	0.85005889042025	-0.335814724859284
230.3958	0.85005889042025	-0.33548069690227
230.4158	0.85005889042025	-0.334857760865833
230.4358	0.85005889042025	-0.334618950613281
230.4558	0.85005889042025	-0.334986495170433
230.4758	0.85005889042025	-0.335529593017963
230.4958	0.85005889042025	-0.335565970645703
230.5158	0.85005889042025	-0.335032800842497
230.5358	0.85005889042025	-0.334158926024812
230.5558	0.85005889042025	-0.33441962572499
230.5758	0.85005889042025	-0.334614426290076
230.5958	0.85005889042025	-0.334662689716773
230.6158	0.85005889042025	-0.33445232659403
230.6358	0.85005889042025	-0.334506021596079
230.6558	0.85005889042025	-0.33436575961837
230.6758	0.85005889042025	-0.334214363905984
230.6958	0.85005889042025	-0.334420441456087
230.7158	0.85005889042025	-0.33449156922855
230.7358	0.85005889042025	-0.33445988304941
230.7558	0.85005889042025	-0.334896331019594
230.7758	0.85005889042025	-0.334378763565805
230.7958	0.85005889042025	-0.334923373500247
230.8158	0.85005889042025	-0.335627516562161
230.8358	0.85005889042025	-0.335652342641736
230.8558	0.85005889042025	-0.33530433185997
230.8758	0.85005889042025	-0.335233287650205
230.8958	0.85005889042025	-0.335440976766621
230.9158	0.85005889042025	-0.33507349189711
230.9358	0.85005889042025	-0.334507243203136
230.9558	0.85005889042025	-0.333900056745631
230.9758	0.85005889042025	-0.333832223730964
230.9958	0.85005889042025	-0.333783411177968
231.0158	0.85005889042025	-0.334019587215954
231.0358	0.85005889042025	-0.334295602764871
231.0558	0.85005889042025	-0.334266570696178
231.0758	0.85005889042025	-0.334355099405646
231.0958	0.85005889042025	-0.334086071289929
231.1158	0.85005889042025	-0.33391984120911
231.1358	0.85005889042025	-0.334389567028868
231.1558	0.85005889042025	-0.334693886457255
231.1758	0.85005889042025	-0.334566636385333
231.1958	0.85005889042025	-0.334683588349555
231.2158	0.85005889042025	-0.335006968031374
231.2358	0.85005889042025	-0.335071979810199
231.2558	0.85005889042025	-0.335053584079173
231.2758	0.85005889042025	-0.335093061485081
231.2958	0.85005889042025	-0.335265662226807
231.3158	0.85005889042025	-0.334962067008467
231.3358	0.85005889042025	-0.335482817803121
231.3558	0.85005889042025	-0.33554694222568
231.3758	0.85005889042025	-0.33543968751357
231.3958	0.85005889042025	-0.334810746900426
231.4158	0.85005889042025	-0.333999030792315
231.4358	0.85005889042025	-0.334062980131127
231.4558	0.85005889042025	-0.333414589305295
231.4758	0.85005889042025	-0.333489915108524
231.4958	0.85005889042025	-0.333129099338127
231.5158	0.85005889042025	-0.33344043007477
231.5358	0.85005889042025	-0.333864757474609
231.5558	0.85005889042025	-0.333974562838588
231.5758	0.85005889042025	-0.333830671852292
231.5958	0.85005889042025	-0.333812610372057
231.6158	0.85005889042025	-0.333725924021114
231.6358	0.85005889042025	-0.334059112371975
231.6558	0.85005889042025	-0.334371736340845
231.6758	0.85005889042025	-0.33433892803405
231.6958	0.85005889042025	-0.334107148985635
231.7158	0.85005889042025	-0.334768185633055
231.7358	0.85005889042025	-0.334812931468095
231.7558	0.85005889042025	-0.334363519342236
231.7758	0.85005889042025	-0.333680951373037
231.7958	0.85005889042025	-0.333232152040294
231.8158	0.85005889042025	-0.33247638712707
231.8358	0.85005889042025	-0.332196189464091
231.8558	0.85005889042025	-0.331966121461391
231.8758	0.85005889042025	-0.331445231395573
231.8958	0.85005889042025	-0.330867367486616
231.9158	0.85005889042025	-0.330187485461272
231.9358	0.85005889042025	-0.329286325433194
231.9558	0.85005889042025	-0.328795927793691
231.9758	0.85005889042025	-0.328237514097422
231.9958	0.85005889042025	-0.328678534140925
232.0158	0.85005889042025	-0.329485487175266
232.0358	0.85005889042025	-0.329810052651557
232.0558	0.85005889042025	-0.33017375730379
232.0758	0.85005889042025	-0.330723575979723
232.0958	0.85005889042025	-0.330800230827763
232.1158	0.85005889042025	-0.330462343069949
232.1358	0.85005889042025	-0.330155910699063
232.1558	0.85005889042025	-0.33025390586843
232.1758	0.85005889042025	-0.330530363105892
232.1958	0.85005889042025	-0.330556227750424
232.2158	0.85005889042025	-0.330734466984658
232.2358	0.85005889042025	-0.330902034068641
232.2558	0.85005889042025	-0.331171814248637
232.2758	0.85005889042025	-0.330271231201091
232.2958	0.85005889042025	-0.331059768608525
232.3158	0.85005889042025	-0.331146896648013
232.3358	0.85005889042025	-0.331888256943821
232.3558	0.85005889042025	-0.331845345508954
232.3758	0.85005889042025	-0.331919397975838
232.3958	0.85005889042025	-0.331883489890875
232.4158	0.85005889042025	-0.331639840960208
232.4358	0.85005889042025	-0.331841127582308
232.4558	0.85005889042025	-0.3309232192021
232.4758	0.85005889042025	-0.330809971850811
232.4958	0.85005889042025	-0.331708469810091
232.5158	0.85005889042025	-0.330956668156244
232.5358	0.85005889042025	-0.330907111497321
232.5558	0.85005889042025	-0.330829231063047
232.5758	0.85005889042025	-0.330144080608571
232.5958	0.85005889042025	-0.329693128541568
232.6158	0.85005889042025	-0.328856725625045
232.6358	0.85005889042025	-0.328538976477382
232.6558	0.85005889042025	-0.328742837626407
232.6758	0.85005889042025	-0.328114366556041
232.6958	0.85005889042025	-0.328395049678502
232.7158	0.85005889042025	-0.328194125161426
232.7358	0.85005889042025	-0.328326078619475
232.7558	0.85005889042025	-0.328517592385118
232.7758	0.85005889042025	-0.328166987180547
232.7958	0.85005889042025	-0.327834948811574
232.8158	0.85005889042025	-0.328134437520198
232.8358	0.85005889042025	-0.328138766863775
232.8558	0.85005889042025	-0.327194607858955
232.8758	0.85006615187774	-0.327182363934151
232.8958	0.85006615187774	-0.325531415715323
232.9158	0.85006615187774	-0.325360601623658
232.9358	0.85006615187774	-0.324322597730125
232.9558	0.85006615187774	-0.323553355347511
232.9758	0.85006615187774	-0.323401641301039
232.9958	0.85006615187774	-0.323312758444899
233.0158	0.85006615187774	-0.323212312103065
233.0358	0.85006615187774	-0.323265151582256
233.0558	0.85006615187774	-0.323987196957362
233.0758	0.85005889042025	-0.324199764543654
233.0958	0.85005889042025	-0.324067011271212
233.1158	0.85005889042025	-0.324800078964065
233.1358	0.85005889042025	-0.325831517217064
233.1558	0.85005889042025	-0.326735446751696
233.1758	0.85005889042025	-0.327170637302238
233.1958	0.85005889042025	-0.32745501707928
233.2158	0.85005889042025	-0.327416534467392
233.2358	0.85005889042025	-0.326869178901453
233.2558	0.85005889042025	-0.326954528249234
233.2758	0.85005889042025	-0.326850023147796
233.2958	0.85005889042025	-0.326842928276842
233.3158	0.85005889042025	-0.326537005240494
233.3358	0.85005889042025	-0.326902393084209
233.3558	0.85005889042025	-0.326748872491796
233.3758	0.85005889042025	-0.32651931780281
233.3958	0.85005889042025	-0.326586800649982
233.4158	0.85005889042025	-0.326153428582909
233.4358	0.85005889042025	-0.326331265920358
233.4558	0.85005889042025	-0.326737293089398
233.4758	0.85005889042025	-0.327124275921709
233.4958	0.85005889042025	-0.327284740176385
233.5158	0.85005889042025	-0.327628875240648
233.5358	0.85005889042025	-0.327352489628355
233.5558	0.85005889042025	-0.32724595116794
233.5758	0.85005889042025	-0.328288431634565
233.5958	0.85005889042025	-0.327657732225593
233.6158	0.85005889042025	-0.32842615887711
233.6358	0.85005889042025	-0.327572235648298
233.6558	0.85005889042025	-0.327573711922625
233.6758	0.85005889042025	-0.327059375559814
233.6958	0.85005889042025	-0.327164015953238
233.7158	0.85005889042025	-0.326775843347278
233.7358	0.85005889042025	-0.32622289305977
233.7558	0.85005889042025	-0.325244155014799
233.7758	0.85005889042025	-0.325306771329623
233.7958	0.85005889042025	-0.32509155361206
233.8158	0.85005889042025	-0.324953332951681
233.8358	0.85005889042025	-0.324601931911894
233.8558	0.85005889042025	-0.325345815005338
233.8758	0.85005889042025	-0.32496009755102
233.8958	0.85005889042025	-0.324798260480596
233.9158	0.85005889042025	-0.324201324380678
233.9358	0.85005889042025	-0.323741454980076
233.9558	0.85005889042025	-0.323925527686446
233.9758	0.85005889042025	-0.324628083057104
233.9958	0.85005889042025	-0.324936485120151
234.0158	0.85005889042025	-0.325144715404514
234.0358	0.85005889042025	-0.326011960914847
234.0558	0.85005889042025	-0.326065791208882
234.0758	0.85005889042025	-0.326284279809184
234.0958	0.85006615187774	-0.326022975274242
234.1158	0.85006615187774	-0.326025704989034
234.1358	0.85006615187774	-0.326090099995566
234.1558	0.85006615187774	-0.326095491779157
234.1758	0.85006615187774	-0.326052795219799
234.1958	0.85006615187774	-0.325941051997068
234.2158	0.85006615187774	-0.325480438490539
234.2358	0.85006615187774	-0.324726830290751
234.2558	0.85006615187774	-0.325328469776797
234.2758	0.85006615187774	-0.325344732669444
234.2958	0.850058164274501	-0.325646477570906
234.3158	0.850058164274501	-0.325902422155666
234.3358	0.850058164274501	-0.325605034452014
234.3558	0.850058164274501	-0.325135141506861
234.3758	0.850058164274501	-0.325342452601549
234.3958	0.850058164274501	-0.325435155466728
234.4158	0.850058164274501	-0.325343137019835
234.4358	0.850058164274501	-0.325827247561128
234.4558	0.850058164274501	-0.326111694984163
234.4758	0.850058164274501	-0.325941147497295
234.4958	0.850058164274501	-0.325960080417092
234.5158	0.850058164274501	-0.325405908522526
234.5358	0.850058164274501	-0.325221238939744
234.5558	0.850058164274501	-0.325143052108911
234.5758	0.850058164274501	-0.324871907071519
234.5958	0.850058164274501	-0.324704069403563
234.6158	0.850058164274501	-0.324478426244666
234.6358	0.850058164274501	-0.323337142835928
234.6558	0.850058164274501	-0.322409855537696
234.6758	0.850058164274501	-0.321874127124269
234.6958	0.850065425731991	-0.321658328446999
234.7158	0.850065425731991	-0.321833841945617
234.7358	0.850065425731991	-0.321800313407951
234.7558	0.850065425731991	-0.322111230310282
234.7758	0.850065425731991	-0.321385846406443
234.7958	0.850065425731991	-0.321447686781931
234.8158	0.850065425731991	-0.321999156815937
234.8358	0.850065425731991	-0.322586272309285
234.8558	0.850065425731991	-0.321530748103463
234.8758	0.850065425731991	-0.322437912708249
234.8958	0.850058164274501	-0.322554200150065
234.9158	0.850058164274501	-0.322677880901041
234.9358	0.850058164274501	-0.323298986516479
234.9558	0.850058164274501	-0.323516540010402
234.9758	0.850058164274501	-0.323550490340732
234.9958	0.850058164274501	-0.323177426666355
235.0158	0.850058164274501	-0.323297072532784
235.0358	0.850058164274501	-0.323076618219498
235.0558	0.850058164274501	-0.323226012406314
235.0758	0.850058164274501	-0.323157427327367
235.0958	0.850058164274501	-0.323100091379204
235.1158	0.850058164274501	-0.324091419537298
235.1358	0.850058164274501	-0.324580539861278
235.1558	0.850058164274501	-0.324154943104268
235.1758	0.850058164274501	-0.324019798347001
235.1958	0.850058164274501	-0.323419050196397
235.2158	0.850058164274501	-0.322833522394306
235.2358	0.850058164274501	-0.323225932822793
235.2558	0.850058164274501	-0.323893328193592
235.2758	0.850058164274501	-0.32407836783975
235.2958	0.850058164274501	-0.324405241238168
235.3158	0.850058164274501	-0.325264369229295
235.3358	0.850058164274501	-0.326009346596161
235.3558	0.850058164274501	-0.326310255870646
235.3758	0.850058164274501	-0.327548105924539
235.3958	0.850058164274501	-0.328285017501486
235.4158	0.850058164274501	-0.328717351003603
235.4358	0.850058164274501	-0.32934025520663
235.4558	0.850058164274501	-0.329863998341699
235.4758	0.850058164274501	-0.33027663492221
235.4958	0.850058164274501	-0.330084385008992
235.5158	0.850058164274501	-0.330155667969322
235.5358	0.850058164274501	-0.330313637280595
235.5558	0.850058164274501	-0.329977018879952
235.5758	0.850058164274501	-0.330612107320142
235.5958	0.850058164274501	-0.330642448537766
235.6158	0.850058164274501	-0.331186266616167
235.6358	0.850058164274501	-0.331551029729237
235.6558	0.850058164274501	-0.332050627223841
235.6758	0.850058164274501	-0.332525474243215
235.6958	0.850065425731991	-0.333089462765176
235.7158	0.850065425731991	-0.333860830027817
235.7358	0.850065425731991	-0.333218606924911
235.7558	0.850065425731991	-0.333911723689903
235.7758	0.850065425731991	-0.334330054471388
235.7958	0.850065425731991	-0.335170114250729
235.8158	0.850065425731991	-0.335732662310948
235.8358	0.850065425731991	-0.336306742023451
235.8558	0.850065425731991	-0.336352510506745
235.8758	0.850065425731991	-0.336841439830273
235.8958	0.850065425731991	-0.336713970903667
235.9158	0.850065425731991	-0.336338018347455
235.9358	0.850065425731991	-0.335526035634546
235.9558	0.850065425731991	-0.335215898650727
235.9758	0.850065425731991	-0.334897027375409
235.9958	0.850065425731991	-0.334898527524792
236.0158	0.850065425731991	-0.335347430316113
236.0358	0.850065425731991	-0.335627385249351
236.0558	0.850065425731991	-0.335320061543022
236.0758	0.850065425731991	-0.335317343765758
236.0958	0.850057438128751	-0.33588106568292
236.1158	0.850057438128751	-0.336326279778013
236.1358	0.850057438128751	-0.336007396565167
236.1558	0.850057438128751	-0.336512958844717
236.1758	0.850057438128751	-0.336341894064959
236.1958	0.850057438128751	-0.336181915269764
236.2158	0.850057438128751	-0.336501956422851
236.2358	0.850057438128751	-0.335973796402331
236.2558	0.850057438128751	-0.33563319484643
236.2758	0.850057438128751	-0.335346948835807
236.2958	0.850064699586242	-0.335243979696337
236.3158	0.850064699586242	-0.334899291526599
236.3358	0.850064699586242	-0.335212166183563
236.3558	0.850064699586242	-0.335511416141621
236.3758	0.850064699586242	-0.336057581933911
236.3958	0.850064699586242	-0.335926173622984
236.4158	0.850064699586242	-0.336304334621922
236.4358	0.850064699586242	-0.335782604949951
236.4558	0.850064699586242	-0.336797820102064
236.4758	0.850064699586242	-0.336769822619152
236.4958	0.850072687189482	-0.3362048512407
236.5158	0.850072687189482	-0.335635057100837
236.5358	0.850072687189482	-0.335677379617643
236.5558	0.850072687189482	-0.335608141953819
236.5758	0.850072687189482	-0.334650107562003
236.5958	0.850072687189482	-0.333513798123367
236.6158	0.850072687189482	-0.332937541801547
236.6358	0.850072687189482	-0.333059957174529
236.6558	0.850072687189482	-0.331672903934272
236.6758	0.850072687189482	-0.33216135575667
236.6958	0.850065425731991	-0.331122500319455
236.7158	0.850065425731991	-0.330957408282996
236.7358	0.850065425731991	-0.330312137131212
236.7558	0.850065425731991	-0.330363492377724
236.7758	0.850065425731991	-0.330049232967485
236.7958	0.850065425731991	-0.329910168721776
236.8158	0.850065425731991	-0.329810227735305
236.8358	0.850065425731991	-0.329344497008334
236.8558	0.850065425731991	-0.329113493899255
236.8758	0.850065425731991	-0.328163899339908
236.8958	0.850064699586242	-0.327828761192766
236.9158	0.850064699586242	-0.327606034769937
236.9358	0.850064699586242	-0.32697344127315
236.9558	0.850064699586242	-0.326597329549895
236.9758	0.850064699586242	-0.325048845115173
236.9958	0.850064699586242	-0.323284991754199
237.0158	0.850064699586242	-0.323533037674437
237.0358	0.850064699586242	-0.323882799293679
237.0558	0.850064699586242	-0.323704353142289
237.0758	0.850064699586242	-0.324102171271071
237.0958	0.850057438128751	-0.323985477953295
237.1158	0.850057438128751	-0.324673445664437
237.1358	0.850057438128751	-0.324557058743219
237.1558	0.850057438128751	-0.324213436992672
237.1758	0.850057438128751	-0.324226568273742
237.1958	0.850057438128751	-0.324728581128227
237.2158	0.850057438128751	-0.325017815500088
237.2358	0.850057438128751	-0.325453045842392
237.2558	0.850057438128751	-0.326271920488274
237.2758	0.850057438128751	-0.326051641258735
237.2958	0.850065425731991	-0.325099492068344
237.3158	0.850065425731991	-0.325398356046323
237.3358	0.850065425731991	-0.325096249039837
237.3558	0.850065425731991	-0.324140904571052
237.3758	0.850065425731991	-0.323721905287986
237.3958	0.850065425731991	-0.323372048168518
237.4158	0.850065425731991	-0.322981098097653
237.4358	0.850065425731991	-0.323461293129682
237.4558	0.850065425731991	-0.323582383437028
237.4758	0.850065425731991	-0.324516721835277
237.4958	0.850065425731991	-0.324414934511104
237.5158	0.850065425731991	-0.324680576347976
237.5358	0.850065425731991	-0.324168878178907
237.5558	0.850065425731991	-0.324263614403064
237.5758	0.850065425731991	-0.324481565814594
237.5958	0.850065425731991	-0.324991206749628
237.6158	0.850065425731991	-0.324741529367197
237.6358	0.850065425731991	-0.323985485911647
237.6558	0.850065425731991	-0.323104189930568
237.6758	0.850065425731991	-0.32270281441837
237.6958	0.85005912301381	-0.321505715106732
237.7158	0.850057438128751	-0.320575849302399
237.7358	0.850057438128751	-0.319749175471396
237.7558	0.850057438128751	-0.319866569124162
237.7758	0.850057438128751	-0.319798139233083
237.7958	0.850057438128751	-0.319880854366296
237.8158	0.850057438128751	-0.320106680567293
237.8358	0.850057438128751	-0.318956276886976
237.8558	0.850057438128751	-0.317959047610753
237.8758	0.850057438128751	-0.316712164827155
237.8958	0.850062367977626	-0.316686176828165
237.9158	0.850065425731991	-0.315754042893465
237.9358	0.850065425731991	-0.314854164160085
237.9558	0.850065425731991	-0.314383192858214
237.9758	0.850065425731991	-0.314806708506133
237.9958	0.850065425731991	-0.314324977512136
238.0158	0.850065425731991	-0.314075694068137
238.0358	0.850065425731991	-0.313402278203927
238.0558	0.850065425731991	-0.313350879186477
238.0758	0.850065425731991	-0.311909649463866
238.0958	0.850065425731991	-0.311199350616553
238.1158	0.850065425731991	-0.310717106308843
238.1358	0.850065425731991	-0.310333119796121
238.1558	0.850065425731991	-0.309373847880543
238.1758	0.850065425731991	-0.308810356755593
238.1958	0.850065425731991	-0.308475158920811
238.2158	0.850065425731991	-0.307783995931275
238.2358	0.850065425731991	-0.307380774081374
238.2558	0.850065425731991	-0.307593079042044
238.2758	0.850065425731991	-0.307354559269347
238.2958	0.850065425731991	-0.306610544863092
238.3158	0.850065425731991	-0.307255191284231
238.3358	0.850065425731991	-0.307303311460589
238.3558	0.850065425731991	-0.307428945987021
238.3758	0.850065425731991	-0.306954465051846
238.3958	0.850065425731991	-0.306820792589728
238.4158	0.850065425731991	-0.306386572958149
238.4358	0.850065425731991	-0.306118993262526
238.4558	0.850065425731991	-0.30616491295451
238.4758	0.850065425731991	-0.30601833602436
238.4958	0.850065425731991	-0.306388459087612
238.5158	0.850065425731991	-0.305988516078802
238.5358	0.850065425731991	-0.306517261038205
238.5558	0.850065425731991	-0.306543237099667
238.5758	0.850065425731991	-0.30577602011768
238.5958	0.850065425731991	-0.305912330773539
238.6158	0.850065425731991	-0.30635726234713
238.6358	0.850065425731991	-0.306721472354725
238.6558	0.850065425731991	-0.306550530929426
238.6758	0.850065425731991	-0.306808759561257
238.6958	0.850065425731991	-0.306443499051177
238.7158	0.850058164274501	-0.306225730681746
238.7358	0.850058164274501	-0.305402037253628
238.7558	0.850058164274501	-0.306161459029671
238.7758	0.850058164274501	-0.305740927763814
238.7958	0.850058164274501	-0.305543445234048
238.8158	0.850058164274501	-0.305252758462917
238.8358	0.850058164274501	-0.304964976490326
238.8558	0.850058164274501	-0.30492712258826
238.8758	0.850058164274501	-0.305028539849058
238.8958	0.850058164274501	-0.30462365868273
238.9158	0.850058164274501	-0.303879688047412
238.9358	0.850058164274501	-0.303655751955055
238.9558	0.850058164274501	-0.303591293281705
238.9758	0.850058164274501	-0.303027595239599
238.9958	0.850058164274501	-0.302204677750817
239.0158	0.850058164274501	-0.301590452130824
239.0358	0.850058164274501	-0.301640510165934
239.0558	0.850058164274501	-0.301677198169408
239.0758	0.850058164274501	-0.301193513399956
239.0958	0.850058164274501	-0.301167895464341
239.1158	0.850058164274501	-0.301337790366331
239.1358	0.850058164274501	-0.301584172990967
239.1558	0.850058164274501	-0.301215335201589
[truncated: 13,001 more rows]
