# Supplementary material for: Unraveling the Local Relation Between Tissue Composition and Human Brain Mechanics Through Machine Learning
Source: Front Bioeng Biotechnol. 2021 Aug 17;9:704738. doi: 10.3389/fbioe.2021.704738 (PMC8415910; doi:10.3389/fbioe.2021.704738)
Supplement: Supplementary file 4 [file DataSheet2.ZIP › Mechanics_compRelax/compRelax_HBE_05_17_P2a_WM_37.txt]

346.802208	0.999953421724785	0.0571231876419012
346.822208	0.999953421724785	0.0340766612072243
346.842208	0.999752036846803	0.0244714839047465
346.862208	0.999618091224399	0.0325715848081689
346.882208	0.999450085238243	0.0368242061242788
346.902208	0.999237532160181	0.0388466809775143
346.922208	0.998975926336035	0.039051676587903
346.942208	0.998671004039181	0.0370871285057671
346.962208	0.998357427710516	0.0359324767092911
346.982208	0.997605307657978	0.0346711096117525
347.002208	0.997581317199748	0.0331089889542243
347.022208	0.99660869135795	0.0315072972098909
347.042208	0.996136914299363	0.0321764811760468
347.062208	0.995710557675335	0.0317330908079645
347.082208	0.995321503368879	0.031219157688115
347.102208	0.994650273372132	0.0295963341205468
347.122208	0.994606447449541	0.0290787822856972
347.142208	0.994297125358229	0.0280375512803637
347.162208	0.993974464942649	0.0274231346599183
347.182208	0.99364502950522	0.0271990394005169
347.202208	0.99299973513899	0.027483451010967
347.222208	0.99266529121373	0.0268309815296509
347.242208	0.992491582035352	0.0255236192487851
347.262208	0.991854809376292	0.0240359963122364
347.282208	0.991489725679365	0.0234538189764031
347.302208	0.990894463261596	0.0228934435463267
347.322208	0.989947640725674	0.0216555019713872
347.342208	0.989533206552205	0.021300734548635
347.362208	0.9894563722468	0.0213689535433816
347.382208	0.988811316064933	0.0216255427546667
347.402208	0.988482356996224	0.0221993041330819
347.422208	0.988132563412087	0.0213833740775018
347.442208	0.987753512848831	0.0211100524307915
347.462208	0.987431487591548	0.0210580565369297
347.482208	0.987051107165602	0.0195094368102234
347.502208	0.986128989640994	0.0190778792474423
347.522208	0.986073942588465	0.019477523818048
347.542208	0.985527706451853	0.0195394199020003
347.562208	0.98501619230222	0.0184023822741408
347.582208	0.984379340248371	0.0170394388617647
347.602208	0.98401004862772	0.0158218229182499
347.622208	0.983385952669697	0.0160369331980558
347.642208	0.983361869584216	0.0154250831461852
347.662208	0.982765191292742	0.0149012007399549
347.682208	0.982434512003643	0.0141476721236858
347.702208	0.982111044407727	0.0136474737734961
347.722208	0.981789561681494	0.0136579469649438
347.742208	0.981412641545024	0.012983958099376
347.762208	0.981170520524929	0.0123628684006425
347.782208	0.98049157600135	0.011757993844443
347.802208	0.980072966985319	0.0108915202942663
347.822208	0.979545428321115	0.00993537601109049
347.842208	0.979054173074708	0.00873241139390879
347.862208	0.97827664669023	0.00783870038345602
347.882208	0.977942302008455	0.00643341853756738
347.902208	0.977627865569595	0.00535220477095888
347.922208	0.977293143762574	0.00334993907504164
347.942208	0.976630409008069	0.00244063765270064
347.962208	0.976553687178611	0.00118600741327116
347.982208	0.975810631364286	-0.000170871734757105
348.002208	0.975810631364286	-0.00151891711188223
348.022208	0.974815550030146	-0.0021626602600508
348.042208	0.974735096645687	-0.00276189234456611
348.062208	0.973946507920848	-0.0032305398076061
348.082208	0.973564711621192	-0.00392183013077863
348.102208	0.972957500287938	-0.00474131756977569
348.122208	0.972861895731568	-0.00617655067403147
348.142208	0.972276610592069	-0.00760033170952459
348.162208	0.972266315734649	-0.00876233866729514
348.182208	0.97194717515464	-0.00963531817036076
348.202208	0.971265094536959	-0.0100489575032442
348.222208	0.970932225274981	-0.0106908781887686
348.242208	0.970811512117127	-0.0127005610689014
348.262208	0.969822358927108	-0.0136770270043318
348.282208	0.969641735786004	-0.0143297153403311
348.302208	0.96927188840184	-0.014928083943645
348.322208	0.968265797657197	-0.0161298309329407
348.342208	0.967804315456027	-0.0172749900591809
348.362208	0.96736387287349	-0.017921916548213
348.382208	0.967081028943739	-0.0189829240586778
348.402208	0.966982777894459	-0.0207644409822781
348.422208	0.96639808159963	-0.0220284541189127
348.442208	0.966189253460342	-0.0218974636214703
348.462208	0.965382178982527	-0.0217971088006867
348.482208	0.965313105517575	-0.0219816868624188
348.502208	0.964940108806851	-0.0217483758312121
348.522208	0.964410810224863	-0.0215100351214385
348.542208	0.963456372405587	-0.021915903123435
348.562208	0.963357294327274	-0.022367157607819
348.582208	0.962650998299471	-0.0232576574231747
348.602208	0.96207004017588	-0.0248228424599114
348.622208	0.961951973510935	-0.0261094135457487
348.642208	0.961406088034634	-0.0274788231192588
348.662208	0.961080886985861	-0.0286382595292813
348.682208	0.960714083068543	-0.0297664514487098
348.702208	0.96038512399984	-0.0301566136427094
348.722208	0.960061881355816	-0.0302217010258815
348.742208	0.959970630280283	-0.0310932161921506
348.762208	0.959493838117628	-0.0312979806141468
348.782208	0.958384428289781	-0.0313552329996117
348.802208	0.958240326750836	-0.0316244560949573
348.822208	0.957792454139451	-0.0317540021514801
348.842208	0.956931186103075	-0.0328941713909121
348.862208	0.956548542925693	-0.033318204331721
348.882208	0.956223725618388	-0.0334129047432939
348.902208	0.955905187115517	-0.0342386195928604
348.922208	0.955557576888031	-0.0342756617430079
348.942208	0.955187980920689	-0.0341107368319417
348.962208	0.954827515353893	-0.0340989783666202
348.982208	0.954134795834717	-0.0348897162584283
349.002208	0.954134795834717	-0.0340049743108635
349.022208	0.953597028475417	-0.0337434747962923
349.042208	0.952595277979149	-0.0337222936420093
349.062208	0.952195161332323	-0.0344396714435707
349.082208	0.951816084304138	-0.0360653916860404
349.102208	0.951663606615131	-0.0380840913791786
349.122208	0.951128697468173	-0.0389836398409424
349.142208	0.950596540673844	-0.0390989643221465
349.162208	0.950267105236414	-0.0397444742244968
349.182208	0.949885163379652	-0.0398861886014739
349.202208	0.949527886836811	-0.0402243946933748
349.222208	0.949504068400621	-0.0405944620481623
349.242208	0.94913059532117	-0.0417428960363185
349.262208	0.948658037547171	-0.0421909870757187
349.282208	0.947882271080478	-0.0419236938807754
349.302208	0.947070988678938	-0.0418460760721205
349.322208	0.947070988678938	-0.0421262896518039
349.342208	0.946100466799005	-0.0429083847731639
349.362208	0.946100466799005	-0.0426814245069816
349.382208	0.945345627475002	-0.0424443611127278
349.402208	0.945016569162809	-0.0431611141836481
349.422208	0.944650817226425	-0.0442464225224423
349.442208	0.944499867887074	-0.045115295515795
349.462208	0.943916210340715	-0.0447356622217045
349.482208	0.943255804499969	-0.0454711054826786
349.502208	0.942734974695293	-0.0460341031897939
349.522208	0.942188738558682	-0.0461609434065799
349.542208	0.942188738558682	-0.0470884933304325
349.562208	0.941677224409049	-0.0482544277349987
349.582208	0.940909106306867	-0.0494677581058734
349.602208	0.940549950754061	-0.0501944750336996
349.622208	0.940024965955515	-0.0508349632158371
349.642208	0.939916009842413	-0.0510132223459477
349.662208	0.939643024098754	-0.0521518755192954
349.682208	0.939348839946882	-0.0526939228643415
349.702208	0.938655564664196	-0.0529921223199133
349.722208	0.938655564664196	-0.0534571367951908
349.742208	0.938282091584745	-0.0546239227434351
349.762208	0.937463637187418	-0.0556548437035431
349.782208	0.937280235228759	-0.056167843063192
349.802208	0.936503714511587	-0.0571200957121614
349.822208	0.93620554738789	-0.0575811509072351
349.842208	0.935629935179975	-0.0568347171619233
349.862208	0.935231432893831	-0.0572056082061604
349.882208	0.934848002384808	-0.0588577780320434
349.902208	0.934488079349056	-0.0606737665580459
349.922208	0.933829287868984	-0.06224378629372
349.942208	0.933454048255518	-0.0634678962526018
349.962208	0.933282972337586	-0.0643972447640458
349.982208	0.932738707838192	-0.0659417699185624
350.002208	0.932458960305147	-0.0668406896705062
350.022208	0.931847521199464	-0.0669217255914124
350.042208	0.931358627947981	-0.0666451688745496
350.062208	0.930461705035876	-0.0669354537488954
350.082208	0.930416291217539	-0.0690590962528402
350.102208	0.92974121718984	-0.0697470719223325
350.122208	0.929413230707278	-0.0706806662146512
350.142208	0.929112225219933	-0.0710312674400499
350.162208	0.928824902100935	-0.0714075104761155
350.182208	0.928520079047565	-0.0721750497713681
350.202208	0.927845170425675	-0.0731124203017905
350.222208	0.927845170425675	-0.074277113203416
350.242208	0.927057494740886	-0.0756446963351072
350.262208	0.926601325374234	-0.0765254869608211
350.282208	0.926116864998376	-0.0774785473825346
350.302208	0.925648521764331	-0.0790895168192701
350.322208	0.925205770116733	-0.079523119678556
350.342208	0.924428865658092	-0.0803999271490132
350.362208	0.924003733037039	-0.0819479022491973
350.382208	0.92399509885392	-0.0836315712329455
350.402208	0.923293043831006	-0.0858456643884031
350.422208	0.923257633755869	-0.0877297326379907
350.442208	0.922548889722123	-0.0902123326370966
350.462208	0.922030507923388	-0.0915447796439825
350.482208	0.921588437747712	-0.0927326154337027
350.502208	0.921417540468053	-0.0933640907820091
350.522208	0.920943090451625	-0.0942382322044932
350.542208	0.920005623268135	-0.0955155596642924
350.562208	0.920005623268135	-0.0969206823431365
350.582208	0.919103698484428	-0.0986353331918592
350.602208	0.919103698484428	-0.101385588490937
350.622208	0.918495276380666	-0.103445993928586
350.642208	0.918204314333912	-0.105754612411871
350.662208	0.917919836194792	-0.108092577318757
350.682208	0.917617533925923	-0.109998658370422
350.702208	0.916983963523282	-0.111415905598791
350.722208	0.916606256055176	-0.112758551233974
350.742208	0.916606256055176	-0.114860292352761
350.762208	0.915703444696341	-0.116969379030597
350.782208	0.915206817069329	-0.117836473332239
350.802208	0.914511927425966	-0.11860525015125
350.822208	0.914295834663635	-0.120098085808468
350.842208	0.913877166101517	-0.12131968490724
350.862208	0.913484228066715	-0.122626864146009
350.882208	0.913126117878604	-0.123484102028493
350.902208	0.912448152557402	-0.123996500532553
350.922208	0.912439617617767	-0.125328585434415
350.942208	0.91201871938537	-0.126544510228095
350.962208	0.911359954370229	-0.127228602221733
350.982208	0.910992237412853	-0.127975537343231
351.002208	0.910228419861654	-0.128955461182676
351.022208	0.910077669009274	-0.129577306924864
351.042208	0.909183372741377	-0.129976557557035
351.062208	0.908736221299314	-0.130564556427475
351.082208	0.908345082879691	-0.132408820978711
351.102208	0.908001184358505	-0.133572865274637
351.122208	0.907681223365695	-0.133959840148596
351.142208	0.907389434289911	-0.135858810412606
351.162208	0.906919668565931	-0.136534892324792
351.182208	0.906787092503608	-0.136411068323476
351.202208	0.90614392856417	-0.136232538609391
351.222208	0.906105567649439	-0.136680458544218
351.242208	0.905766221096063	-0.138101891865821
351.262208	0.905289428933408	-0.137915678362716
351.282208	0.904349606371229	-0.138294213404208
351.302208	0.904209659826153	-0.138970737004938
351.322208	0.903445312976365	-0.139509708446876
351.342208	0.903021205871318	-0.140892567635539
351.362208	0.902319428730158	-0.14217827126099
351.382208	0.901950190039363	-0.143785599751609
351.402208	0.901932524699188	-0.145562361559794
351.422208	0.901178088965354	-0.147836866566527
351.442208	0.901148196827935	-0.149491901399193
351.462208	0.90071459542957	-0.150441834188505
351.482208	0.900090631796196	-0.151783811322107
351.502208	0.899660159875693	-0.153310728622465
351.522208	0.899187066186883	-0.154805613555362
351.542208	0.898713668151386	-0.156984666086244
351.562208	0.898270559227239	-0.158459587492742
351.582208	0.897857229964567	-0.160633721761985
351.602208	0.897077784872729	-0.161764157936722
351.622208	0.896762647113247	-0.162856780001158
351.642208	0.896677529285032	-0.164563341184904
351.662208	0.89618920502952	-0.166369015686499
351.682208	0.895882205235736	-0.167714092598268
351.702208	0.895556481504615	-0.169196108875718
351.722208	0.895294577950014	-0.170758830802464
351.742208	0.894453628362952	-0.173118553844163
351.762208	0.894453628362952	-0.174852527571936
351.782208	0.893447001703491	-0.175323594374034
351.802208	0.892992645184484	-0.177395420047039
351.822208	0.892844560673708	-0.178813725736241
351.842208	0.892141493367251	-0.180344013398743
351.862208	0.891899445125711	-0.182824568101345
351.882208	0.891123705123949	-0.184808442045412
351.902208	0.890759547699541	-0.186667290276989
351.922208	0.890342883855801	-0.187519359209746
351.942208	0.8903428838558	-0.189800000105999
351.962208	0.889631400701891	-0.191312707768567
351.982208	0.889098820468696	-0.193252253691082
352.002208	0.888813131559064	-0.195231161623401
352.022208	0.888014816972785	-0.196626260757694
352.042208	0.887507537211808	-0.197985746266056
352.062208	0.887068854547056	-0.199421341475337
352.082208	0.88704286598668	-0.202139584302836
352.102208	0.886271969066945	-0.204545712496001
352.122208	0.886249923781004	-0.205939777044518
352.142208	0.885667271901952	-0.207881746285266
352.162208	0.885573268473791	-0.209443632585028
352.182208	0.885053543579903	-0.211241145796482
352.202208	0.884716797205812	-0.211858061339506
352.222208	0.88438624362513	-0.212995337717928
352.242208	0.883622062181151	-0.214523576104745
352.262208	0.883092763599163	-0.215412941854918
352.282208	0.882598729535203	-0.216949608136678
352.302208	0.882538058685239	-0.217954819640118
352.322208	0.881708991851343	-0.219435136809381
352.342208	0.881540436717908	-0.221339415294286
352.362208	0.881076347721221	-0.222587257059317
352.382208	0.88054828637467	-0.224267094096499
352.402208	0.880220524844003	-0.226939114814637
352.422208	0.879468126909709	-0.229256053755104
352.442208	0.879087944970733	-0.231071314091879
352.462208	0.879069247498323	-0.232106838958714
352.482208	0.878348977987954	-0.234131380082338
352.502208	0.877905319916534	-0.236295065035192
352.522208	0.877694764940617	-0.23790604243028
352.542208	0.876959476582984	-0.23982830679107
352.562208	0.876534754168334	-0.241134204735138
352.582208	0.876130588387357	-0.242828334972806
352.602208	0.875357382402558	-0.244091655732798
352.622208	0.875357382402558	-0.245663533743703
352.642208	0.874775339216874	-0.247730166591922
352.662208	0.874706980305011	-0.249457550804106
352.682208	0.874166751707305	-0.251601809419331
352.702208	0.873835490189767	-0.252977346924005
352.722208	0.873246116218725	-0.254094413067106
352.742208	0.872764242789683	-0.25667317781459
352.762208	0.872218006653071	-0.259150051779316
352.782208	0.871676831934152	-0.260597576558486
352.802208	0.871654832961836	-0.262547360901062
352.822208	0.871151787589515	-0.265621644487662
352.842208	0.87039205886986	-0.26852472004416
352.862208	0.870027219973525	-0.270660550764445
352.882208	0.869703838388629	-0.273231703348079
352.902208	0.869178562475864	-0.275195227785664
352.922208	0.868818639440112	-0.276725984990942
352.942208	0.868818639440112	-0.279273155080329
352.962208	0.868125443552213	-0.281548627026855
352.982208	0.868094558979953	-0.283153544136765
353.002208	0.867344225310127	-0.284777688625505
353.022208	0.867101363272013	-0.286449901561318
353.042208	0.866718541456357	-0.288625352937844
353.062208	0.866347900124322	-0.291386125199304
353.082208	0.866004411809538	-0.293877157072537
353.102208	0.865410803449841	-0.295985881645345
353.122208	0.865410803449841	-0.298172335443737
353.142208	0.86511608999939	-0.300516889866223
353.162208	0.86464003885475	-0.303688794579633
353.182208	0.864569853862779	-0.306421235107391
353.202208	0.864101530477436	-0.308325871718144
353.222208	0.863905901721533	-0.310194926536368
353.242208	0.863672163467727	-0.31215360831666
353.262208	0.863635456611065	-0.314696063082395
353.282208	0.86316488370675	-0.315664459248728
353.302208	0.862958199226717	-0.318077638541912
353.322208	0.862938767352525	-0.320638142850357
353.342208	0.862535594006392	-0.323811543733975
353.362208	0.862296728172573	-0.325397364777872
353.382208	0.862042142170868	-0.327409610247404
353.402208	0.861780145989018	-0.329031785043983
353.422208	0.861573600449861	-0.331610120040447
353.442208	0.861247843637576	-0.332709180411781
353.462208	0.860738016627175	-0.334625018403199
353.482208	0.860731803985068	-0.336443263122038
353.502208	0.860311997430996	-0.339323140081983
353.522208	0.860255011822413	-0.341432935053158
353.542208	0.859928249342822	-0.342898692417139
353.562208	0.859626628545877	-0.344606129019625
353.582208	0.859573136307936	-0.347395388202655
353.602208	0.859248921077771	-0.350967757196952
353.622208	0.859242337926657	-0.352582821205871
353.642208	0.859080392409265	-0.354849045547176
353.662208	0.858801736554545	-0.357292255682256
353.682208	0.858673732308724	-0.358559563576679
353.702208	0.858537722421851	-0.360864047696014
353.722208	0.858397954515043	-0.363191547369806
353.742208	0.858312274307085	-0.366719831072285
353.762208	0.858111802469157	-0.369228068902892
353.782208	0.857788056991484	-0.370418049468518
353.802208	0.857788056991484	-0.371929786212123
353.822208	0.857631384611215	-0.37352969353935
353.842208	0.857475559108678	-0.375001200812767
353.862208	0.85734090554942	-0.37619138829555
353.882208	0.857202864479238	-0.377929643616792
353.902208	0.856929322972067	-0.379318913258124
353.922208	0.856890260736716	-0.380130135948399
353.942208	0.856764175198253	-0.381131276754715
353.962208	0.856622038680293	-0.382261549783232
353.982208	0.856452530809412	-0.384003903655832
354.002208	0.856164221871802	-0.385321814732493
354.022208	0.85613579853795	-0.386796393929847
354.042208	0.855923298389747	-0.38677750080181
354.062208	0.85580871847921	-0.388120576188009
354.082208	0.855705346466149	-0.388037968492551
354.102208	0.855606480107266	-0.389531596005803
354.122208	0.855385464868124	-0.390052131924956
354.142208	0.855261106166286	-0.391238507357051
354.162208	0.855160830549928	-0.392285213708679
354.182208	0.855146645347931	-0.392575283707511
354.202208	0.854969647902114	-0.392095351301105
354.222208	0.854919556407561	-0.392573660203674
354.242208	0.854828192856078	-0.392993140967044
354.262208	0.854761315980244	-0.392828367264672
354.282208	0.854671189664196	-0.392831395417671
354.302208	0.854587448012293	-0.39353717790013
354.322208	0.854424046923802	-0.394191589219375
354.342208	0.854350944173396	-0.393570897438248
354.362208	0.854244720564224	-0.392168894433451
354.382208	0.854201549648631	-0.392534505111028
354.402208	0.854171042201611	-0.392775511868777
354.422208	0.854068715553248	-0.393017338336798
354.442208	0.854023685476386	-0.394047551003563
354.462208	0.853933400370763	-0.394241133940769
354.482208	0.853872094362504	-0.394402899386024
354.502208	0.853798415999892	-0.396031166301188
354.522208	0.853668327640903	-0.397817056339302
354.542208	0.853594318466677	-0.397810598136518
354.562208	0.853594318466677	-0.398059125537061
354.582208	0.853505436002297	-0.397378141279946
354.602208	0.853403770977161	-0.397671728870441
354.622208	0.853342795780516	-0.398051015976214
354.642208	0.853282667461603	-0.39911768187506
354.662208	0.853237035307603	-0.400330952558294
354.682208	0.853184601666824	-0.40003995143225
354.702208	0.853174267112011	-0.399957908779798
354.722208	0.853117526304022	-0.399119862463551
354.742208	0.853036609783301	-0.397960079865212
354.762208	0.852985691259714	-0.39648460535324
354.782208	0.852931405073899	-0.395791030982992
354.802208	0.852884634927947	-0.394714102789032
354.822208	0.852766072045582	-0.395397466593447
354.842208	0.852766072045582	-0.395928587120972
354.862208	0.852667252000325	-0.397007317881703
354.882208	0.852653437307335	-0.398308062792745
354.902208	0.852580447032879	-0.398421099247702
354.922208	0.852497611804798	-0.398039929991645
354.942208	0.85247903342457	-0.39801164202888
354.962208	0.852428538339848	-0.398217210244441
354.982208	0.852389813532344	-0.397613748295752
355.002208	0.852295777023022	-0.398152047256925
355.022208	0.852253869807792	-0.397804935768955
355.042208	0.852215045756804	-0.397381917518047
355.062208	0.852202898354347	-0.397648578023995
355.082208	0.852163941978713	-0.397731130010988
355.102208	0.852124985603079	-0.396968632331835
355.122208	0.852037757196767	-0.395764477941004
355.142208	0.851994566432477	-0.395026380569583
355.162208	0.851947141279531	-0.395049459790858
355.182208	0.851915945744355	-0.395827229547816
355.202208	0.851912419292552	-0.395964184830197
355.222208	0.851841407271546	-0.395951924988692
355.242208	0.851806202299612	-0.395298755172386
355.262208	0.851790468899262	-0.394604221820708
355.282208	0.851738015409787	-0.395285576141201
355.302208	0.85170236715029	-0.396406012646447
355.322208	0.851675121505782	-0.396711092097466
355.342208	0.851643112174037	-0.397241265581082
355.362208	0.851569963110006	-0.398172563888805
355.382208	0.851539971729104	-0.39991854279082
355.402208	0.851478817894188	-0.400575421199233
355.422208	0.851478817894188	-0.400295088244266
355.442208	0.851442719730896	-0.399768293081146
355.462208	0.851426311474854	-0.398426037405219
355.482208	0.851356867500898	-0.397405418531987
355.502208	0.85135585521736	-0.396537134456696
355.522208	0.851293722180067	-0.396544380536343
355.542208	0.851291657915597	-0.396757147081437
355.562208	0.851270485972317	-0.397274527513951
355.582208	0.851220738521843	-0.397594799459251
355.602208	0.85119193806275	-0.398249107319916
355.622208	0.851152769967683	-0.397478185724996
355.642208	0.851123129247092	-0.397003617247947
355.662208	0.851121237004661	-0.396317213353005
355.682208	0.851079779693227	-0.396402132949769
355.702208	0.85107909160507	-0.396151385168972
355.722208	0.851040889479915	-0.395615839797643
355.742208	0.851012849887535	-0.395596274188849
355.762208	0.851001178853802	-0.395209939962238
355.782208	0.850984280996572	-0.394488996818906
355.802208	0.850970691255479	-0.394124635602621
355.822208	0.85095312515879	-0.392525054567831
355.842208	0.850919031713877	-0.392140562699749
355.862208	0.850919031713877	-0.39097109478682
355.882208	0.850880075338243	-0.390516310773252
355.902208	0.850867372172275	-0.389888313224841
355.922208	0.850854986585457	-0.389518285661814
355.942208	0.850837433721232	-0.390274563888753
355.962208	0.850810631364286	-0.390277822833965
355.982208	0.850797928198318	-0.390172979502555
356.002208	0.850775909377308	-0.389397048124953
356.022208	0.850775909377308	-0.389033781182089
356.042208	0.85076320621134	-0.388820656511145
356.062208	0.850719168569319	-0.388703573234113
356.082208	0.850716522076409	-0.388390714493856
356.102208	0.850704182803216	-0.387356940464495
356.122208	0.850689527848727	-0.387015121280714
356.142208	0.850667509027717	-0.386365401410071
356.162208	0.850663274639061	-0.385385704383665
356.182208	0.85064125581805	-0.384331461472541
356.202208	0.850629545086924	-0.383972189622464
356.222208	0.850617649101293	-0.382987144583402
356.242208	0.850615002608383	-0.382751776318162
356.262208	0.850606533831072	-0.383249873663385
356.282208	0.850580280621405	-0.382679562230627
356.302208	0.850576013151588	-0.38276666639506
356.322208	0.850563872365363	-0.382117654817761
356.342208	0.850537089857115	-0.381174156356169
356.362208	0.850537089857115	-0.380545402764303
356.382208	0.850518167432809	-0.381179814744562
356.402208	0.850512106964045	-0.381234436894634
356.422208	0.850506602258792	-0.38158340267866
356.442208	0.850485430315513	-0.381608757988653
356.462208	0.850481195926857	-0.380895152446016
356.482208	0.850481195926857	-0.381076384020664
356.502208	0.85047611466047	-0.379136452118067
356.522208	0.85047611466047	-0.379237559003131
356.542208	0.850439897404997	-0.378482176090814
356.562208	0.850428689507524	-0.377770771032545
356.582208	0.850424455118868	-0.377461238883492
356.602208	0.850424455118868	-0.377612304324264
356.622208	0.850428689507524	-0.378257969414479
356.642208	0.850427233936423	-0.378143062746764
356.662208	0.850381264354578	-0.3777110197245
356.682208	0.850371948699535	-0.377265543003785
356.702208	0.850371948699535	-0.377142264149594
356.722208	0.850368243609461	-0.376690217809167
356.742208	0.850367714310879	-0.376539757203163
356.762208	0.850367714310879	-0.376594112748443
356.782208	0.850367714310879	-0.37596025387366
356.802208	0.850342307978943	-0.375926964086559
356.822208	0.850320289157933	-0.375475522580899
356.842208	0.850319561372382	-0.375654788442561
356.862208	0.850316054769277	-0.375742700379738
356.882208	0.850316054769277	-0.375215057652108
356.902208	0.850316054769277	-0.375499536908552
356.922208	0.850316054769277	-0.374904642125965
356.942208	0.850316054769277	-0.374693765689507
356.962208	0.85031155573133	-0.374278964437207
356.982208	0.85028980155961	-0.373797671152581
357.002208	0.85028980155961	-0.372053841005649
357.022208	0.850289305342189	-0.370804184736323
357.042208	0.850267782738599	-0.370824784930899
357.062208	0.850267782738599	-0.370523740364427
357.082208	0.850263548349943	-0.370449007458434
357.102208	0.850260802613549	-0.370256948545668
357.122208	0.850252565404367	-0.370236487622252
357.142208	0.850242376406664	-0.369257415326494
357.162208	0.850239610821573	-0.368694612599006
357.182208	0.850233060751621	-0.368724838420524
357.202208	0.850233060751621	-0.368456347493578
357.222208	0.850233060751621	-0.366487315876297
357.242208	0.850215527736093	-0.366109556774141
357.262208	0.850208878422656	-0.36608466702775
357.282208	0.850207654419685	-0.365971893198415
357.302208	0.850207654419685	-0.366005318277502
357.322208	0.850198338764643	-0.365592717509575
357.342208	0.850198338764643	-0.364925867285899
357.362208	0.850198338764643	-0.364238771014319
357.382208	0.850185635598675	-0.363868114741472
357.402208	0.850178093093881	-0.36337830602003
357.422208	0.850177166821363	-0.363082000652271
357.442208	0.850177166821363	-0.362454269708657
357.462208	0.850174884221228	-0.361438680513991
357.482208	0.850177166821363	-0.360954573951876
357.502208	0.850172932432707	-0.359925053661749
357.522208	0.850172932432707	-0.358601010674746
357.542208	0.850171086503902	-0.357575143268264
357.562208	0.850150715124728	-0.357873466078296
357.582208	0.850150913611696	-0.357648968922111
357.602208	0.850138210445729	-0.357345867121604
357.622208	0.850135153746418	-0.356931905475459
357.642208	0.850138210445729	-0.35645919527364
357.662208	0.850142444834385	-0.355488085309218
357.682208	0.85012466040203	-0.354437582823607
357.702208	0.85012466040203	-0.353301918011501
357.722208	0.850138210445729	-0.352826899887555
357.742208	0.850126036578343	-0.352479848087223
357.762208	0.85012466040203	-0.35171254754254
357.782208	0.850120426013374	-0.35113728601474
357.802208	0.850120426013374	-0.350619221163938
357.822208	0.850116191624718	-0.350100296811108
357.842208	0.850116191624718	-0.349652353001224
357.862208	0.850116191624718	-0.348513206410039
357.882208	0.850120426013374	-0.347494541312265
357.902208	0.850116357030525	-0.346501088274145
357.922208	0.850119764390146	-0.345885919589419
357.942208	0.850117349465366	-0.344618086443751
357.962208	0.850113611294131	-0.344252117640327
357.982208	0.850111957236062	-0.344196027174278
358.002208	0.850113545131808	-0.343932430633912
358.022208	0.850116191624718	-0.343816620693226
358.042208	0.850111957236062	-0.343702792382228
358.062208	0.850120426013374	-0.342825256722549
358.082208	0.850112751183935	-0.342164928368471
358.102208	0.850111957236062	-0.34107431578796
358.122208	0.850068766471772	-0.341379749385649
358.142208	0.850068766471772	-0.341682751706755
358.162208	0.850068766471772	-0.341810065445492
358.182208	0.850068766471772	-0.3410990145339
358.202208	0.850068766471772	-0.341157217942447
358.222208	0.850089938415051	-0.340714900687543
358.242208	0.850089938415051	-0.34134782843512
358.262208	0.850089938415051	-0.34136086023679
358.282208	0.850089938415051	-0.341443869829032
358.302208	0.850089938415051	-0.341945031139835
358.322208	0.850089938415051	-0.342161729110901
358.342208	0.850089938415051	-0.342138466847527
358.362208	0.850089938415051	-0.342819423250413
358.382208	0.850089938415051	-0.342590254541505
358.402208	0.850089938415051	-0.342363059503938
358.422208	0.850089938415051	-0.342300355647236
358.442208	0.850089938415051	-0.342653937275521
358.462208	0.850089938415051	-0.342319941151915
358.482208	0.850089938415051	-0.342237237956228
358.502208	0.850089938415051	-0.342108276838594
358.522208	0.850089938415051	-0.342559988928228
358.542208	0.850089938415051	-0.343482879236891
358.562208	0.850089938415051	-0.343590889992455
358.582208	0.850089938415051	-0.342942343978758
358.602208	0.850089938415051	-0.342459411273584
358.622208	0.850055216428073	-0.342007030682367
358.642208	0.850055216428073	-0.341303627747204
358.662208	0.850055216428073	-0.341619844912075
358.682208	0.850055216428073	-0.342004941614924
358.702208	0.850055216428073	-0.342314262867646
358.722208	0.850055216428073	-0.342456347308
358.742208	0.850055216428073	-0.342183602641823
358.762208	0.850055216428073	-0.341887890171302
358.782208	0.850055216428073	-0.341677483277621
358.802208	0.850055216428073	-0.341751269139707
358.822208	0.850029810096138	-0.341240315076568
358.842208	0.850029810096138	-0.341073790536716
358.862208	0.850029810096138	-0.340682048609811
358.882208	0.850029810096138	-0.340598247161527
358.902208	0.850029810096138	-0.340610530878092
358.922208	0.850029810096138	-0.339863595756595
358.942208	0.850029810096138	-0.339967587544318
358.962208	0.850029810096138	-0.339357460475687
358.982208	0.850029810096138	-0.339317995007308
359.002208	0.850029810096138	-0.339550450515658
359.022208	0.850007791275127	-0.339469967700226
359.042208	0.850007791275127	-0.339139481209924
359.062208	0.850007791275127	-0.338877046588975
359.082208	0.850007791275127	-0.339558671493442
359.102208	0.850007791275127	-0.340105438141322
359.122208	0.850007791275127	-0.340044457267866
359.142208	0.850007791275127	-0.340386077492844
359.162208	0.850007791275127	-0.339797430016704
359.182208	0.850007791275127	-0.339623249542075
359.202208	0.850007791275127	-0.339597516210352
359.222208	0.85001710693017	-0.339988525968859
359.242208	0.85001710693017	-0.34015386073506
359.262208	0.85001710693017	-0.340255516746423
359.282208	0.85001710693017	-0.339469768741421
359.302208	0.85001710693017	-0.338903337005347
359.322208	0.85001710693017	-0.338614651759787
359.342208	0.85001710693017	-0.338723128078954
359.362208	0.85001710693017	-0.338643262035814
359.382208	0.85001710693017	-0.338050957696856
359.402208	0.85001710693017	-0.33817343275748
359.422208	0.85001710693017	-0.337733757675492
359.442208	0.85001710693017	-0.337475851356922
359.462208	0.85001710693017	-0.337812827883413
359.482208	0.85001710693017	-0.337178511403384
359.502208	0.85001710693017	-0.336878051775794
359.522208	0.85001710693017	-0.336463501211589
359.542208	0.85001710693017	-0.3359410592671
359.562208	0.85001710693017	-0.336107142118404
359.582208	0.85001710693017	-0.335295159405495
359.602208	0.85001710693017	-0.335192249953666
359.622208	0.850001406610982	-0.334740175759008
359.642208	0.849999322497815	-0.334114028527474
359.662208	0.849999322497815	-0.334537102486848
359.682208	0.849999322497815	-0.334664388371353
359.702208	0.849999322497815	-0.334530592554778
359.722208	0.849999322497815	-0.33449617268167
359.742208	0.849999322497815	-0.333914361430037
359.762208	0.849999322497815	-0.333687134559062
359.782208	0.849999322497815	-0.332990870265788
359.802208	0.849999322497815	-0.332626087256838
359.822208	0.8500023328835	-0.332162767910573
359.842208	0.850003556886471	-0.331984174529666
359.862208	0.850003556886471	-0.331925139473317
359.882208	0.850003556886471	-0.331896417780359
359.902208	0.850003556886471	-0.333060095992086
359.922208	0.850003556886471	-0.333176303850379
359.942208	0.850003556886471	-0.333643550643438
359.962208	0.850003556886471	-0.333143563189578
359.982208	0.850003556886471	-0.333374041047414
360.002208	0.850003556886471	-0.333641135283555
360.022208	0.850008578606768	-0.333362274623738
360.042208	0.850012872541514	-0.3338904943319
360.062208	0.850012872541514	-0.333562315763727
360.082208	0.850012872541514	-0.332768740719373
360.102208	0.850012872541514	-0.332627794323378
360.122208	0.850012872541514	-0.332682519932031
360.142208	0.850012872541514	-0.332189874058042
360.162208	0.850012872541514	-0.33201736085819
360.182208	0.850012872541514	-0.332078170627073
360.202208	0.850012872541514	-0.33186019136131
360.222208	0.850007897134843	-0.33210184672476
360.242208	0.849999322497815	-0.332193288191121
360.262208	0.849999322497815	-0.332140564108036
360.282208	0.849999322497815	-0.332105666733799
360.302208	0.849999322497815	-0.33170394503328
360.322208	0.849999322497815	-0.331650624073784
360.342208	0.849999322497815	-0.331127652898875
360.362208	0.849999322497815	-0.331450049724202
360.382208	0.849999322497815	-0.331744970338684
360.402208	0.849999322497815	-0.332173137643442
360.422208	0.850000314932656	-0.332461277741882
360.442208	0.850004403764202	-0.332798695956917
360.462208	0.850004403764202	-0.332364874242947
360.482208	0.850004403764202	-0.332485375632233
360.502208	0.850004403764202	-0.331713570660222
360.522208	0.850004403764202	-0.330878186412776
360.542208	0.850004403764202	-0.330978883442703
360.562208	0.850004403764202	-0.331189835483506
360.582208	0.850004403764202	-0.330855903026717
360.602208	0.850004403764202	-0.330697125942699
360.622208	0.850004503007686	-0.330470567573305
360.642208	0.850008638152858	-0.330156936872884
360.662208	0.850008638152858	-0.329786113474642
360.682208	0.850008638152858	-0.329982481835106
360.702208	0.850008638152858	-0.330046940508456
360.722208	0.850008638152858	-0.330448148895259
360.742208	0.850008638152858	-0.329984455506442
360.762208	0.850008638152858	-0.330143328090684
360.782208	0.850008638152858	-0.329448166029188
360.802208	0.850008638152858	-0.329918568308878
360.822208	0.850008638152858	-0.329621606377066
360.842208	0.850008638152858	-0.32923726969685
360.862208	0.850008638152858	-0.329159062970138
360.882208	0.850008638152858	-0.329185667741419
360.902208	0.850008638152858	-0.328732340106297
360.922208	0.850008638152858	-0.328368965725677
360.942208	0.850008638152858	-0.327552005063491
360.962208	0.850008638152858	-0.327348259310574
360.982208	0.850008638152858	-0.326931174011202
361.002208	0.850008638152858	-0.325901383137102
361.022208	0.850008638152858	-0.325155896435697
361.042208	0.850012872541514	-0.324275778290741
361.062208	0.850012872541514	-0.323381597737508
361.082208	0.850012872541514	-0.323199283826967
361.102208	0.850012872541514	-0.323011438861671
361.122208	0.850012872541514	-0.323088344397805
361.142208	0.850012872541514	-0.323593894739826
361.162208	0.850012872541514	-0.323094233578406
361.182208	0.850012872541514	-0.323214579779825
361.202208	0.850012872541514	-0.323308456501947
361.222208	0.850012872541514	-0.322849836562635
361.242208	0.850012872541514	-0.322735980397406
361.262208	0.850012872541514	-0.322718850044373
361.282208	0.850012872541514	-0.322654550538066
361.302208	0.850012872541514	-0.323215335823281
361.322208	0.850012872541514	-0.322877153606436
361.342208	0.850012872541514	-0.322974452419991
361.362208	0.850012872541514	-0.324057273773734
361.382208	0.850012872541514	-0.324618063038123
361.402208	0.850012872541514	-0.324647250294684
361.422208	0.850012872541514	-0.32450676946229
361.442208	0.850000169375546	-0.324174659468147
361.462208	0.850000169375546	-0.324149626471417
361.482208	0.850000169375546	-0.323668635604173
361.502208	0.850000169375546	-0.323846031253078
361.522208	0.850000169375546	-0.323324373206275
361.542208	0.850000169375546	-0.323396702689914
361.562208	0.850000169375546	-0.32360157057049
361.582208	0.850000169375546	-0.323061815230867
361.602208	0.850000169375546	-0.323561563934162
361.622208	0.850000169375546	-0.324063357933964
361.642208	0.850000169375546	-0.324489905714056
361.662208	0.850000169375546	-0.324905041217148
361.682208	0.850000169375546	-0.325012021366107
361.702208	0.850000169375546	-0.324460475727755
361.722208	0.850000169375546	-0.324416577457219
361.742208	0.850000169375546	-0.324268018897379
361.762208	0.850000169375546	-0.324080114244444
361.782208	0.850000169375546	-0.323949521664611
361.802208	0.850000169375546	-0.322554856260512
361.822208	0.850000169375546	-0.322751678247049
361.842208	0.850000169375546	-0.321660822936795
361.862208	0.850000169375546	-0.321672505797772
361.882208	0.850000169375546	-0.321530672045511
361.902208	0.850000169375546	-0.321324960579608
361.922208	0.850000169375546	-0.320970149385918
361.942208	0.850000169375546	-0.320311333118752
361.962208	0.850000169375546	-0.319979374333299
361.982208	0.850000169375546	-0.319283344811417
362.002208	0.850000169375546	-0.319078815160807
362.022208	0.850000169375546	-0.318453746285993
362.042208	0.850000169375546	-0.31775850862015
362.062208	0.850000169375546	-0.317637665021722
362.082208	0.850000169375546	-0.317448578553488
362.102208	0.850000169375546	-0.317164787694506
362.122208	0.850000169375546	-0.316760650634104
362.142208	0.850000169375546	-0.316164379056594
362.162208	0.850000169375546	-0.3152645361358
362.182208	0.850000169375546	-0.315477983120004
362.202208	0.850000169375546	-0.315270234315948
362.222208	0.850000169375546	-0.31551601210582
362.242208	0.850008638152858	-0.315329205705484
362.262208	0.850008638152858	-0.314937264819771
362.282208	0.850008638152858	-0.314270832409584
362.302208	0.850008638152858	-0.313820099197266
362.322208	0.850008638152858	-0.313894362560482
362.342208	0.850008638152858	-0.313186749657023
362.362208	0.850008638152858	-0.313674592665482
362.382208	0.850008638152858	-0.313301282282187
362.402208	0.850008638152858	-0.312237369973182
362.422208	0.850008638152858	-0.312292847646118
362.442208	0.850000169375546	-0.312132001390537
362.462208	0.850000169375546	-0.312077323531996
362.482208	0.850000169375546	-0.312056747212478
362.502208	0.850000169375546	-0.311707013447467
362.522208	0.850000169375546	-0.311876156285179
362.542208	0.850000169375546	-0.312257623979441
362.562208	0.850000169375546	-0.311967963835739
362.582208	0.850000169375546	-0.311479364783827
362.602208	0.850000169375546	-0.311045137193895
362.622208	0.850000169375546	-0.310607734221451
362.642208	0.850008638152858	-0.309849864324078
362.662208	0.850008638152858	-0.309573430961674
362.682208	0.850008638152858	-0.309361102125948
362.702208	0.850008638152858	-0.309660360042358
362.722208	0.850008638152858	-0.309884451322582
362.742208	0.850008638152858	-0.310624454719347
362.762208	0.850008638152858	-0.311209485124428
362.782208	0.850008638152858	-0.311296306767358
362.802208	0.850008638152858	-0.311754202496623
362.822208	0.850008638152858	-0.311428089120835
362.842208	0.850000169375546	-0.311779032555375
362.862208	0.850000169375546	-0.311137585391803
362.882208	0.850000169375546	-0.311404480669142
362.902208	0.850000169375546	-0.311835381667868
362.922208	0.850000169375546	-0.311506848953022
362.942208	0.850000169375546	-0.311048583160382
362.962208	0.850000169375546	-0.310693385986613
362.982208	0.850000169375546	-0.309985152331687
363.002208	0.850000169375546	-0.310187624748258
363.022208	0.850000169375546	-0.31038708890771
363.042208	0.850000169375546	-0.31055823725017
363.062208	0.850000169375546	-0.310380411850247
363.082208	0.850000169375546	-0.310139341425678
363.102208	0.850000169375546	-0.309337652841297
363.122208	0.850000169375546	-0.30938178588322
363.142208	0.850000169375546	-0.308803209701745
363.162208	0.850000169375546	-0.309154710220934
363.182208	0.850000169375546	-0.30952771420767
363.202208	0.850000169375546	-0.309544597851784
363.222208	0.850000169375546	-0.309658481871247
363.242208	0.850005859335303	-0.310026285074844
363.262208	0.850008638152858	-0.310843981884606
363.282208	0.850008638152858	-0.310335482973107
363.302208	0.850008638152858	-0.309853811666754
363.322208	0.850008638152858	-0.308896811860717
363.342208	0.850008638152858	-0.308229014593134
363.362208	0.850008638152858	-0.308617640825167
363.382208	0.850008638152858	-0.307986833978441
363.402208	0.850008638152858	-0.307662161064395
363.422208	0.850008638152858	-0.307138159282882
363.442208	0.850008638152858	-0.307088188789645
363.462208	0.850008638152858	-0.306957799147796
363.482208	0.850008638152858	-0.306870121982009
363.502208	0.850008638152858	-0.30687351224003
363.522208	0.850008638152858	-0.306830736097151
363.542208	0.850008638152858	-0.306692197102686
363.562208	0.850008638152858	-0.306797502018515
363.582208	0.850008638152858	-0.307001379084245
363.602208	0.850008638152858	-0.306701158207222
363.622208	0.850008638152858	-0.30707611994859
363.642208	0.850008638152858	-0.307561599326454
363.662208	0.850008638152858	-0.307435749924514
363.682208	0.850008638152858	-0.307249313587552
363.702208	0.850008638152858	-0.307206680695011
363.722208	0.850008638152858	-0.30728799913742
363.742208	0.850008638152858	-0.307135047567186
363.762208	0.850008638152858	-0.30656109120914
363.782208	0.850008638152858	-0.306695308818382
363.802208	0.850008638152858	-0.306250046973176
363.822208	0.850008638152858	-0.305656544902215
363.842208	0.850007314906403	-0.305551271819795
363.862208	0.850000169375546	-0.305988631021302
363.882208	0.850000169375546	-0.306421995130027
363.902208	0.850000169375546	-0.307014176114523
363.922208	0.850000169375546	-0.307849230090355
363.942208	0.850000169375546	-0.308336356847118
363.962208	0.850000169375546	-0.308011357640633
363.982208	0.850000169375546	-0.307840969320809
364.002208	0.850000169375546	-0.30781102999997
364.022208	0.850000169375546	-0.308393812170563
364.042208	0.850000169375546	-0.308071777450259
364.062208	0.850008638152858	-0.307972142860345
364.082208	0.850008638152858	-0.308295056978564
364.102208	0.850008638152858	-0.308770305894722
364.122208	0.850008638152858	-0.308074618581982
364.142208	0.850008638152858	-0.308012141538322
364.162208	0.850008638152858	-0.308566420870641
364.182208	0.850008638152858	-0.308400815520467
364.202208	0.850008638152858	-0.30803775549476
364.222208	0.850008638152858	-0.308050982276054
364.242208	0.850008638152858	-0.308077857631313
364.262208	0.84999593498689	-0.308436703709549
364.282208	0.84999593498689	-0.308563364863412
364.302208	0.84999593498689	-0.309139342642906
364.322208	0.84999593498689	-0.309241687051731
364.342208	0.84999593498689	-0.308808271213721
364.362208	0.84999593498689	-0.309157240976922
364.382208	0.84999593498689	-0.309290276770866
364.402208	0.84999593498689	-0.308881173698717
364.422208	0.84999593498689	-0.309343112270881
364.442208	0.84999593498689	-0.309368861519306
364.462208	0.850004403764202	-0.309185644335794
364.482208	0.850004403764202	-0.30850553947659
364.502208	0.850004403764202	-0.30784918234024
364.522208	0.850004403764202	-0.307432124895104
364.542208	0.850004403764202	-0.307058890116155
364.562208	0.850004403764202	-0.30729278210707
364.582208	0.850004403764202	-0.307234447385711
364.602208	0.850004403764202	-0.307537803853485
364.622208	0.850004403764202	-0.307344077665943
364.642208	0.850004403764202	-0.307544186451921
364.662208	0.849995088109159	-0.307419483052693
364.682208	0.849995088109159	-0.307046876983563
364.702208	0.849995088109159	-0.306305894709484
364.722208	0.849995088109159	-0.306228941423237
364.742208	0.849995088109159	-0.307200505013735
364.762208	0.849995088109159	-0.307226823284337
364.782208	0.849995088109159	-0.306192543899619
364.802208	0.849995088109159	-0.306451743450412
364.822208	0.849995088109159	-0.306306117543345
364.842208	0.849995088109159	-0.305843900428854
364.862208	0.850008638152858	-0.305035085140106
364.882208	0.850008638152858	-0.304657771705674
364.902208	0.850008638152858	-0.304031680182603
364.922208	0.850008638152858	-0.303791600572883
364.942208	0.850008638152858	-0.303104607759881
364.962208	0.850008638152858	-0.303084309982689
364.982208	0.850008638152858	-0.303308683784414
365.002208	0.850008638152858	-0.303215781960432
365.022208	0.850008638152858	-0.302973983346641
365.042208	0.850008638152858	-0.302751268861341
365.062208	0.850000169375546	-0.302755956330766
365.082208	0.850000169375546	-0.303029667936733
365.102208	0.850000169375546	-0.302824469784543
365.122208	0.850000169375546	-0.30328455803983
365.142208	0.850000169375546	-0.304116217778464
365.162208	0.850000169375546	-0.304132353337475
365.182208	0.850000169375546	-0.304154875474098
365.202208	0.850000169375546	-0.303599979369485
365.222208	0.850000169375546	-0.303203824536305
365.242208	0.850000169375546	-0.303273169637885
365.262208	0.850008638152858	-0.303468686454665
365.282208	0.850008638152858	-0.303272843345445
365.302208	0.850008638152858	-0.302827736688103
365.322208	0.850008638152858	-0.302740111251608
365.342208	0.850008638152858	-0.302595141908594
365.362208	0.850008638152858	-0.302298661457087
365.382208	0.850008638152858	-0.301663163161761
365.402208	0.850008638152858	-0.301339902855226
365.422208	0.850008638152858	-0.301088359239211
365.442208	0.850008638152858	-0.300922996618778
365.462208	0.850000169375546	-0.301036212136659
365.482208	0.850000169375546	-0.3007228042701
365.502208	0.850000169375546	-0.300380539418597
365.522208	0.850000169375546	-0.300172858260533
365.542208	0.850000169375546	-0.300047947944148
365.562208	0.850000169375546	-0.300106867604392
365.582208	0.850000169375546	-0.299892696410138
365.602208	0.850000169375546	-0.298915645535826
365.622208	0.850000169375546	-0.298561435197726
365.642208	0.850000169375546	-0.297708220262257
365.662208	0.850008638152858	-0.296879449405458
365.682208	0.850008638152858	-0.296293543581641
365.702208	0.850008638152858	-0.295926154212356
365.722208	0.850008638152858	-0.295618802651794
365.742208	0.850008638152858	-0.295181407637703
365.762208	0.850008638152858	-0.294436096020043
365.782208	0.850008638152858	-0.293912551843781
365.802208	0.850008638152858	-0.293136409569843
365.822208	0.850008638152858	-0.293321608383043
365.842208	0.850008638152858	-0.293171959528956
365.862208	0.850008638152858	-0.292207992185602
365.882208	0.850008638152858	-0.291618019643828
365.902208	0.850008638152858	-0.291113826200849
365.922208	0.850008638152858	-0.290975279248031
365.942208	0.850008638152858	-0.290048970827114
365.962208	0.850008638152858	-0.289501543636009
365.982208	0.850008638152858	-0.289347390354597
366.002208	0.850008638152858	-0.289294332020723
366.022208	0.850008638152858	-0.289414280304534
366.042208	0.850008638152858	-0.289243844234594
366.062208	0.850004403764202	-0.28854760381638
366.082208	0.850004403764202	-0.288116893818105
366.102208	0.850004403764202	-0.28844459488515
366.122208	0.850004403764202	-0.288421666872566
366.142208	0.850004403764202	-0.288564682440123
366.162208	0.850004403764202	-0.288202286936821
366.182208	0.850004403764202	-0.28794346938693
366.202208	0.850004403764202	-0.288078343560225
366.222208	0.850004403764202	-0.288431742146404
366.242208	0.850004403764202	-0.288282761793901
366.262208	0.850004403764202	-0.289362551015474
366.282208	0.850008638152858	-0.289647046188617
366.302208	0.850008638152858	-0.289564780702301
366.322208	0.850008638152858	-0.28979316153434
366.342208	0.850008638152858	-0.289107354515812
366.362208	0.850008638152858	-0.288494461919807
366.382208	0.850008638152858	-0.288968302207633
366.402208	0.850008638152858	-0.28916212787458
366.422208	0.850008638152858	-0.289474174862917
366.442208	0.850008638152858	-0.289273974555887
366.462208	0.850008638152858	-0.289860015671694
366.482208	0.850008638152858	-0.289943542556827
366.502208	0.850008638152858	-0.29027374254645
366.522208	0.850008638152858	-0.290517148747377
366.542208	0.850008638152858	-0.291145130379085
366.562208	0.850008638152858	-0.291646009168386
366.582208	0.850008638152858	-0.291659160345338
366.602208	0.850008638152858	-0.291903549402755
366.622208	0.850008638152858	-0.291839174292103
366.642208	0.850008638152858	-0.29219906689365
366.662208	0.850008638152858	-0.292477772365599
366.682208	0.850008638152858	-0.292645506574977
366.702208	0.850008638152858	-0.293197283005541
366.722208	0.850008638152858	-0.293577787739193
366.742208	0.850008638152858	-0.292799592210394
366.762208	0.850008638152858	-0.292699917828719
366.782208	0.850008638152858	-0.293213092272116
366.802208	0.850008638152858	-0.293256286228483
366.822208	0.850008638152858	-0.293172974218858
366.842208	0.850008638152858	-0.293226681158433
366.862208	0.850008638152858	-0.292757078693135
366.882208	0.850008638152858	-0.292459591510081
366.902208	0.850008638152858	-0.292269764915097
366.922208	0.850008638152858	-0.292178279677799
366.942208	0.850008638152858	-0.292659612754186
366.962208	0.850008638152858	-0.29319080490688
366.982208	0.850008638152858	-0.293061195183542
367.002208	0.850008638152858	-0.292495077802378
367.022208	0.850008638152858	-0.292033720189921
367.042208	0.850008638152858	-0.291141401891097
367.062208	0.850008638152858	-0.291046848709039
367.082208	0.850004403764202	-0.29096085871391
367.102208	0.850004403764202	-0.290746026976428
367.122208	0.850004403764202	-0.291298404262584
367.142208	0.850004403764202	-0.29094895699825
367.162208	0.850004403764202	-0.290989118822445
367.182208	0.850004403764202	-0.290560462079025
367.202208	0.850004403764202	-0.289563801824985
367.222208	0.850004403764202	-0.289884571167293
367.242208	0.850004403764202	-0.289306906217142
367.262208	0.850004403764202	-0.289081553538098
367.282208	0.850008638152858	-0.290158927399784
367.302208	0.850008638152858	-0.290940015789595
367.322208	0.850008638152858	-0.29049523940387
367.342208	0.850008638152858	-0.291661456329938
367.362208	0.850008638152858	-0.292494687843123
367.382208	0.850008638152858	-0.292811159675264
367.402208	0.850008638152858	-0.292970350593595
367.422208	0.850008638152858	-0.293333271348138
367.442208	0.850008638152858	-0.293617181582401
367.462208	0.850008638152858	-0.294454121687696
367.482208	0.850000169375546	-0.294914552152126
367.502208	0.850000169375546	-0.295576177717605
367.522208	0.850000169375546	-0.296339877107938
367.542208	0.850000169375546	-0.296748856825629
367.562208	0.850000169375546	-0.296477301933101
367.582208	0.850000169375546	-0.295716511320483
367.602208	0.850000169375546	-0.295485548003166
367.622208	0.850000169375546	-0.295790798558756
367.642208	0.850000169375546	-0.295614322099526
367.662208	0.850000169375546	-0.295805664760598
367.682208	0.850008638152858	-0.296132577950779
367.702208	0.850008638152858	-0.295968039019794
367.722208	0.850008638152858	-0.295901483320649
367.742208	0.850008638152858	-0.295579317287535
367.762208	0.850008638152858	-0.295432640877981
367.782208	0.850008638152858	-0.295097701689644
367.802208	0.850008638152858	-0.295261194097321
367.822208	0.850008638152858	-0.294790787838451
367.842208	0.850008638152858	-0.29428986925739
367.862208	0.850008638152858	-0.294632782714592
367.882208	0.850008638152858	-0.293797159716583
367.902208	0.850008638152858	-0.292994420629713
367.922208	0.850008638152858	-0.292503266946755
367.942208	0.850008638152858	-0.291406884560924
367.962208	0.850008638152858	-0.289958122257992
367.982208	0.850008638152858	-0.289054172827478
368.002208	0.850008638152858	-0.288837634023457
368.022208	0.850008638152858	-0.2886542576729
368.042208	0.850008638152858	-0.289035693533755
368.062208	0.850008638152858	-0.289033373674099
368.082208	0.850000169375546	-0.289338994293066
368.102208	0.850000169375546	-0.289445393482316
368.122208	0.850000169375546	-0.288930507993208
368.142208	0.850000169375546	-0.289338580458754
368.162208	0.850000169375546	-0.288665558532974
368.182208	0.850000169375546	-0.289346650227846
368.202208	0.850000169375546	-0.290363154633012
368.222208	0.850000169375546	-0.291130538740393
368.242208	0.850000169375546	-0.29161530584574
368.262208	0.850000169375546	-0.292234967020262
368.282208	0.850004403764202	-0.293051589452481
368.302208	0.850004403764202	-0.293673212360809
368.322208	0.850004403764202	-0.294679987680454
368.342208	0.850004403764202	-0.295272872979119
368.362208	0.850004403764202	-0.295359845830741
368.382208	0.850004403764202	-0.296078898865432
368.402208	0.850004403764202	-0.297121244040072
368.422208	0.850004403764202	-0.297605732603093
368.442208	0.850004403764202	-0.298563408869064
368.462208	0.850004403764202	-0.299169067322952
368.482208	0.850008638152858	-0.299500727670199
368.502208	0.850008638152858	-0.300228916893174
368.522208	0.850008638152858	-0.300496468734565
368.542208	0.850008638152858	-0.300664210902295
368.562208	0.850008638152858	-0.301705286719764
368.582208	0.850008638152858	-0.302190881493735
368.602208	0.850008638152858	-0.302765959979435
368.622208	0.850008638152858	-0.303363095038157
368.642208	0.850008638152858	-0.303018096492686
368.662208	0.850008638152858	-0.30306480804071
368.682208	0.850009485030589	-0.302524455824676
368.702208	0.850009485030589	-0.302801872043573
368.722208	0.850009485030589	-0.302450188482284
368.742208	0.850009485030589	-0.302681303008294
368.762208	0.850009485030589	-0.302525649577501
368.782208	0.850009485030589	-0.303303502897155
368.802208	0.850009485030589	-0.302678258938592
368.822208	0.850009485030589	-0.302480211365821
368.842208	0.850009485030589	-0.302661522523991
368.862208	0.850009485030589	-0.302632749101743
368.882208	0.850004403764202	-0.302380154983241
368.902208	0.850004403764202	-0.301484104217254
368.922208	0.850004403764202	-0.301259571248485
368.942208	0.850004403764202	-0.301042570860038
368.962208	0.850004403764202	-0.301630271292269
368.982208	0.850004403764202	-0.301891341055823
369.002208	0.850004403764202	-0.301540397621284
369.022208	0.850004403764202	-0.301483228798516
369.042208	0.850004403764202	-0.301694399694003
369.062208	0.850004403764202	-0.301753172124733
369.082208	0.850009485030589	-0.30213775153469
369.102208	0.850009485030589	-0.301844816529073
369.122208	0.850009485030589	-0.301949369380625
369.142208	0.850009485030589	-0.301527592632653
369.162208	0.850009485030589	-0.301064615495528
369.182208	0.850009485030589	-0.300546069164425
369.202208	0.850009485030589	-0.300862210724951
369.222208	0.850009485030589	-0.300808937515568
369.242208	0.850009485030589	-0.300489306217617
369.262208	0.850009485030589	-0.300336096000939
369.282208	0.850000169375546	-0.299764706211465
369.302208	0.850000169375546	-0.300077560972549
369.322208	0.850000169375546	-0.299840612974404
369.342208	0.850000169375546	-0.299774479067922
369.362208	0.850000169375546	-0.298968950578619
369.382208	0.850000169375546	-0.298595286048655
369.402208	0.850000169375546	-0.298303505004102
369.422208	0.850000169375546	-0.298157540867066
369.442208	0.850000169375546	-0.297911794910604
369.462208	0.850000169375546	-0.297529053879997
369.482208	0.84999593498689	-0.297323123559409
369.502208	0.84999593498689	-0.297216740286861
369.522208	0.84999593498689	-0.296650396092659
369.542208	0.84999593498689	-0.296527391801618
369.562208	0.84999593498689	-0.295606881040252
369.582208	0.84999593498689	-0.294442180180273
369.602208	0.84999593498689	-0.294525770732225
369.622208	0.84999593498689	-0.293998653255838
369.642208	0.84999593498689	-0.293688910210453
369.662208	0.84999593498689	-0.293407463086184
369.682208	0.849999904726255	-0.293184533725375
369.702208	0.850000169375546	-0.293073244128718
369.722208	0.850000169375546	-0.293118646527813
369.742208	0.850000169375546	-0.292464091958228
369.762208	0.850000169375546	-0.292946499412159
369.782208	0.850000169375546	-0.2931614545041
369.802208	0.850000169375546	-0.293328786816693
369.822208	0.850000169375546	-0.292928306619113
369.842208	0.850000169375546	-0.291929374255528
369.862208	0.850000169375546	-0.29107315106294
369.882208	0.850000169375546	-0.290640224663589
369.902208	0.850000169375546	-0.289272733052949
369.922208	0.850000169375546	-0.288318781295793
369.942208	0.850000169375546	-0.287194186551543
369.962208	0.850000169375546	-0.286499692991625
369.982208	0.850000169375546	-0.285684666209015
370.002208	0.850000169375546	-0.284943246225566
370.022208	0.850000169375546	-0.28454349023803
370.042208	0.850000169375546	-0.283509564999982
370.062208	0.850000169375546	-0.282575875207436
370.082208	0.850000169375546	-0.281511811689741
370.102208	0.850005250641933	-0.281116420858369
370.122208	0.850005250641933	-0.280769623725309
370.142208	0.850005250641933	-0.280710143001237
370.162208	0.850005250641933	-0.280132677009888
370.182208	0.850005250641933	-0.28014552179028
370.202208	0.850005250641933	-0.280430940132279
370.222208	0.850005250641933	-0.280259119309065
370.242208	0.850005250641933	-0.279948950491838
370.262208	0.850005250641933	-0.279154770612717
370.282208	0.850005250641933	-0.277756241428642
370.302208	0.850005250641933	-0.276650412478789
370.322208	0.850005250641933	-0.275661547430694
370.342208	0.850005250641933	-0.274595418720615
370.362208	0.850005250641933	-0.274381056525908
370.382208	0.850005250641933	-0.273564660906727
370.402208	0.850005250641933	-0.27301705067352
370.422208	0.850005250641933	-0.272439222577146
370.442208	0.850005250641933	-0.272021500609604
370.462208	0.850005250641933	-0.271737017373984
370.482208	0.850005250641933	-0.271950726983812
370.502208	0.850005250641933	-0.272055757336492
370.522208	0.850005250641933	-0.271876992851015
370.542208	0.850005250641933	-0.271757856319124
370.562208	0.850005250641933	-0.271478191865741
370.582208	0.850005250641933	-0.271998715847359
370.602208	0.850005250641933	-0.272270270739889
370.622208	0.850005250641933	-0.272039629735833
370.642208	0.850005250641933	-0.272454904510084
370.662208	0.850005250641933	-0.272738026867485
370.682208	0.850005250641933	-0.273079611279878
370.702208	0.850004403764202	-0.272597538076739
370.722208	0.850004403764202	-0.272541204880948
370.742208	0.850004403764202	-0.27188699252051
370.762208	0.850004403764202	-0.271852393584479
370.782208	0.850004403764202	-0.271622723499385
370.802208	0.850004403764202	-0.271322972165142
370.822208	0.850004403764202	-0.269841592555863
370.842208	0.850004403764202	-0.2700349208258
370.862208	0.850004403764202	-0.269619208342178
370.882208	0.850004403764202	-0.269608568025336
370.902208	0.850004403764202	-0.270023548340558
370.922208	0.850004403764202	-0.270376747967935
370.942208	0.850004403764202	-0.270586848465056
370.962208	0.850004403764202	-0.270929670401211
370.982208	0.850004403764202	-0.270319702499626
371.002208	0.850004403764202	-0.270016338073498
371.022208	0.850004403764202	-0.269769943511334
371.042208	0.850004403764202	-0.269613247536408
371.062208	0.850004403764202	-0.269384799058372
371.082208	0.850004403764202	-0.269758320337999
371.102208	0.850000169375546	-0.270010950269085
371.122208	0.850000169375546	-0.270821022977473
371.142208	0.850000169375546	-0.271142003216114
371.162208	0.850000169375546	-0.271579095812823
371.182208	0.850000169375546	-0.271802287799255
371.202208	0.850000169375546	-0.271892774263356
371.222208	0.850000169375546	-0.272111394176468
371.242208	0.850000169375546	-0.272972213317429
371.262208	0.850000169375546	-0.273194828323329
371.282208	0.850000169375546	-0.273648530001003
371.302208	0.850000169375546	-0.274401024031489
371.322208	0.850000169375546	-0.274717615238912
371.342208	0.850000169375546	-0.275045001951047
371.362208	0.850000169375546	-0.27469277722181
371.382208	0.850000169375546	-0.274603337281017
371.402208	0.850000169375546	-0.274993563141837
371.422208	0.850000169375546	-0.275085370692397
371.442208	0.850000169375546	-0.275667022776985
371.462208	0.850000169375546	-0.275767457181289
371.482208	0.850000169375546	-0.276716538426921
371.502208	0.850004403764202	-0.276920574659696
371.522208	0.850004403764202	-0.277207584672125
371.542208	0.850004403764202	-0.277073888334951
371.562208	0.850004403764202	-0.277499449279376
371.582208	0.850004403764202	-0.277982954985905
371.602208	0.850004403764202	-0.27802065767928
371.622208	0.850004403764202	-0.278282121381266
371.642208	0.850004403764202	-0.278974060310138
371.662208	0.850004403764202	-0.27940660072941
371.682208	0.850004403764202	-0.279156712450646
371.702208	0.850004403764202	-0.278838656906425
371.722208	0.850004403764202	-0.278158949964827
371.742208	0.850004403764202	-0.277535807011236
371.762208	0.850004403764202	-0.27734152373904
371.782208	0.850004403764202	-0.276908891798717
371.802208	0.850004403764202	-0.27640973599266
371.822208	0.850004403764202	-0.275939409317314
371.842208	0.850004403764202	-0.275106149949895
371.862208	0.850004403764202	-0.274443808132721
371.882208	0.850004403764202	-0.273988423263563
371.902208	0.850008638152858	-0.27356641572338
371.922208	0.850008638152858	-0.27245455434259
371.942208	0.850008638152858	-0.271444225618708
371.962208	0.850008638152858	-0.270913538821376
371.982208	0.850008638152858	-0.271464718375528
372.002208	0.850008638152858	-0.271050207603082
372.022208	0.850008638152858	-0.270966927426864
372.042208	0.850008638152858	-0.270579335780614
372.062208	0.850008638152858	-0.270071883392424
372.082208	0.850008638152858	-0.269256665609361
372.102208	0.850004403764202	-0.268467145345435
372.122208	0.850004403764202	-0.268279372005308
372.142208	0.850004403764202	-0.268101916668762
372.162208	0.850004403764202	-0.267673415113213
372.182208	0.850004403764202	-0.26732227271987
372.202208	0.850004403764202	-0.267343135540068
372.222208	0.850004403764202	-0.267329725716673
372.242208	0.850004403764202	-0.267118415550023
372.262208	0.850004403764202	-0.266826741943223
372.282208	0.850004403764202	-0.266422202986039
372.302208	0.850003556886471	-0.266325560736539
372.322208	0.850003556886471	-0.266721946361932
372.342208	0.850003556886471	-0.266939352626339
372.362208	0.850003556886471	-0.266844043400825
372.382208	0.850003556886471	-0.266535613483547
372.402208	0.850003556886471	-0.266344481718806
372.422208	0.850003556886471	-0.265682084193168
372.442208	0.850003556886471	-0.266028113345245
372.462208	0.850003556886471	-0.266254918423558
372.482208	0.850003556886471	-0.265873968022186
372.502208	0.850003556886471	-0.265708887923256
372.522208	0.850003556886471	-0.264976377315052
372.542208	0.850003556886471	-0.264790458270982
372.562208	0.850003556886471	-0.264644036528698
372.582208	0.850003556886471	-0.264502501214643
372.602208	0.850003556886471	-0.263659874866728
372.622208	0.850003556886471	-0.263176544243947
372.642208	0.850003556886471	-0.262630541597876
372.662208	0.850003556886471	-0.262549652906485
372.682208	0.850003556886471	-0.262330559471419
372.702208	0.850003556886471	-0.263059687779951
372.722208	0.850003556886471	-0.263110525733573
372.742208	0.850003556886471	-0.263193941201779
372.762208	0.850003556886471	-0.263672687813711
372.782208	0.850003556886471	-0.263620771503371
372.802208	0.850003556886471	-0.263509764428216
372.822208	0.850003556886471	-0.263236136384948
372.842208	0.850003556886471	-0.263056042854661
372.862208	0.850003556886471	-0.262766888066322
372.882208	0.850003556886471	-0.263075508984053
372.902208	0.850007791275127	-0.263912067088443
372.922208	0.850007791275127	-0.264005140016997
372.942208	0.850007791275127	-0.26371923223634
372.962208	0.850007791275127	-0.263330112586474
372.982208	0.850007791275127	-0.263847246310073
373.002208	0.850007791275127	-0.263518057031171
373.022208	0.850007791275127	-0.263867257586586
373.042208	0.850007791275127	-0.264215590681614
373.062208	0.850007791275127	-0.263951429098244
373.082208	0.850007791275127	-0.263872617536767
373.102208	0.850007791275127	-0.264535178208627
373.122208	0.850003556886471	-0.264872727736473
373.142208	0.850003556886471	-0.264909057614099
373.162208	0.850003556886471	-0.265345016145628
373.182208	0.850003556886471	-0.266107744616994
373.202208	0.850003556886471	-0.266602077661644
373.222208	0.850003556886471	-0.266530325158534
373.242208	0.850003556886471	-0.266610688598683
373.262208	0.850003556886471	-0.26690735209229
373.282208	0.850003556886471	-0.267768230920892
373.302208	0.850003556886471	-0.267819017145224
373.322208	0.850003556886471	-0.267097572625705
373.342208	0.850003556886471	-0.266761511309713
373.362208	0.850003556886471	-0.265937141421663
373.382208	0.850003556886471	-0.265426541505193
373.402208	0.850003556886471	-0.265490065072163
373.422208	0.850003556886471	-0.264753694663162
373.442208	0.850003556886471	-0.264649671042029
373.462208	0.850003556886471	-0.264865187197798
373.482208	0.850003556886471	-0.264530669802126
373.502208	0.850003556886471	-0.264294485805787
373.522208	0.850003556886471	-0.263753719755442
373.542208	0.850003556886471	-0.263518574324061
373.562208	0.850003556886471	-0.263342312740341
373.582208	0.850003556886471	-0.263832579067033
373.602208	0.850003556886471	-0.26342488064404
373.622208	0.850003556886471	-0.262752861470632
373.642208	0.850003556886471	-0.261891926933566
373.662208	0.850003556886471	-0.26084068034203
373.682208	0.850003556886471	-0.260089598919055
373.702208	0.850003556886471	-0.259872634343193
373.722208	0.849999322497815	-0.260323272055286
373.742208	0.849999322497815	-0.260811771627797
373.762208	0.849999322497815	-0.261108665913614
373.782208	0.849999322497815	-0.261064652246974
373.802208	0.849999322497815	-0.26043745849213
373.822208	0.849999322497815	-0.260736998930044
373.842208	0.849999322497815	-0.260867225425674
373.862208	0.849999322497815	-0.261309431263648
373.882208	0.849999322497815	-0.261344559430099
373.902208	0.849999322497815	-0.26134969654642
373.922208	0.849999322497815	-0.261464070004541
373.942208	0.849999322497815	-0.26204491033721
373.962208	0.849999322497815	-0.262240391341404
373.982208	0.849999322497815	-0.263005292442912
374.002208	0.849999322497815	-0.263071179640474
374.022208	0.849999322497815	-0.263618033830227
374.042208	0.849999322497815	-0.263458472848521
374.062208	0.849999322497815	-0.263445285858985
374.082208	0.849999322497815	-0.263229455348307
374.102208	0.849999322497815	-0.263006852279938
374.122208	0.850003556886471	-0.262983017015206
374.142208	0.850003556886471	-0.263153262084692
374.162208	0.850003556886471	-0.263335301432084
374.182208	0.850003556886471	-0.264101646974511
374.202208	0.850003556886471	-0.264389393134516
374.222208	0.850003556886471	-0.264629615994578
374.242208	0.850003556886471	-0.265277203026842
374.262208	0.850003556886471	-0.266001102698001
374.282208	0.850003556886471	-0.267045349918811
374.302208	0.850003556886471	-0.267884395008249
374.322208	0.850003556886471	-0.267493922438513
374.342208	0.850003556886471	-0.267047502653067
374.362208	0.850003556886471	-0.266895167855126
374.382208	0.850003556886471	-0.266537340445966
374.402208	0.850003556886471	-0.266708576330298
374.422208	0.850003556886471	-0.266761009933527
374.442208	0.850003556886471	-0.266725567412165
374.462208	0.850003556886471	-0.266731424759358
374.482208	0.850003556886471	-0.266212882407429
374.502208	0.850003556886471	-0.26582669938951
374.522208	0.850003556886471	-0.265617295248204
374.542208	0.850003556886471	-0.265552649553578
374.562208	0.850003556886471	-0.265404345661005
374.582208	0.850003556886471	-0.26497701000405
374.602208	0.850003556886471	-0.264932845128718
374.622208	0.850003556886471	-0.264870384001761
374.642208	0.850003556886471	-0.26569558951679
374.662208	0.850003556886471	-0.265968242661917
374.682208	0.850003556886471	-0.265803950439851
374.702208	0.850003556886471	-0.265833169529819
374.722208	0.850003556886471	-0.266193416278037
374.742208	0.850003556886471	-0.266492288214369
374.762208	0.850003556886471	-0.26635945933758
374.782208	0.850003556886471	-0.265440954080961
374.802208	0.850003556886471	-0.265059653512094
374.822208	0.850003556886471	-0.265503713646123
374.842208	0.850003556886471	-0.265703062409471
374.862208	0.850003556886471	-0.266036505427601
374.882208	0.850003556886471	-0.265950479619888
374.902208	0.850003556886471	-0.26556858217461
374.922208	0.850003556886471	-0.26613431755487
374.942208	0.850003556886471	-0.265849110109203
374.962208	0.850003556886471	-0.266380135136502
374.982208	0.850003556886471	-0.266687538426352
375.002208	0.850003556886471	-0.266470653434011
375.022208	0.850003556886471	-0.266410496250006
375.042208	0.850003556886471	-0.266434618015414
375.062208	0.850003556886471	-0.266326901718879
375.082208	0.850003556886471	-0.267147200909798
375.102208	0.850003556886471	-0.267879098724884
375.122208	0.850003556886471	-0.267893877384852
375.142208	0.850003556886471	-0.268129739067928
375.162208	0.850003556886471	-0.268887469694136
375.182208	0.850003556886471	-0.269289907646349
375.202208	0.850003556886471	-0.269653516798355
375.222208	0.850003556886471	-0.270175123115868
375.242208	0.850003556886471	-0.269955846638702
375.262208	0.850003556886471	-0.269809221958439
375.282208	0.850003556886471	-0.2702179072171
375.302208	0.850003556886471	-0.270661740538092
375.322208	0.850003556886471	-0.270933020867472
375.342208	0.850003556886471	-0.270403806365291
375.362208	0.850003556886471	-0.270332555238371
375.382208	0.850003556886471	-0.271241713410373
375.402208	0.850003556886471	-0.271544779398295
375.422208	0.850003556886471	-0.271327611884452
375.442208	0.850003556886471	-0.271586998456523
375.462208	0.850003556886471	-0.270935495914995
375.482208	0.850003556886471	-0.270801389722684
375.502208	0.850003556886471	-0.270353529475497
375.522208	0.850003556886471	-0.27007177595467
375.542208	0.850003556886471	-0.269922146996465
375.562208	0.850003556886471	-0.270429814260162
375.582208	0.850003556886471	-0.270882608685691
375.602208	0.850003556886471	-0.270762449505547
375.622208	0.850003556886471	-0.270603433670965
375.642208	0.850003556886471	-0.269790153746652
375.662208	0.850003556886471	-0.26974767604198
375.682208	0.850003556886471	-0.269359105518412
375.702208	0.850003556886471	-0.268666697046758
375.722208	0.849999322497815	-0.268194177845396
375.742208	0.849999322497815	-0.268177974640391
375.762208	0.849999322497815	-0.267732131835475
375.782208	0.849999322497815	-0.267116032023549
375.802208	0.849999322497815	-0.267057550072674
375.822208	0.849999322497815	-0.266998292182464
375.842208	0.849999322497815	-0.267173869347899
375.862208	0.849999322497815	-0.266793034342634
375.882208	0.849999322497815	-0.266289481547004
375.902208	0.849999322497815	-0.265904595740489
375.922208	0.850003556886471	-0.264825900792342
375.942208	0.850003556886471	-0.264389138467247
375.962208	0.850003556886471	-0.264401099870549
375.982208	0.850003556886471	-0.264483862753873
376.002208	0.850003556886471	-0.264898656047823
376.022208	0.850003556886471	-0.265258007481421
376.042208	0.850003556886471	-0.265430154597076
376.062208	0.850003556886471	-0.266129096875851
376.082208	0.850003556886471	-0.266715054428958
376.102208	0.850003556886471	-0.267497575322157
376.122208	0.850003556886471	-0.268008581114587
376.142208	0.850003556886471	-0.268728012171007
376.162208	0.850003556886471	-0.269571800438339
376.182208	0.850003556886471	-0.269793273420702
376.202208	0.850003556886471	-0.269678927816814
376.222208	0.850003556886471	-0.271107802197695
376.242208	0.850003556886471	-0.27257313378983
376.262208	0.850003556886471	-0.273708161933767
376.282208	0.850003556886471	-0.274487045860027
376.302208	0.850003556886471	-0.275371441619272
376.322208	0.8500035833514	-0.276566698572383
376.342208	0.850004403764202	-0.277056555043939
376.362208	0.850004403764202	-0.27756816965031
376.382208	0.850004403764202	-0.27746457975937
376.402208	0.850004403764202	-0.277704042596799
376.422208	0.850004403764202	-0.27708565077945
376.442208	0.850004403764202	-0.276883170404522
376.462208	0.850004403764202	-0.276254878397083
376.482208	0.850004403764202	-0.276520460546313
376.502208	0.850004403764202	-0.277181998569919
376.522208	0.850004403764202	-0.277213768311757
376.542208	0.850004403764202	-0.277590906662441
376.562208	0.850004403764202	-0.277767582080475
376.582208	0.850004403764202	-0.277474889804599
376.602208	0.850004403764202	-0.276829841486675
376.622208	0.850004403764202	-0.275889625845352
376.642208	0.850004403764202	-0.274593011319086
376.662208	0.850004403764202	-0.273122514756394
376.682208	0.850004403764202	-0.272395192993801
376.702208	0.850004403764202	-0.271213739802518
376.722208	0.850007314906403	-0.270527869117171
376.742208	0.850008638152858	-0.269941469875517
376.762208	0.850008638152858	-0.268704228635567
376.782208	0.850008638152858	-0.267407661859409
376.802208	0.850008638152858	-0.26679899912758
376.822208	0.850008638152858	-0.265713722622195
376.842208	0.850008638152858	-0.264558746868559
376.862208	0.850008638152858	-0.264177661175202
376.882208	0.850008638152858	-0.263743182897178
376.902208	0.850008638152858	-0.263048371003173
376.922208	0.850008638152858	-0.262535081163673
376.942208	0.850008638152858	-0.261855230971739
376.962208	0.850008638152858	-0.261352525740614
376.982208	0.850008638152858	-0.261111343899118
377.002208	0.850008638152858	-0.261120897900892
377.022208	0.850008638152858	-0.261180545750358
377.042208	0.850008638152858	-0.260893010486684
377.062208	0.850008638152858	-0.261486922412779
377.082208	0.850008638152858	-0.261117674768264
377.102208	0.850008638152858	-0.261043717801608
377.122208	0.850008638152858	-0.261050904193615
377.142208	0.850008638152858	-0.262361087710318
377.162208	0.850008638152858	-0.262401683264706
377.182208	0.850008638152858	-0.262725815010805
377.202208	0.850008638152858	-0.26293786132503
377.222208	0.850008638152858	-0.263480780109636
377.242208	0.850008638152858	-0.26488117154812
377.262208	0.850008638152858	-0.265593662921454
377.282208	0.850008638152858	-0.266095353462677
377.302208	0.850008638152858	-0.266061116631669
377.322208	0.850008638152858	-0.266153107224328
377.342208	0.849990853720503	-0.265850964405258
377.362208	0.849990853720503	-0.265971107668698
377.382208	0.849990853720503	-0.265972329275754
377.402208	0.849990853720503	-0.266269720958583
377.422208	0.849990853720503	-0.266523437204737
377.442208	0.849990853720503	-0.266578441355716
377.462208	0.849990853720503	-0.266497998332045
377.482208	0.849990853720503	-0.265912207904333
377.502208	0.849990853720503	-0.265718644863008
377.522208	0.849990853720503	-0.265295761904083
377.542208	0.850000169375546	-0.264571627461536
377.562208	0.850000169375546	-0.264685969086249
377.582208	0.850000169375546	-0.264409296973277
377.602208	0.850000169375546	-0.264093366309083
377.622208	0.850000169375546	-0.263724496686297
377.642208	0.850000169375546	-0.263679754830434
377.662208	0.850000169375546	-0.263459614872057
377.682208	0.850000169375546	-0.263175911554951
377.702208	0.850000169375546	-0.263029378395736
377.722208	0.850000169375546	-0.262130430789558
377.742208	0.850000169375546	-0.260971165484106
377.762208	0.850000169375546	-0.260852948141892
377.782208	0.850000169375546	-0.260429289243634
377.802208	0.850000169375546	-0.260230461752352
377.822208	0.850000169375546	-0.260279532951793
377.842208	0.850000169375546	-0.259111803938817
377.862208	0.850000169375546	-0.258844888765597
377.882208	0.850000169375546	-0.258387538183455
377.902208	0.850000169375546	-0.258606002908701
377.922208	0.850000169375546	-0.259120924210396
377.942208	0.850000169375546	-0.258894258403246
377.962208	0.850000169375546	-0.259163525269529
377.982208	0.850000169375546	-0.259222377283781
378.002208	0.850000169375546	-0.259967549630273
378.022208	0.850000169375546	-0.260381757985337
378.042208	0.850000169375546	-0.260139115786217
378.062208	0.850000169375546	-0.260062246062668
378.082208	0.850000169375546	-0.260277081779326
378.102208	0.850000169375546	-0.260606406350212
378.122208	0.850000169375546	-0.260985239829909
378.142208	0.850004403764202	-0.261255187135301
378.162208	0.850004403764202	-0.26106841256837
378.182208	0.850004403764202	-0.261142341680796
378.202208	0.850004403764202	-0.26122565369042
378.222208	0.850004403764202	-0.261331567420193
378.242208	0.850004403764202	-0.260984356452818
378.262208	0.850004403764202	-0.261504080620043
378.282208	0.850004403764202	-0.261720018568477
378.302208	0.850004403764202	-0.26189350666647
378.322208	0.850004403764202	-0.262534627537601
378.342208	0.850004403764202	-0.263439142011116
378.362208	0.850004403764202	-0.263847278143478
378.382208	0.850004403764202	-0.263766982349323
378.402208	0.850004403764202	-0.263548457936436
378.422208	0.850004403764202	-0.263467788099729
378.442208	0.850004403764202	-0.263191008549005
378.462208	0.850004403764202	-0.263927156124145
378.482208	0.850004403764202	-0.264203048318604
378.502208	0.850004403764202	-0.263876063503254
378.522208	0.850004403764202	-0.263500063196929
378.542208	0.850008638152858	-0.264386914107817
378.562208	0.850008638152858	-0.264651549213141
378.582208	0.850008638152858	-0.264196446865484
378.602208	0.850008638152858	-0.263129100527523
378.622208	0.850008638152858	-0.262631655767179
378.642208	0.850008638152858	-0.262068331767626
378.662208	0.850008638152858	-0.262144162926217
378.682208	0.850008638152858	-0.262005182243206
378.702208	0.850008638152858	-0.261436402793244
378.722208	0.850008638152858	-0.261567831000052
378.742208	0.850008638152858	-0.261538926264993
378.762208	0.850008638152858	-0.261745429586936
378.782208	0.850008638152858	-0.261486325536367
378.802208	0.850008638152858	-0.262151385130805
378.822208	0.850008638152858	-0.262086819019701
378.842208	0.850008638152858	-0.261600643286022
378.862208	0.850008638152858	-0.261402114232947
378.882208	0.850008638152858	-0.260598551456629
378.902208	0.850008638152858	-0.260430331787767
378.922208	0.850008638152858	-0.25989007507196
378.942208	0.850004403764202	-0.259231513472062
378.962208	0.850004403764202	-0.258401918925815
378.982208	0.850004403764202	-0.257603517140875
379.002208	0.850004403764202	-0.257587819291232
379.022208	0.850004403764202	-0.257511088838845
379.042208	0.850004403764202	-0.257761048742778
379.062208	0.850004403764202	-0.257194577214942
379.082208	0.850004403764202	-0.257046364843423
379.102208	0.850004403764202	-0.256775633640342
379.122208	0.850004403764202	-0.256736267651363
379.142208	0.84999593498689	-0.256187925249758
379.162208	0.84999593498689	-0.255259523782224
379.182208	0.84999593498689	-0.254915691135343
379.202208	0.84999593498689	-0.254845235843639
379.222208	0.84999593498689	-0.254943513534509
379.242208	0.84999593498689	-0.255059379183659
379.262208	0.84999593498689	-0.254721352154683
379.282208	0.84999593498689	-0.254734009913799
379.302208	0.84999593498689	-0.254250134143895
379.322208	0.84999593498689	-0.253796022611083
379.342208	0.850000169375546	-0.253665497677247
379.362208	0.850000169375546	-0.253567665654098
379.382208	0.850000169375546	-0.254287956212552
379.402208	0.850000169375546	-0.25379965957802
379.422208	0.850000169375546	-0.252607036839476
379.442208	0.850000169375546	-0.252415582761475
379.462208	0.850000169375546	-0.252311471598469
379.482208	0.850000169375546	-0.252400541475885
379.502208	0.850000169375546	-0.252602524453799
379.522208	0.850000169375546	-0.252624139338276
379.542208	0.850000169375546	-0.252753040768271
379.562208	0.850000169375546	-0.253015125221726
379.582208	0.850000169375546	-0.252399196514369
379.602208	0.850000169375546	-0.252455470022519
379.622208	0.850000169375546	-0.251612354235944
379.642208	0.850000169375546	-0.251939896135948
379.662208	0.850000169375546	-0.25179592556613
379.682208	0.850000169375546	-0.251676347345694
379.702208	0.850000169375546	-0.251555925539929
379.722208	0.850000169375546	-0.251914349825501
379.742208	0.850000169375546	-0.252300532843422
379.762208	0.850000169375546	-0.252769188264811
379.782208	0.850000169375546	-0.253243470241182
379.802208	0.850000169375546	-0.253889238789978
379.822208	0.850000169375546	-0.253837939251929
379.842208	0.850000169375546	-0.25319301826764
379.862208	0.850000169375546	-0.253359224473404
379.882208	0.850000169375546	-0.253320479235894
379.902208	0.850000169375546	-0.253570618202751
379.922208	0.850000169375546	-0.254332781631115
379.942208	0.850007116419435	-0.254410554627634
379.962208	0.850008638152858	-0.254573147741515
379.982208	0.850008638152858	-0.253820717377846
380.002208	0.850008638152858	-0.252946452600905
380.022208	0.850008638152858	-0.253629645300747
380.042208	0.850008638152858	-0.253164407991612
380.062208	0.850008638152858	-0.252772101021703
380.082208	0.850008638152858	-0.253170034546591
380.102208	0.850008638152858	-0.252770990831576
380.122208	0.850008638152858	-0.252179593744765
380.142208	0.850008638152858	-0.252154739810959
380.162208	0.850008638152858	-0.252005329707436
380.182208	0.850008638152858	-0.251870503284255
380.202208	0.850008638152858	-0.252318132739231
380.222208	0.850008638152858	-0.252830165159089
380.242208	0.850008638152858	-0.253231250191434
380.262208	0.850008638152858	-0.253674649782234
380.282208	0.850008638152858	-0.253484150706492
380.302208	0.850008638152858	-0.253341162993168
380.322208	0.850008638152858	-0.252993629712531
380.342208	0.850008638152858	-0.252456922421789
380.362208	0.850008638152858	-0.252244207605979
380.382208	0.850008638152858	-0.252120419417251
380.402208	0.850008638152858	-0.251811830332929
380.422208	0.850008638152858	-0.251659209034308
380.442208	0.850008638152858	-0.251635425498869
380.462208	0.850008638152858	-0.251636981356716
380.482208	0.850008638152858	-0.251611072941249
380.502208	0.850008638152858	-0.251294724463565
380.522208	0.850008638152858	-0.250691262514874
380.542208	0.850007347987564	-0.250062735736041
380.562208	0.850004403764202	-0.249926210204673
380.582208	0.850004403764202	-0.249302971750855
380.602208	0.850004403764202	-0.249864007724163
380.622208	0.850004403764202	-0.25040058768127
380.642208	0.850004403764202	-0.250738614710248
380.662208	0.850004403764202	-0.251081810688953
380.682208	0.850004403764202	-0.251359596971227
380.702208	0.850004403764202	-0.25134424928908
380.722208	0.850004403764202	-0.251932733618999
380.742208	0.850004403764202	-0.252760788224101
380.762208	0.850004403764202	-0.253140524976769
380.782208	0.850004403764202	-0.253792544811188
380.802208	0.850004403764202	-0.254152349870859
380.822208	0.850004403764202	-0.254101165728919
380.842208	0.850004403764202	-0.253519732499016
380.862208	0.850004403764202	-0.25312094345127
380.882208	0.850004403764202	-0.252736845521619
380.902208	0.850004403764202	-0.253384675283622
380.922208	0.850004403764202	-0.253530778691819
380.942208	0.850004403764202	-0.254182726901069
380.962208	0.850004403764202	-0.25365683103174
380.982208	0.850004403764202	-0.253717322466536
381.002208	0.850004403764202	-0.25353060360807
381.022208	0.850004403764202	-0.25327469085672
381.042208	0.850004403764202	-0.252855393135447
381.062208	0.850004403764202	-0.25300894556127
381.082208	0.850004403764202	-0.253155582179062
381.102208	0.850004403764202	-0.253591632231637
381.122208	0.850004403764202	-0.253575735423192
381.142208	0.850004403764202	-0.254136882813429
381.162208	0.850008638152858	-0.254146221939694
381.182208	0.850008638152858	-0.254220266448224
381.202208	0.850008638152858	-0.254534955609481
381.222208	0.850008638152858	-0.254251510938818
381.242208	0.850008638152858	-0.253604584449785
381.262208	0.850008638152858	-0.252922414398195
381.282208	0.850008638152858	-0.252534989877338
381.302208	0.850008638152858	-0.251921066674727
381.322208	0.850008638152858	-0.251759305208647
381.342208	0.850008638152858	-0.251140487619458
381.362208	0.850004403764202	-0.251434477106735
381.382208	0.850004403764202	-0.25160608305444
381.402208	0.850004403764202	-0.25147874146147
381.422208	0.850004403764202	-0.251476485268632
381.442208	0.850004403764202	-0.251652122121709
381.462208	0.850004403764202	-0.252061448027719
381.482208	0.850004403764202	-0.252398854305225
381.502208	0.850004403764202	-0.252154512997921
381.522208	0.850004403764202	-0.252035141694642
381.542208	0.850004403764202	-0.251403351991423
381.562208	0.850004403764202	-0.251157781118707
381.582208	0.850004403764202	-0.251337882607348
381.602208	0.850004403764202	-0.251036368498099
381.622208	0.850004403764202	-0.251195551458078
381.642208	0.850004403764202	-0.25097535181206
381.662208	0.850004403764202	-0.249994839054557
381.682208	0.850004403764202	-0.249353272515704
381.702208	0.850004403764202	-0.248656419304373
381.722208	0.850004403764202	-0.247904884255323
381.742208	0.850004403764202	-0.247179146204811
381.762208	0.850004403764202	-0.246801999895775
381.782208	0.850004403764202	-0.247074863937233
381.802208	0.850004403764202	-0.246390752047716
381.822208	0.850004403764202	-0.246147039450232
381.842208	0.850004403764202	-0.246058228219262
381.862208	0.850004403764202	-0.246076675679576
381.882208	0.850004403764202	-0.246436138530106
381.902208	0.850004403764202	-0.246854345957133
381.922208	0.850004403764202	-0.246590689729125
381.942208	0.850004403764202	-0.246436930386146
381.962208	0.850004403764202	-0.245953536096549
381.982208	0.850004403764202	-0.24509353666586
382.002208	0.850004403764202	-0.244161943899107
382.022208	0.850004403764202	-0.243709312619799
382.042208	0.850004403764202	-0.242702366195583
382.062208	0.850004403764202	-0.24189132256823
382.082208	0.850004403764202	-0.240978316532955
382.102208	0.850004403764202	-0.239985631475818
382.122208	0.850004403764202	-0.239236082035634
382.142208	0.850004403764202	-0.23894257402866
382.162208	0.850000169375546	-0.238736989896392
382.182208	0.850000169375546	-0.238277215996015
382.202208	0.850000169375546	-0.238505179014568
382.222208	0.850000169375546	-0.238441436592914
382.242208	0.850000169375546	-0.238933497528019
382.262208	0.850000169375546	-0.239017438247466
382.282208	0.850000169375546	-0.239572696457101
382.302208	0.850000169375546	-0.239881623771392
382.322208	0.850000169375546	-0.239746204450973
382.342208	0.850000169375546	-0.239930185636294
382.362208	0.850000169375546	-0.24004037698035
382.382208	0.850000169375546	-0.239664014569003
382.402208	0.850000169375546	-0.239310787087394
382.422208	0.850000169375546	-0.238640240209138
382.442208	0.850000169375546	-0.237971332751429
382.462208	0.850000169375546	-0.238424732011724
382.482208	0.850000169375546	-0.238060211628392
382.502208	0.850000169375546	-0.237096884932387
382.522208	0.850000169375546	-0.236546692213902
382.542208	0.850000169375546	-0.23564261147058
382.562208	0.850000169375546	-0.234749823628977
382.582208	0.850000169375546	-0.234687891732441
382.602208	0.850000169375546	-0.234787514384824
382.622208	0.850000169375546	-0.234820517671247
382.642208	0.850000169375546	-0.23424621910406
382.662208	0.850000169375546	-0.23441123951535
382.682208	0.850000169375546	-0.235011828498911
382.702208	0.850000169375546	-0.235443222915472
382.722208	0.850000169375546	-0.235521974789307
382.742208	0.850000169375546	-0.235274255161509
382.762208	0.850000169375546	-0.235077325737216
382.782208	0.850000169375546	-0.234418716387207
382.802208	0.850000169375546	-0.234319786111463
382.822208	0.850000169375546	-0.234230393920783
382.842208	0.850000169375546	-0.234240441340389
382.862208	0.850000169375546	-0.234276830905657
382.882208	0.850000169375546	-0.23409809825359
382.902208	0.850000169375546	-0.234454847306031
382.922208	0.850000169375546	-0.234240353798515
382.942208	0.850000169375546	-0.234878852392607
382.962208	0.850004403764202	-0.23506236403515
382.982208	0.850004403764202	-0.235315594821824
383.002208	0.850004403764202	-0.236068156498301
383.022208	0.850004403764202	-0.23596535050505
383.042208	0.850004403764202	-0.236918315426539
383.062208	0.850004403764202	-0.236882085028313
383.082208	0.850004403764202	-0.237241599608131
383.102208	0.850004403764202	-0.237306659137069
383.122208	0.850004403764202	-0.238097074715615
383.142208	0.850004403764202	-0.238574870304466
383.162208	0.85000843966589	-0.239430544370754
383.182208	0.850008638152858	-0.240275275702816
383.202208	0.850008638152858	-0.239491266597762
383.222208	0.850008638152858	-0.239792175872247
383.242208	0.850008638152858	-0.240881471345476
383.262208	0.850008638152858	-0.241281680959081
383.282208	0.850008638152858	-0.241382505322644
383.302208	0.850008638152858	-0.24163881997078
383.322208	0.850008638152858	-0.242715600935232
383.342208	0.850008638152858	-0.243017827317
383.362208	0.850005330036721	-0.243363657510272
383.382208	0.850004403764202	-0.244171740630622
383.402208	0.850004403764202	-0.244302464523262
383.422208	0.850004403764202	-0.244408302648687
383.442208	0.850004403764202	-0.244447744242011
383.462208	0.850004403764202	-0.244461082440236
383.482208	0.850004403764202	-0.244037069395307
383.502208	0.850004403764202	-0.243626159777216
383.522208	0.850004403764202	-0.243715766843403
383.542208	0.850004403764202	-0.24415186862527
383.562208	0.850004403764202	-0.244125160395407
383.582208	0.850004403764202	-0.24376282060057
383.602208	0.850004403764202	-0.243637583991745
383.622208	0.850004403764202	-0.243329536075371
383.642208	0.850004403764202	-0.243366785142673
383.662208	0.850004403764202	-0.243409760244356
383.682208	0.850004403764202	-0.243528888817895
383.702208	0.850004403764202	-0.243654308468818
383.722208	0.850004403764202	-0.244717930297968
383.742208	0.850004403764202	-0.244137165569646
383.762208	0.850004403764202	-0.244491069511189
383.782208	0.850004403764202	-0.244422353119433
383.802208	0.850004403764202	-0.244719490134991
383.822208	0.850004403764202	-0.245007379545337
383.842208	0.850004403764202	-0.245169821450525
383.862208	0.850004403764202	-0.244351002513108
383.882208	0.850004403764202	-0.244618267853821
383.902208	0.850004403764202	-0.244372923794142
383.922208	0.850004403764202	-0.244191739969608
383.942208	0.850004403764202	-0.244002955918758
383.962208	0.850004403764202	-0.243774388065441
383.982208	0.850004403764202	-0.243584493824462
384.002208	0.850004403764202	-0.243343236378624
384.022208	0.850004403764202	-0.243628614928858
384.042208	0.850004403764202	-0.243688254819973
384.062208	0.850004403764202	-0.243247819715354
384.082208	0.850004403764202	-0.243127835618959
384.102208	0.850004403764202	-0.243567490805064
384.122208	0.850004403764202	-0.243783516295373
384.142208	0.850004403764202	-0.244030026253642
384.162208	0.850004403764202	-0.243713443004569
384.182208	0.850004403764202	-0.243987926570697
384.202208	0.850004403764202	-0.243900360821839
384.222208	0.850004403764202	-0.244335798081302
384.242208	0.850004403764202	-0.244573486206195
384.262208	0.850004403764202	-0.244157694139052
384.282208	0.850004403764202	-0.243842344434566
384.302208	0.850004403764202	-0.243646943013891
384.322208	0.850004403764202	-0.242303095667531
384.342208	0.850004403764202	-0.242203019389072
384.362208	0.850004403764202	-0.242186832100772
384.382208	0.849999322497815	-0.242191439986674
384.402208	0.849999322497815	-0.241971359715942
384.422208	0.849999322497815	-0.24193768394876
384.442208	0.849999322497815	-0.241698451903544
384.462208	0.849999322497815	-0.240791788674943
384.482208	0.849999322497815	-0.240286433312549
384.502208	0.849999322497815	-0.239745985596288
384.522208	0.849999322497815	-0.239408141609412
384.542208	0.849999322497815	-0.238795933431693
384.562208	0.849999322497815	-0.238799797211669
384.582208	0.849999322497815	-0.2386305310195
384.602208	0.849999322497815	-0.238656849290104
384.622208	0.849999322497815	-0.238327707761318
384.642208	0.849999322497815	-0.238457699485561
384.662208	0.849999322497815	-0.238798305020637
384.682208	0.849999322497815	-0.23885626967862
384.702208	0.849999322497815	-0.2387834547355
384.722208	0.849999322497815	-0.238601538742566
384.742208	0.849999322497815	-0.238749858551841
384.762208	0.849999322497815	-0.238583250449295
384.782208	0.850004403764202	-0.238641776171106
384.802208	0.850004403764202	-0.239101355091856
384.822208	0.850004403764202	-0.239221852501965
384.842208	0.850004403764202	-0.23885387421462
384.862208	0.850004403764202	-0.238861550045282
384.882208	0.850004403764202	-0.238756631109532
384.902208	0.850004403764202	-0.238422674777689
384.922208	0.850004403764202	-0.238497706121888
384.942208	0.850004403764202	-0.23923270371514
384.962208	0.850004403764202	-0.239477912482831
384.982208	0.850004403764202	-0.239565649336261
385.002208	0.850004403764202	-0.239787946008072
385.022208	0.850004403764202	-0.239083592049825
385.042208	0.850004403764202	-0.239110968781268
385.062208	0.850004403764202	-0.239207244946568
385.082208	0.850004403764202	-0.239702019679763
385.102208	0.850004403764202	-0.240244480859119
385.122208	0.850004403764202	-0.240046154744023
385.142208	0.850004403764202	-0.239836253205706
385.162208	0.850004403764202	-0.240045462367385
385.182208	0.850008638152858	-0.2404022989617
385.202208	0.850008638152858	-0.240582850097239
385.222208	0.850008638152858	-0.240714389720975
385.242208	0.850008638152858	-0.241090863549256
385.262208	0.850008638152858	-0.24070116293968
385.282208	0.850008638152858	-0.240469125244819
385.302208	0.850008638152858	-0.240273194593725
385.322208	0.850008638152858	-0.239779534029834
385.342208	0.850008638152858	-0.23909929785782
385.362208	0.850008638152858	-0.239783958873638
385.382208	0.850000169375546	-0.239739567185269
385.402208	0.850000169375546	-0.239434213171101
385.422208	0.850000169375546	-0.239294711216024
385.442208	0.850000169375546	-0.239371636648038
385.462208	0.850000169375546	-0.239196342004104
385.482208	0.850000169375546	-0.239563751269269
385.502208	0.850000169375546	-0.239708497778422
385.522208	0.850000169375546	-0.240428458065262
385.542208	0.850000169375546	-0.240270253982598
385.562208	0.850000169375546	-0.240297606838987
385.582208	0.850004403764202	-0.239963348089761
385.602208	0.850004403764202	-0.239491966932752
385.622208	0.850004403764202	-0.239211574290146
385.642208	0.850004403764202	-0.238820266093433
385.662208	0.850004403764202	-0.239053636812281
385.682208	0.850004403764202	-0.239188451297934
385.702208	0.850004403764202	-0.239393020740305
385.722208	0.850004403764202	-0.24063890872988
385.742208	0.850004403764202	-0.240943184387329
385.762208	0.850004403764202	-0.241071492920088
385.782208	0.850004403764202	-0.240693117045642
385.802208	0.850004403764202	-0.24044761381892
385.822208	0.850004403764202	-0.240491806548484
385.842208	0.850004403764202	-0.241041760516404
385.862208	0.850004403764202	-0.241406849921913
385.882208	0.850004403764202	-0.241324194476341
385.902208	0.850004403764202	-0.241422794480473
385.922208	0.850004403764202	-0.241835988145634
385.942208	0.850004403764202	-0.241984272142326
385.962208	0.850004403764202	-0.242012639688613
385.982208	0.850000169375546	-0.242155730860516
386.002208	0.850000169375546	-0.241881398503082
386.022208	0.850000169375546	-0.241795034465402
386.042208	0.850000169375546	-0.240762247271711
386.062208	0.850000169375546	-0.240815118584311
386.082208	0.850000169375546	-0.240173265544782
386.102208	0.850000169375546	-0.240590032510066
386.122208	0.850000169375546	-0.240997838370813
386.142208	0.850000169375546	-0.240861750548814
386.162208	0.850000169375546	-0.240357596897595
386.182208	0.850000169375546	-0.240376597463387
386.202208	0.850000169375546	-0.24095261901382
386.222208	0.850000169375546	-0.24154368184984
386.242208	0.850000169375546	-0.242303493585139
386.262208	0.850000169375546	-0.242440942285358
386.282208	0.850000169375546	-0.242971660916098
386.302208	0.850000169375546	-0.24277212911065
386.322208	0.850000169375546	-0.243004544827239
386.342208	0.850000169375546	-0.242449911348247
386.362208	0.850000169375546	-0.242239954101465
386.382208	0.850008638152858	-0.242092931503592
386.402208	0.850008638152858	-0.24246272429523
386.422208	0.850008638152858	-0.241971049340206
386.442208	0.850008638152858	-0.241590735607008
386.462208	0.850008638152858	-0.240992510254039
386.482208	0.850008638152858	-0.240948552295863
386.502208	0.850008638152858	-0.241452924801765
386.522208	0.850008638152858	-0.241726409594694
386.542208	0.850008638152858	-0.24179719913719
386.562208	0.850008638152858	-0.242148035133974
386.582208	0.850008638152858	-0.241914266497518
386.602208	0.850008638152858	-0.240977035238258
386.622208	0.850008638152858	-0.241632457268227
386.642208	0.850008638152858	-0.241625712564767
386.662208	0.850008638152858	-0.241479601198218
386.682208	0.850008638152858	-0.241923060476658
386.702208	0.850008638152858	-0.24177250039125
386.722208	0.850008638152858	-0.241315129913227
386.742208	0.850008638152858	-0.240945520163689
386.762208	0.850008638152858	-0.24109073621562
386.782208	0.850005495442528	-0.240836160467431
[truncated: 13,001 more rows]
