# Supplementary material for: Unraveling the Local Relation Between Tissue Composition and Human Brain Mechanics Through Machine Learning
Source: Front Bioeng Biotechnol. 2021 Aug 17;9:704738. doi: 10.3389/fbioe.2021.704738 (PMC8415910; doi:10.3389/fbioe.2021.704738)
Supplement: Supplementary file 4 [file DataSheet2.ZIP › Mechanics_compRelax/compRelax_HBE_01_27_P1_KH_WM.txt]

223.0309	1	0.167567330665377
223.0509	1	0.170562630918094
223.0709	1	0.170598992225964
223.0909	1	0.168836134228236
223.1109	1	0.168113494954472
223.1309	1	0.168630944177904
223.1509	1	0.167972652283045
223.1709	1	0.167018743511546
223.1909	0.999995885054766	0.165516256648107
223.2109	0.999995885054766	0.165183287291534
223.2309	0.999995885054766	0.165180551419462
223.2509	0.999995885054766	0.164355043822044
223.2709	0.999995885054766	0.164628217677891
223.2909	0.999995885054766	0.164770074582474
223.3109	0.999995885054766	0.164340073911332
223.3309	0.999995885054766	0.164305814419353
223.3509	0.999995885054766	0.164131523015038
223.3709	0.999995885054766	0.163837219172849
223.3909	1	0.163023998936179
223.4109	1	0.162993315509412
223.4309	1	0.163144794784495
223.4509	1	0.162868751381346
223.4709	1	0.162285650876665
223.4909	1	0.162302570333365
223.5109	1	0.162058917423521
223.5309	1	0.162237463054314
223.5509	1	0.162074372543423
223.5709	1	0.162104677948463
223.5909	0.999995885054766	0.161719684704192
223.6109	0.999995885054766	0.160816085441175
223.6309	0.999995885054766	0.16029704171306
223.6509	0.999995885054766	0.160157316924122
223.6709	0.999995885054766	0.159967355037151
223.6909	0.999995885054766	0.15954773102344
223.7109	0.999995885054766	0.158767024634535
223.7309	0.999995885054766	0.158537593300008
223.7509	0.999995885054766	0.157655760130158
223.7709	0.999995885054766	0.157824158861942
223.7909	0.999995885054766	0.157216073110643
223.8109	0.999995885054766	0.156398603113918
223.8309	0.999995885054766	0.155574177517401
223.8509	0.999995885054766	0.154552910038468
223.8709	0.999995885054766	0.154088337251737
223.8909	0.999995885054766	0.1537804325857
223.9109	0.999995885054766	0.153430639133049
223.9309	0.999995885054766	0.153012714227525
223.9509	0.999995885054766	0.152346265900634
223.9709	0.999995885054766	0.15114632943645
223.9909	0.999995885054766	0.150839216626454
224.0109	0.999995885054766	0.149732217798837
224.0309	0.999995885054766	0.147386692457395
224.0509	0.999995885054766	0.145241415173095
224.0709	0.999995885054766	0.144233382433811
224.0909	0.999995885054766	0.142867311389034
224.1109	0.999995885054766	0.142568435473526
224.1309	0.999995885054766	0.140202345750093
224.1509	0.999974487339548	0.138960572228585
224.1709	0.999958027558611	0.13678044532016
224.1909	0.999882312566302	0.134593167832317
224.2109	0.999747342362621	0.133076755556816
224.2309	0.999566284772316	0.133284357131358
224.2509	0.999342431751576	0.132002155180858
224.2709	0.999081544223728	0.130180830579733
224.2909	0.99874000376929	0.128236764313188
224.3109	0.998394348369618	0.127472503859029
224.3309	0.998010835473791	0.124739808664
224.3509	0.997619092687495	0.122066538484577
224.3709	0.997197722295514	0.118532739644047
224.3909	0.996810094454453	0.116609564051931
224.4109	0.996388724062471	0.113790102922437
224.4309	0.995841436346324	0.109943954676187
224.4509	0.995293325641129	0.106853428092822
224.4709	0.994639872337939	0.104849674185049
224.4909	0.993788901663508	0.100924376147354
224.5109	0.992937930989076	0.0963799143321491
224.5309	0.992175020142657	0.0920372683694627
224.5509	0.991496877168062	0.0886244603568769
224.5709	0.990805566368717	0.0832582986807711
224.5909	0.990043478511344	0.0796152595192661
224.6109	0.989069882468934	0.0755289481005959
224.6309	0.987795573944331	0.0690315743104157
224.6509	0.98683217525058	0.0647230099908703
224.6709	0.985888206813855	0.0604616347204794
224.6909	0.984852063603885	0.0543076041385209
224.7109	0.983685065135468	0.0492623868884723
224.7309	0.982306558482013	0.0416359417809496
224.7509	0.981105817462675	0.0351194957998091
224.7709	0.980064736318424	0.027516806373495
224.7909	0.978927365455693	0.0204126042516577
224.8109	0.977372739146215	0.0147536627578021
224.8309	0.975935800270434	0.00627456775781429
224.8509	0.974684033930192	-0.00391354357756404
224.8709	0.973234750218709	-0.0121201525578195
224.8909	0.971561613486486	-0.0215501114743243
224.9109	0.970146072325923	-0.0315245569708121
224.9309	0.968772503606749	-0.0392875674014637
224.9509	0.967031881772686	-0.0497078318278088
224.9709	0.965300312818137	-0.0591960458821519
224.9909	0.963716058902972	-0.0689839794373316
225.0109	0.96189149218613	-0.0792694055029674
225.0309	0.9600249530279	-0.0894229895274836
225.0509	0.95843164623322	-0.0965447358366659
225.0709	0.956497621973149	-0.106863013980033
225.0909	0.954567712658312	-0.119621044354461
225.1109	0.952760428711454	-0.130585218380257
225.1309	0.950594321540175	-0.140600693161325
225.1509	0.948731897327178	-0.151155990928008
225.1709	0.946806102957576	-0.162073807552451
225.1909	0.944669623391982	-0.170573868831214
225.2109	0.942812137113267	-0.180641375318727
225.2309	0.940839432367995	-0.190487607782682
225.2509	0.938901293162689	-0.201360443800696
225.2709	0.937325269137993	-0.212546285788483
225.2909	0.934987157255924	-0.221641548246392
225.3109	0.933634163262921	-0.232730003878753
225.3309	0.932058139238225	-0.243250591292473
225.3509	0.93026320012707	-0.252642294410127
225.3709	0.928581833504378	-0.261419572948984
225.3909	0.92720414983997	-0.270348525742552
225.4109	0.925661868366194	-0.280391854756193
225.4309	0.923946759192582	-0.290990235062313
225.4509	0.922522988141551	-0.299506702484062
225.4709	0.921132136652393	-0.308622819803816
225.4909	0.919488627525856	-0.317210104622292
225.5109	0.91799325642775	-0.324633094456751
225.5309	0.916808975189349	-0.333629506222434
225.5509	0.915595066345262	-0.343148411661897
225.5709	0.91407006764147	-0.348521660250604
225.5909	0.912722011582748	-0.35687870596181
225.6109	0.911567357950033	-0.364349127575164
225.6309	0.910365793941648	-0.372687861118041
225.6509	0.9089206251754	-0.380572228460836
225.6709	0.907711654265593	-0.389774761547559
225.6909	0.906729828332715	-0.397254717266805
225.7109	0.905748002399836	-0.402225492090715
225.7309	0.904563721161435	-0.408724811697999
225.7509	0.903295495040257	-0.416390714315549
225.7709	0.90219598167368	-0.425137249739998
225.7909	0.901214155740801	-0.432323144346796
225.8109	0.900270187304077	-0.440981970772048
225.8309	0.899123763561831	-0.448251515618438
225.8509	0.897952650148179	-0.454224740397589
225.8709	0.896961771335785	-0.459342661173829
225.8909	0.896203798423647	-0.464348568143365
225.9109	0.895428542741525	-0.470798522092179
225.9309	0.894564404242344	-0.476550369389193
225.9509	0.893485465601938	-0.48226450603448
225.9709	0.89247483505242	-0.489839305415636
225.9909	0.891606581608005	-0.496974752028069
226.0109	0.890902925972958	-0.502715139297967
226.0309	0.890127670290836	-0.508105983803309
226.0509	0.889343361729199	-0.512564189018588
226.0709	0.888378818566304	-0.517855868476794
226.0909	0.887464477735266	-0.523493282628047
226.1109	0.886713911724549	-0.529521678683573
226.1309	0.886107368797029	-0.535152427714889
226.1509	0.885384360060177	-0.539903249601698
226.1709	0.884902512832457	-0.54500571127886
226.1909	0.88423259974833	-0.550815324275055
226.2109	0.883427716460522	-0.556082145820277
226.2309	0.882610488337011	-0.561037366044883
226.2509	0.881893664877214	-0.564726555690585
226.2709	0.881241034563071	-0.568648284407335
226.2909	0.880701153748345	-0.572515235786141
226.3109	0.880120123481277	-0.577259424386422
226.3309	0.879550615060864	-0.582660256623729
226.3509	0.878958911654595	-0.586788293682793
226.3709	0.878291441819201	-0.589975144181571
226.3909	0.877578733304638	-0.594176573164289
226.4109	0.876946677716666	-0.598154181450756
226.4309	0.876390337121003	-0.601847226918081
226.4509	0.87588090690101	-0.605987181609511
226.4709	0.875489164114715	-0.609267315933176
226.4909	0.87509742132842	-0.613219453513542
226.5109	0.874662883111689	-0.617297659350534
226.5309	0.874245627664941	-0.622024582305796
226.5509	0.873774054941103	-0.624233546303285
226.5709	0.873221829290674	-0.625189467752602
226.5909	0.872623516253622	-0.625880917242815
226.6109	0.872058945767491	-0.627140441868825
226.6309	0.8715618603832	-0.629320584693954
226.6509	0.871123207221235	-0.631387352834159
226.6709	0.870715004654003	-0.634878634178255
226.6909	0.870377579144799	-0.638106605482663
226.7109	0.870057436405579	-0.639244291716223
226.7309	0.869673923509752	-0.642718215894249
226.7509	0.869290410613925	-0.644704743948764
226.7709	0.868948870159487	-0.647322775205818
226.7909	0.868590869924112	-0.649300099426055
226.8109	0.868143986871679	-0.651105777906826
226.8309	0.867664184257372	-0.652926250964269
226.8509	0.867221416150172	-0.655090795419157
226.8709	0.866816505539128	-0.657717843489214
226.8909	0.866458505303753	-0.660116765394498
226.9109	0.866134247619298	-0.66195334615672
226.9309	0.865826449715781	-0.663006896691205
226.9509	0.865535934582247	-0.663920925374733
226.9709	0.865278339010586	-0.665924134135382
226.9909	0.865055308978893	-0.666936333072025
227.0109	0.864832278947199	-0.668396825986048
227.0309	0.864582913266007	-0.669833026030091
227.0509	0.864305565957223	-0.671145226989072
227.0709	0.864052085330796	-0.672535005964945
227.0909	0.863795312748183	-0.673678068065391
227.1109	0.863517142450351	-0.674934962456011
227.1309	0.863217574437302	-0.674923582012417
227.1509	0.862906484577597	-0.675678137256112
227.1709	0.862581403904095	-0.677727253771218
227.1909	0.862253031274407	-0.680682094429368
227.2109	0.861957578206592	-0.682778396014452
227.2309	0.861696690678744	-0.684756213652523
227.2509	0.861426750271381	-0.686516816026639
227.2709	0.861182322524469	-0.686479113333264
227.2909	0.860959292492776	-0.686550750440265
227.3109	0.860740377406317	-0.686954286645077
227.3309	0.860537922100795	-0.688191858156643
227.3509	0.860327236904804	-0.687802483839507
227.3709	0.8601461793145	-0.688095530262054
227.3909	0.8599898113956	-0.688543617322278
227.4109	0.859829469982709	-0.688875337357165
227.4309	0.85965650083163	-0.691402929900232
227.4509	0.859475443241326	-0.692270258973263
227.4709	0.859286155760553	-0.692938493950215
227.4909	0.859075470564562	-0.693470863939028
227.5109	0.858902642864726	-0.694023850039122
227.5309	0.858725700219656	-0.695805072503693
227.5509	0.858556987465054	-0.696665712581731
227.5709	0.858392389655686	-0.697561791201953
227.5909	0.858236844725834	-0.697134371982298
227.6109	0.858072246916466	-0.696622825021921
227.6309	0.857891189326161	-0.695321379775889
227.6509	0.857692848965873	-0.69553284115123
227.6709	0.857507676430334	-0.696017357568483
227.6909	0.857318388949561	-0.697231400211877
227.7109	0.857153791140194	-0.697634446978031
227.7309	0.856980963440358	-0.698108028619412
227.7509	0.856837763346208	-0.697090370253185
227.7709	0.856669050591606	-0.698244132358115
227.7909	0.856525850497456	-0.698162845749115
227.8109	0.85642050789946	-0.699389649610204
227.8309	0.856311050356231	-0.698746849526767
227.8509	0.8561629123278	-0.697579785036195
227.8709	0.856036995003634	-0.697406889835439
227.8909	0.855929877835506	-0.698311308808729
227.9109	0.855818079917174	-0.698269881606541
227.9309	0.855720967209647	-0.698941220340837
227.9509	0.855606571732137	-0.698768715099337
227.9709	0.855497114188907	-0.699034380811265
227.9909	0.855395886536146	-0.69831631461224
228.0109	0.855290543938151	-0.698208081022814
228.0309	0.855193431230624	-0.6973139641364
228.0509	0.855088088632628	-0.696116976241692
228.0709	0.855008258695085	-0.694656809620108
228.0909	0.854924313812307	-0.692853956354355
228.1109	0.854835430995249	-0.69258013333146
228.1309	0.854755601057706	-0.691185535573352
228.1509	0.854679886065396	-0.689983307103745
228.1709	0.85461651590879	-0.688328423479772
228.1909	0.854532571026012	-0.687539866176457
228.2109	0.854447803154188	-0.687952852924463
228.2309	0.854378447038186	-0.689012077764041
228.2509	0.854300488114804	-0.689698692555315
228.2709	0.854215720242979	-0.689056373952184
228.2909	0.854131775360202	-0.688000109619611
228.3109	0.854034662652675	-0.686770456668448
228.3309	0.853967177550834	-0.686840529959249
228.3509	0.853887347613291	-0.686802302014631
228.3709	0.853807517675747	-0.686786850873905
228.3909	0.853735917628672	-0.686916361117841
228.4109	0.853651149756848	-0.686304678191364
228.4309	0.853596832479756	-0.686711143069772
228.4509	0.853525232432682	-0.6875548318577
228.4709	0.853461862276075	-0.687955980556863
228.4909	0.853402607064703	-0.687882182757249
228.5109	0.853335121962862	-0.687903137098496
228.5309	0.853259406970553	-0.687968093168856
228.5509	0.85320015175918	-0.687525732143014
228.5709	0.85313760459162	-0.687956068098737
228.5909	0.853065181555499	-0.687151140465021
228.6109	0.852981236672721	-0.687021542679212
228.6309	0.85291375157088	-0.687022044055398
228.6509	0.85284626646904	-0.686546930431226
228.6709	0.852787011257667	-0.686855427994499
228.6909	0.852715411210592	-0.686608719077425
228.7109	0.852652041053986	-0.686615097696684
228.7309	0.85259360883166	-0.686694191779663
228.7509	0.852530238675054	-0.685709699846078
228.7709	0.852470983463681	-0.685904858537012
228.7909	0.852424896077058	-0.685555470960322
228.8109	0.85236975581092	-0.685367852808063
228.8309	0.852319553479063	-0.685075510699683
228.8509	0.852268528158159	-0.684765835300289
228.8709	0.852222440771536	-0.683874559545598
228.8909	0.852176353384913	-0.682713790111587
228.9109	0.852125328064009	-0.682140096379164
228.9309	0.852087470567854	-0.682393943938129
228.9509	0.852033153290763	-0.681521406123607
228.9709	0.852003525685077	-0.68125262073763
228.9909	0.851961553243688	-0.680090367070942
229.0109	0.851914642868018	-0.678481458847418
229.0309	0.851876785371864	-0.677234858585322
229.0509	0.851851272711411	-0.676805636798902
229.0709	0.851817530160491	-0.675858815725284
229.0909	0.851775557719102	-0.675386495482722
229.1109	0.851737700222948	-0.674328671313125
229.1309	0.851717125496777	-0.67384505021049
229.1509	0.851687497891091	-0.673630405494283
229.1709	0.851649640394936	-0.672926425578588
229.1909	0.85162001278925	-0.67175944862989
229.2109	0.851582155293095	-0.670781991879618
229.2309	0.851535244917425	-0.670469542994495
229.2509	0.851531129972191	-0.670151563054619
229.2709	0.851485042585568	-0.66942678796472
229.2909	0.851467759815585	-0.669136316069098
229.3109	0.85142990231943	-0.669125182334421
229.3309	0.851421672428962	-0.66832407868892
229.3509	0.851371470097104	-0.668552670417294
229.3709	0.851371470097104	-0.668036105715877
229.3909	0.851345957436652	-0.667519166971909
229.4109	0.851324559721435	-0.66764755508819
229.4309	0.851294932115748	-0.666449158565149
229.4509	0.851266127499109	-0.665411807256493
229.4709	0.851266127499109	-0.664814648322715
229.4909	0.851219217123439	-0.664574859192847
229.5109	0.851215102178205	-0.663902155601155
229.5309	0.851169014791582	-0.662821920711865
229.5509	0.851160784901114	-0.662638496611196
229.5709	0.851117989470678	-0.661831845994237
229.5909	0.851113874525444	-0.661211337255211
229.6109	0.851084246919758	-0.660063539935227
229.6309	0.851063672193587	-0.658963719541262
229.6509	0.851034044587901	-0.658459120222324
229.6709	0.851016761817917	-0.657204275107386
229.6909	0.851004416982214	-0.655908802604653
229.7109	0.850978904321762	-0.654711703293016
229.7309	0.850974789376528	-0.653189887296396
229.7509	0.850955822050839	-0.651180287978959
229.7709	0.850936931880374	-0.650164177512228
229.7909	0.850928701989905	-0.64914305726281
229.8109	0.850928701989905	-0.648033010386315
229.8309	0.850886729548516	-0.646782283718622
229.8509	0.850873561723767	-0.645727985099034
229.8709	0.850873561723767	-0.644610907018402
229.8909	0.850835704227612	-0.64364437708565
229.9109	0.850834964823391	-0.642655675183771
229.9309	0.850829223188869	-0.641062846810794
229.9509	0.850793731786224	-0.640542863997123
229.9709	0.850781386950521	-0.639446791987028
229.9909	0.850781386950521	-0.638331882557361
230.0109	0.850768219125772	-0.637354429786264
230.0309	0.850747637969999	-0.635237941840917
230.0509	0.850738591520085	-0.634103474760808
230.0709	0.850726375276421	-0.632374284002682
230.0909	0.850710712766124	-0.630858934167195
230.1109	0.850688389188228	-0.629941447579652
230.1309	0.850662876527776	-0.628456029106652
230.1509	0.850662876527776	-0.627097259849986
230.1709	0.850662876527776	-0.625284776978115
230.1909	0.850658761582542	-0.624061017186729
230.2109	0.850642301801605	-0.622426001588933
230.2309	0.85063324892209	-0.621389851991453
230.2509	0.850616789141153	-0.621144428348253
230.2709	0.850616789141153	-0.619986985505447
230.2909	0.850591276480701	-0.619387375399203
230.3109	0.850587161535467	-0.618485471265197
230.3309	0.850583046590233	-0.618230573203746
230.3509	0.850569878765484	-0.617594470073654
230.3709	0.850565763820249	-0.617193217915914
230.3909	0.850545189094078	-0.616912315938768
230.4109	0.85053572472004	-0.616194747136753
230.4309	0.850519676433626	-0.616146591147811
230.4509	0.850519612137607	-0.615975948160717
230.4709	0.850515561488392	-0.615712793308896
230.4909	0.850502393663643	-0.615324724161515
230.5109	0.850502393663643	-0.615154678050833
230.5309	0.85049004882794	-0.615223653089036
230.5509	0.850473589047003	-0.61504422806033
230.5709	0.850469474101769	-0.614914662107929
230.5909	0.850458813821772	-0.614755284168323
230.6109	0.850452191331786	-0.615159763437866
230.6309	0.850452191331786	-0.61504649221152
230.6509	0.850439846496083	-0.6158605759294
230.6709	0.850422563726099	-0.61636396557881
230.6909	0.850422563726099	-0.616668316840606
230.7109	0.850422563726099	-0.616775253218629
230.7309	0.850422563726099	-0.616450369408251
230.7509	0.850417047127645	-0.616649730109127
230.7709	0.850398272690014	-0.617532267593143
230.7909	0.850380591284711	-0.617828664481951
230.8109	0.850380591284711	-0.618652891119664
230.8309	0.850380591284711	-0.61947235070443
230.8509	0.850376476339476	-0.619499691623288
230.8709	0.850359193569493	-0.619823421472603
230.8909	0.850355078624259	-0.619631736602388
230.9109	0.850352442487468	-0.619685220708105
230.9309	0.85034684873379	-0.619731375171478
230.9509	0.85034684873379	-0.619890928194831
230.9709	0.85034684873379	-0.619421429188111
230.9909	0.85034684873379	-0.61869090816795
231.0109	0.85034684873379	-0.618399091310812
231.0309	0.850338618843322	-0.617849583010614
231.0509	0.850308991237636	-0.617608532481928
231.0709	0.850308991237636	-0.617306170808173
231.0909	0.850308991237636	-0.616510733509412
231.1109	0.850308380425452	-0.616214826059262
231.1309	0.850304876292401	-0.615930513928215
231.1509	0.850304876292401	-0.615180681966528
231.1709	0.850304876292401	-0.614701656812268
231.1909	0.850304876292401	-0.614161348367171
231.2109	0.850304876292401	-0.613752838192257
231.2309	0.850295823412886	-0.613482214426931
231.2509	0.850279363631949	-0.613086023781166
231.2709	0.850279363631949	-0.612096534002422
231.2909	0.850279363631949	-0.611555091492142
231.3109	0.850279363631949	-0.611843144048707
231.3309	0.850241506135795	-0.611775529888724
231.3509	0.850249736026263	-0.612005979892328
231.3709	0.850241506135795	-0.611663834416107
231.3909	0.850241506135795	-0.611507182212117
231.4109	0.850237391190561	-0.611135622666299
231.4309	0.850233276245326	-0.610387422166806
231.4509	0.850233276245326	-0.610481748535826
231.4709	0.850233115505278	-0.610617132043659
231.4909	0.850229161300092	-0.610625022749829
231.5109	0.850229161300092	-0.610244828391913
231.5309	0.850229161300092	-0.610236710872706
231.5509	0.850229161300092	-0.610024569058255
231.5709	0.850229161300092	-0.609455224565288
231.5909	0.850229161300092	-0.609388851908243
231.6109	0.850229161300092	-0.60875612311947
231.6309	0.850229161300092	-0.608297284325472
231.6509	0.850229161300092	-0.608290941518798
231.6709	0.850229161300092	-0.607316715859504
231.6909	0.850229161300092	-0.606647653213927
231.7109	0.850229161300092	-0.605789412579067
231.7309	0.850207634992836	-0.605011782093273
231.7509	0.85020364863964	-0.604397624119273
231.7709	0.850199533694406	-0.603870140558688
231.7909	0.850202973531438	-0.603449358604738
231.8109	0.850199533694406	-0.603187496985144
231.8309	0.850199533694406	-0.602412337567697
231.8509	0.850199533694406	-0.601569110364193
231.8709	0.850191303803938	-0.600700161766497
231.8909	0.850191303803938	-0.601129769532997
231.9109	0.850187188858703	-0.600526208104903
231.9309	0.850187188858703	-0.599376122758672
231.9509	0.850187188858703	-0.599047554231243
231.9709	0.850187188858703	-0.598185433899703
231.9909	0.850187188858703	-0.596756694810813
232.0109	0.850174844023001	-0.596219155872269
232.0309	0.850165791143486	-0.595206602788955
232.0509	0.850165791143486	-0.595070335904032
232.0709	0.850165791143486	-0.594708843673701
232.0909	0.850165791143486	-0.59339938436704
232.1109	0.850165791143486	-0.59235451241559
232.1309	0.850161676198251	-0.591278340265079
232.1509	0.850161676198251	-0.590213118807146
232.1709	0.850161676198251	-0.589667649370671
232.1909	0.850161676198251	-0.589666372055148
232.2109	0.850161676198251	-0.589245148412653
232.2309	0.850161676198251	-0.58937061581369
232.2509	0.850161676198251	-0.589014045824172
232.2709	0.850161676198251	-0.587783979038696
232.2909	0.850161676198251	-0.587367486636562
232.3109	0.850161676198251	-0.587369436432842
232.3309	0.850161676198251	-0.588171033496177
232.3509	0.850161676198251	-0.588399629203727
232.3709	0.850161676198251	-0.588040524479045
232.3909	0.850161676198251	-0.587783322474642
232.4109	0.850161676198251	-0.58760244106749
232.4309	0.850161676198251	-0.587169041146184
232.4509	0.850161676198251	-0.586835486711124
232.4709	0.850161676198251	-0.587460328772903
232.4909	0.850161676198251	-0.587543628845001
232.5109	0.850161676198251	-0.586753304787506
232.5309	0.850132871581612	-0.586404231565726
232.5509	0.850132871581612	-0.585712690554463
232.5709	0.850132871581612	-0.585167997057324
232.5909	0.850132871581612	-0.585489243900763
232.6109	0.850132871581612	-0.585870011260035
232.6309	0.850132871581612	-0.584574801382923
232.6509	0.850132871581612	-0.583230615806596
232.6709	0.850132871581612	-0.582281677811303
232.6909	0.850132871581612	-0.581079083257496
232.7109	0.850132871581612	-0.580982425091292
232.7309	0.850115588811629	-0.581086922234377
232.7509	0.850115588811629	-0.581249917245042
232.7709	0.850115588811629	-0.58073699348974
232.7909	0.850115588811629	-0.580349652531581
232.8109	0.850115588811629	-0.580687954123707
232.8309	0.850115588811629	-0.57996171469701
232.8509	0.850115588811629	-0.579667637667857
232.8709	0.850115588811629	-0.579943108069651
232.8909	0.850115588811629	-0.58076373355301
232.9109	0.850115588811629	-0.581202951029748
232.9309	0.850099129030692	-0.580788555653408
232.9509	0.850099129030692	-0.580150108788605
232.9709	0.850099129030692	-0.578845500097588
232.9909	0.850099129030692	-0.578258006582512
233.0109	0.850099129030692	-0.578246904681244
233.0309	0.850099129030692	-0.577948565954508
233.0509	0.850099129030692	-0.577363352507328
233.0709	0.850099129030692	-0.576397451284397
233.0909	0.850099129030692	-0.574674885854448
233.1109	0.850099129030692	-0.573573672748855
233.1309	0.850099129030692	-0.573415038915176
233.1509	0.850099129030692	-0.573389373229448
233.1709	0.850099129030692	-0.572331047683665
233.1909	0.850099129030692	-0.571246077574837
233.2109	0.850099129030692	-0.571312092106035
233.2309	0.850099129030692	-0.570877116431001
233.2509	0.850099129030692	-0.571099572269856
233.2709	0.850099129030692	-0.57137778432397
233.2909	0.850099129030692	-0.571875575272633
233.3109	0.850099129030692	-0.571464713404654
233.3309	0.850090899140223	-0.57121453066686
233.3509	0.850090899140223	-0.572208958603122
233.3709	0.850090899140223	-0.571811765204984
233.3909	0.850090899140223	-0.572222348530637
233.4109	0.850090899140223	-0.571595711860445
233.4309	0.850090899140223	-0.571396792848113
233.4509	0.850090899140223	-0.570948777413058
233.4709	0.850090899140223	-0.571673747482586
233.4909	0.850090899140223	-0.570819414398638
233.5109	0.850090899140223	-0.569927390558843
233.5309	0.850090899140223	-0.568418148758641
233.5509	0.850090899140223	-0.567583620034053
233.5709	0.850090899140223	-0.567780915542543
233.5909	0.850090899140223	-0.567854291549492
233.6109	0.850090899140223	-0.566660307932726
233.6309	0.850090899140223	-0.565195744321571
233.6509	0.850090899140223	-0.564309442536982
233.6709	0.850090899140223	-0.56369947065622
233.6909	0.850090899140223	-0.563119255054198
233.7109	0.850090899140223	-0.562126709268224
233.7309	0.850090899140223	-0.562010314388654
233.7509	0.850090899140223	-0.561709488676867
233.7709	0.850090899140223	-0.561977836353474
233.7909	0.850090899140223	-0.561227510973954
233.8109	0.850090899140223	-0.561122894455586
233.8309	0.850090899140223	-0.560410753249747
233.8509	0.850090899140223	-0.558604243121175
233.8709	0.850090899140223	-0.558494378069556
233.8909	0.850090899140223	-0.558772108643364
233.9109	0.850090899140223	-0.557472167525891
233.9309	0.850090899140223	-0.556017253416734
233.9509	0.850090899140223	-0.55465987289252
233.9709	0.850090899140223	-0.552264102494693
233.9909	0.850090899140223	-0.55072127644836
234.0109	0.850090899140223	-0.549874137714768
234.0309	0.850090899140223	-0.548533871626882
234.0509	0.850090899140223	-0.546554406609913
234.0709	0.850090899140223	-0.545627302353781
234.0909	0.850090899140223	-0.544472358433555
234.1109	0.850090899140223	-0.54328086180184
234.1309	0.850090899140223	-0.542510290374415
234.1509	0.850090899140223	-0.542093845722394
234.1709	0.850090899140223	-0.541378851447304
234.1909	0.850090899140223	-0.540440955665637
234.2109	0.850090899140223	-0.539220466756991
234.2309	0.850090899140223	-0.538049255964942
234.2509	0.850090899140223	-0.537821786364223
234.2709	0.850090899140223	-0.537443235406029
234.2909	0.850090899140223	-0.537342208104487
234.3109	0.850090899140223	-0.537241415574334
234.3309	0.850090899140223	-0.53690006593333
234.3509	0.850090899140223	-0.536072791246738
234.3709	0.850090899140223	-0.535182542119476
234.3909	0.850090899140223	-0.534765440903401
234.4109	0.850090899140223	-0.534161803870961
234.4309	0.850090899140223	-0.533713680998153
234.4509	0.850090899140223	-0.533607767268382
234.4709	0.850090899140223	-0.533373278401055
234.4909	0.850090899140223	-0.533231106418827
234.5109	0.850090899140223	-0.532264767486528
234.5309	0.850090899140223	-0.533048740778997
234.5509	0.850086784194989	-0.533985391078549
234.5709	0.850086784194989	-0.533893671069863
234.5909	0.850086784194989	-0.534707945788195
234.6109	0.850086784194989	-0.534941945216864
234.6309	0.850086784194989	-0.534693003982007
234.6509	0.850086784194989	-0.534351817487222
234.6709	0.850086784194989	-0.533380234000847
234.6909	0.850086784194989	-0.533417005567019
234.7109	0.850086784194989	-0.533880842206175
234.7309	0.850086784194989	-0.532965058705996
234.7509	0.850090899140223	-0.533021574943886
234.7709	0.850090899140223	-0.532843749543965
234.7909	0.850090899140223	-0.532670348987846
234.8109	0.850090899140223	-0.532571152107302
234.8309	0.850090899140223	-0.532446508395714
234.8509	0.850090899140223	-0.53350921899354
234.8709	0.850090899140223	-0.53423457106397
234.8909	0.850090899140223	-0.533423173289946
234.9109	0.850090899140223	-0.532404197816436
234.9309	0.850090899140223	-0.532221462113229
234.9509	0.850090899140223	-0.53270876395374
234.9709	0.850090899140223	-0.532933177547228
234.9909	0.850090899140223	-0.53252072002964
235.0109	0.850090899140223	-0.532220268360405
235.0309	0.850090899140223	-0.532621265850877
235.0509	0.850090899140223	-0.532212771592667
235.0709	0.850090899140223	-0.531162384503167
235.0909	0.850090899140223	-0.5305152471178
235.1109	0.850090899140223	-0.530142171505895
235.1309	0.850090899140223	-0.52918353625849
235.1509	0.850090899140223	-0.528839974195584
235.1709	0.850090899140223	-0.528156065244045
235.1909	0.850090899140223	-0.52704096083475
235.2109	0.850090899140223	-0.52687255812379
235.2309	0.850090899140223	-0.52613602456857
235.2509	0.850090899140223	-0.526129375365337
235.2709	0.850090899140223	-0.5260243211376
235.2909	0.850090899140223	-0.526330451091104
235.3109	0.850090899140223	-0.525977852319316
235.3309	0.850090899140223	-0.525860741188052
235.3509	0.850086784194989	-0.524658421197394
235.3709	0.850086784194989	-0.524080195183414
235.3909	0.850086784194989	-0.522960363512933
235.4109	0.850086784194989	-0.523591480735394
235.4309	0.850086784194989	-0.522316616385589
235.4509	0.850086784194989	-0.521394633329074
235.4709	0.850086784194989	-0.520788612770161
235.4909	0.850086784194989	-0.519829941710172
235.5109	0.850086784194989	-0.518699099659473
235.5309	0.850086784194989	-0.517971364062569
235.5509	0.850090899140223	-0.517406770705845
235.5709	0.850090899140223	-0.516766580961917
235.5909	0.850090899140223	-0.516438696852774
235.6109	0.850090899140223	-0.515592135099714
235.6309	0.850090899140223	-0.515325291551665
235.6509	0.850090899140223	-0.515159670284787
235.6709	0.850090899140223	-0.513894005790083
235.6909	0.850090899140223	-0.513684900086982
235.7109	0.850090899140223	-0.512985249514864
235.7309	0.850090899140223	-0.513083519247381
235.7509	0.850090899140223	-0.513292776159173
235.7709	0.850090899140223	-0.512434069960712
235.7909	0.850090899140223	-0.51114673089389
235.8109	0.850090899140223	-0.511240309177807
235.8309	0.850090899140223	-0.510440717619217
235.8509	0.850090899140223	-0.509376853060327
235.8709	0.850090899140223	-0.508973456126678
235.8909	0.850090899140223	-0.508425997102162
235.9109	0.850090899140223	-0.507934648439576
235.9309	0.850090899140223	-0.507222208795531
235.9509	0.850087652191249	-0.507125256170297
235.9709	0.850086784194989	-0.507431720374592
235.9909	0.850086784194989	-0.507480421510658
236.0109	0.850086784194989	-0.507408306902527
236.0309	0.850086784194989	-0.507097429791957
236.0509	0.850086784194989	-0.50851680190035
236.0709	0.850086784194989	-0.509190038701637
236.0909	0.850086784194989	-0.509499316183422
236.1109	0.850086784194989	-0.509639761203231
236.1309	0.850086784194989	-0.510357544880754
236.1509	0.850089323887751	-0.510887980989992
236.1709	0.850090899140223	-0.511179005991089
236.1909	0.850090899140223	-0.510679702955516
236.2109	0.850090899140223	-0.510597576740363
236.2309	0.850090899140223	-0.510635179954336
236.2509	0.850090899140223	-0.51069945160641
236.2709	0.850090899140223	-0.511862513045844
236.2909	0.850090899140223	-0.511687687944688
236.3109	0.850090899140223	-0.511534254894148
236.3309	0.850090899140223	-0.511310637135877
236.3509	0.850090899140223	-0.511452041137122
236.3709	0.850090899140223	-0.511436275641485
236.3909	0.850090899140223	-0.511204397113668
236.4109	0.850090899140223	-0.511155879019702
236.4309	0.850090899140223	-0.511429725917654
236.4509	0.850090899140223	-0.511490623228411
236.4709	0.850090899140223	-0.511267371554339
236.4909	0.850090899140223	-0.510473895989388
236.5109	0.850090899140223	-0.511209868480781
236.5309	0.850090899140223	-0.511581642902107
236.5509	0.850092024320561	-0.511556979968752
236.5709	0.850095014085458	-0.512110435611623
236.5909	0.850095014085458	-0.512311996796872
236.6109	0.850095014085458	-0.511387077108409
236.6309	0.850095014085458	-0.51063471836991
236.6509	0.850095014085458	-0.509859574869168
236.6709	0.850095014085458	-0.509552776414081
236.6909	0.850095014085458	-0.509634106794018
236.7109	0.850095014085458	-0.509748547898132
236.7309	0.850095014085458	-0.509911367825049
236.7509	0.850094596161332	-0.509721672542875
236.7709	0.850090899140223	-0.509589205771111
236.7909	0.850090899140223	-0.50931768271199
236.8109	0.850090899140223	-0.508972186769508
236.8309	0.850090899140223	-0.509248783278133
236.8509	0.850090899140223	-0.508337555934567
236.8709	0.850090899140223	-0.507917243523394
236.8909	0.850090899140223	-0.506690686371223
236.9109	0.850090899140223	-0.506336384512072
236.9309	0.850090899140223	-0.505906661349465
236.9509	0.850090899140223	-0.505508536824125
236.9709	0.850090899140223	-0.504988044675915
236.9909	0.850090899140223	-0.504480687787952
237.0109	0.850090899140223	-0.504598013794726
237.0309	0.850090899140223	-0.504597086646699
237.0509	0.850090899140223	-0.504412496647438
237.0709	0.850090899140223	-0.50507896487021
237.0909	0.850090899140223	-0.505480921342117
237.1109	0.850090899140223	-0.506049048207202
237.1309	0.850090899140223	-0.505622229843136
237.1509	0.850090899140223	-0.505194551977035
237.1709	0.850090899140223	-0.504665309620622
237.1909	0.850090899140223	-0.5042964957063
237.2109	0.850090899140223	-0.503564534224397
237.2309	0.850090899140223	-0.503599419661107
237.2509	0.850090899140223	-0.503328513374279
237.2709	0.850090899140223	-0.504170833325635
237.2909	0.850090899140223	-0.502631831267518
237.3109	0.850090899140223	-0.502331793432594
237.3309	0.850090899140223	-0.500832392134843
237.3509	0.850090899140223	-0.501239489702248
237.3709	0.850095837074504	-0.500906906186152
237.3909	0.850095837074504	-0.501166097778595
237.4109	0.850095837074504	-0.500891721650223
237.4309	0.850095837074504	-0.501447632444737
237.4509	0.850095837074504	-0.501600969995051
237.4709	0.850095837074504	-0.501922423755647
237.4909	0.850095837074504	-0.502333122477406
237.5109	0.850095837074504	-0.50281718128941
237.5309	0.850095837074504	-0.502858103136235
237.5509	0.850095837074504	-0.503133076141019
237.5709	0.85009172212927	-0.502821001298448
237.5909	0.85009172212927	-0.502850272117706
237.6109	0.85009172212927	-0.503036306557885
237.6309	0.85009172212927	-0.503690678085368
237.6509	0.85009172212927	-0.504218082062431
237.6709	0.85009172212927	-0.503762892172901
237.6909	0.85009172212927	-0.5028723167532
237.7109	0.85009172212927	-0.502832489179796
237.7309	0.85009172212927	-0.502727275785017
237.7509	0.85009172212927	-0.502520676962847
237.7709	0.850095837074504	-0.50299005261511
237.7909	0.850095837074504	-0.504007615481111
237.8109	0.850095837074504	-0.504571544315429
237.8309	0.850095837074504	-0.504479474139248
237.8509	0.850095837074504	-0.503791936179122
237.8709	0.850095837074504	-0.503203885579396
237.8909	0.850095837074504	-0.503521352205557
237.9109	0.850095837074504	-0.502871556730568
237.9309	0.850095837074504	-0.502690595739894
237.9509	0.850095837074504	-0.502729703082427
237.9709	0.85009172212927	-0.502418571304587
237.9909	0.85009172212927	-0.503366566235149
238.0109	0.85009172212927	-0.502767982756334
238.0309	0.85009172212927	-0.501532790792065
238.0509	0.85009172212927	-0.500647034154599
238.0709	0.85009172212927	-0.500909623963416
238.0909	0.85009172212927	-0.499596356585245
238.1109	0.85009172212927	-0.499125230095507
238.1309	0.85009172212927	-0.498686963641853
238.1509	0.85009172212927	-0.49918438452714
238.1709	0.85009172212927	-0.498712358743607
238.1909	0.85009172212927	-0.498536892995102
238.2109	0.85009172212927	-0.498555125579909
238.2309	0.85009172212927	-0.49855273807426
238.2509	0.85009172212927	-0.497845805609912
238.2709	0.85009172212927	-0.497292632488542
238.2909	0.85009172212927	-0.497107931072352
238.3109	0.85009172212927	-0.496711159466879
238.3309	0.85009172212927	-0.496157425281681
238.3509	0.85009172212927	-0.496279518341401
238.3709	0.85009172212927	-0.495904548641681
238.3909	0.85009172212927	-0.495475776502158
238.4109	0.85009172212927	-0.495191567829688
238.4309	0.85009172212927	-0.494803976183436
238.4509	0.85009172212927	-0.495101336032856
238.4709	0.85009172212927	-0.495410358847372
238.4909	0.85009172212927	-0.495297716330847
238.5109	0.85009172212927	-0.495151975027674
238.5309	0.85009172212927	-0.495743805844679
238.5509	0.85009172212927	-0.495748978773585
238.5709	0.850087607184036	-0.496293194769594
238.5909	0.850087607184036	-0.49504027557588
238.6109	0.850087607184036	-0.495238466398989
238.6309	0.850087607184036	-0.4953191521524
238.6509	0.850087607184036	-0.49593161499739
238.6709	0.850087607184036	-0.49633030854491
238.6909	0.850087607184036	-0.49598005748701
238.7109	0.850087607184036	-0.49696850472162
238.7309	0.850087607184036	-0.497058724580923
238.7509	0.850087607184036	-0.497233605390544
238.7709	0.850095837074504	-0.4974317882553
238.7909	0.850095837074504	-0.496822572417994
238.8109	0.850095837074504	-0.496214231999426
238.8309	0.850095837074504	-0.4955867358272
238.8509	0.850095837074504	-0.495183736811159
238.8709	0.850095837074504	-0.494883631330242
238.8909	0.850095837074504	-0.494750133951873
238.9109	0.850095837074504	-0.494402656379701
238.9309	0.850095837074504	-0.493077924995239
238.9509	0.850095837074504	-0.492885889957529
238.9709	0.85009172212927	-0.492690735245771
238.9909	0.85009172212927	-0.49238696892286
239.0109	0.85009172212927	-0.491892417023528
239.0309	0.85009172212927	-0.49135563412844
239.0509	0.85009172212927	-0.490856366905451
239.0709	0.85009172212927	-0.491288107510331
239.0909	0.85009172212927	-0.490472312746736
239.1109	0.85009172212927	-0.490493553588661
239.1309	0.85009172212927	-0.490199818768651
239.1509	0.85009172212927	-0.48913556027133
239.1709	0.85009172212927	-0.489249870062633
239.1909	0.85009172212927	-0.489298380198247
239.2109	0.85009172212927	-0.488753388262902
239.2309	0.85009172212927	-0.488073080465717
239.2509	0.85009172212927	-0.486996279605386
239.2709	0.85009172212927	-0.486234187802192
239.2909	0.85009172212927	-0.485639189561025
239.3109	0.85009172212927	-0.48536286761555
239.3309	0.85009172212927	-0.48482133358422
239.3509	0.85009172212927	-0.484307295659615
239.3709	0.850088635920345	-0.484037587104788
239.3909	0.850087607184036	-0.48326150451849
239.4109	0.850087607184036	-0.482551022629077
239.4309	0.850087607184036	-0.482765018739582
239.4509	0.850087607184036	-0.483055781115058
239.4709	0.850087607184036	-0.483253999792399
239.4909	0.850087607184036	-0.483104502147005
239.5109	0.850087607184036	-0.483138006809613
239.5309	0.850087607184036	-0.483378126211096
239.5509	0.850087607184036	-0.483495110008727
239.5709	0.850089986136749	-0.483600944154975
239.5909	0.85009172212927	-0.483660293566236
239.6109	0.85009172212927	-0.482982691608787
239.6309	0.85009172212927	-0.482536196218996
239.6509	0.85009172212927	-0.483440368483369
239.6709	0.85009172212927	-0.483883489531843
239.6909	0.85009172212927	-0.482669641868077
239.7109	0.85009172212927	-0.482996781871293
239.7309	0.85009172212927	-0.482912355692365
239.7509	0.85009172212927	-0.482982667733731
239.7709	0.85009172212927	-0.482497582294298
239.7909	0.85009172212927	-0.482028723934926
239.8109	0.85009172212927	-0.48257130051039
239.8309	0.85009172212927	-0.48207197359976
239.8509	0.85009172212927	-0.481596091994604
239.8709	0.85009172212927	-0.481530992673905
239.8909	0.85009172212927	-0.481183658352073
239.9109	0.85009172212927	-0.480790686859759
239.9309	0.85009172212927	-0.480106288469562
239.9509	0.85009172212927	-0.479937830050137
239.9709	0.85009172212927	-0.479863869104304
239.9909	0.85009172212927	-0.479418714696852
240.0109	0.85009172212927	-0.479405698811888
240.0309	0.85009172212927	-0.479330778884619
240.0509	0.85009172212927	-0.477914964159643
240.0709	0.85009172212927	-0.476963280532854
240.0909	0.85009172212927	-0.47676104288767
240.1109	0.85009172212927	-0.476896143874001
240.1309	0.85009172212927	-0.477146370382731
240.1509	0.85009172212927	-0.476197209553577
240.1709	0.85009172212927	-0.476346508240168
240.1909	0.850092545118317	-0.47658418044836
240.2109	0.850092545118317	-0.475782070071311
240.2309	0.850092545118317	-0.476370446963476
240.2509	0.850092545118317	-0.47575061866356
240.2709	0.850092545118317	-0.475106016013358
240.2909	0.850092545118317	-0.474821202506124
240.3109	0.850092545118317	-0.474742518278282
240.3309	0.850092545118317	-0.474487246174279
240.3509	0.850092545118317	-0.474789755077549
240.3709	0.850092545118317	-0.474959447041559
240.3909	0.850092545118317	-0.474725017861873
240.4109	0.850092545118317	-0.474780256784241
240.4309	0.850092545118317	-0.474019291087878
240.4509	0.850092545118317	-0.473264978573924
240.4709	0.850092545118317	-0.473546282447854
240.4909	0.850092545118317	-0.473448904050779
240.5109	0.850092545118317	-0.473128130729293
240.5309	0.850092545118317	-0.473416473765712
240.5509	0.850092545118317	-0.473754655982556
240.5709	0.850092545118317	-0.473607020591567
240.5909	0.850088430173083	-0.474274778067389
240.6109	0.850088430173083	-0.474646787260105
240.6309	0.850088430173083	-0.474886799223833
240.6509	0.850088430173083	-0.475828133013634
240.6709	0.850088430173083	-0.475880164720081
240.6909	0.850088430173083	-0.476408280969663
240.7109	0.850088430173083	-0.476503673757873
240.7309	0.850088430173083	-0.476542029036126
240.7509	0.850088430173083	-0.477337382772188
240.7709	0.850088430173083	-0.477127795588781
240.7909	0.850092545118317	-0.476417043115395
240.8109	0.850092545118317	-0.476188741866875
240.8309	0.850092545118317	-0.475282504410116
240.8509	0.850092545118317	-0.47479492402728
240.8709	0.850092545118317	-0.474676555476373
240.8909	0.850092545118317	-0.474144384446364
240.9109	0.850092545118317	-0.474723617191893
240.9309	0.850092545118317	-0.474988168734519
240.9509	0.850092545118317	-0.47429196014971
240.9709	0.850092545118317	-0.473239058220926
240.9909	0.850092545118317	-0.472224583195565
241.0109	0.850092545118317	-0.472914922495652
241.0309	0.850092545118317	-0.472624219807817
241.0509	0.850092545118317	-0.472061572268197
241.0709	0.850092545118317	-0.471655306348593
241.0909	0.850092545118317	-0.47157117860787
241.1109	0.850092545118317	-0.472290920040026
241.1309	0.850092545118317	-0.472394549722726
241.1509	0.850092545118317	-0.472155866803808
241.1709	0.850092545118317	-0.472783737018586
241.1909	0.850092545118317	-0.471633038879239
241.2109	0.850092545118317	-0.471077888107357
241.2309	0.850092545118317	-0.470914538950021
241.2509	0.850092545118317	-0.470394965991487
241.2709	0.850092545118317	-0.468906642719947
241.2909	0.850092545118317	-0.467879712873449
241.3109	0.850092545118317	-0.467433364713173
241.3309	0.850092545118317	-0.467175215664863
241.3509	0.850092545118317	-0.466918188744209
241.3709	0.850092545118317	-0.466128413813013
241.3909	0.850088430173083	-0.465474173598341
241.4109	0.850088430173083	-0.465296988845768
241.4309	0.850088430173083	-0.465367551575228
241.4509	0.850088430173083	-0.466071479761634
241.4709	0.850088430173083	-0.46625224577268
241.4909	0.850088430173083	-0.466857979830914
241.5109	0.850088430173083	-0.465912639010799
241.5309	0.850088430173083	-0.465821667087216
241.5509	0.850088430173083	-0.464716733451986
241.5709	0.850088430173083	-0.464701139060921
241.5909	0.850088430173083	-0.464653778907195
241.6109	0.850088430173083	-0.464961034967531
241.6309	0.850088430173083	-0.465006632346253
241.6509	0.850088430173083	-0.465383010674306
241.6709	0.850088430173083	-0.465641800369965
241.6909	0.850088430173083	-0.466157095714211
241.7109	0.850088430173083	-0.466444026143121
241.7309	0.850088430173083	-0.465445197238114
241.7509	0.850088430173083	-0.465108531087357
241.7709	0.850088430173083	-0.465450441792189
241.7909	0.850092545118317	-0.465915229454429
241.8109	0.850092545118317	-0.4654753116427
241.8309	0.850092545118317	-0.465375569615033
241.8509	0.850092545118317	-0.465395911163163
241.8709	0.850092545118317	-0.466031652188231
241.8909	0.850092545118317	-0.46634872487596
241.9109	0.850092545118317	-0.466451180701716
241.9309	0.850092545118317	-0.466326497198367
241.9509	0.850092545118317	-0.465434807609363
241.9709	0.850092545118317	-0.465120878470738
241.9909	0.850092545118317	-0.465359851869509
242.0109	0.850092545118317	-0.46520062911777
242.0309	0.850092545118317	-0.46527566046197
242.0509	0.850092545118317	-0.46580483517239
242.0709	0.850092545118317	-0.465712140265563
242.0909	0.850092545118317	-0.46544117827027
242.1109	0.850092545118317	-0.465150674541239
242.1309	0.850092545118317	-0.465056606818665
242.1509	0.850092545118317	-0.465709967635423
242.1709	0.850092545118317	-0.46554836135721
242.1909	0.850092545118317	-0.465982616801374
242.2109	0.850092545118317	-0.466072076638046
242.2309	0.850092545118317	-0.465607113892059
242.2509	0.850092545118317	-0.465417016713101
242.2709	0.850092545118317	-0.465225769552256
242.2909	0.850092545118317	-0.46403895641079
242.3109	0.850092545118317	-0.463379296558294
242.3309	0.850092545118317	-0.463350917074478
242.3509	0.850092545118317	-0.463534496363014
242.3709	0.850092545118317	-0.463185104807148
242.3909	0.850092545118317	-0.462013289180334
242.4109	0.850092545118317	-0.462867415347126
242.4309	0.850092545118317	-0.462211090044187
242.4509	0.850092545118317	-0.461990755106183
242.4709	0.850092545118317	-0.462781059267798
242.4909	0.850092545118317	-0.462138287038593
242.5109	0.850092545118317	-0.461912580212879
242.5309	0.850092545118317	-0.461764069403152
242.5509	0.850092545118317	-0.462093903308576
242.5709	0.850092545118317	-0.46252940821403
242.5909	0.850092545118317	-0.463061348451826
242.6109	0.850088430173083	-0.462621239639646
242.6309	0.850088430173083	-0.46181483971078
242.6509	0.850088430173083	-0.46140845839507
242.6709	0.850088430173083	-0.460591740462624
242.6909	0.850088430173083	-0.45977995670852
242.7109	0.850088430173083	-0.459026635009409
242.7309	0.850088430173083	-0.458521964065302
242.7509	0.850088430173083	-0.459065929373218
242.7709	0.850088430173083	-0.45877799221276
242.7909	0.850088430173083	-0.458226327199125
242.8109	0.850092545118317	-0.458663909234493
242.8309	0.850092545118317	-0.458790618138467
242.8509	0.850092545118317	-0.458036783125643
242.8709	0.850092545118317	-0.457452675889413
242.8909	0.850092545118317	-0.457644953656863
242.9109	0.850092545118317	-0.457394623689555
242.9309	0.850092545118317	-0.457355858556165
242.9509	0.850092545118317	-0.457012312409963
242.9709	0.850092545118317	-0.456877927675327
242.9909	0.850092545118317	-0.4564205412806
243.0109	0.850092545118317	-0.455773308395008
243.0309	0.850092545118317	-0.455980492156061
243.0509	0.850092545118317	-0.455793968277225
243.0709	0.850092545118317	-0.454865363871709
243.0909	0.850092545118317	-0.455337795531202
243.1109	0.850092545118317	-0.454567212166249
243.1309	0.850092545118317	-0.45460866722267
243.1509	0.850092545118317	-0.454459078056225
243.1709	0.850092545118317	-0.454664709938607
243.1909	0.850092545118317	-0.454366430899512
243.2109	0.850092545118317	-0.454063886183657
243.2309	0.850092545118317	-0.454360267155761
243.2509	0.850092545118317	-0.455106342775226
243.2709	0.850092545118317	-0.45526161022594
243.2909	0.850092545118317	-0.455891076090326
243.3109	0.850092545118317	-0.456065224731548
243.3309	0.850092545118317	-0.456405893933443
243.3509	0.850092545118317	-0.456555375662133
243.3709	0.850092545118317	-0.456810218015119
243.3909	0.850092545118317	-0.456159590892329
243.4109	0.850088430173083	-0.45595027031372
243.4309	0.850088430173083	-0.455975538081839
243.4509	0.850088430173083	-0.455878358643569
243.4709	0.850088430173083	-0.456604458799103
243.4909	0.850088430173083	-0.456974510237186
243.5109	0.850088430173083	-0.45740200108201
243.5309	0.850088430173083	-0.458004416507393
243.5509	0.850088430173083	-0.457536051565856
243.5709	0.850088430173083	-0.45695021338803
243.5909	0.850088430173083	-0.457805409953188
243.6109	0.850092545118317	-0.458186535438306
243.6309	0.850092545118317	-0.457919552619095
243.6509	0.850092545118317	-0.457802799613678
243.6709	0.850092545118317	-0.458400344527536
243.6909	0.850092545118317	-0.45893137353401
243.7109	0.850092545118317	-0.459433796243632
243.7309	0.850092545118317	-0.458770200985991
243.7509	0.850092545118317	-0.4583591083258
243.7709	0.850092545118317	-0.458744033924077
243.7909	0.850092545118317	-0.45848423749687
243.8109	0.850092545118317	-0.457715950116516
243.8309	0.850092545118317	-0.45665255907958
243.8509	0.850092545118317	-0.456560516757631
243.8709	0.850092545118317	-0.45617430588548
243.8909	0.850092545118317	-0.456075168692577
243.9109	0.850092545118317	-0.455905731395836
243.9309	0.850092545118317	-0.456146650611711
243.9509	0.850092545118317	-0.45639223740113
243.9709	0.850092545118317	-0.456505548419236
243.9909	0.850092545118317	-0.457124879322143
244.0109	0.850092545118317	-0.457114991069579
244.0309	0.850092545118317	-0.457387807360927
244.0509	0.850092545118317	-0.457432179153415
244.0709	0.850092545118317	-0.457388670842136
244.0909	0.850092545118317	-0.457053695841214
244.1109	0.850092545118317	-0.456506216920818
244.1309	0.850092545118317	-0.456014080381368
244.1509	0.850092545118317	-0.455919304365451
244.1709	0.850092545118317	-0.456190357881793
244.1909	0.850092545118317	-0.455760320364277
244.2109	0.850093368107364	-0.455494575068827
244.2309	0.850093368107364	-0.455926267923594
244.2509	0.850093368107364	-0.456253467614451
244.2709	0.850093368107364	-0.455716823990526
244.2909	0.850093368107364	-0.455377929501163
244.3109	0.850093368107364	-0.455724539612949
244.3309	0.850093368107364	-0.455711265081539
244.3509	0.850093368107364	-0.456500136739765
244.3709	0.850093368107364	-0.457141277506776
244.3909	0.850093368107364	-0.457414718528768
244.4109	0.850084315227849	-0.457730681026371
244.4309	0.850084315227849	-0.458469100711054
244.4509	0.850084315227849	-0.458775166997741
244.4709	0.850084315227849	-0.45984382646381
244.4909	0.850084315227849	-0.459587109918889
244.5109	0.850084315227849	-0.459334269091473
244.5309	0.850084315227849	-0.460380486004439
244.5509	0.850084315227849	-0.460486678276535
244.5709	0.850084315227849	-0.460366773763661
244.5909	0.850084315227849	-0.460757433354672
244.6109	0.850093368107364	-0.461713422449982
244.6309	0.850093368107364	-0.462178007174242
244.6509	0.850093368107364	-0.461945265165215
244.6709	0.850093368107364	-0.462471240618065
244.6909	0.850093368107364	-0.462830003133604
244.7109	0.850093368107364	-0.462990590742739
244.7309	0.850093368107364	-0.462699525949881
244.7509	0.850093368107364	-0.463316306200918
244.7709	0.850093368107364	-0.464616907861621
244.7909	0.850093368107364	-0.46457241669385
244.8109	0.850093368107364	-0.465177629480018
244.8309	0.850093368107364	-0.465495080189475
244.8509	0.850093368107364	-0.466553811611218
244.8709	0.850093368107364	-0.467370784210934
244.8909	0.850093368107364	-0.467207932450608
244.9109	0.850093368107364	-0.46681734050559
244.9309	0.850093368107364	-0.46638421912661
244.9509	0.850093368107364	-0.466459437492085
244.9709	0.850093368107364	-0.465852052075777
244.9909	0.850093368107364	-0.465816573741831
245.0109	0.85008925316213	-0.466517815984382
245.0309	0.85008925316213	-0.467020986779107
245.0509	0.85008925316213	-0.466923325860531
245.0709	0.85008925316213	-0.466474383277449
245.0909	0.85008925316213	-0.465889273288847
245.1109	0.85008925316213	-0.466110790042147
245.1309	0.85008925316213	-0.46543668975965
245.1509	0.85008925316213	-0.465457934580751
245.1709	0.85008925316213	-0.464768991971469
245.1909	0.85008925316213	-0.463603610672379
245.2109	0.850093368107364	-0.462821686655593
245.2309	0.850093368107364	-0.462494232297466
245.2509	0.850093368107364	-0.461770284876192
245.2709	0.850093368107364	-0.460980135902445
245.2909	0.850093368107364	-0.459694961507411
245.3109	0.850093368107364	-0.459325705904545
245.3309	0.850093368107364	-0.458162835465563
245.3509	0.850093368107364	-0.458362506542174
245.3709	0.850093368107364	-0.458151868856282
245.3909	0.850093368107364	-0.457678915924722
245.4109	0.850093368107364	-0.457851178436481
245.4309	0.850093368107364	-0.456798551070847
245.4509	0.850093368107364	-0.456293880126739
245.4709	0.850093368107364	-0.455690609178499
245.4909	0.850093368107364	-0.454801896013204
245.5109	0.850093368107364	-0.455184314730549
245.5309	0.850093368107364	-0.455006489330628
245.5509	0.850093368107364	-0.455137889683203
245.5709	0.850093368107364	-0.454947891983647
245.5909	0.850093368107364	-0.455513878052
245.6109	0.850093368107364	-0.455480090867889
245.6309	0.850093368107364	-0.455255832462269
245.6509	0.850093368107364	-0.455293077550395
245.6709	0.850093368107364	-0.456209644948262
245.6909	0.850093368107364	-0.455663085217541
245.7109	0.850093368107364	-0.455867793931071
245.7309	0.850093368107364	-0.456576910963088
245.7509	0.850093368107364	-0.456317484599256
245.7709	0.850093368107364	-0.456879360178717
245.7909	0.850093368107364	-0.457033485605895
245.8109	0.850093368107364	-0.457835771066692
245.8309	0.850093368107364	-0.458870054430589
245.8509	0.850093368107364	-0.459386941445268
245.8709	0.850093368107364	-0.459926159596119
245.8909	0.850093368107364	-0.46058753049433
245.9109	0.850093368107364	-0.460907444313782
245.9309	0.850093368107364	-0.461501411948342
245.9509	0.850093368107364	-0.462303398970933
245.9709	0.850093368107364	-0.462441707173186
245.9909	0.850093368107364	-0.462365577576388
246.0109	0.850089896122323	-0.46145035116086
246.0309	0.85008925316213	-0.461362196493942
246.0509	0.85008925316213	-0.460843001557135
246.0709	0.85008925316213	-0.460622057805191
246.0909	0.85008925316213	-0.461148602280221
246.1109	0.85008925316213	-0.461060559030234
246.1309	0.85008925316213	-0.460737314640402
246.1509	0.85008925316213	-0.460955134739122
246.1709	0.85008925316213	-0.46064531608939
246.1909	0.85008925316213	-0.460103686557834
246.2109	0.850092570836725	-0.458985116286171
246.2309	0.850094191096411	-0.458731682561519
246.2509	0.850094191096411	-0.45820703615348
246.2709	0.850094191096411	-0.457672632805689
246.2909	0.850094191096411	-0.457307925401084
246.3109	0.850094191096411	-0.456752679128976
246.3309	0.850094191096411	-0.455944779050727
246.3509	0.850094191096411	-0.456190879153861
246.3709	0.850094191096411	-0.456475855807314
246.3909	0.850094191096411	-0.455467381379484
246.4109	0.850094191096411	-0.454249920623836
246.4309	0.850094191096411	-0.453042332204046
246.4509	0.850094191096411	-0.452083466164429
246.4709	0.850094191096411	-0.451338397276512
246.4909	0.850094191096411	-0.451246518100782
246.5109	0.850094191096411	-0.450988946033004
246.5309	0.850094191096411	-0.450765817713391
246.5509	0.850094191096411	-0.45056297921262
246.5709	0.850094191096411	-0.450032885312524
246.5909	0.850094191096411	-0.449428110235726
246.6109	0.850092570836725	-0.449109883586932
246.6309	0.85008925316213	-0.449110269567012
246.6509	0.85008925316213	-0.449283765623357
246.6709	0.85008925316213	-0.449456398198492
246.6909	0.85008925316213	-0.449130543469149
246.7109	0.85008925316213	-0.44812637450984
246.7309	0.85008925316213	-0.448086972708278
246.7509	0.85008925316213	-0.447523593000258
246.7709	0.85008925316213	-0.447275077537243
246.7909	0.85008925316213	-0.447229328949829
246.8109	0.850090024714361	-0.446130077578044
246.8309	0.850094191096411	-0.44621467884072
246.8509	0.850094191096411	-0.44668472697374
246.8709	0.850094191096411	-0.446168751190384
246.8909	0.850094191096411	-0.444831274504931
246.9109	0.850094191096411	-0.444214144086398
246.9309	0.850094191096411	-0.443979324947456
246.9509	0.850094191096411	-0.4430516755442
246.9709	0.850094191096411	-0.44202422044646
246.9909	0.850094191096411	-0.441260827452687
247.0109	0.850094191096411	-0.44078994369269
247.0309	0.850094191096411	-0.440129078149841
247.0509	0.850094191096411	-0.43998715287653
247.0709	0.850094191096411	-0.439845299228388
247.0909	0.850094191096411	-0.438821166742676
247.1109	0.850094191096411	-0.436788695121121
247.1309	0.850094191096411	-0.435933295617983
247.1509	0.850094191096411	-0.435590147389389
247.1709	0.850094191096411	-0.434312481699623
247.1909	0.850094191096411	-0.432988132316064
247.2109	0.850094191096411	-0.432074481654264
247.2309	0.850094191096411	-0.430983686031653
247.2509	0.850094191096411	-0.429818997109202
247.2709	0.850094191096411	-0.428890038557016
247.2909	0.850094191096411	-0.428287340610132
247.3109	0.850094191096411	-0.427857179738156
247.3309	0.850094191096411	-0.427048758387841
247.3509	0.850094191096411	-0.426723970077689
247.3709	0.850094191096411	-0.42658847117375
247.3909	0.850094191096411	-0.426043292217129
247.4109	0.850094191096411	-0.424999411080523
247.4309	0.850090076151176	-0.424251759707329
247.4509	0.850090076151176	-0.423231797398151
247.4709	0.850090076151176	-0.423456791951346
247.4909	0.850090076151176	-0.423260527049462
247.5109	0.850090076151176	-0.423684719157314
247.5309	0.850090076151176	-0.424637497057527
247.5509	0.850090076151176	-0.423559009026537
247.5709	0.850090076151176	-0.423402591593935
247.5909	0.850090076151176	-0.423498103757428
247.6109	0.850090076151176	-0.423092701319034
247.6309	0.850094191096411	-0.423736181841581
247.6509	0.850094191096411	-0.423863412017622
247.6709	0.850094191096411	-0.424206942247119
247.6909	0.850094191096411	-0.424581947759424
247.7109	0.850094191096411	-0.424888384109487
247.7309	0.850094191096411	-0.425663830027612
247.7509	0.850094191096411	-0.426236127069231
247.7709	0.850094191096411	-0.426767422680502
247.7909	0.850094191096411	-0.42772139433354
247.8109	0.850094191096411	-0.428461342021839
247.8309	0.850094191096411	-0.429622306435477
247.8509	0.850094191096411	-0.429583835761118
247.8709	0.850094191096411	-0.430139698805519
247.8909	0.850094191096411	-0.430510951954778
247.9109	0.850094191096411	-0.430892332107166
247.9309	0.850094191096411	-0.431247831698318
247.9509	0.850094191096411	-0.430817539513532
247.9709	0.850094191096411	-0.43088664188537
247.9909	0.850094191096411	-0.430770517589773
248.0109	0.850094191096411	-0.431014269979019
248.0309	0.850090076151176	-0.431628662724407
248.0509	0.850090076151176	-0.432418950969318
248.0709	0.850090076151176	-0.431925007883927
248.0909	0.850090076151176	-0.430731414226417
248.1109	0.850090076151176	-0.430605174865221
248.1309	0.850090076151176	-0.430286415006832
248.1509	0.850090076151176	-0.430291456622928
248.1709	0.850090076151176	-0.430327814354788
248.1909	0.850090076151176	-0.429690394117413
248.2109	0.850090076151176	-0.429447771814175
248.2309	0.850094191096411	-0.429534804353437
248.2509	0.850094191096411	-0.429092455265123
248.2709	0.850094191096411	-0.428274881809819
248.2909	0.850094191096411	-0.42795780912209
248.3109	0.850094191096411	-0.42725526568896
248.3309	0.850094191096411	-0.427573396837528
248.3509	0.850094191096411	-0.427327551401663
248.3709	0.850094191096411	-0.426484017801602
248.3909	0.850094191096411	-0.426210353945749
248.4109	0.850094191096411	-0.425888820601632
248.4309	0.850090076151176	-0.425595400136532
248.4509	0.850090076151176	-0.425503596565148
248.4709	0.850090076151176	-0.425473243409996
248.4909	0.850090076151176	-0.425798620638208
248.5109	0.850090076151176	-0.425829578628125
248.5309	0.850090076151176	-0.425564334708861
248.5509	0.850090076151176	-0.425598487977172
248.5709	0.850090076151176	-0.425625176311153
248.5909	0.850090076151176	-0.425964313530256
248.6109	0.850090076151176	-0.425646154527456
248.6309	0.850094191096411	-0.426168942660265
248.6509	0.850094191096411	-0.425903225219048
248.6709	0.850094191096411	-0.42518835031924
248.6909	0.850094191096411	-0.425438751911719
248.7109	0.850094191096411	-0.424835039274934
248.7309	0.850094191096411	-0.425400591613094
248.7509	0.850094191096411	-0.424682266767624
248.7709	0.850094191096411	-0.424312493871866
248.7909	0.850094191096411	-0.425306794474493
248.8109	0.850094191096411	-0.425953744838583
248.8309	0.850090076151176	-0.42568872375318
248.8509	0.850090076151176	-0.425869036138153
248.8709	0.850090076151176	-0.426776141055298
248.8909	0.850090076151176	-0.426052889989838
248.9109	0.850090076151176	-0.427119352950709
248.9309	0.850090076151176	-0.427219894792769
248.9509	0.850090076151176	-0.426688117701191
248.9709	0.850090076151176	-0.426736687524446
248.9909	0.850090076151176	-0.426893646124995
249.0109	0.850090076151176	-0.427198510700505
249.0309	0.850094191096411	-0.426754144169918
249.0509	0.850094191096411	-0.425687919959612
249.0709	0.850094191096411	-0.425333423120832
249.0909	0.850094191096411	-0.42571079226373
249.1109	0.850094191096411	-0.425140930477873
249.1309	0.850094191096411	-0.424697312032389
249.1509	0.850094191096411	-0.424201287837907
249.1709	0.850094191096411	-0.424205660952421
249.1909	0.850094191096411	-0.423929032610387
249.2109	0.850094191096411	-0.423844017513399
249.2309	0.850086154094	-0.423643423267937
249.2509	0.850085961205942	-0.42266988202693
249.2709	0.850085961205942	-0.422744766141614
249.2909	0.850085961205942	-0.422894904434358
249.3109	0.850085961205942	-0.42258258288287
249.3309	0.850085961205942	-0.422554661004304
249.3509	0.850085961205942	-0.423030594338749
249.3709	0.850085961205942	-0.424015504085822
249.3909	0.850085961205942	-0.424200519856923
249.4109	0.850085961205942	-0.424133797032383
249.4309	0.850089934699934	-0.42365478381565
249.4509	0.850090899140223	-0.422843811813467
249.4709	0.850090899140223	-0.422944914719354
249.4909	0.850090899140223	-0.421896290404858
249.5109	0.850090899140223	-0.421316719429362
249.5309	0.850090899140223	-0.420725171133859
249.5509	0.850090899140223	-0.421049931589778
249.5709	0.850090899140223	-0.420712970979992
249.5909	0.850090899140223	-0.420388023502796
249.6109	0.850090899140223	-0.421108795541557
249.6309	0.850088295151442	-0.421826384239453
249.6509	0.850086784194989	-0.422234146329263
249.6709	0.850086784194989	-0.423482179094748
249.6909	0.850086784194989	-0.424232273682056
249.7109	0.850086784194989	-0.424340777855456
249.7309	0.850086784194989	-0.42474715519199
249.7509	0.850086784194989	-0.425548433921239
249.7709	0.850086784194989	-0.426729461340682
249.7909	0.850086784194989	-0.42744385873936
249.8109	0.850086784194989	-0.427664535886506
249.8309	0.850088680927558	-0.427299935919655
249.8509	0.850090899140223	-0.428020560728901
249.8709	0.850090899140223	-0.429051024083759
249.8909	0.850090899140223	-0.429506353244452
249.9109	0.850090899140223	-0.429800573523944
249.9309	0.850090899140223	-0.430837976561889
249.9509	0.850090899140223	-0.431046935035474
249.9709	0.850090899140223	-0.430488970986102
249.9909	0.850090899140223	-0.429767041007102
250.0109	0.850090899140223	-0.429230660008798
250.0309	0.850090899140223	-0.429628776575786
250.0509	0.850090899140223	-0.430024712554282
250.0709	0.850090899140223	-0.4313336466097
250.0909	0.850090899140223	-0.432523937551062
250.1109	0.850090899140223	-0.43330230418443
250.1309	0.850090899140223	-0.432718845553902
250.1509	0.850090899140223	-0.433018326304174
250.1709	0.850090899140223	-0.433869392484558
250.1909	0.850090899140223	-0.434479209177452
250.2109	0.850090899140223	-0.433940906237101
250.2309	0.850090899140223	-0.433670688347735
250.2509	0.850090899140223	-0.432794457857809
250.2709	0.850090899140223	-0.432768354462712
250.2909	0.850090899140223	-0.432023516367008
250.3109	0.850090899140223	-0.432323287597134
250.3309	0.850090899140223	-0.431662652846498
250.3509	0.850090899140223	-0.431316034776361
250.3709	0.850090899140223	-0.431152498597749
250.3909	0.850090899140223	-0.430601553814986
250.4109	0.850090899140223	-0.430351116409923
250.4309	0.850090899140223	-0.430430815327666
250.4509	0.850090899140223	-0.431099034387914
250.4709	0.850090899140223	-0.429734901201889
250.4909	0.850090899140223	-0.429203490194511
250.5109	0.850090899140223	-0.428543273257364
250.5309	0.850090899140223	-0.427394660206283
250.5509	0.850090899140223	-0.426446609567256
250.5709	0.850090899140223	-0.425550320050701
250.5909	0.850090899140223	-0.42478555424118
250.6109	0.850090899140223	-0.424496077139578
250.6309	0.850090899140223	-0.424165057439682
250.6509	0.850090899140223	-0.422473557437403
250.6709	0.850090899140223	-0.421041977216791
250.6909	0.850090899140223	-0.420547270129592
250.7109	0.850090899140223	-0.419315042651504
250.7309	0.850090899140223	-0.418034579600952
250.7509	0.850090899140223	-0.417717845143189
250.7709	0.850090899140223	-0.417160076073445
250.7909	0.850090899140223	-0.415849864702505
250.8109	0.850090899140223	-0.415334835963056
250.8309	0.850090899140223	-0.414950761908461
250.8509	0.850086784194989	-0.414874612415782
250.8709	0.850086784194989	-0.414876470691013
250.8909	0.850086784194989	-0.415146652767793
250.9109	0.850086784194989	-0.414571785178425
250.9309	0.850086784194989	-0.414377358655891
250.9509	0.850086784194989	-0.414558379334206
250.9709	0.850086784194989	-0.413861235643019
250.9909	0.850086784194989	-0.412943577950905
251.0109	0.850086784194989	-0.412196873621619
251.0309	0.850086784194989	-0.412339674313668
251.0509	0.850086784194989	-0.411717271486827
251.0709	0.850086784194989	-0.411305824679964
251.0909	0.850086784194989	-0.411081534440935
251.1109	0.850086784194989	-0.411505782257254
251.1309	0.850086784194989	-0.411533465385254
251.1509	0.850086784194989	-0.411689488879423
251.1709	0.850086784194989	-0.412196666704463
251.1909	0.850086784194989	-0.412772330129047
251.2109	0.850086784194989	-0.413041000118917
251.2309	0.850086784194989	-0.412354862828773
251.2509	0.850095014085458	-0.412249900122086
251.2709	0.850095014085458	-0.412235491525494
251.2909	0.850095014085458	-0.41255288254731
251.3109	0.850095014085458	-0.412540443642878
251.3309	0.850095014085458	-0.413024319412782
251.3509	0.850095014085458	-0.412786117974171
251.3709	0.850095014085458	-0.41231020055643
251.3909	0.850095014085458	-0.412469081099026
251.4109	0.850095014085458	-0.412551131709834
251.4309	0.850095014085458	-0.412586239980404
251.4509	0.850090899140223	-0.411443313171945
251.4709	0.850090899140223	-0.411296879492133
251.4909	0.850090899140223	-0.410170931828015
251.5109	0.850090899140223	-0.409048629089188
251.5309	0.850090899140223	-0.408452341594971
251.5509	0.850090899140223	-0.407591450828841
251.5709	0.850090899140223	-0.407749945391356
251.5909	0.850090899140223	-0.407606126030231
251.6109	0.850090899140223	-0.408734321928835
251.6309	0.850090899140223	-0.408910336803639
251.6509	0.850090899140223	-0.408726419285136
251.6709	0.850090899140223	-0.407616734513664
251.6909	0.850090899140223	-0.407683501109142
251.7109	0.850090899140223	-0.407870072738091
251.7309	0.850090899140223	-0.408570889208801
251.7509	0.850090899140223	-0.408241668096494
251.7709	0.850090899140223	-0.408444669743485
251.7909	0.850090899140223	-0.408106061754801
251.8109	0.850090899140223	-0.407115537390276
251.8309	0.850090899140223	-0.406398068067663
251.8509	0.850090899140223	-0.405850724439253
251.8709	0.850090899140223	-0.405398622390363
251.8909	0.850090899140223	-0.404737056512524
251.9109	0.850090899140223	-0.404479631674261
251.9309	0.850090899140223	-0.403884136036085
251.9509	0.850090899140223	-0.402954839253932
251.9709	0.850090899140223	-0.403894951436676
251.9909	0.850090899140223	-0.404284170565945
252.0109	0.850090899140223	-0.404432068582555
252.0309	0.850090899140223	-0.405212468574902
252.0509	0.850086784194989	-0.405812293556655
252.0709	0.850086784194989	-0.405705508387323
252.0909	0.850086784194989	-0.405688819722836
252.1109	0.850086784194989	-0.406006015765024
252.1309	0.850086784194989	-0.406372513798866
252.1509	0.850086784194989	-0.406084485117357
252.1709	0.850086784194989	-0.405831560727243
252.1909	0.850086784194989	-0.405209376755086
252.2109	0.850086784194989	-0.404478457817317
252.2309	0.850086784194989	-0.404129121969916
252.2509	0.850090899140223	-0.403958276044842
252.2709	0.850090899140223	-0.403708029640231
252.2909	0.850090899140223	-0.404228875935111
252.3109	0.850090899140223	-0.404026789498619
252.3309	0.850090899140223	-0.403715116552833
252.3509	0.850090899140223	-0.403869297688476
252.3709	0.850090899140223	-0.404308109289254
252.3909	0.850090899140223	-0.403649515855948
252.4109	0.850090899140223	-0.404329421756348
252.4309	0.850090899140223	-0.404136857488219
252.4509	0.850090899140223	-0.404707849360083
252.4709	0.850090899140223	-0.40540986754197
252.4909	0.850090899140223	-0.406132068104944
252.5109	0.850090899140223	-0.406202057833048
252.5309	0.850090899140223	-0.406909201193728
252.5509	0.850090899140223	-0.407726563752699
252.5709	0.850090899140223	-0.407340002713053
252.5909	0.850090899140223	-0.4073944298835
252.6109	0.850090899140223	-0.406940724226648
252.6309	0.850090899140223	-0.405902238852809
252.6509	0.850090899140223	-0.405248627347958
252.6709	0.850090899140223	-0.404249909859881
252.6909	0.850090899140223	-0.403307633005348
252.7109	0.850090899140223	-0.402636899105816
252.7309	0.850090899140223	-0.402468106435601
252.7509	0.850090899140223	-0.402327557957214
252.7709	0.850090899140223	-0.402272657264813
252.7909	0.850090899140223	-0.401889104482284
252.8109	0.850090899140223	-0.401835067271092
252.8309	0.850090899140223	-0.402374603756029
252.8509	0.850094049645168	-0.402383174901309
252.8709	0.850095014085458	-0.402451338187591
252.8909	0.850095014085458	-0.402162792213193
252.9109	0.850095014085458	-0.401750589362875
252.9309	0.850095014085458	-0.40064312099248
252.9509	0.850095014085458	-0.399403925977073
252.9709	0.850095014085458	-0.39874206961938
252.9909	0.850095014085458	-0.398849320352314
253.0109	0.850095014085458	-0.398991635584881
253.0309	0.850095014085458	-0.39959697968386
253.0509	0.850092570836725	-0.400094575652894
253.0709	0.850090899140223	-0.401058777767638
253.0909	0.850090899140223	-0.401215334471401
253.1109	0.850090899140223	-0.401133606173857
253.1309	0.850090899140223	-0.401263020917567
253.1509	0.850090899140223	-0.401434197114255
253.1709	0.850090899140223	-0.401837590068728
253.1909	0.850090899140223	-0.401602476470757
253.2109	0.850090899140223	-0.401922036143537
253.2309	0.850090899140223	-0.401324515104736
253.2509	0.850092982331248	-0.401136148867373
253.2709	0.850095837074504	-0.400998103290742
253.2909	0.850095837074504	-0.401426994805547
253.3109	0.850095837074504	-0.40158812358263
253.3309	0.850095837074504	-0.401875169407646
253.3509	0.850095837074504	-0.402264436287028
253.3709	0.850095837074504	-0.402500465095498
253.3909	0.850095837074504	-0.402819825809475
253.4109	0.850095837074504	-0.402498586924388
253.4309	0.850095837074504	-0.40196381351322
253.4509	0.850095837074504	-0.401730908357974
253.4709	0.85009172212927	-0.401531205447954
253.4909	0.85009172212927	-0.401672541803206
253.5109	0.85009172212927	-0.401667130123734
253.5309	0.85009172212927	-0.402217195508583
253.5509	0.85009172212927	-0.402335802810055
253.5709	0.85009172212927	-0.40286571366805
253.5909	0.85009172212927	-0.402624010554487
253.6109	0.85009172212927	-0.401744915057782
253.6309	0.85009172212927	-0.400234730192849
253.6509	0.85009172212927	-0.399387054270486
253.6709	0.850087607184036	-0.398482312983934
253.6909	0.850087607184036	-0.398129005918804
253.7109	0.850087607184036	-0.398682708270592
253.7309	0.850087607184036	-0.399600218733191
253.7509	0.850087607184036	-0.399914625372945
253.7709	0.850087607184036	-0.399706048900263
253.7909	0.850087607184036	-0.399315429101013
253.8109	0.850087607184036	-0.399267702863088
253.8309	0.850087607184036	-0.400170709228868
253.8509	0.850087607184036	-0.400124355806691
253.8709	0.850087607184036	-0.400163403461582
253.8909	0.850087607184036	-0.399920629949653
253.9109	0.850087607184036	-0.399656022698562
253.9309	0.850087607184036	-0.400116413371232
253.9509	0.850087607184036	-0.399431310666868
253.9709	0.850087607184036	-0.398712989800574
253.9909	0.850087607184036	-0.39865465905839
254.0109	0.850087607184036	-0.398062681011871
254.0309	0.850087607184036	-0.399378861146934
254.0509	0.850087607184036	-0.399684139556757
254.0709	0.85009172212927	-0.400031517649525
254.0909	0.85009172212927	-0.399608766003414
254.1109	0.85009172212927	-0.399701162472035
254.1309	0.85009172212927	-0.400277570002546
254.1509	0.85009172212927	-0.401184456065006
254.1709	0.85009172212927	-0.401094845019643
254.1909	0.85009172212927	-0.401292777196306
254.2109	0.85009172212927	-0.40237890922455
254.2309	0.85009172212927	-0.402878462948217
254.2509	0.85009172212927	-0.403759555991315
254.2709	0.850095837074504	-0.404369324934096
254.2909	0.850095837074504	-0.404308594748735
254.3109	0.850095837074504	-0.403936104075714
254.3309	0.850095837074504	-0.402459686499012
254.3509	0.850095837074504	-0.401360279939359
254.3709	0.850095837074504	-0.400750988497707
254.3909	0.850095837074504	-0.401206548450613
254.4109	0.850095837074504	-0.401090738509927
254.4309	0.850095837074504	-0.401523239137439
254.4509	0.850095837074504	-0.401961215111239
254.4709	0.850095837074504	-0.402368475824863
254.4909	0.850095837074504	-0.402384655154812
254.5109	0.850095837074504	-0.403083577537707
254.5309	0.850095837074504	-0.403068810815267
254.5509	0.850095837074504	-0.404037799878837
254.5709	0.850095837074504	-0.405380353992971
254.5909	0.850095837074504	-0.405304717814007
254.6109	0.850095837074504	-0.40547142141678
254.6309	0.850095837074504	-0.406279966121554
254.6509	0.850095837074504	-0.406712836812441
254.6709	0.850087607184036	-0.4063740219066
254.6909	0.850087607184036	-0.406364746447154
254.7109	0.850087607184036	-0.406702001515971
254.7309	0.850087607184036	-0.406842971787022
254.7509	0.850087607184036	-0.407296080567461
254.7709	0.850087607184036	-0.407487845021197
254.7909	0.850087607184036	-0.406724292860381
254.8109	0.850087607184036	-0.407021764126731
254.8309	0.850087607184036	-0.405688497409573
254.8509	0.850087607184036	-0.405620855395357
254.8709	0.85009172212927	-0.404448438912955
254.8909	0.85009172212927	-0.404207897718808
254.9109	0.85009172212927	-0.403435468016153
254.9309	0.85009172212927	-0.403850034497064
254.9509	0.85009172212927	-0.404502014539721
254.9709	0.85009172212927	-0.403249043616719
254.9909	0.85009172212927	-0.402835456013124
255.0109	0.85009172212927	-0.402456288282637
255.0309	0.85009172212927	-0.402970875333541
255.0509	0.85009172212927	-0.402561632990227
255.0709	0.850087607184036	-0.403487245055329
255.0909	0.850087607184036	-0.403034534192498
255.1109	0.850087607184036	-0.40203165448624
255.1309	0.850087607184036	-0.402336952791943
255.1509	0.850087607184036	-0.401974342413133
255.1709	0.850087607184036	-0.40150082443857
255.1909	0.850087607184036	-0.401761154075372
255.2109	0.850087607184036	-0.402041411425992
255.2309	0.850087607184036	-0.402195970583363
255.2509	0.850087607184036	-0.400520474827286
255.2709	0.85009172212927	-0.400458113179732
255.2909	0.85009172212927	-0.3992780487209
255.3109	0.85009172212927	-0.399277877616329
255.3309	0.85009172212927	-0.400294298458794
255.3509	0.85009172212927	-0.399153269717326
255.3709	0.85009172212927	-0.398821844141469
255.3909	0.85009172212927	-0.399158601813276
255.4109	0.85009172212927	-0.398690515414064
255.4309	0.85009172212927	-0.398489216854436
255.4509	0.85009172212927	-0.398878396191945
255.4709	0.850095837074504	-0.399998060737029
255.4909	0.850095837074504	-0.400210600469089
255.5109	0.850095837074504	-0.40092202940241
255.5309	0.850095837074504	-0.400877422838532
255.5509	0.850095837074504	-0.401560754809539
255.5709	0.850095837074504	-0.402092074295867
255.5909	0.850095837074504	-0.404018337728622
255.6109	0.850095837074504	-0.404645447920768
255.6309	0.850095837074504	-0.405135475496895
255.6509	0.850095837074504	-0.405338811394677
255.6709	0.850095837074504	-0.40545700088266
255.6909	0.850095837074504	-0.405387866677414
255.7109	0.850095837074504	-0.40520447838933
255.7309	0.850095837074504	-0.406123544709777
255.7509	0.850095837074504	-0.406090859757441
255.7709	0.850095837074504	-0.405105838593437
255.7909	0.850095837074504	-0.404258775464191
255.8109	0.850095837074504	-0.404014979304008
255.8309	0.850095837074504	-0.403675344687895
255.8509	0.850095837074504	-0.403440648903411
255.8709	0.85009172212927	-0.40351832242053
255.8909	0.85009172212927	-0.403814938164022
255.9109	0.85009172212927	-0.404231530045559
255.9309	0.85009172212927	-0.403049495894567
255.9509	0.85009172212927	-0.402555918893374
255.9709	0.85009172212927	-0.402580223700882
255.9909	0.85009172212927	-0.402372837001849
256.0109	0.85009172212927	-0.402586335715344
256.0309	0.85009172212927	-0.402441203226111
256.0509	0.85009172212927	-0.40170165345542
256.0709	0.850088025108161	-0.402375558758289
256.0909	0.850087607184036	-0.402518976222631
256.1109	0.850087607184036	-0.40236586946453
256.1309	0.850087607184036	-0.40186098762409
256.1509	0.850087607184036	-0.401373443053838
256.1709	0.850087607184036	-0.400538524369993
256.1909	0.850087607184036	-0.399782791290177
256.2109	0.850087607184036	-0.39949255814512
256.2309	0.850087607184036	-0.398935497368718
256.2509	0.850087607184036	-0.399287184909184
256.2709	0.850094184666809	-0.398835222131456
256.2909	0.850096660063551	-0.398186321971086
256.3109	0.850096660063551	-0.398501385174894
256.3309	0.850096660063551	-0.398466774301334
256.3509	0.850096660063551	-0.398370020634904
256.3709	0.850096660063551	-0.398217868879063
256.3909	0.850096660063551	-0.398838592493597
256.4109	0.850096660063551	-0.398838429347378
256.4309	0.850096660063551	-0.39919474069045
256.4509	0.850096660063551	-0.399808449017553
256.4709	0.850091638544445	-0.399834194286803
256.4909	0.850087607184036	-0.400195678558782
256.5109	0.850087607184036	-0.400411059422564
256.5309	0.850087607184036	-0.401041078392426
256.5509	0.850087607184036	-0.401482989771372
256.5709	0.850087607184036	-0.401531456136048
256.5909	0.850087607184036	-0.401782418792354
256.6109	0.850087607184036	-0.402458532537948
256.6309	0.850087607184036	-0.403524740831549
256.6509	0.850087607184036	-0.402980815315394
256.6709	0.850089497487003	-0.402545541202153
256.6909	0.850092545118317	-0.402300487622329
256.7109	0.850092545118317	-0.402569332695946
256.7309	0.850092545118317	-0.402065827650431
256.7509	0.850092545118317	-0.402620011482525
256.7709	0.850092545118317	-0.403653471156972
256.7909	0.850092545118317	-0.403799646190339
256.8109	0.850092545118317	-0.404362066916923
256.8309	0.850092545118317	-0.404552219804346
256.8509	0.850092545118317	-0.404580237183138
256.8709	0.850093413114577	-0.40460102439899
256.8909	0.850096660063551	-0.405640066857481
256.9109	0.850096660063551	-0.406306149100172
256.9309	0.850096660063551	-0.406693553725148
256.9509	0.850096660063551	-0.406851773724515
256.9709	0.850096660063551	-0.40650604698982
256.9909	0.850096660063551	-0.406274263962229
257.0109	0.850096660063551	-0.406701352910269
257.0309	0.850096660063551	-0.406981315801859
257.0509	0.850096660063551	-0.407239106724321
257.0709	0.850096499323503	-0.407182685986657
257.0909	0.850092545118317	-0.406824229867676
257.1109	0.850092545118317	-0.407511425618658
257.1309	0.850092545118317	-0.407111422922207
257.1509	0.850092545118317	-0.406251320032941
257.1709	0.850092545118317	-0.40670179857799
257.1909	0.850092545118317	-0.406489557284136
257.2109	0.850092545118317	-0.405430205110924
257.2309	0.850092545118317	-0.404864437897256
257.2509	0.850092545118317	-0.405204760910831
257.2709	0.850092545118317	-0.405139052776192
257.2909	0.850096660063551	-0.405544423381177
257.3109	0.850096660063551	-0.405830418703708
257.3309	0.850096660063551	-0.405925564783
257.3509	0.850096660063551	-0.405974544461392
257.3709	0.850096660063551	-0.405753664376265
257.3909	0.850096660063551	-0.405639107876045
257.4109	0.850096660063551	-0.405358842567072
257.4309	0.850096660063551	-0.404898889603773
257.4509	0.850096660063551	-0.405277977750737
257.4709	0.850096660063551	-0.404386475183009
257.4909	0.850092545118317	-0.403266257532449
257.5109	0.850092545118317	-0.402348118360028
257.5309	0.850092545118317	-0.401485106693047
257.5509	0.850092545118317	-0.401014429850206
257.5709	0.850092545118317	-0.400319486643392
257.5909	0.850092545118317	-0.399566101277465
257.6109	0.850092545118317	-0.398903528668077
257.6309	0.850092545118317	-0.399013660324494
257.6509	0.850092545118317	-0.397847121085166
257.6709	0.850092545118317	-0.396600624281648
257.6909	0.850088430173083	-0.396448981860345
257.7109	0.850088430173083	-0.396119541893353
257.7309	0.850088430173083	-0.395695126951639
257.7509	0.850088430173083	-0.395900118186672
257.7709	0.850088430173083	-0.395730565493825
257.7909	0.850088430173083	-0.396376310167562
257.8109	0.850088430173083	-0.396666316499583
257.8309	0.850088430173083	-0.397325367538139
257.8509	0.850088430173083	-0.396640236979543
257.8709	0.850088430173083	-0.39675803650827
257.8909	0.850092545118317	-0.396334851131965
257.9109	0.850092545118317	-0.396303897121225
257.9309	0.850092545118317	-0.396103016375085
257.9509	0.850092545118317	-0.396426479619602
257.9709	0.850092545118317	-0.395960442496073
257.9909	0.850092545118317	-0.396022764351866
258.0109	0.850092545118317	-0.396464580230586
258.0309	0.850092545118317	-0.397503897252226
258.0509	0.850092545118317	-0.398008707467497
258.0709	0.850092545118317	-0.398068403067076
258.0909	0.850088430173083	-0.399536313165316
258.1109	0.850088430173083	-0.400778444812672
258.1309	0.850088430173083	-0.400963110416278
258.1509	0.850088430173083	-0.400965812276838
258.1709	0.850088430173083	-0.401289426730046
258.1909	0.850088430173083	-0.401962556093578
258.2109	0.850088430173083	-0.402263871244024
258.2309	0.850088430173083	-0.403988943554905
258.2509	0.850088430173083	-0.405489415251022
258.2709	0.850088430173083	-0.406927473570296
258.2909	0.850096660063551	-0.407795626332776
258.3109	0.850096660063551	-0.408838198320451
258.3309	0.850096660063551	-0.409121272927738
258.3509	0.850096660063551	-0.409156942262136
258.3709	0.850096660063551	-0.409506886923477
258.3909	0.850096660063551	-0.409265661311043
258.4109	0.850096660063551	-0.40962228302985
258.4309	0.850096660063551	-0.410403355502955
258.4509	0.850096660063551	-0.410185941280195
258.4709	0.850096660063551	-0.410599130966181
258.4909	0.850092545118317	-0.410846643676824
258.5109	0.850092545118317	-0.411294022443705
258.5309	0.850092545118317	-0.410412770233564
258.5509	0.850092545118317	-0.409266799355402
258.5709	0.850092545118317	-0.408831159157962
258.5909	0.850092545118317	-0.408540655428931
258.6109	0.850092545118317	-0.409333721138747
258.6309	0.850092545118317	-0.409160435978735
258.6509	0.850092545118317	-0.408905919918188
258.6709	0.850092545118317	-0.408068044706515
258.6909	0.850096660063551	-0.40696522799296
258.7109	0.850096660063551	-0.406491793581095
258.7309	0.850096660063551	-0.406367316994902
258.7509	0.850096660063551	-0.406515620887473
258.7709	0.850096660063551	-0.406676435309645
258.7909	0.850096660063551	-0.407449254971556
258.8109	0.850096660063551	-0.408046131383832
258.8309	0.850096660063551	-0.407496949376072
258.8509	0.850096660063551	-0.407530207329765
258.8709	0.850096660063551	-0.407138139110421
258.8909	0.850088430173083	-0.406354519964623
258.9109	0.850088430173083	-0.406728005431665
258.9309	0.850088430173083	-0.406328718986909
258.9509	0.850088430173083	-0.405767591492551
258.9709	0.850088430173083	-0.406367269244789
258.9909	0.850088430173083	-0.406250261572103
259.0109	0.850088430173083	-0.406460079547723
259.0309	0.850088430173083	-0.406908397400159
259.0509	0.850088430173083	-0.407127785294256
259.0709	0.850088430173083	-0.408015845874673
259.0909	0.850088430173083	-0.408896743938144
259.1109	0.850088430173083	-0.409948030321438
259.1309	0.850088430173083	-0.41118726114943
259.1509	0.850088430173083	-0.412514805811382
259.1709	0.850088430173083	-0.413126257945646
259.1909	0.850088430173083	-0.413540386717188
259.2109	0.850088430173083	-0.413935073234394
259.2309	0.850088430173083	-0.413534847704082
259.2509	0.850088430173083	-0.413428969786897
259.2709	0.850088430173083	-0.412830386308081
259.2909	0.850092545118317	-0.413127746157501
259.3109	0.850092545118317	-0.413487137382861
259.3309	0.850092545118317	-0.414437181589106
259.3509	0.850092545118317	-0.414152256664941
259.3709	0.850092545118317	-0.41455184552708
259.3909	0.850092545118317	-0.415133270798631
259.4109	0.850092545118317	-0.415024492062081
259.4309	0.850092545118317	-0.41555401296082
259.4509	0.850092545118317	-0.415967540876773
259.4709	0.850092545118317	-0.417012655557965
259.4909	0.850088430173083	-0.417142145906021
259.5109	0.850088430173083	-0.417253598648897
259.5309	0.850088430173083	-0.417452855891195
259.5509	0.850088430173083	-0.417904337188617
259.5709	0.850088430173083	-0.417748508674076
259.5909	0.850088430173083	-0.417252520292179
259.6109	0.850088430173083	-0.416913820782444
259.6309	0.850088430173083	-0.415799663417057
259.6509	0.850088430173083	-0.415054041423665
259.6709	0.850088430173083	-0.414664301022329
259.6909	0.850092545118317	-0.414133299870087
259.7109	0.850092545118317	-0.413922355787637
259.7309	0.850092545118317	-0.414418423753056
259.7509	0.850092545118317	-0.413138509828803
259.7709	0.850092545118317	-0.412445349292874
259.7909	0.850092545118317	-0.412607775281359
259.8109	0.850092545118317	-0.413186415129652
259.8309	0.850092545118317	-0.412998200100981
259.8509	0.850092545118317	-0.412989748330983
259.8709	0.850092545118317	-0.413007435768666
259.8909	0.850088430173083	-0.412721281279093
259.9109	0.850088430173083	-0.412018881096302
259.9309	0.850088430173083	-0.411300890501623
259.9509	0.850088430173083	-0.411011492983542
259.9709	0.850088430173083	-0.410225175956362
259.9909	0.850088430173083	-0.409542468716
260.0109	0.850088430173083	-0.408406023985379
260.0309	0.850088430173083	-0.407727287962747
260.0509	0.850088430173083	-0.406893260614344
260.0709	0.850088430173083	-0.406378765084491
260.0909	0.850091259197931	-0.405086865881879
260.1109	0.850096660063551	-0.404393255699053
260.1309	0.850096660063551	-0.403970937783135
260.1509	0.850096660063551	-0.403241845287187
260.1709	0.850096660063551	-0.402532664588352
260.1909	0.850096660063551	-0.402900420041836
260.2109	0.850096660063551	-0.402163269714323
260.2309	0.850096660063551	-0.401757712088062
260.2509	0.850096660063551	-0.402023027632495
260.2709	0.850096660063551	-0.402224362004708
260.2909	0.850096660063551	-0.401295745661664
260.3109	0.850096660063551	-0.401067762747231
260.3309	0.850096660063551	-0.399698186048326
260.3509	0.850096660063551	-0.399373680259676
260.3709	0.850096660063551	-0.399154503261912
260.3909	0.850096660063551	-0.400164211234327
260.4109	0.850096660063551	-0.399596844391873
260.4309	0.850096660063551	-0.399767184961585
260.4509	0.850096660063551	-0.399616350313027
260.4709	0.850096660063551	-0.399963040008333
260.4909	0.850096660063551	-0.400024382986811
260.5109	0.850088430173083	-0.400911062793128
260.5309	0.850088430173083	-0.401034417251665
260.5509	0.850088430173083	-0.401248795363074
260.5709	0.850088430173083	-0.401189644910617
260.5909	0.850088430173083	-0.401011656364477
260.6109	0.850088430173083	-0.401619881386938
260.6309	0.850088430173083	-0.40234650281454
260.6509	0.850088430173083	-0.402671203582818
260.6709	0.850088430173083	-0.402098592186289
260.6909	0.850088430173083	-0.402408108418639
260.7109	0.850092545118317	-0.40242731192241
260.7309	0.850092545118317	-0.402699232899139
260.7509	0.850092545118317	-0.403255099922715
260.7709	0.850092545118317	-0.403514263660926
260.7909	0.850092545118317	-0.40368705938228
260.8109	0.850092545118317	-0.40306988519281
260.8309	0.850092545118317	-0.40313597930753
260.8509	0.850092545118317	-0.403806629644363
260.8709	0.850092545118317	-0.403346433951322
260.8909	0.850092545118317	-0.402903125881572
260.9109	0.850088430173083	-0.401975957958622
260.9309	0.850088430173083	-0.401993016686485
260.9509	0.850088430173083	-0.401937125179239
260.9709	0.850088430173083	-0.401273844276509
260.9909	0.850088430173083	-0.40078972975604
261.0109	0.850088430173083	-0.400595307212681
261.0309	0.850088430173083	-0.399812153630486
261.0509	0.850088430173083	-0.399728905287678
261.0709	0.850088430173083	-0.399285211237848
261.0909	0.850088430173083	-0.398521344722121
261.1109	0.850092545118317	-0.397534170823857
261.1309	0.850092545118317	-0.396971431763187
261.1509	0.850092545118317	-0.396749529029807
261.1709	0.850092545118317	-0.396768278907504
261.1909	0.850092545118317	-0.397316115953748
261.2109	0.850092545118317	-0.397153136859787
261.2309	0.850092545118317	-0.396072241427268
261.2509	0.850092545118317	-0.396505947745132
261.2709	0.850092545118317	-0.39669074466155
261.2909	0.850092545118317	-0.396830123262168
261.3109	0.850097483052598	-0.396664756662559
261.3309	0.850097483052598	-0.396185520611966
261.3509	0.850097483052598	-0.395100916587338
261.3709	0.850097483052598	-0.394512189527677
261.3909	0.850097483052598	-0.394109878909098
261.4109	0.850097483052598	-0.393659730635664
261.4309	0.850097483052598	-0.393535333632993
261.4509	0.850097483052598	-0.392695568312681
261.4709	0.850097483052598	-0.392401387824951
261.4909	0.850097483052598	-0.391879017505631
261.5109	0.850093368107364	-0.391399960517962
261.5309	0.850093368107364	-0.391928032996607
261.5509	0.850093368107364	-0.391920886396364
261.5709	0.850093368107364	-0.391852659443265
261.5909	0.850093368107364	-0.391737868171656
261.6109	0.850093368107364	-0.390982230592066
261.6309	0.850093368107364	-0.389699200972941
261.6509	0.850093368107364	-0.38990911046961
261.6709	0.850093368107364	-0.389534705812893
261.6909	0.850093368107364	-0.389406667864108
261.7109	0.850097483052598	-0.3895716047127
261.7309	0.850097483052598	-0.389608746342248
261.7509	0.850097483052598	-0.390231765941383
261.7709	0.850097483052598	-0.39056731394366
261.7909	0.850097483052598	-0.390244662451064
261.8109	0.850097483052598	-0.389889477214822
261.8309	0.850097483052598	-0.389173941771786
261.8509	0.850097483052598	-0.388966793823317
261.8709	0.850097483052598	-0.388828366245782
261.8909	0.850097483052598	-0.388499551009435
261.9109	0.850093368107364	-0.388419537736781
261.9309	0.850093368107364	-0.387471865119482
261.9509	0.850093368107364	-0.387221336193369
261.9709	0.850093368107364	-0.386929869503726
261.9909	0.850093368107364	-0.386932416176419
262.0109	0.850093368107364	-0.387570660103241
262.0309	0.850093368107364	-0.386506047459249
262.0509	0.850093368107364	-0.385620736489504
262.0709	0.850093368107364	-0.383761554007137
262.0909	0.850093368107364	-0.384183314838404
262.1109	0.850093368107364	-0.383997678315834
262.1309	0.850093368107364	-0.384767211178302
262.1509	0.850093368107364	-0.384107085762204
262.1709	0.850093368107364	-0.383165664430529
262.1909	0.850093368107364	-0.382049935290589
262.2109	0.850093368107364	-0.381879960805077
262.2309	0.850093368107364	-0.380434123196564
262.2509	0.850093368107364	-0.380364579136181
262.2709	0.850093368107364	-0.379532398125481
262.2909	0.850093368107364	-0.379331847650956
262.3109	0.850093368107364	-0.378420636224095
262.3309	0.850093368107364	-0.378041392889262
262.3509	0.850093368107364	-0.37677075044528
262.3709	0.850093368107364	-0.375635789947336
262.3909	0.850093368107364	-0.375903926727612
262.4109	0.850093368107364	-0.376449833873456
262.4309	0.850093368107364	-0.376258761796358
262.4509	0.850093368107364	-0.376506966883639
262.4709	0.850093368107364	-0.376352956852567
262.4909	0.850093368107364	-0.375289155960495
262.5109	0.85008925316213	-0.374750920666137
262.5309	0.85008925316213	-0.374926788311426
262.5509	0.85008925316213	-0.375113069460521
262.5709	0.85008925316213	-0.375629677932875
262.5909	0.85008925316213	-0.375989403409025
262.6109	0.85008925316213	-0.376977066745948
262.6309	0.85008925316213	-0.377429288170121
262.6509	0.85008925316213	-0.378854895647434
262.6709	0.85008925316213	-0.380718602453007
262.6909	0.85008925316213	-0.381960507287326
262.7109	0.850094191096411	-0.382324864524436
262.7309	0.850094191096411	-0.381571956659638
262.7509	0.850094191096411	-0.381084726444297
262.7709	0.850094191096411	-0.38167414190142
262.7909	0.850094191096411	-0.382826992775027
262.8109	0.850094191096411	-0.383682527570152
262.8309	0.850094191096411	-0.383477158313392
262.8509	0.850094191096411	-0.383977026391969
262.8709	0.850094191096411	-0.384503956847079
262.8909	0.850094191096411	-0.384711049087082
262.9109	0.850090815555398	-0.385183126599904
262.9309	0.850090076151176	-0.385114999126207
262.9509	0.850090076151176	-0.384424970201854
262.9709	0.850090076151176	-0.383855749063347
262.9909	0.850090076151176	-0.384505926539239
263.0109	0.850090076151176	-0.383661764229356
[truncated: 13,001 more rows]
