# Supplementary material for: Unraveling the Local Relation Between Tissue Composition and Human Brain Mechanics Through Machine Learning
Source: Front Bioeng Biotechnol. 2021 Aug 17;9:704738. doi: 10.3389/fbioe.2021.704738 (PMC8415910; doi:10.3389/fbioe.2021.704738)
Supplement: Supplementary file 4 [file DataSheet2.ZIP › Mechanics_compRelax/compRelax_HBE_02_06_P1_CC_radial.txt]

196.0301	1	0.0232226462958638
196.0501	1	0.0512095850032727
196.0701	1	0.0503249855373348
196.0901	1	0.0535486896528271
196.1101	1	0.0549123797336089
196.1301	1	0.0547792441508483
196.1501	1	0.0556287425573671
196.1701	1	0.0559893796385178
196.1901	1	0.0542017885438186
196.2101	1	0.0547889338025768
196.2301	1	0.0546435533898778
196.2501	1	0.0533146487671799
196.2701	1	0.0526699696028928
196.2901	1	0.0509464337705614
196.3101	1	0.0479288675988373
196.3301	1	0.0466739818730673
196.3501	1	0.047121641510228
196.3701	1	0.0470136625880711
196.3901	1	0.0469274099673211
196.4101	1	0.0461869410069553
196.4301	1	0.0454831003624229
196.4501	1	0.0447462643898199
196.4701	1	0.0440495225954175
196.4901	1	0.0435771426652137
196.5101	1	0.0428375570819381
196.5301	1	0.0415655020304468
196.5501	1	0.0414119336879203
196.5701	1	0.0401782657480905
196.5901	1	0.0394005715954791
196.6101	1	0.038814649854956
196.6301	1	0.0376193411725552
196.6501	1	0.0378769331362133
196.6701	1	0.0367447421448227
196.6901	1	0.0350405445916672
196.7101	1	0.0337230871410821
196.7301	1	0.0333277798724075
196.7501	1	0.0332453631774004
196.7701	1.00000113460273	0.0322135628193786
196.7901	1.00000726145749	0.0307077908607203
196.8101	1.00000726145749	0.0284985801543138
196.8301	1.00000726145749	0.0279311655617474
196.8501	1.00000726145749	0.0254165411535313
196.8701	1.00000726145749	0.023165819682239
196.8901	1.00000726145749	0.022151802262127
196.9101	1	0.0230064775552177
196.9301	0.999998411556174	0.022080479510036
196.9501	0.999992738542509	0.0198944634210106
196.9701	0.999940456048576	0.0184247467768299
196.9901	0.999840247935205	0.0173378905385397
197.0101	0.999713898574866	0.0153070782334105
197.0301	0.999542528178086	0.0143218660689549
197.0501	0.999330493619357	0.0133473260547508
197.0701	0.999096674688157	0.0102716179231145
197.0901	0.998862129611207	0.00846461437670854
197.1101	0.998613061619276	0.00656831811902602
197.1301	0.998341483109124	0.00349804554191745
197.1501	0.997988576275076	0.00216826856218297
197.1701	0.997624051109042	0.00117953880607103
197.1901	0.997199981991585	-0.00153138233743845
197.2101	0.996645932785045	-0.00351944635392043
197.2301	0.995995306193878	-0.00575185167770794
197.2501	0.995333787416475	-0.0083327452843911
197.2701	0.994702040614784	-0.00891614820645436
197.2901	0.994038320708079	-0.0118954210057473
197.3101	0.993511887732058	-0.014928317181919
197.3301	0.992850368954655	-0.0183008519533805
197.3501	0.99214382914081	-0.0200565121908024
197.3701	0.991203470395764	-0.0211700448255452
197.3901	0.990292157480681	-0.024440346605112
197.4101	0.989463625180992	-0.0243445837535263
197.4301	0.988764346824637	-0.0260417182691365
197.4501	0.988001893788114	-0.0276887231244677
197.4701	0.98701288327788	-0.0304048410719401
197.4901	0.985860489974106	-0.0288755601409902
197.5101	0.984827184573179	-0.0311951332960266
197.5301	0.983878838224893	-0.0338548464225389
197.5501	0.982830283763236	-0.0376620067015395
197.5701	0.981503615479685	-0.0397236536421269
197.5901	0.980346865301416	-0.0431349376302733
197.6101	0.979346962604946	-0.045117689446686
197.6301	0.978227972005629	-0.0460840124622811
197.6501	0.976788751130972	-0.0495938566627986
197.6701	0.97544683378669	-0.0521336732347889
197.6901	0.974186244766305	-0.0514380137762808
197.7101	0.972758642223633	-0.0541607252185208
197.7301	0.971219939381353	-0.0562596610181711
197.7501	0.969936839842746	-0.0576401724929491
197.7701	0.96853537854704	-0.060939896300465
197.7901	0.966851446554947	-0.0621844393285264
197.8101	0.965401333494054	-0.0629355247306786
197.8301	0.963776219307635	-0.0674027547173114
197.8501	0.962032743364117	-0.0697978367176768
197.8701	0.960545596870021	-0.071120212429899
197.8901	0.958876187792909	-0.0732749521949211
197.9101	0.95702451613278	-0.0734086087403341
197.9301	0.955344214869432	-0.072764193111408
197.9501	0.953422107071643	-0.0747541034655919
197.9701	0.951408867982346	-0.0772445464207587
197.9901	0.94988650341942	-0.0803872121483242
198.0101	0.947841676990039	-0.0809153204395542
198.0301	0.9459972667874	-0.0836074121218444
198.0501	0.94390451473858	-0.0849584975894972
198.0701	0.94210875630113	-0.0856631818193589
198.0901	0.940279595159222	-0.0856159211450349
198.1101	0.938342238300703	-0.0874174771993849
198.1301	0.936624903604152	-0.0885647612056539
198.1501	0.934699165077618	-0.0895192024014685
198.1701	0.933037017457996	-0.0888284373295411
198.1901	0.931483065554986	-0.089368650274412
198.2101	0.929657535141823	-0.0898574045141926
198.2301	0.928110844696304	-0.0903905186089335
198.2501	0.926478469052394	-0.09069509270459
198.2701	0.924831570493503	-0.0908237315089638
198.2901	0.923478760962985	-0.0925454016242947
198.3101	0.921851871123289	-0.0945011348351118
198.3301	0.920455816209606	-0.0956006050615814
198.3501	0.919068877828882	-0.0951669345563018
198.3701	0.917700819237634	-0.0949141414789983
198.3901	0.916161390249605	-0.0945725530874286
198.4101	0.914826734362814	-0.095818313743371
198.4301	0.913704113034752	-0.0954469292813005
198.4501	0.912376718605452	-0.0948592447657732
198.4701	0.91094911606278	-0.0944003184299021
198.4901	0.909833756192208	-0.0950231709036408
198.5101	0.908684993617179	-0.0958920041052307
198.5301	0.907339445544152	-0.0974722105316759
198.5501	0.906112259228223	-0.0978155736357781
198.5701	0.905153020693702	-0.0993638790075752
198.5901	0.904186520701689	-0.0993835480749478
198.6101	0.903004355422203	-0.0993973518367757
198.6301	0.901814202539477	-0.0996557714690589
198.6501	0.900799776928026	-0.10003515805423
198.6701	0.899821658604028	-0.101793181922245
198.6901	0.898788353203101	-0.1025518198006
198.7101	0.897617080109851	-0.104338597194982
198.7301	0.896631700328363	-0.105149593072222
198.7501	0.895854724376858	-0.10519403648988
198.7701	0.895074117696608	-0.106039551719631
198.7901	0.894125771348322	-0.106558209467666
198.8101	0.893051801785447	-0.107892096936293
198.8301	0.892122335226637	-0.108981539639037
198.8501	0.891393284894571	-0.109287944155691
198.8701	0.890601059882335	-0.110684515585135
198.8901	0.889798668829613	-0.110747848151654
198.9101	0.888809658319379	-0.109613850614322
198.9301	0.88795788935572	-0.10838863444449
198.9501	0.887244088084384	-0.108489068848796
198.9701	0.886653005444641	-0.1084079811986
198.9901	0.88601327103971	-0.108786778865711
199.0101	0.885336503201577	-0.109799984533902
199.0301	0.884507970901888	-0.110513832806281
199.0501	0.883678712456449	-0.112200303129992
199.0701	0.882954018998877	-0.112320104184288
199.0901	0.882354948755894	-0.111882287377531
199.1101	0.88174934320117	-0.110667548378322
199.1301	0.881153903686932	-0.109221316831376
199.1501	0.880518526156496	-0.108607803483902
199.1701	0.879752442391227	-0.108472992977425
199.1901	0.879042271848636	-0.107385790550816
199.2101	0.878440297022657	-0.107127633544154
199.2301	0.877912389063083	-0.106969385690555
199.2501	0.877481058488136	-0.106154629491918
199.2701	0.877019955937476	-0.106348932659994
199.2901	0.876555222658071	-0.10625365526789
199.3101	0.876034576155988	-0.106207067074324
199.3301	0.875410090811787	-0.106007320393368
199.3501	0.874773987135602	-0.105614798547951
199.3701	0.874201784285335	-0.105253465484663
199.3901	0.873684768511997	-0.105818830801547
199.4101	0.87326069939454	-0.107180015418095
199.4301	0.872892543499761	-0.107110586753819
199.4501	0.872465569799308	-0.107722098575725
199.4701	0.871921125004901	-0.108472531393
199.4901	0.871654464997596	-0.108406158735955
199.5101	0.871156329013734	-0.109511343059278
199.5301	0.870605910535939	-0.111482300597784
199.5501	0.870093251637096	-0.112824842774389
199.5701	0.869654659604657	-0.114013343086514
199.5901	0.869256731734167	-0.115341870604958
199.6101	0.868903824900119	-0.116061958225433
199.6301	0.868606105143	-0.116746014406486
199.6501	0.868319277572117	-0.116944054020904
199.6701	0.868025914689493	-0.116540609337142
199.6901	0.867694792227917	-0.117034580276765
199.7101	0.867389811013307	-0.117269582457807
199.7301	0.867063045426226	-0.11881993312611
199.7501	0.866668748284481	-0.119641931425217
199.7701	0.866241048438278	-0.119568623064261
199.7901	0.865828597652807	-0.119786833122237
199.8101	0.865456811029283	-0.119706461723736
199.8301	0.865106808778231	-0.11901625373646
199.8501	0.864780043191149	-0.11777975262326
199.8701	0.86448232343403	-0.117761432496579
199.8901	0.864210744923878	-0.117322298582539
199.9101	0.863976925992678	-0.117053612675965
199.9301	0.863738750186983	-0.117095461670818
199.9501	0.863486051466306	-0.11710705698992
199.9701	0.863199950041172	-0.11712706428726
199.9901	0.862950882049241	-0.116917771562883
200.0101	0.862716336972292	-0.116553020387341
200.0301	0.862478161166597	-0.115829041132658
200.0501	0.862229093174666	-0.114772442549295
200.0701	0.861939361020787	-0.113949441497815
200.0901	0.861634379806177	-0.113032897975004
200.1101	0.861340290777804	-0.112452849498378
200.1301	0.861068712267651	-0.110935577720843
200.1501	0.860816013546975	-0.109644569853674
200.1701	0.860593086802011	-0.108685966439677
200.1901	0.860370160057046	-0.107486483601567
200.2101	0.860184266745284	-0.107299422533959
200.2301	0.859986755101537	-0.106560660640133
200.2501	0.859789969603539	-0.105883193974671
200.2701	0.859614968478013	-0.105015586359314
200.2901	0.859462477870708	-0.105794243472537
200.3101	0.859309987263404	-0.105475388113923
200.3301	0.859176376445575	-0.105585678937384
200.3501	0.85902388583827	-0.105300224782801
200.3701	0.858878656688456	-0.105484599906553
200.3901	0.85871164316617	-0.104049915928596
200.4101	0.858533011311899	-0.104232910278248
200.4301	0.858380520704594	-0.105187729495791
200.4501	0.858231660826034	-0.105401912627572
200.4701	0.85808643167622	-0.105192058839368
200.4901	0.85793031034017	-0.10432509187136
200.5101	0.857763296817884	-0.103789017269614
200.5301	0.857588295692358	-0.103648130561261
200.5501	0.857382132702773	-0.10298013831405
200.5701	0.857205616882598	-0.103476094862538
200.5901	0.857011735967596	-0.102953446000893
200.6101	0.85684472244531	-0.102817230845259
200.6301	0.85668061350602	-0.102052799286528
200.6501	0.856520861441225	-0.10149358179669
200.6701	0.856372727708415	-0.101224195555126
200.6901	0.856242021473582	-0.101044412400572
200.7101	0.856108410655753	-0.0997880711154279
200.7301	0.855982061295415	-0.100016376343124
200.7501	0.855862973392567	-0.100344336056613
200.7701	0.85575913455045	-0.100227535301083
200.7901	0.855640046647603	-0.100388632244756
200.8101	0.855535481659737	-0.100106210222347
200.8301	0.85542365521438	-0.100038106623707
200.8501	0.855323447101008	-0.0991841953324236
200.8701	0.855226869716382	-0.0985234332481533
200.8901	0.85511940014552	-0.0973401655525762
200.9101	0.855033714947129	-0.0974424940446968
200.9301	0.854940768291248	-0.0972614256162686
200.9501	0.854862344550349	-0.0962566000929057
200.9701	0.854773028623213	-0.0951807542348339
200.9901	0.854709853943044	-0.0949257248605725
201.0101	0.854620538015908	-0.0950167883052055
201.0301	0.854542840420758	-0.0945700223314405
201.0501	0.854468047408604	-0.0946721200313484
201.0701	0.854382362210213	-0.0948258395825661
201.0901	0.854289415554332	-0.0953502114274552
201.1101	0.854208087230437	-0.0952423757556373
201.1301	0.854122402032046	-0.0950025269381281
201.1501	0.85402582464742	-0.0944633684749189
201.1701	0.853943770177775	-0.0936020161243628
201.1901	0.853873334040115	-0.0933109990816173
201.2101	0.85378401811298	-0.0928356347693521
201.2301	0.853698332914589	-0.0931952607661007
201.2501	0.853631527505675	-0.0924817984738026
201.2701	0.85356472209676	-0.0925157209499002
201.2901	0.853501547416591	-0.0924927571247319
201.3101	0.853426754404437	-0.0928425585357345
201.3301	0.853352687538032	-0.0924858731501103
201.3501	0.853285155983368	-0.0915081458158646
201.3701	0.853226338177694	-0.0908821219387888
201.3901	0.853155175894285	-0.0899176571984239
201.4101	0.85308110902788	-0.0894837917135163
201.4301	0.853014303618965	-0.0890804863009172
201.4501	0.852954759667541	-0.0885107637862234
201.4701	0.852876335926642	-0.0884688670412576
201.4901	0.852820422703963	-0.0883043002560409
201.5101	0.852753617295049	-0.0880562742316836
201.5301	0.852675919699899	-0.0880790231813434
201.5501	0.852616375748475	-0.0876909222005531
201.5701	0.852567723983287	-0.0883970946422694
201.5901	0.852508180031863	-0.0880139119231162
201.6101	0.85244863608044	-0.0889654562787433
201.6301	0.852407971918492	-0.0894825780648114
201.6501	0.852352058695813	-0.0901943770615075
201.6701	0.852303406930625	-0.0904382368885071
201.6901	0.852251850582441	-0.0903035736115453
201.7101	0.852210460274744	-0.0910107527848104
201.7301	0.852166165384051	-0.0910207564334802
201.7501	0.852117513618864	-0.0918063253755574
201.7701	0.852076849456916	-0.0920132902819263
201.7901	0.852043446752458	-0.0922263592444046
201.8101	0.85200278259051	-0.0926249214791142
201.8301	0.851957761554068	-0.0932530861529221
201.8501	0.851938881764592	-0.0936012680392594
201.8701	0.851890956145154	-0.0936297708775337
201.8901	0.851853922711951	-0.0943502763114968
201.9101	0.851820520007494	-0.0940201240719863
201.9301	0.851764606784815	-0.0944643274563546
201.9501	0.851731204080358	-0.0954596069362973
201.9701	0.851712324290882	-0.0966903024315938
201.9901	0.851671660128934	-0.0974417897305302
202.0101	0.851638257424477	-0.0978518955550532
202.0301	0.851619377635001	-0.0983717072641526
202.0501	0.851593236388035	-0.099588543289156
202.0701	0.851559833683578	-0.0998327930754119
202.0901	0.85152643097912	-0.100566728228651
202.1101	0.85151916952163	-0.100970276370991
202.1301	0.851477779213933	-0.101281380294598
202.1501	0.85144074578073	-0.101258742761868
202.1701	0.851426222865749	-0.101011090780063
202.1901	0.851388463286797	-0.100814304606111
202.2101	0.85136304818558	-0.10108468166252
202.2301	0.851328919335373	-0.100133427786747
202.2501	0.851307134962901	-0.0993089265858851
202.2701	0.851280993715935	-0.0985122079924264
202.2901	0.851262113926459	-0.096680529575137
202.3101	0.851240329553987	-0.0963975862806614
202.3301	0.851232341950747	-0.0956898102309841
202.3501	0.851195308517544	-0.0948633075045527
202.3701	0.851188047060054	-0.0938339543398213
202.3901	0.851154644355597	-0.0932003541114855
202.4101	0.851147382898106	-0.0927618130946817
202.4301	0.8511132540479	-0.0920848517845822
202.4501	0.851095100404173	-0.0904929107678716
202.4701	0.851079851343442	-0.0898407078913532
202.4901	0.851054436242225	-0.0889617795200437
202.5101	0.851020307392019	-0.0880662380885924
202.5301	0.851002153748292	-0.0874827277287749
202.5501	0.850994892290801	-0.0862561427223708
202.5701	0.850979643230071	-0.0854969358218357
202.5901	0.850967321444391	-0.0850452714823139
202.6101	0.850942609796868	-0.0837577254983361
202.6301	0.850927360736138	-0.0831022039889655
202.6501	0.850909207092411	-0.0823383772649993
202.6701	0.85088669657419	-0.0813729615015508
202.6901	0.850868542930463	-0.0802364411665832
202.7101	0.850849663140987	-0.0791393385498823
202.7301	0.850842401683496	-0.0780494780336503
202.7501	0.850830783351511	-0.077654134952391
202.7701	0.850808998979039	-0.0768661745254884
202.7901	0.850804642104545	-0.0770829441217229
202.8101	0.850775596274582	-0.0761530663798614
202.8301	0.850767608671342	-0.0758013350684591
202.8501	0.850741467424376	-0.0752590648895539
202.8701	0.850741467424376	-0.0748770799024013
202.8901	0.850719864588341	-0.0745393433532788
202.9101	0.850710390655521	-0.0736139779970942
202.9301	0.850703526308987	-0.0731934268353564
202.9501	0.850689911076192	-0.0730902229244977
202.9701	0.850682649618701	-0.0728985698876918
202.9901	0.850644890039749	-0.0733686060831834
203.0101	0.850641259311004	-0.0725480522249945
203.0301	0.850641259311004	-0.0723536296816356
203.0501	0.850623105667277	-0.0726054876525598
203.0701	0.850618748792783	-0.072549436978271
203.0901	0.850611487335292	-0.0728056959179416
203.1101	0.85058970296282	-0.0732745940690738
203.1301	0.850585346088325	-0.0734309040639207
203.1501	0.850563561715853	-0.072971607664674
203.1701	0.850555574112614	-0.0725342683590469
203.1901	0.850551943383868	-0.0722796289440416
203.2101	0.850548312655123	-0.0725095338005222
203.2301	0.850530159011396	-0.0724722489206353
203.2501	0.850526528282651	-0.0724159913291903
203.2701	0.8505035071932	-0.0721185598546008
203.2901	0.850496756306939	-0.0715265022245595
203.3101	0.850492399432444	-0.071239086336168
203.3301	0.850493125578194	-0.0712073882195
203.3501	0.850470615059972	-0.0706042764383034
203.3701	0.8504670977915	-0.0703237803371182
203.3901	0.850463353602482	-0.0699299652594744
203.4101	0.850460449019485	-0.0701470332939149
203.4301	0.850450770858173	-0.0708124430558489
203.4501	0.850444065356022	-0.0715412410927666
203.4701	0.850418332566039	-0.071352612229783
203.4901	0.850411071108549	-0.0722079440869273
203.5101	0.850411071108549	-0.0723894900164853
203.5301	0.850403809651058	-0.0724001860417932
203.5501	0.850403809651058	-0.0723544971420215
203.5701	0.850403809651058	-0.0723274626197214
203.5901	0.850390773065657	-0.071832974387207
203.6101	0.850383171227346	-0.0715998384397479
203.6301	0.85036314548911	-0.0714749838318279
203.6501	0.850351527157125	-0.0717876316757544
203.6701	0.850351527157125	-0.0708612556088449
203.6901	0.850351527157125	-0.071182343285241
203.7101	0.850351527157125	-0.0712443587444764
203.7301	0.850351527157125	-0.07100755399667
203.7501	0.850351527157125	-0.0708450643413679
203.7701	0.850333373513398	-0.0706412390049277
203.7901	0.850333373513398	-0.0710485952187781
203.8101	0.850333373513398	-0.070577659729492
203.8301	0.850333373513398	-0.0709977970569173
203.8501	0.850329016638904	-0.0707030117344222
203.8701	0.850303601537686	-0.071297039056624
203.8901	0.850303601537686	-0.071853781498939
203.9101	0.85029755410512	-0.072208903068363
203.9301	0.85028472174821	-0.072526684049435
203.9501	0.85027746029072	-0.072927701435787
203.9701	0.85027746029072	-0.0734138254401775
203.9901	0.85027746029072	-0.0732956638064271
204.0101	0.85027746029072	-0.0735411431580922
204.0301	0.85027746029072	-0.0726751192548159
204.0501	0.85027746029072	-0.0721362393339324
204.0701	0.850258580501244	-0.071136447468313
204.0901	0.850258580501244	-0.0710650530910524
204.1101	0.850258580501244	-0.0704980841662073
204.1301	0.850239700711768	-0.0704206732747111
204.1501	0.850232439254277	-0.0702644189883293
204.1701	0.850225177796787	-0.0694695308158682
204.1901	0.850225177796787	-0.0692338481957168
204.2101	0.850225177796787	-0.0682734143607228
204.2301	0.850225177796787	-0.067544413385825
204.2501	0.850225177796787	-0.0671164211648141
204.2701	0.850225177796787	-0.0667227254624527
204.2901	0.850225177796787	-0.0661293547043044
204.3101	0.850225177796787	-0.0655733444303885
204.3301	0.850225177796787	-0.0647255252576868
204.3501	0.850209928736056	-0.0640349233319787
204.3701	0.850209928736056	-0.0640197387960504
204.3901	0.850206298007311	-0.0641685520231592
204.4101	0.850206298007311	-0.0634981324785382
204.4301	0.850202326897746	-0.062726430965106
204.4501	0.850191775092329	-0.0617698171391506
204.4701	0.850191491441646	-0.0614168522831628
204.4901	0.850184513634839	-0.0619187736165985
204.5101	0.850191775092329	-0.0608579849608203
204.5301	0.850184513634839	-0.0611643457065374
204.5501	0.850184513634839	-0.0610270999442986
204.5701	0.850184513634839	-0.0598483844261591
204.5901	0.850184513634839	-0.0581608755374908
204.6101	0.850184513634839	-0.057559355426727
204.6301	0.85018259615622	-0.0576308453042133
204.6501	0.850165633845363	-0.0578739172543488
204.6701	0.850165633845363	-0.0573613357081901
204.6901	0.850165633845363	-0.0575075147207327
204.7101	0.850165633845363	-0.0575574613389121
204.7301	0.850165633845363	-0.0573619325846025
204.7501	0.850159558047728	-0.0570529535410235
204.7701	0.850150384784632	-0.0569592797568808
204.7901	0.850149789118198	-0.057573648627213
204.8101	0.850146754055887	-0.0589133337553913
204.8301	0.850146754055887	-0.0594207025808827
204.8501	0.850146754055887	-0.05972152829267
204.8701	0.850146754055887	-0.0602278426364997
204.8901	0.850146754055887	-0.0608462583289071
204.9101	0.850146754055887	-0.0608810005152777
204.9301	0.850146754055887	-0.0613548209072231
204.9501	0.850146754055887	-0.0614773636138395
204.9701	0.850146754055887	-0.0619240420457307
204.9901	0.850146754055887	-0.0619427123399067
205.0101	0.850146754055887	-0.0617113073340432
205.0301	0.850143123327142	-0.0614131954203437
205.0501	0.850143123327142	-0.0613957666291052
205.0701	0.850124969683415	-0.0610719094461562
205.0901	0.850124969683415	-0.0608162951330108
205.1101	0.850124969683415	-0.0602032274532574
205.1301	0.850124969683415	-0.0593340520425244
205.1501	0.850124969683415	-0.0587687185590489
205.1701	0.850124969683415	-0.0589153472184886
205.1901	0.850116982080175	-0.0590855564753894
205.2101	0.850116982080175	-0.0587946110578133
205.2301	0.850116982080175	-0.0581320941568908
205.2501	0.850116982080175	-0.0578424340131891
205.2701	0.850116982080175	-0.0573437557082605
205.2901	0.850116982080175	-0.0573123918423834
205.3101	0.850116982080175	-0.0571024266372489
205.3301	0.850116982080175	-0.0566089212612266
205.3501	0.850116982080175	-0.0565115349057996
205.3701	0.850116982080175	-0.0562889636708378
205.3901	0.850116982080175	-0.0560521111729183
205.4101	0.850116982080175	-0.0552348321766446
205.4301	0.850116982080175	-0.0544541257877393
205.4501	0.850116982080175	-0.054365183243958
205.4701	0.850116982080175	-0.053001981185136
205.4901	0.850116982080175	-0.052549715990026
205.5101	0.850116982080175	-0.0530573752953715
205.5301	0.850116982080175	-0.0521906669738092
205.5501	0.850116982080175	-0.051632941675002
205.5701	0.850116982080175	-0.0508906064810538
205.5901	0.850098102290699	-0.0503253764561564
205.6101	0.850098102290699	-0.0501948952932567
205.6301	0.850098102290699	-0.0500371090240834
205.6501	0.850098102290699	-0.0499720375576171
205.6701	0.850098102290699	-0.0505226640062942
205.6901	0.850098102290699	-0.0500603195581688
205.7101	0.850098102290699	-0.0502850236315104
205.7301	0.850098102290699	-0.0508457691249637
205.7501	0.850098102290699	-0.0510702065935079
205.7701	0.850098102290699	-0.0516872454909909
205.7901	0.850083579375718	-0.0523938834963089
205.8101	0.850083579375718	-0.0528822796102421
205.8301	0.850083579375718	-0.0530868052816727
205.8501	0.850083579375718	-0.053046030664362
205.8701	0.850083579375718	-0.0537347544189595
205.8901	0.850083579375718	-0.0535398782495274
205.9101	0.850083579375718	-0.05388335277056
205.9301	0.850083579375718	-0.0546396031432662
205.9501	0.850083579375718	-0.0552770671515774
205.9701	0.850083579375718	-0.0554529865261557
205.9901	0.850064699586242	-0.0553021518775973
206.0101	0.850064699586242	-0.0557538918214646
206.0301	0.850064699586242	-0.056423845802484
206.0501	0.850064699586242	-0.0564106150420119
206.0701	0.850064699586242	-0.0569494352752543
206.0901	0.850064699586242	-0.0575977465175646
206.1101	0.850064699586242	-0.0580285281410087
206.1301	0.850064699586242	-0.0583857666321084
206.1501	0.850064699586242	-0.0588956900886444
206.1701	0.850064699586242	-0.0595814215028283
206.1901	0.850064699586242	-0.0606810111045804
206.2101	0.850064699586242	-0.0612779432253219
206.2301	0.850064699586242	-0.0613036845153953
206.2501	0.850064699586242	-0.0613264971318726
206.2701	0.850064699586242	-0.0611272677438069
206.2901	0.850064699586242	-0.060658194508927
206.3101	0.850064699586242	-0.0604080356461899
206.3301	0.850064699586242	-0.0596635357804531
206.3501	0.850064699586242	-0.0591179827812802
206.3701	0.850064699586242	-0.0587147649105551
206.3901	0.850064699586242	-0.0582845045591776
206.4101	0.850064699586242	-0.058261767547046
206.4301	0.850064699586242	-0.0583987069127265
206.4501	0.850064699586242	-0.0589031868563825
206.4701	0.850064699586242	-0.058675430754986
206.4901	0.850064699586242	-0.0581466261079418
206.5101	0.850064699586242	-0.0584921180712478
206.5301	0.850064699586242	-0.0590187898799122
206.5501	0.850064699586242	-0.0584439939157139
206.5701	0.850064699586242	-0.0582179488600327
206.5901	0.850064699586242	-0.0574684670658415
206.6101	0.850064699586242	-0.0563568006646811
206.6301	0.850064699586242	-0.0554842270375743
206.6501	0.850064699586242	-0.0553758621353376
206.6701	0.850064699586242	-0.0554640924066001
206.6901	0.850064699586242	-0.0557702382768088
206.7101	0.850064699586242	-0.0557582171858656
206.7301	0.850064699586242	-0.0562136219509042
206.7501	0.850064699586242	-0.0562709698365958
206.7701	0.850064699586242	-0.0558611544919268
206.7901	0.850064699586242	-0.0549362387826394
206.8101	0.850064699586242	-0.0537722780494114
206.8301	0.850064699586242	-0.0532085004237837
206.8501	0.850064699586242	-0.0526466328026754
206.8701	0.850064699586242	-0.0533630754978589
206.8901	0.850064699586242	-0.0534415846419537
206.9101	0.850064699586242	-0.0542176791657803
206.9301	0.850064699586242	-0.0547077664295482
206.9501	0.850064699586242	-0.0542112090254711
206.9701	0.850064699586242	-0.0535745527899046
206.9901	0.850061068857497	-0.0529275148839405
207.0101	0.850061068857497	-0.0531496802429419
207.0301	0.850061068857497	-0.0535022551396735
207.0501	0.850061068857497	-0.0540241280619833
207.0701	0.850061068857497	-0.0546323809386777
207.0901	0.850061068857497	-0.0550593027613226
207.1101	0.850061068857497	-0.0549693574651686
207.1301	0.850061068857497	-0.0556248471411305
207.1501	0.850061068857497	-0.05523168862754
207.1701	0.850061068857497	-0.0550679932818852
207.1901	0.850064699586242	-0.0557035154522685
207.2101	0.850064699586242	-0.0570619584164966
207.2301	0.850064699586242	-0.0558083508253207
207.2501	0.850064699586242	-0.0551822752189558
207.2701	0.850064699586242	-0.0547556319386368
207.2901	0.850064699586242	-0.0561254354505785
207.3101	0.850064699586242	-0.0556066583272605
207.3301	0.850064699586242	-0.054508425624552
207.3501	0.850064699586242	-0.0535062661491641
207.3701	0.850064699586242	-0.0530880587221385
207.3901	0.850064699586242	-0.0541739440414645
207.4101	0.850064699586242	-0.0540624395692993
207.4301	0.850064699586242	-0.0536015713955003
207.4501	0.850064699586242	-0.0539413691578332
207.4701	0.850064699586242	-0.0532908614103257
207.4901	0.850064699586242	-0.0522727653347298
207.5101	0.850064699586242	-0.0510652286442295
207.5301	0.850064699586242	-0.050471893698666
207.5501	0.850064699586242	-0.0502535284528226
207.5701	0.850064699586242	-0.0501961447545464
207.5901	0.850064699586242	-0.0508064230318665
207.6101	0.850064699586242	-0.0499007148055261
207.6301	0.850064699586242	-0.0489917396756225
207.6501	0.850064699586242	-0.0481050718068335
207.6701	0.850064699586242	-0.0469256957454647
207.6901	0.850064699586242	-0.0461120218827211
207.7101	0.850064699586242	-0.0454640130577933
207.7301	0.850064699586242	-0.045951669044975
207.7501	0.850064699586242	-0.0456824936997428
207.7701	0.850064699586242	-0.0461221449066735
207.7901	0.850064699586242	-0.0464313308674088
207.8101	0.850064699586242	-0.0465903904729282
207.8301	0.850064699586242	-0.0472511605155508
207.8501	0.850064699586242	-0.0483563408596977
207.8701	0.850064699586242	-0.0484462224890344
207.8901	0.850064699586242	-0.047456688939354
207.9101	0.850064699586242	-0.0471791453868215
207.9301	0.850064699586242	-0.0471332137573089
207.9501	0.850064699586242	-0.0468440470314414
207.9701	0.850064699586242	-0.0477803710385555
207.9901	0.850064699586242	-0.049351393526604
208.0101	0.850064699586242	-0.0500786874349626
208.0301	0.850064699586242	-0.0507627953453052
208.0501	0.850064699586242	-0.0510523997805417
208.0701	0.850064699586242	-0.0515261326306134
208.0901	0.850064699586242	-0.0524543271809922
208.1101	0.850064699586242	-0.0520908771960288
208.1301	0.850064699586242	-0.0530954361145942
208.1501	0.850064699586242	-0.0546285410337589
208.1701	0.850064699586242	-0.0554579684546102
208.1901	0.850064699586242	-0.054757541943156
208.2101	0.850064699586242	-0.0545665534287558
208.2301	0.850064699586242	-0.0557221658505642
208.2501	0.850064699586242	-0.0562071040604822
208.2701	0.850064699586242	-0.0567743515276532
208.2901	0.850064699586242	-0.0577572000615161
208.3101	0.850064699586242	-0.0586797640777393
208.3301	0.850064699586242	-0.0588306305597061
208.3501	0.850064699586242	-0.0584269152919707
208.3701	0.850064699586242	-0.0582536261527825
208.3901	0.850064699586242	-0.05791287338819
208.4101	0.850064699586242	-0.0577021043894869
208.4301	0.850064699586242	-0.0567403494680338
208.4501	0.850064699586242	-0.0567624856245771
208.4701	0.850064699586242	-0.0574096269891193
208.4901	0.850064699586242	-0.0584868377045873
208.5101	0.850064699586242	-0.0590898778606143
208.5301	0.850064699586242	-0.0589926069012937
208.5501	0.850064699586242	-0.0595368388140073
208.5701	0.850064699586242	-0.0592350740166647
208.5901	0.850064699586242	-0.059467883671685
208.6101	0.850064699586242	-0.057063438669999
208.6301	0.850064699586242	-0.0560738613493817
208.6501	0.850064699586242	-0.0556748494677748
208.6701	0.850064699586242	-0.054594817516465
208.6901	0.850064699586242	-0.0535246777968948
208.7101	0.850064699586242	-0.0538694415709778
208.7301	0.850064699586242	-0.0540529850469289
208.7501	0.850064699586242	-0.0541183708683057
208.7701	0.850064699586242	-0.0546123298704012
208.7901	0.850064699586242	-0.0546523723193129
208.8101	0.850064699586242	-0.0548812664650687
208.8301	0.850064699586242	-0.0544429363445973
208.8501	0.850064699586242	-0.0549842714171233
208.8701	0.850064699586242	-0.0542922807589626
208.8901	0.850064699586242	-0.0539056441149704
208.9101	0.850064699586242	-0.0527071520917041
208.9301	0.850064699586242	-0.0510143906906079
208.9501	0.850064699586242	-0.0507460032222397
208.9701	0.850064699586242	-0.0502414834868228
208.9901	0.850064699586242	-0.0508460198130567
209.0101	0.850064699586242	-0.0495310493475229
209.0301	0.850064699586242	-0.0501421035641789
209.0501	0.850064699586242	-0.0507073813391893
209.0701	0.850064699586242	-0.0505379002715114
209.0901	0.850064699586242	-0.0487806722387134
209.1101	0.850064699586242	-0.0488202531031995
209.1301	0.850064699586242	-0.0480068975745426
209.1501	0.850064699586242	-0.0465627948868006
209.1701	0.850064699586242	-0.0471121241240751
209.1901	0.850064699586242	-0.0472240344722009
209.2101	0.850064699586242	-0.0482539168673512
209.2301	0.850064699586242	-0.0499504744024296
209.2501	0.850064699586242	-0.0511427748277124
209.2701	0.850064699586242	-0.0508579692788306
209.2901	0.850064699586242	-0.050957512347694
209.3101	0.850064699586242	-0.0526678378320156
209.3301	0.850064699586242	-0.0535681622331172
209.3501	0.850064699586242	-0.0522223770280053
209.3701	0.850064699586242	-0.0516162569896909
209.3901	0.850064699586242	-0.0507386696007209
209.4101	0.850064699586242	-0.0501144124778253
209.4301	0.850064699586242	-0.0504792750702978
209.4501	0.850064699586242	-0.0500552023377276
209.4701	0.850064699586242	-0.0496657484370694
209.4901	0.850064699586242	-0.0495687719367788
209.5101	0.850064699586242	-0.0501888708206688
209.5301	0.850064699586242	-0.0509106535701542
209.5501	0.850064699586242	-0.051577901711438
209.5701	0.850064699586242	-0.0515988361568045
209.5901	0.850064699586242	-0.0510582730444385
209.6101	0.850061068857497	-0.0514694731423838
209.6301	0.850061068857497	-0.0503259972076252
209.6501	0.850061068857497	-0.0503634611504357
209.6701	0.850061068857497	-0.0508055476131286
209.6901	0.850061068857497	-0.0508707185589969
209.7101	0.850061068857497	-0.0506896859431535
209.7301	0.850061068857497	-0.0522087961000381
209.7501	0.850061068857497	-0.0516218755863184
209.7701	0.850061068857497	-0.050925376521657
209.7901	0.850061068857497	-0.0504729123677429
209.8101	0.850064699586242	-0.0492110917571338
209.8301	0.850064699586242	-0.0480756139662999
209.8501	0.850064699586242	-0.0476082477979592
209.8701	0.850064699586242	-0.0478946291005694
209.8901	0.850064699586242	-0.047751179802819
209.9101	0.850064699586242	-0.0479356663435013
209.9301	0.850064699586242	-0.0466565960045779
209.9501	0.850064699586242	-0.0455311855292307
209.9701	0.850064699586242	-0.0459143284566232
209.9901	0.850064699586242	-0.0455016202509426
210.0101	0.850064699586242	-0.045490792912824
210.0301	0.850064699586242	-0.0459050808514089
210.0501	0.850064699586242	-0.0458398064469624
210.0701	0.850064699586242	-0.0458964022683744
210.0901	0.850064699586242	-0.0462843918322345
210.1101	0.850064699586242	-0.0457283218706773
210.1301	0.850064699586242	-0.0452811301250717
210.1501	0.850064699586242	-0.0446196358724023
210.1701	0.850064699586242	-0.0450238365996197
210.1901	0.850064699586242	-0.0461180543136613
210.2101	0.850064699586242	-0.0456402905582188
210.2301	0.850064699586242	-0.0452321902384411
210.2501	0.850064699586242	-0.0444038411743079
210.2701	0.850064699586242	-0.0445642696163994
210.2901	0.850064699586242	-0.0450525025841134
210.3101	0.850064699586242	-0.0445701309427681
210.3301	0.850064699586242	-0.0441471524836203
210.3501	0.850064699586242	-0.0445483170994873
210.3701	0.850064699586242	-0.0442549961137904
210.3901	0.850064699586242	-0.0442863798755479
210.4101	0.850064699586242	-0.0445228344558591
210.4301	0.850064699586242	-0.0449007885376409
210.4501	0.850064699586242	-0.0450266538562857
210.4701	0.850064699586242	-0.0448177869037498
210.4901	0.850064699586242	-0.0437777496512385
210.5101	0.850064699586242	-0.0442330748327556
210.5301	0.850064699586242	-0.0440471557886836
210.5501	0.850064699586242	-0.043929125467744
210.5701	0.850064699586242	-0.0452010452272484
210.5901	0.850064699586242	-0.0442362024651559
210.6101	0.850064699586242	-0.0443274330351843
210.6301	0.850064699586242	-0.0440036474774047
210.6501	0.850064699586242	-0.043675819076726
210.6701	0.850064699586242	-0.0439336418325969
210.6901	0.850064699586242	-0.044344384325293
210.7101	0.850064699586242	-0.0437918518512726
210.7301	0.850064699586242	-0.0436040586152662
210.7501	0.850064699586242	-0.044069299903579
210.7701	0.850064699586242	-0.0426616225936903
210.7901	0.850064699586242	-0.0423265361758383
210.8101	0.850064699586242	-0.0424051487785114
210.8301	0.850064699586242	-0.0424325891767716
210.8501	0.850064699586242	-0.0430624052086536
210.8701	0.850064699586242	-0.0438789798907606
210.8901	0.850064699586242	-0.0430085032894489
210.9101	0.850064699586242	-0.0434964497564849
210.9301	0.850064699586242	-0.0438670901126281
210.9501	0.850064699586242	-0.0438040957760764
210.9701	0.850064699586242	-0.0443268918672372
210.9901	0.850064699586242	-0.0452341917640103
211.0101	0.850064177668985	-0.0454349332389869
211.0301	0.850063973440493	-0.0447586682847018
211.0501	0.850063973440493	-0.0440628894509112
211.0701	0.850063973440493	-0.0437482559981199
211.0901	0.850063973440493	-0.0441500891155688
211.1101	0.850063973440493	-0.0446865298015141
211.1301	0.850063973440493	-0.0446714487241639
211.1501	0.850063973440493	-0.045119778514129
211.1701	0.850063973440493	-0.0454096097624021
211.1901	0.850063973440493	-0.0453086381693254
211.2101	0.850063973440493	-0.0462460882832706
211.2301	0.850063973440493	-0.0471972148254093
211.2501	0.850063973440493	-0.0484666038289256
211.2701	0.850063973440493	-0.0480913794619361
211.2901	0.850063973440493	-0.0478084481049888
211.3101	0.850063973440493	-0.0468585630657879
211.3301	0.850063973440493	-0.0454395331665375
211.3501	0.850063973440493	-0.0461070757668515
211.3701	0.850063973440493	-0.0466710642888115
211.3901	0.850063973440493	-0.04678145857085
211.4101	0.850063973440493	-0.0473143936026674
211.4301	0.850063973440493	-0.0473662621628941
211.4501	0.850063973440493	-0.0474003438060352
211.4701	0.850063973440493	-0.0472898938155314
211.4901	0.850063973440493	-0.0468940811914944
211.5101	0.850063973440493	-0.0475062376399251
211.5301	0.850063973440493	-0.047440597151279
211.5501	0.850063973440493	-0.0486562951319231
211.5701	0.850063973440493	-0.0491952705530326
211.5901	0.850063973440493	-0.0489061078063412
211.6101	0.850063973440493	-0.0486114378799525
211.6301	0.850063973440493	-0.0487859287303175
211.6501	0.850063973440493	-0.0492177449395426
211.6701	0.850063973440493	-0.0499485365436776
211.6901	0.850063973440493	-0.0507881267802421
211.7101	0.850063973440493	-0.0504481419966334
211.7301	0.850063973440493	-0.0505228828609788
211.7501	0.850063973440493	-0.0498286837600925
211.7701	0.850063973440493	-0.049757090424028
211.7901	0.850063973440493	-0.049931831962486
211.8101	0.850063996132548	-0.0501916084938127
211.8301	0.850064699586242	-0.04941714543218
211.8501	0.850064699586242	-0.0498674250184254
211.8701	0.850064699586242	-0.0506349523761476
211.8901	0.850064699586242	-0.0507595960877351
211.9101	0.850064699586242	-0.0522246173041396
211.9301	0.850064699586242	-0.0529793157981739
211.9501	0.850064699586242	-0.0536074725136297
211.9701	0.850064699586242	-0.0542767739097717
211.9901	0.850064699586242	-0.054459891613882
212.0101	0.850064699586242	-0.0540831153682206
212.0301	0.850063973440493	-0.053636460811386
212.0501	0.850063973440493	-0.0529950017102887
212.0701	0.850063973440493	-0.0518903028464474
212.0901	0.850063973440493	-0.0522039096718095
212.1101	0.850063973440493	-0.0519628909765322
212.1301	0.850063973440493	-0.0520485148874615
212.1501	0.850063973440493	-0.0523198389877781
212.1701	0.850063973440493	-0.0517482383019735
212.1901	0.850063973440493	-0.0514864085157881
212.2101	0.850063973440493	-0.0510865570280281
212.2301	0.850063973440493	-0.0512768372490857
212.2501	0.850063973440493	-0.051428638837432
212.2701	0.850063973440493	-0.0509209556570303
212.2901	0.850063973440493	-0.0516054415891005
212.3101	0.850063973440493	-0.051417556832044
212.3301	0.850063973440493	-0.0513900249127338
212.3501	0.850063973440493	-0.052345811070064
212.3701	0.850063973440493	-0.052420918018609
212.3901	0.850063973440493	-0.0531499945978524
212.4101	0.850063973440493	-0.0542933431989765
212.4301	0.850063973440493	-0.0544787369918059
212.4501	0.850063973440493	-0.054289809690616
212.4701	0.850063973440493	-0.0551125839290584
212.4901	0.850063973440493	-0.0558303317939966
212.5101	0.850063973440493	-0.0561981867268828
212.5301	0.850063973440493	-0.057561599682037
212.5501	0.850063973440493	-0.0573777458303516
212.5701	0.850063973440493	-0.0580218709794239
212.5901	0.850063973440493	-0.0589861526776889
212.6101	0.850063973440493	-0.0597897313707128
212.6301	0.850063973440493	-0.0610321455395706
212.6501	0.850063973440493	-0.0621000887539435
212.6701	0.850063973440493	-0.0625524852618644
212.6901	0.850063973440493	-0.0638701854421904
212.7101	0.850063973440493	-0.0647001818852216
212.7301	0.850063973440493	-0.0643271221900205
212.7501	0.850063973440493	-0.0641599092527091
212.7701	0.850063973440493	-0.0644031085364795
212.7901	0.850063973440493	-0.0650650285609895
212.8101	0.850063973440493	-0.0654668059699735
212.8301	0.850060342711748	-0.0670230100062928
212.8501	0.850060342711748	-0.0671942936407358
212.8701	0.850060342711748	-0.0675327583790812
212.8901	0.850060342711748	-0.0680085285673068
212.9101	0.850060342711748	-0.0700150718775126
212.9301	0.850060342711748	-0.0701878278071063
212.9501	0.850060342711748	-0.0701449919765853
212.9701	0.850060342711748	-0.0710822112983175
212.9901	0.850060342711748	-0.0707557636717392
213.0101	0.850060342711748	-0.070515282165233
213.0301	0.850063973440493	-0.0712945600299251
213.0501	0.850063973440493	-0.0702208072184724
213.0701	0.850063973440493	-0.0709149585692452
213.0901	0.850063973440493	-0.0703648852260437
213.1101	0.850063973440493	-0.0699023895692273
213.1301	0.850063973440493	-0.0700786710488289
213.1501	0.850063973440493	-0.0696446424177019
213.1701	0.850063973440493	-0.0698238605292521
213.1901	0.850063973440493	-0.0707362179588253
213.2101	0.850063973440493	-0.0700029075362306
213.2301	0.850063973440493	-0.0687900864998936
213.2501	0.850063973440493	-0.068820742072428
213.2701	0.850063973440493	-0.0687682925524931
213.2901	0.850063973440493	-0.0686766799815616
213.3101	0.850063973440493	-0.0696120450072394
213.3301	0.850063973440493	-0.0700850854806727
213.3501	0.850063973440493	-0.0695515575516196
213.3701	0.850063973440493	-0.0701031907318454
213.3901	0.850063973440493	-0.0693812090235559
213.4101	0.850063973440493	-0.0688667413479343
213.4301	0.850063973440493	-0.0680589805408489
213.4501	0.850063973440493	-0.0666240299580945
213.4701	0.850063973440493	-0.0659856984893977
213.4901	0.850063973440493	-0.0652228506427476
213.5101	0.850063973440493	-0.0637453984802638
213.5301	0.850063973440493	-0.0626668348449282
213.5501	0.850063973440493	-0.0620324268438481
213.5701	0.850063973440493	-0.0612628382729152
213.5901	0.850063973440493	-0.0603952226992062
213.6101	0.850063973440493	-0.0603148234464724
213.6301	0.850063973440493	-0.0591076448818197
213.6501	0.850063973440493	-0.058394648153123
213.6701	0.850063973440493	-0.0575552489170103
213.6901	0.850063973440493	-0.0567426374942812
213.7101	0.850063973440493	-0.0568193878425474
213.7301	0.850063973440493	-0.0561165380128594
213.7501	0.850063973440493	-0.0570683768275166
213.7701	0.850063973440493	-0.0562502542459132
213.7901	0.850063973440493	-0.0553634073142013
213.8101	0.850063973440493	-0.0548211888645849
213.8301	0.850063973440493	-0.054408162324818
213.8501	0.850063973440493	-0.0543695523792958
213.8701	0.850063973440493	-0.053574234455818
213.8901	0.850063973440493	-0.0531718681287744
213.9101	0.850063973440493	-0.0519051332357044
213.9301	0.850063973440493	-0.0518127805380208
213.9501	0.850063973440493	-0.050952848753326
213.9701	0.850063973440493	-0.0512935060176927
213.9901	0.850063973440493	-0.0511180919984767
214.0101	0.850063973440493	-0.050598407623012
214.0301	0.850063973440493	-0.0510415326506621
214.0501	0.850063973440493	-0.0516354445767575
214.0701	0.850063973440493	-0.0516293643957045
214.0901	0.850063973440493	-0.0522671626548065
214.1101	0.850063973440493	-0.0526924251610252
214.1301	0.850063973440493	-0.0525974342695995
214.1501	0.850063973440493	-0.0525203695664224
214.1701	0.850063973440493	-0.0521681130037773
214.1901	0.850063973440493	-0.0517888338563604
214.2101	0.850063973440493	-0.0520318341813263
214.2301	0.850063973440493	-0.0526557809284875
214.2501	0.850063973440493	-0.0521694022568279
214.2701	0.850063973440493	-0.0526984814670217
214.2901	0.850063973440493	-0.0527685388411189
214.3101	0.850063973440493	-0.0527923502307925
214.3301	0.850063973440493	-0.0532912434112295
214.3501	0.850063973440493	-0.0532242380651874
214.3701	0.850063973440493	-0.0526982347581047
214.3901	0.850063973440493	-0.0523464397798851
214.4101	0.850063973440493	-0.0526939690813448
214.4301	0.850063973440493	-0.052569313432229
214.4501	0.850063973440493	-0.051661563888559
214.4701	0.850063973440493	-0.0516499287776955
214.4901	0.850063973440493	-0.0517164924351924
214.5101	0.850063973440493	-0.0515888126122544
214.5301	0.850063973440493	-0.0510502351087531
214.5501	0.850063973440493	-0.0506345305834829
214.5701	0.850063973440493	-0.050574110773856
214.5901	0.850063973440493	-0.0509004589210327
214.6101	0.850063973440493	-0.0508873753900755
214.6301	0.850063973440493	-0.0504357588006667
214.6501	0.850063973440493	-0.0506621699405475
214.6701	0.850063973440493	-0.0501117862216113
214.6901	0.850063973440493	-0.0505465987504263
214.7101	0.850063973440493	-0.0491023528123455
214.7301	0.850063973440493	-0.0491580175065542
214.7501	0.850063973440493	-0.0496622348245892
214.7701	0.850063973440493	-0.0492018600686242
214.7901	0.850063973440493	-0.0498402631624912
214.8101	0.850063973440493	-0.0499105194953917
214.8301	0.850063973440493	-0.049751690682085
214.8501	0.850063973440493	-0.0499494676708808
214.8701	0.850063973440493	-0.0503523473116392
214.8901	0.850063973440493	-0.0506800603162113
214.9101	0.850063973440493	-0.0510780097578041
214.9301	0.850063973440493	-0.0502778929479714
214.9501	0.850063973440493	-0.0509920913878455
214.9701	0.850063973440493	-0.0510244261726863
214.9901	0.850063973440493	-0.0509076890839732
215.0101	0.850063973440493	-0.0511066916590024
215.0301	0.850063973440493	-0.0522016176663863
215.0501	0.850063973440493	-0.0525331626175253
215.0701	0.850063973440493	-0.0543099363632375
215.0901	0.850063973440493	-0.0545340196851107
215.1101	0.850063973440493	-0.0535291344741061
215.1301	0.850063973440493	-0.0535113555153728
215.1501	0.850063973440493	-0.0545938983267902
215.1701	0.850063973440493	-0.0549532020102764
215.1901	0.850063973440493	-0.0560601093168429
215.2101	0.850063973440493	-0.0568261842752953
215.2301	0.850063973440493	-0.0571368584478851
215.2501	0.850063973440493	-0.0581988726898963
215.2701	0.850063973440493	-0.0583657553555926
215.2901	0.850063973440493	-0.0597411376724013
215.3101	0.850063973440493	-0.0614544952888971
215.3301	0.850063973440493	-0.0620327292612302
215.3501	0.850063973440493	-0.0628745637531048
215.3701	0.850063973440493	-0.0623066159509433
215.3901	0.850063973440493	-0.0638234261440527
215.4101	0.850063973440493	-0.0631454342273479
215.4301	0.850063973440493	-0.0633864171100403
215.4501	0.850063973440493	-0.0641083868808017
215.4701	0.850063973440493	-0.0636515894041345
215.4901	0.850063973440493	-0.0642279929554698
215.5101	0.850063973440493	-0.0654771040776731
215.5301	0.850063973440493	-0.0661894004713793
215.5501	0.850063973440493	-0.0662103627709786
215.5701	0.850063973440493	-0.0665149687000436
215.5901	0.850063973440493	-0.0664617392615968
215.6101	0.850063973440493	-0.0663916062831542
215.6301	0.850063973440493	-0.0666036804516123
215.6501	0.850063973440493	-0.0666819826785507
215.6701	0.850063973440493	-0.0663951676457476
215.6901	0.850063973440493	-0.0662769105117714
215.7101	0.850063973440493	-0.0661296292674541
215.7301	0.850063973440493	-0.0666749634119424
215.7501	0.850063973440493	-0.0671319996391746
215.7701	0.850063973440493	-0.0671600329346712
215.7901	0.850063973440493	-0.0665444782698667
215.8101	0.850063973440493	-0.0670459499564048
215.8301	0.850063973440493	-0.0672632845956428
215.8501	0.850063973440493	-0.067179188688329
215.8701	0.850063973440493	-0.067761453566033
215.8901	0.850063973440493	-0.0673618647038943
215.9101	0.850063973440493	-0.0656189736425191
215.9301	0.850063973440493	-0.0655065658973832
215.9501	0.850063973440493	-0.0653185816609245
215.9701	0.850063973440493	-0.0653709237431052
215.9901	0.850063973440493	-0.0671505147454834
216.0101	0.850063973440493	-0.0685480173021307
216.0301	0.850063973440493	-0.0693508359725229
216.0501	0.850063247294744	-0.0699799078984775
216.0701	0.850063247294744	-0.0704962617035618
216.0901	0.850063247294744	-0.0694299698472626
216.1101	0.850063247294744	-0.0688823795099357
216.1301	0.850063247294744	-0.0687810298951314
216.1501	0.850063247294744	-0.068392976664454
216.1701	0.850063247294744	-0.0688128792204904
216.1901	0.850063247294744	-0.0685789792712236
216.2101	0.850063247294744	-0.0680285836147593
216.2301	0.850063247294744	-0.0682967203950344
216.2501	0.850063247294744	-0.0677172130863552
216.2701	0.850063247294744	-0.0680507913964719
216.2901	0.850063247294744	-0.0680706196308879
216.3101	0.850063247294744	-0.0688225963684823
216.3301	0.850063247294744	-0.0700755752498373
216.3501	0.850063247294744	-0.0706742144371178
216.3701	0.850063247294744	-0.0704043109026626
216.3901	0.850063247294744	-0.071445665262457
216.4101	0.850063247294744	-0.0720619958665975
216.4301	0.850063247294744	-0.0719275554234962
216.4501	0.850063247294744	-0.0719922090764742
216.4701	0.850063247294744	-0.0723707321804354
216.4901	0.850063247294744	-0.0725978874262435
216.5101	0.850063247294744	-0.0727243734963569
216.5301	0.850063247294744	-0.0725917754117816
216.5501	0.850063247294744	-0.0728200249310123
216.5701	0.850063247294744	-0.0733966911079689
216.5901	0.850063247294744	-0.0727854021199242
216.6101	0.850063247294744	-0.0725570769963478
216.6301	0.850063247294744	-0.0721540899178356
216.6501	0.850063247294744	-0.0723185810987067
216.6701	0.850063247294744	-0.0711271003836967
216.6901	0.850063247294744	-0.0709413405066682
216.7101	0.850063247294744	-0.0717112394533353
216.7301	0.850063247294744	-0.071002213942368
216.7501	0.850063247294744	-0.0717772420470048
216.7701	0.850063247294744	-0.0713007556070839
216.7901	0.850063247294744	-0.0716872848133225
216.8101	0.850063247294744	-0.0725239304595863
216.8301	0.850063247294744	-0.0727277319209701
216.8501	0.850063247294744	-0.072543452297444
216.8701	0.850063247294744	-0.0726857993634196
216.8901	0.850063247294744	-0.0716801939215446
216.9101	0.850063247294744	-0.0708993562198286
216.9301	0.850063247294744	-0.0704813159181985
216.9501	0.850063247294744	-0.068946026431365
216.9701	0.850063247294744	-0.0677286094466532
216.9901	0.850063247294744	-0.067874935688711
217.0101	0.850063247294744	-0.0674038529699099
217.0301	0.850063247294744	-0.066620293511754
217.0501	0.850063247294744	-0.0661942073160862
217.0701	0.850063247294744	-0.0665119047344606
217.0901	0.850063247294744	-0.0664978104927787
217.1101	0.850063247294744	-0.0655371060738112
217.1301	0.850063247294744	-0.0663985380078889
217.1501	0.850063247294744	-0.065853725135467
217.1701	0.850063247294744	-0.064407660713917
217.1901	0.850063247294744	-0.063905902526701
217.2101	0.850063247294744	-0.0626314201777999
217.2301	0.850063247294744	-0.0621778617504632
217.2501	0.850063247294744	-0.0609985732309675
217.2701	0.850063247294744	-0.0611041805641798
217.2901	0.850063247294744	-0.0618779313532942
217.3101	0.850063247294744	-0.0621777543127092
217.3301	0.850063247294744	-0.062660261246041
217.3501	0.850063247294744	-0.0621431155849165
217.3701	0.850063247294744	-0.0622643252675455
217.3901	0.850063247294744	-0.0624247775846936
217.4101	0.850063247294744	-0.0618114870710795
217.4301	0.850063247294744	-0.062539783731811
217.4501	0.850063247294744	-0.0620655415472009
217.4701	0.850059616565999	-0.062770416777515
217.4901	0.850059616565999	-0.0626344761850307
217.5101	0.850059616565999	-0.0634330172411348
217.5301	0.850059616565999	-0.0640036629246797
217.5501	0.850059616565999	-0.06446400186806
217.5701	0.850059616565999	-0.0657667721797267
217.5901	0.850059616565999	-0.0662474168586531
217.6101	0.850059616565999	-0.0663553002805838
217.6301	0.850059616565999	-0.066694823479767
217.6501	0.850059616565999	-0.0667626007859689
217.6701	0.850063247294744	-0.0663525984200241
217.6901	0.850063247294744	-0.0655210660150253
217.7101	0.850063247294744	-0.0653915716877939
217.7301	0.850063247294744	-0.0644946614197705
217.7501	0.850063247294744	-0.0649572326809326
217.7701	0.850063247294744	-0.0649670532875026
217.7901	0.850063247294744	-0.0657849649727728
217.8101	0.850063247294744	-0.0658422651083516
217.8301	0.850063247294744	-0.067400013064991
217.8501	0.850063247294744	-0.0683360943423641
217.8701	0.850063247294744	-0.0692447073672442
217.8901	0.850063247294744	-0.0703709494903924
217.9101	0.850063247294744	-0.0698460762693169
217.9301	0.850063247294744	-0.0698793859522977
217.9501	0.850063247294744	-0.0702413636421105
217.9701	0.850063247294744	-0.0700001221129733
217.9901	0.850063247294744	-0.070742142952011
218.0101	0.850063247294744	-0.0710813756713402
218.0301	0.850063247294744	-0.0709732813530767
218.0501	0.850063247294744	-0.0708943703121978
218.0701	0.850063247294744	-0.0704050868419984
218.0901	0.850063247294744	-0.0701792327867694
218.1101	0.850063247294744	-0.0697574719555027
218.1301	0.850063247294744	-0.0699942329323722
218.1501	0.850063247294744	-0.0692384083315065
218.1701	0.850063247294744	-0.0695866777597177
218.1901	0.850063247294744	-0.0695000073254793
218.2101	0.850063247294744	-0.069314653324411
218.2301	0.850063247294744	-0.0684316184433847
218.2501	0.850063247294744	-0.0673888833094902
218.2701	0.850063247294744	-0.0663998391984675
218.2901	0.850063247294744	-0.0658529293002511
218.3101	0.850063247294744	-0.0670225165884588
218.3301	0.850063247294744	-0.0666553619905632
218.3501	0.850063247294744	-0.0672693090682309
218.3701	0.850063247294744	-0.0688086612938433
218.3901	0.850063247294744	-0.0689995344121377
218.4101	0.850063247294744	-0.068697045404748
218.4301	0.850063247294744	-0.0684823967093657
218.4501	0.850063247294744	-0.069952849501121
218.4701	0.850063247294744	-0.0685918200724396
218.4901	0.850063247294744	-0.0678239982556871
218.5101	0.850063247294744	-0.0677320235797318
218.5301	0.850063247294744	-0.0663753792030926
218.5501	0.850063247294744	-0.0658306021432559
218.5701	0.850063247294744	-0.0648299865881873
218.5901	0.850063247294744	-0.0640283377955632
218.6101	0.850063247294744	-0.0632896395685538
218.6301	0.850063247294744	-0.061772272290793
218.6501	0.850063247294744	-0.0606471403577715
218.6701	0.850063247294744	-0.06028649171277
218.6901	0.850063247294744	-0.0611624993688354
218.7101	0.850063247294744	-0.0615976381900893
218.7301	0.850063247294744	-0.0624499060816505
218.7501	0.850063247294744	-0.0625561142704509
218.7701	0.850063247294744	-0.0624476777430446
218.7901	0.850063247294744	-0.0618842144723275
218.8101	0.850063247294744	-0.0617442628703531
218.8301	0.850063247294744	-0.0623540556881912
218.8501	0.850063247294744	-0.0633356547607642
218.8701	0.850063247294744	-0.0631884968709057
218.8901	0.850063247294744	-0.0628071803853348
218.9101	0.850063247294744	-0.0623660529040777
218.9301	0.850063247294744	-0.0624403878924625
218.9501	0.850063247294744	-0.0610078327737101
218.9701	0.850063247294744	-0.0593442705667025
218.9901	0.850063247294744	-0.0594886390541282
219.0101	0.850063247294744	-0.058889450740548
219.0301	0.850063247294744	-0.0587559095912413
219.0501	0.850063247294744	-0.0586001009725808
219.0701	0.850063247294744	-0.0582881654011729
219.0901	0.850063247294744	-0.0572829618560825
219.1101	0.850063247294744	-0.0568485233698189
219.1301	0.850063247294744	-0.0575367298315256
219.1501	0.850063247294744	-0.0579506795401432
219.1701	0.850063247294744	-0.0572848400271928
219.1901	0.850063247294744	-0.0582616640884678
219.2101	0.850063247294744	-0.0580124005403491
219.2301	0.850063247294744	-0.0587651850506882
219.2501	0.850063247294744	-0.0583977041603537
219.2701	0.850063247294744	-0.0589913574400043
219.2901	0.850063247294744	-0.0593932223908612
219.3101	0.850063247294744	-0.0579088623786994
219.3301	0.850063247294744	-0.0568790754837751
219.3501	0.850063247294744	-0.0567253519533814
219.3701	0.850063247294744	-0.0557072558777852
219.3901	0.850063247294744	-0.0550924413397321
219.4101	0.850063247294744	-0.0553748036744995
219.4301	0.850063247294744	-0.0541062304020793
219.4501	0.850063247294744	-0.0527327421730868
219.4701	0.850063247294744	-0.0522773732206325
219.4901	0.850063247294744	-0.0525173414134241
219.5101	0.850063247294744	-0.0521931619172124
219.5301	0.850063247294744	-0.0527670506292643
219.5501	0.850063247294744	-0.0537625250888348
219.5701	0.850063247294744	-0.0539130772158915
219.5901	0.850063247294744	-0.0540382024077848
219.6101	0.850063247294744	-0.053348957381121
219.6301	0.850063247294744	-0.0528517553505183
219.6501	0.850063247294744	-0.0517763869935764
219.6701	0.850063247294744	-0.0514062440344435
219.6901	0.850063247294744	-0.0517690812262902
219.7101	0.850063247294744	-0.0522602667426567
219.7301	0.850063247294744	-0.0518472799946506
219.7501	0.850063247294744	-0.0522924344021022
219.7701	0.850063247294744	-0.0527797601176691
219.7901	0.850063247294744	-0.0519430707004685
219.8101	0.850063247294744	-0.0514981789186384
219.8301	0.850063247294744	-0.0514154438895446
219.8501	0.850063247294744	-0.0518903505965603
219.8701	0.850063247294744	-0.0526035144506522
219.8901	0.850063247294744	-0.052910133842815
219.9101	0.850063247294744	-0.0522085095993602
219.9301	0.850063247294744	-0.0531290283190775
219.9501	0.850063247294744	-0.0544976261406662
219.9701	0.850063247294744	-0.055067308863599
219.9901	0.850063247294744	-0.0550389174422552
220.0101	0.850063247294744	-0.0552936046073738
220.0301	0.850063247294744	-0.0560773868993902
220.0501	0.850063247294744	-0.0569215253342162
220.0701	0.850063247294744	-0.0576952164356893
220.0901	0.850063247294744	-0.0586243739466801
220.1101	0.850063247294744	-0.059189484596295
220.1301	0.850063247294744	-0.0597575637112672
220.1501	0.850063247294744	-0.060247448037055
220.1701	0.850063247294744	-0.0596355542142455
220.1901	0.850063247294744	-0.059473418705615
220.2101	0.850063247294744	-0.060727336672525
220.2301	0.850063247294744	-0.0625499306308198
220.2501	0.850063247294744	-0.0624740676388194
220.2701	0.850063247294744	-0.0636793401781293
220.2901	0.850063247294744	-0.064137235907395
220.3101	0.850063247294744	-0.0637956077240645
220.3301	0.850063247294744	-0.0635639719259889
220.3501	0.850063247294744	-0.0648894553747303
220.3701	0.850063247294744	-0.064906108226633
220.3901	0.850063247294744	-0.064739730916299
220.4101	0.850063247294744	-0.0651235542828013
220.4301	0.850063247294744	-0.0657185684406715
220.4501	0.850063247294744	-0.0649974701094718
220.4701	0.850063247294744	-0.0637356296029832
220.4901	0.850063247294744	-0.063148108233675
220.5101	0.850063247294744	-0.06313512418212
220.5301	0.850063247294744	-0.061631946646267
220.5501	0.850063247294744	-0.0606004447264513
220.5701	0.850063247294744	-0.0602250532340663
220.5901	0.850063247294744	-0.0589899846242555
220.6101	0.850063247294744	-0.0588050126240915
220.6301	0.850063247294744	-0.0587366543581812
220.6501	0.850063247294744	-0.0572919468356745
220.6701	0.850063247294744	-0.05634760080958
220.6901	0.850063247294744	-0.0561754775689838
220.7101	0.850063247294744	-0.0547107110198488
220.7301	0.850063247294744	-0.0539626179581102
220.7501	0.850063247294744	-0.054663163844847
220.7701	0.850063247294744	-0.0541669486499128
220.7901	0.850063247294744	-0.0534602987070661
220.8101	0.850063247294744	-0.0535231020431664
220.8301	0.850063247294744	-0.0532755256657062
220.8501	0.850063247294744	-0.0527716585151668
220.8701	0.850063247294744	-0.0517693000809745
220.8901	0.850062521148995	-0.0515214013902519
220.9101	0.850062521148995	-0.0507280093879975
220.9301	0.850062521148995	-0.0505543979355466
220.9501	0.850062521148995	-0.0488674341940017
220.9701	0.850062521148995	-0.0486435259558765
220.9901	0.850062521148995	-0.0481430848759436
221.0101	0.850062521148995	-0.0476421503781766
221.0301	0.850062521148995	-0.0479781161939425
221.0501	0.850062521148995	-0.0479101080955278
221.0701	0.850062521148995	-0.0473913309722096
221.0901	0.850062521148995	-0.0468781008203496
221.1101	0.850062521148995	-0.0477819070005232
221.1301	0.850062521148995	-0.0483848556355003
221.1501	0.850062521148995	-0.0479539068866606
221.1701	0.850062521148995	-0.047406805987992
221.1901	0.850062521148995	-0.0487068426056908
221.2101	0.850062521148995	-0.0486094960420248
221.2301	0.850062521148995	-0.0487143473317811
221.2501	0.850062521148995	-0.0490827076200295
221.2701	0.850062521148995	-0.0485682200485271
221.2901	0.850062521148995	-0.0480271436224471
221.3101	0.850062521148995	-0.0478744865112432
221.3301	0.850062521148995	-0.0475972652719732
221.3501	0.850062521148995	-0.0463784635339854
221.3701	0.850062521148995	-0.0463753000890002
221.3901	0.850062521148995	-0.0467090216494561
221.4101	0.850062521148995	-0.0465073848598611
221.4301	0.850062521148995	-0.0456614756916783
221.4501	0.850062521148995	-0.0457780178007634
221.4701	0.850062521148995	-0.0466143729671735
221.4901	0.850062521148995	-0.0463960952632039
221.5101	0.850062521148995	-0.0457111915176451
221.5301	0.850062521148995	-0.0457999032692136
221.5501	0.850062521148995	-0.0464263171055455
221.5701	0.850062521148995	-0.0464094016280217
221.5901	0.850062521148995	-0.0467373295081024
221.6101	0.850062521148995	-0.0471885322631986
221.6301	0.850062521148995	-0.0467836510968709
221.6501	0.850062521148995	-0.0463416283009957
221.6701	0.850062521148995	-0.0471433487187895
221.6901	0.850062521148995	-0.0479455227626563
221.7101	0.850062521148995	-0.0471094580761002
221.7301	0.850062521148995	-0.0465869206313848
221.7501	0.850062521148995	-0.0463224765265138
221.7701	0.850062521148995	-0.0460976172653049
221.7901	0.850062521148995	-0.0452001260375737
221.8101	0.850062521148995	-0.0460553504569636
221.8301	0.850062521148995	-0.0455444640398157
221.8501	0.850062521148995	-0.0449708260158573
221.8701	0.850062521148995	-0.0459240296879106
221.8901	0.850061795003246	-0.0464289314242313
221.9101	0.850061795003246	-0.0474329531540258
221.9301	0.850061795003246	-0.0490859944194732
221.9501	0.850061795003246	-0.0498522683367295
221.9701	0.850061795003246	-0.0492704292308663
221.9901	0.850061795003246	-0.0487805329675507
222.0101	0.850061795003246	-0.0486592755348085
222.0301	0.850061795003246	-0.0478527283764276
222.0501	0.850061795003246	-0.0467934398700325
222.0701	0.850061795003246	-0.046876166940774
222.0901	0.850061795003246	-0.0453253308129887
222.1101	0.850061795003246	-0.0459247340020769
222.1301	0.850061795003246	-0.0470540918200977
222.1501	0.850061795003246	-0.0466924364435471
222.1701	0.850061795003246	-0.046336733914415
222.1901	0.850061795003246	-0.0452055178211645
222.2101	0.850061795003246	-0.0456861147499773
222.2301	0.850061795003246	-0.0453845210572062
222.2501	0.850061795003246	-0.0448750949976807
222.2701	0.850061795003246	-0.0450678741413175
222.2901	0.850061795003246	-0.045343969273756
222.3101	0.850061795003246	-0.045446015244375
222.3301	0.850061795003246	-0.0449423271567593
222.3501	0.850061795003246	-0.0446057087561158
222.3701	0.850061795003246	-0.0447495122005374
222.3901	0.850061795003246	-0.0447696030605746
222.4101	0.850061795003246	-0.043546479937362
222.4301	0.850061795003246	-0.0427413772198987
222.4501	0.850061795003246	-0.04308402009313
222.4701	0.850061795003246	-0.0425798744002649
222.4901	0.850061795003246	-0.0417813651775694
222.5101	0.850061795003246	-0.0416465109001558
222.5301	0.850061795003246	-0.040301605092958
222.5501	0.850061795003246	-0.039980469666449
222.5701	0.850061795003246	-0.0397663342847809
222.5901	0.850061795003246	-0.0401384429568983
222.6101	0.850061795003246	-0.0398119595177352
222.6301	0.850061795003246	-0.0403328774377852
222.6501	0.850061795003246	-0.0402176842693921
222.6701	0.850061795003246	-0.0397533860458106
222.6901	0.850069056460737	-0.0396597639909568
222.7101	0.850069056460737	-0.0384364021171794
222.7301	0.850069056460737	-0.0370783371746785
222.7501	0.850069056460737	-0.0374517828499595
222.7701	0.850069056460737	-0.0373219821261696
222.7901	0.850069056460737	-0.0374426387033236
222.8101	0.850069056460737	-0.0376926901283066
222.8301	0.850069056460737	-0.0372422871876028
222.8501	0.850069056460737	-0.0373824178525011
222.8701	0.850069056460737	-0.038798276348414
222.8901	0.850068330314988	-0.0386814278427706
222.9101	0.850068330314988	-0.0394913334257647
222.9301	0.850068330314988	-0.0417397907458666
222.9501	0.850068330314988	-0.0431284436149079
222.9701	0.850068330314988	-0.0446564551886876
222.9901	0.850068330314988	-0.0457320981087788
223.0101	0.850068330314988	-0.0461178553548571
223.0301	0.850068330314988	-0.0466705668918012
223.0501	0.850068330314988	-0.0471389596875711
223.0701	0.850068330314988	-0.0474866163226655
223.0901	0.85006152269859	-0.0487320944571067
223.1101	0.850061068857497	-0.0502549092269231
223.1301	0.850061068857497	-0.0520216076987961
223.1501	0.850061068857497	-0.0520221807001516
223.1701	0.850061068857497	-0.051002389495545
223.1901	0.850061068857497	-0.0509078323343122
223.2101	0.850061068857497	-0.0509717418813627
223.2301	0.850061068857497	-0.0512493928716494
223.2501	0.850061068857497	-0.0512313672039986
223.2701	0.850061068857497	-0.0516198223314602
223.2901	0.850061068857497	-0.051967538654196
223.3101	0.850061068857497	-0.0519509295732304
223.3301	0.850061068857497	-0.0521288783276104
223.3501	0.850061068857497	-0.0519442724116454
223.3701	0.850061068857497	-0.052521710548762
223.3901	0.850061068857497	-0.0527454476823158
223.4101	0.850061068857497	-0.0534329020797431
223.4301	0.850061068857497	-0.0532016283866903
223.4501	0.850061068857497	-0.0531317898672779
223.4701	0.850061068857497	-0.0533037181282462
223.4901	0.850061068857497	-0.052159836317527
223.5101	0.850061068857497	-0.0521665372500489
223.5301	0.850061068857497	-0.0507489955626533
223.5501	0.850061068857497	-0.0495507024981911
223.5701	0.850061068857497	-0.0481814083207878
223.5901	0.850061068857497	-0.0466352238498423
223.6101	0.850061068857497	-0.0459372485108547
223.6301	0.850061068857497	-0.0458740154237379
223.6501	0.850061068857497	-0.0470154778953996
223.6701	0.850061068857497	-0.0475939227640645
223.6901	0.850060762514759	-0.0468422404855002
223.7101	0.850060342711748	-0.0459430819829905
223.7301	0.850060342711748	-0.0452272679976277
223.7501	0.850060342711748	-0.044882707161525
223.7701	0.850060342711748	-0.0452179408088921
223.7901	0.850060342711748	-0.045853837021827
223.8101	0.850060342711748	-0.0457609073436115
223.8301	0.850060342711748	-0.0459262699640447
223.8501	0.850060342711748	-0.0462639388671738
223.8701	0.850060342711748	-0.0465305675397138
223.8901	0.850062339612558	-0.0471415381936722
223.9101	0.850068330314988	-0.0480829993171075
223.9301	0.850068330314988	-0.0488682141125141
223.9501	0.850068330314988	-0.0495141696825838
223.9701	0.850068330314988	-0.0490449691140691
223.9901	0.850068330314988	-0.0489153991824923
224.0101	0.850068330314988	-0.0494066523448523
224.0301	0.850068330314988	-0.0499321304006921
224.0501	0.850068330314988	-0.0495685172695095
224.0701	0.850068330314988	-0.0493090829473255
224.0901	0.850068330314988	-0.0502226619839556
224.1101	0.850060342711748	-0.0494547605836815
224.1301	0.850060342711748	-0.0484637706555552
224.1501	0.850060342711748	-0.0493917383928976
224.1701	0.850060342711748	-0.0499076942803736
224.1901	0.850060342711748	-0.0499335151539686
224.2101	0.850060342711748	-0.0522655073175563
224.2301	0.850060342711748	-0.0532438434657425
224.2501	0.850060342711748	-0.0541557432900665
224.2701	0.850060342711748	-0.0544545197261715
224.2901	0.850060342711748	-0.0541091232630916
224.3101	0.850060342711748	-0.054490519332184
224.3301	0.850060342711748	-0.054150960320416
224.3501	0.850060342711748	-0.0531521075403518
224.3701	0.850060342711748	-0.0516786584290064
224.3901	0.850060342711748	-0.0510615001562408
224.4101	0.850060342711748	-0.0509027111346949
224.4301	0.850060342711748	-0.0510332877978207
224.4501	0.850060342711748	-0.0516127632730913
224.4701	0.850060342711748	-0.0503297933416072
224.4901	0.850060342711748	-0.0502782351571148
224.5101	0.850067604169238	-0.0500413508257866
224.5301	0.850067604169238	-0.04969699690684
224.5501	0.850067604169238	-0.049373131765539
224.5701	0.850067604169238	-0.0489195852757306
224.5901	0.850067604169238	-0.0486717502518251
224.6101	0.850067604169238	-0.0488100385581974
224.6301	0.850067604169238	-0.0483721143136862
224.6501	0.850067604169238	-0.0482514736532368
224.6701	0.850067604169238	-0.0477072099071145
224.6901	0.850067604169238	-0.0479498521062333
224.7101	0.850059616565999	-0.0467243096439627
224.7301	0.850059616565999	-0.0454822695176567
224.7501	0.850059616565999	-0.0453837292011659
224.7701	0.850059616565999	-0.0458530491449627
224.7901	0.850059616565999	-0.0460137203167954
224.8101	0.850059616565999	-0.0458687987238946
224.8301	0.850059616565999	-0.0456186040485727
224.8501	0.850059616565999	-0.0456156355832158
224.8701	0.850059616565999	-0.0450599675184429
224.8901	0.850059616565999	-0.0442248419174422
224.9101	0.850059616565999	-0.0435790972437047
224.9301	0.850059616565999	-0.0437059971481309
224.9501	0.850059616565999	-0.0453799529630643
224.9701	0.850059616565999	-0.0466118143569529
224.9901	0.850059616565999	-0.0483418805338165
225.0101	0.850059616565999	-0.0497482168613654
225.0301	0.850059616565999	-0.0504052544368233
225.0501	0.850059616565999	-0.0511782213282495
225.0701	0.850059616565999	-0.051747537966983
225.0901	0.850059616565999	-0.0517338098095006
225.1101	0.850059616565999	-0.0519147946752312
225.1301	0.850059616565999	-0.0537060963928184
225.1501	0.850059616565999	-0.0548564563021985
225.1701	0.850059616565999	-0.056078449339404
225.1901	0.850059616565999	-0.0556170678518906
225.2101	0.850059616565999	-0.055692158883731
225.2301	0.850059616565999	-0.0554847363721128
225.2501	0.850059616565999	-0.0550017320417708
225.2701	0.850059616565999	-0.0544821710207646
225.2901	0.850059616565999	-0.0554001430677891
225.3101	0.850059616565999	-0.056477855159443
225.3301	0.850059616565999	-0.0574208641823746
225.3501	0.850059616565999	-0.0581450901459742
225.3701	0.850059616565999	-0.0581267063524761
225.3901	0.850059616565999	-0.0587124808634841
225.4101	0.850059616565999	-0.0589285899164892
225.4301	0.850059616565999	-0.0583388163335188
225.4501	0.850059616565999	-0.0582658342650017
225.4701	0.850059616565999	-0.0588135797901958
225.4901	0.850059616565999	-0.0589258840767533
225.5101	0.850059616565999	-0.0590223989926184
225.5301	0.850059616565999	-0.058528348469473
225.5501	0.850059616565999	-0.0580352449902349
225.5701	0.850059616565999	-0.0570255728304044
225.5901	0.850059616565999	-0.0564834817144228
225.6101	0.850059616565999	-0.0555203778522778
225.6301	0.850059616565999	-0.0547701280771025
225.6501	0.850059616565999	-0.0534994339038316
225.6701	0.850059616565999	-0.0518072017331542
225.6901	0.850059616565999	-0.0520480294279796
225.7101	0.85005889042025	-0.0515463548034612
225.7301	0.85005889042025	-0.0507021845352268
225.7501	0.85005889042025	-0.0496795999490102
225.7701	0.85005889042025	-0.0486451892514786
225.7901	0.85005889042025	-0.0482493288773288
225.8101	0.85005889042025	-0.0480169569316774
225.8301	0.85005889042025	-0.0479867987561531
225.8501	0.85005889042025	-0.0483577096962698
225.8701	0.85005889042025	-0.0483721620637991
225.8901	0.85005889042025	-0.0471207032277076
225.9101	0.85005889042025	-0.0469039694440579
225.9301	0.85005889042025	-0.046136167523186
225.9501	0.85005889042025	-0.0458424605574087
225.9701	0.85005889042025	-0.045481075764832
225.9901	0.85005889042025	-0.0450801379620016
226.0101	0.85005889042025	-0.0434263724865075
226.0301	0.85005889042025	-0.0429521263227214
226.0501	0.85005889042025	-0.0418997377076524
226.0701	0.85005889042025	-0.0402110708787442
226.0901	0.85005889042025	-0.0392060901675134
226.1101	0.85005889042025	-0.0382173962239868
226.1301	0.85005889042025	-0.0383604197498963
226.1501	0.85005889042025	-0.0387807043068366
226.1701	0.85005889042025	-0.0388585568868779
226.1901	0.85005889042025	-0.0387063175891626
226.2101	0.85005889042025	-0.0385493191968534
226.2301	0.85005889042025	-0.0385954139725856
226.2501	0.85005889042025	-0.0387671790873345
226.2701	0.85005889042025	-0.0382434439106183
226.2901	0.85005889042025	-0.0382099113937768
226.3101	0.85005889042025	-0.0381421699001595
226.3301	0.85005889042025	-0.038327384630065
226.3501	0.85005889042025	-0.0378138759358791
226.3701	0.85005889042025	-0.0376299385214961
226.3901	0.85005889042025	-0.0373213892289339
226.4101	0.85005889042025	-0.0367533658224269
226.4301	0.85005889042025	-0.0367454591995524
226.4501	0.85005889042025	-0.0366343486658189
226.4701	0.85005889042025	-0.0361542212797838
226.4901	0.85005889042025	-0.0366434609790464
226.5101	0.85005889042025	-0.0367806032827072
226.5301	0.85005889042025	-0.0378750716848417
226.5501	0.85005889042025	-0.038880931793986
226.5701	0.85005889042025	-0.0391805597737728
226.5901	0.85005889042025	-0.0391935279086233
226.6101	0.85005889042025	-0.0400161708342555
226.6301	0.85005889042025	-0.0408177121891253
226.6501	0.85005889042025	-0.0415108767042302
226.6701	0.85005889042025	-0.0423484216442885
226.6901	0.85005889042025	-0.0423552578687972
226.7101	0.85005889042025	-0.0431395693912326
226.7301	0.85005889042025	-0.0435392776286537
226.7501	0.85005889042025	-0.0438878136616624
226.7701	0.85005889042025	-0.0438668991121761
226.7901	0.85005889042025	-0.043209980912001
226.8101	0.85005889042025	-0.0435154344055716
226.8301	0.85005889042025	-0.0438036302124748
226.8501	0.85005889042025	-0.0446864343012881
226.8701	0.85005889042025	-0.04439908605889
226.8901	0.85005889042025	-0.0446408886518554
226.9101	0.85005889042025	-0.0448885286961325
226.9301	0.85005889042025	-0.0463472309809191
226.9501	0.85005889042025	-0.0464985948598959
226.9701	0.85005889042025	-0.0457827291452441
226.9901	0.85005889042025	-0.0456914349083987
227.0101	0.85005889042025	-0.0471010779312719
227.0301	0.85005889042025	-0.0477891650176963
227.0501	0.85005889042025	-0.0474282537470731
227.0701	0.85005889042025	-0.0471665393569942
227.0901	0.85005889042025	-0.0470466746358809
227.1101	0.85005889042025	-0.0470694474605975
227.1301	0.85005889042025	-0.0473560635345967
227.1501	0.85005889042025	-0.0471393576051792
227.1701	0.85005889042025	-0.0465302730806837
227.1901	0.85005889042025	-0.0452325961144013
227.2101	0.85005889042025	-0.0448379613264846
227.2301	0.85005889042025	-0.0441074880564362
227.2501	0.85005889042025	-0.0438874953275757
227.2701	0.85005889042025	-0.0430969802696282
227.2901	0.85005889042025	-0.04211085687385
227.3101	0.85005889042025	-0.0416349076227011
227.3301	0.85005889042025	-0.0414216476597709
227.3501	0.85005889042025	-0.0406860651276336
227.3701	0.85005889042025	-0.0401481919382987
227.3901	0.85005889042025	-0.0404738079170758
227.4101	0.85005889042025	-0.0399045310701032
227.4301	0.85005889042025	-0.0406893797813099
227.4501	0.85005889042025	-0.0405655120090582
227.4701	0.85005889042025	-0.0397752874309649
227.4901	0.85005889042025	-0.0394750188038291
227.5101	0.85005889042025	-0.0380469163831123
227.5301	0.85005889042025	-0.0375864063351607
227.5501	0.85005889042025	-0.0376687633425263
227.5701	0.85005889042025	-0.0373345563225888
227.5901	0.85005889042025	-0.0368452728523893
227.6101	0.85005889042025	-0.0362528889299092
227.6301	0.85005889042025	-0.0359236519008976
227.6501	0.85005889042025	-0.0360128650286525
227.6701	0.85005889042025	-0.0361583675812611
227.6901	0.85005889042025	-0.0361711725698923
227.7101	0.85005889042025	-0.0361304894736319
227.7301	0.85005889042025	-0.0359527317197035
227.7501	0.85005889042025	-0.0356456427847635
227.7701	0.85005889042025	-0.0353044602691541
227.7901	0.85005889042025	-0.0356973402404188
227.8101	0.85005889042025	-0.0363584007628953
227.8301	0.85005889042025	-0.0373772011526578
227.8501	0.85005889042025	-0.0380678866410635
227.8701	0.85005889042025	-0.0387613854069595
227.8901	0.85005889042025	-0.0392110720959684
227.9101	0.85005889042025	-0.0395280214292393
227.9301	0.85005889042025	-0.0405980457527038
227.9501	0.85005889042025	-0.0419341854349926
227.9701	0.85005889042025	-0.0419403412203913
227.9901	0.85005889042025	-0.042393079937455
228.0101	0.85005889042025	-0.0426126628111794
228.0301	0.85005889042025	-0.0417781858158793
228.0501	0.85005889042025	-0.0419379218813338
228.0701	0.85005889042025	-0.0419966425827731
228.0901	0.85005889042025	-0.0425989903621622
228.1101	0.85005889042025	-0.0428535581519981
228.1301	0.85005889042025	-0.0432086160546046
228.1501	0.85005889042025	-0.0434646362437102
228.1701	0.85005889042025	-0.043024849744793
228.1901	0.85005889042025	-0.0433564782586301
228.2101	0.85005889042025	-0.0435855872798942
228.2301	0.85005889042025	-0.0434499252297364
228.2501	0.85005889042025	-0.0435462968952621
228.2701	0.85005889042025	-0.0439734455309435
228.2901	0.85005889042025	-0.0427028627746026
228.3101	0.85005889042025	-0.0423428547769499
228.3301	0.85005889042025	-0.0415316320866728
228.3501	0.85005889042025	-0.041371796541818
228.3701	0.85005889042025	-0.042383207601596
228.3901	0.85005889042025	-0.0415615634491609
228.4101	0.85005889042025	-0.0404453090579779
228.4301	0.85005889042025	-0.0401680002768343
228.4501	0.85005889042025	-0.0398052267518048
228.4701	0.85005889042025	-0.0386724587798822
228.4901	0.85005889042025	-0.0372806703200883
228.5101	0.85005889042025	-0.0374660004461
228.5301	0.85005889042025	-0.0363044908853385
228.5501	0.85005889042025	-0.0348953373011229
228.5701	0.85005889042025	-0.0345654078954735
228.5901	0.85005889042025	-0.0337276799133153
228.6101	0.85005889042025	-0.0332146288243791
228.6301	0.85005889042025	-0.0323933467769671
228.6501	0.85005889042025	-0.0323314586513667
228.6701	0.85005889042025	-0.0311430936312283
228.6901	0.85005889042025	-0.0310707601684125
228.7101	0.85005889042025	-0.0307963243523998
228.7301	0.85005889042025	-0.0306489754620896
228.7501	0.85005889042025	-0.0307398638229747
228.7701	0.85005889042025	-0.0305613301297105
228.7901	0.85005889042025	-0.0309868791366069
228.8101	0.85005889042025	-0.0311006278640828
228.8301	0.85005889042025	-0.0316995177394567
228.8501	0.85005889042025	-0.0314765406285347
228.8701	0.85005889042025	-0.0315796052682297
228.8901	0.85005889042025	-0.0313216551787248
228.9101	0.85005889042025	-0.0311131781854444
228.9301	0.85005889042025	-0.031604908848935
228.9501	0.85005889042025	-0.0317183909716129
228.9701	0.85005889042025	-0.0320489610246118
228.9901	0.85005889042025	-0.0316981648195891
229.0101	0.85005889042025	-0.0314761904610392
229.0301	0.85005889042025	-0.0318206717136205
229.0501	0.85005889042025	-0.0320037575843222
229.0701	0.85005889042025	-0.0320288622062224
229.0901	0.85005889042025	-0.032822488979866
229.1101	0.85005889042025	-0.033342933377962
229.1301	0.85005889042025	-0.0336743987455794
229.1501	0.85005889042025	-0.0348463536435559
229.1701	0.85005889042025	-0.0355574881178464
229.1901	0.85005889042025	-0.0366397683036428
229.2101	0.85005889042025	-0.0372997385318723
229.2301	0.85005889042025	-0.0381060946898015
229.2501	0.85005889042025	-0.0382396915475734
229.2701	0.85005889042025	-0.0384570540410438
229.2901	0.85005889042025	-0.0390218781899809
229.3101	0.85005889042025	-0.0394221355537019
229.3301	0.85005889042025	-0.0395518169022081
229.3501	0.85005889042025	-0.0394914010717582
229.3701	0.85005889042025	-0.0390932168587763
229.3901	0.85005889042025	-0.0399864026179871
229.4101	0.85005889042025	-0.0401065140480174
229.4301	0.85005889042025	-0.039960243514425
229.4501	0.85005889042025	-0.0398765813373043
229.4701	0.85005889042025	-0.0391299406748356
229.4901	0.85005889042025	-0.0398007859912974
229.5101	0.85005889042025	-0.0401181093671205
229.5301	0.85005889042025	-0.040747161397194
229.5501	0.85005889042025	-0.0411517202502587
229.5701	0.85005889042025	-0.0413163427439409
229.5901	0.85005889042025	-0.0423164609019993
229.6101	0.85005889042025	-0.0425411729336928
229.6301	0.85005889042025	-0.0424789624948294
229.6501	0.85005889042025	-0.0415364389313804
229.6701	0.85005889042025	-0.0405287484012379
229.6901	0.85005889042025	-0.0407856877800189
229.7101	0.85005889042025	-0.0407863244481917
229.7301	0.85006615187774	-0.0406932674363414
229.7501	0.85006615187774	-0.0400411600600493
229.7701	0.85006615187774	-0.039381977708683
229.7901	0.85006615187774	-0.0382359391845281
229.8101	0.85006615187774	-0.0377897740663514
229.8301	0.85006615187774	-0.0384634764312402
229.8501	0.85006615187774	-0.0378904074294612
229.8701	0.85006615187774	-0.0375870390241576
229.8901	0.85006615187774	-0.0371782383693891
229.9101	0.85006615187774	-0.0373166460510443
229.9301	0.85005889042025	-0.0365426206987803
229.9501	0.85005889042025	-0.0371034895466921
229.9701	0.85005889042025	-0.0375730522202301
229.9901	0.85005889042025	-0.0367215443513003
230.0101	0.85005889042025	-0.0364588749589617
230.0301	0.85005889042025	-0.0370920693113373
230.0501	0.85005889042025	-0.0375375579695797
230.0701	0.85005889042025	-0.0380575049706661
230.0901	0.85005889042025	-0.0376661649405447
230.1101	0.85005889042025	-0.0386500997894778
230.1301	0.85005889042025	-0.0377955995801353
230.1501	0.85005889042025	-0.0374643729630832
230.1701	0.85005889042025	-0.0368147167592567
230.1901	0.85005889042025	-0.0367050785206739
230.2101	0.85005889042025	-0.0364263650903728
230.2301	0.85005889042025	-0.0370155497552835
230.2501	0.85005889042025	-0.0379971687237369
230.2701	0.85005889042025	-0.037976552612457
230.2901	0.85005889042025	-0.0381932943544592
230.3101	0.85005889042025	-0.0372354987132073
230.3301	0.85005889042025	-0.0369168940426863
230.3501	0.85005889042025	-0.0374757852400853
230.3701	0.85005889042025	-0.0375121867428824
230.3901	0.85005889042025	-0.0377702562076699
230.4101	0.85005889042025	-0.0380858963920109
230.4301	0.85005889042025	-0.0385530397264897
230.4501	0.85005889042025	-0.0375967681096778
230.4701	0.85005889042025	-0.0376477373761101
230.4901	0.85005889042025	-0.0362524193871313
230.5101	0.85005889042025	-0.0355989551117952
230.5301	0.85005889042025	-0.035323162396739
230.5501	0.85005889042025	-0.0342558319754825
230.5701	0.85005889042025	-0.0340345858061557
230.5901	0.85005889042025	-0.0338189423167527
230.6101	0.85005889042025	-0.0331689001328465
230.6301	0.85005889042025	-0.0326443691209141
230.6501	0.85005889042025	-0.0310330375791568
230.6701	0.85005889042025	-0.0299633315897792
230.6901	0.85005889042025	-0.0290055677819362
230.7101	0.85005889042025	-0.0288063264563423
230.7301	0.85005889042025	-0.0279792029784421
230.7501	0.85005889042025	-0.0275369414320023
230.7701	0.85005889042025	-0.0262300128813293
230.7901	0.85005889042025	-0.0260123877622374
230.8101	0.85005889042025	-0.0246862278535612
230.8301	0.85005889042025	-0.0242732769181398
230.8501	0.85005889042025	-0.0233062734634346
230.8701	0.85005889042025	-0.0226835523025066
230.8901	0.85005889042025	-0.0226193482964261
230.9101	0.85005889042025	-0.021850770436218
230.9301	0.85005889042025	-0.0216807959507062
230.9501	0.85006615187774	-0.0211752058169231
230.9701	0.85006615187774	-0.0203139648832976
230.9901	0.85006615187774	-0.019594020513162
231.0101	0.85006615187774	-0.0185707515086598
231.0301	0.85006615187774	-0.0175722767503232
231.0501	0.85006615187774	-0.0180089873461292
231.0701	0.85006615187774	-0.0187861482891457
231.0901	0.85006615187774	-0.0192070854309637
231.1101	0.85006615187774	-0.0193388956386747
231.1301	0.85006615187774	-0.0194098562857422
231.1501	0.850058164274501	-0.019044150107941
231.1701	0.850058164274501	-0.0189658200267694
231.1901	0.850058164274501	-0.0187960206250048
231.2101	0.850058164274501	-0.0172761504454887
231.2301	0.850058164274501	-0.0178751199043838
231.2501	0.850058164274501	-0.0172548061449857
231.2701	0.850058164274501	-0.016744154499227
231.2901	0.850058164274501	-0.0173442421066011
231.3101	0.850058164274501	-0.0167847182202052
231.3301	0.850058164274501	-0.0166661586688468
231.3501	0.850058164274501	-0.0167051665319768
231.3701	0.850058164274501	-0.0170825714874593
231.3901	0.850058164274501	-0.0170644821529914
231.4101	0.850058164274501	-0.0169531209311648
231.4301	0.850058164274501	-0.017631144681278
231.4501	0.850058164274501	-0.019002500071892
231.4701	0.850058164274501	-0.020277774276833
231.4901	0.850058164274501	-0.0199892959484281
231.5101	0.850058164274501	-0.0214972843081648
231.5301	0.850058164274501	-0.021818722152055
231.5501	0.850065425731991	-0.021982445351942
231.5701	0.850065425731991	-0.0225349499717303
231.5901	0.850065425731991	-0.0234096206246323
231.6101	0.850065425731991	-0.0243465733415673
231.6301	0.850065425731991	-0.0242752028393633
231.6501	0.850065425731991	-0.0249820159284289
231.6701	0.850065425731991	-0.0253717762256455
231.6901	0.850065425731991	-0.024308054917095
231.7101	0.850065425731991	-0.023978260803432
231.7301	0.850065425731991	-0.0240379006945469
231.7501	0.850058164274501	-0.0248843271556196
231.7701	0.850058164274501	-0.0249776786264996
231.7901	0.850058164274501	-0.0247307349380366
231.8101	0.850058164274501	-0.0257960598545479
231.8301	0.850058164274501	-0.0262025525871888
231.8501	0.850058164274501	-0.0269751772694717
231.8701	0.850058164274501	-0.0271336598944598
231.8901	0.850058164274501	-0.0269503074189602
231.9101	0.850058164274501	-0.0273253726189066
231.9301	0.850058164274501	-0.0272678615869962
231.9501	0.850058164274501	-0.0270297039193213
231.9701	0.850058164274501	-0.0266139874565237
231.9901	0.850058164274501	-0.0260887839638326
232.0101	0.850058164274501	-0.0261160174449365
232.0301	0.850058164274501	-0.026252069454351
232.0501	0.850058164274501	-0.0258466749743091
232.0701	0.850058164274501	-0.0253746889825373
232.0901	0.850058164274501	-0.0251144588251375
232.1101	0.850058164274501	-0.0239280157470465
232.1301	0.850058164274501	-0.0229069074351564
232.1501	0.850058164274501	-0.0219498320247757
232.1701	0.850058164274501	-0.0219956522373584
232.1901	0.850058164274501	-0.0213691946300894
232.2101	0.850058164274501	-0.0210156050434568
232.2301	0.850058164274501	-0.020059444843575
232.2501	0.850058164274501	-0.0191077333625522
232.2701	0.850058164274501	-0.0184187668782137
232.2901	0.850058164274501	-0.018997335101338
232.3101	0.850058164274501	-0.018737825174808
232.3301	0.850058164274501	-0.0189855567401349
232.3501	0.850058164274501	-0.0183698429082874
232.3701	0.850058164274501	-0.0177442766364613
232.3901	0.850058164274501	-0.017525927307322
232.4101	0.850058164274501	-0.0169841027961379
232.4301	0.850058164274501	-0.0168107022400194
232.4501	0.850058164274501	-0.0167926805515448
232.4701	0.850058164274501	-0.0165915610548402
232.4901	0.850058164274501	-0.0172205056471601
232.5101	0.850058164274501	-0.0171736389112683
232.5301	0.850058164274501	-0.0179430444401012
232.5501	0.850065425731991	-0.017905882914673
232.5701	0.850065425731991	-0.0183322396943141
232.5901	0.850065425731991	-0.0195825405901659
232.6101	0.850065425731991	-0.0207136969957752
232.6301	0.850065425731991	-0.0216163611524129
232.6501	0.850065425731991	-0.0208401790867129
232.6701	0.850065425731991	-0.021022998352617
232.6901	0.850065425731991	-0.0200378418966267
232.7101	0.850065425731991	-0.0199874137981412
232.7301	0.850065425731991	-0.0207110150310959
232.7501	0.850065425731991	-0.0215185530043213
232.7701	0.850065425731991	-0.021535762940875
232.7901	0.850065425731991	-0.0218568625547995
232.8101	0.850065425731991	-0.0212154551829912
232.8301	0.850065425731991	-0.0222854954231601
232.8501	0.850065425731991	-0.023240505641154
232.8701	0.850065425731991	-0.024685475789282
232.8901	0.850065425731991	-0.0251724115455929
232.9101	0.850065425731991	-0.0248611365174146
232.9301	0.850065425731991	-0.0256325953011059
232.9501	0.850057438128751	-0.0257751373467097
232.9701	0.850057438128751	-0.026994253439608
232.9901	0.850057438128751	-0.0279844992618073
233.0101	0.850057438128751	-0.0285805917763949
233.0301	0.850057438128751	-0.0291003557353818
233.0501	0.850057438128751	-0.0292019878716884
233.0701	0.850057438128751	-0.030060419507
233.0901	0.850057438128751	-0.0306748321482687
233.1101	0.850057438128751	-0.0299109497158378
233.1301	0.850057438128751	-0.0296863093093136
233.1501	0.850064699586242	-0.0298402954653293
233.1701	0.850064699586242	-0.0289157020693039
233.1901	0.850064699586242	-0.0289969727615995
233.2101	0.850064699586242	-0.0288290992810587
233.2301	0.850064699586242	-0.0277715138620265
233.2501	0.850064699586242	-0.0277241775833569
233.2701	0.850064699586242	-0.0289765834633564
233.2901	0.850064699586242	-0.0294826630357969
233.3101	0.850064699586242	-0.0297540189695222
233.3301	0.850064699586242	-0.0299249166238844
233.3501	0.850072687189482	-0.0291849291438248
233.3701	0.850072687189482	-0.0285370993818208
233.3901	0.850072687189482	-0.028489309477078
233.4101	0.850072687189482	-0.0292600758841311
233.4301	0.850072687189482	-0.0290126825487699
233.4501	0.850072687189482	-0.0294611675266029
233.4701	0.850072687189482	-0.0296062801199554
233.4901	0.850072687189482	-0.0302085841284075
233.5101	0.850072687189482	-0.0297651328083185
233.5301	0.850072687189482	-0.0300054153560208
233.5501	0.850065425731991	-0.0304195003566254
233.5701	0.850065425731991	-0.0298587986341092
233.5901	0.850065425731991	-0.030557991600978
233.6101	0.850065425731991	-0.0305153388125568
233.6301	0.850065425731991	-0.0308885377789213
233.6501	0.850065425731991	-0.0329844255296923
233.6701	0.850065425731991	-0.0337313049427255
233.6901	0.850065425731991	-0.0339885626555933
233.7101	0.850065425731991	-0.0348519801985357
233.7301	0.850065425731991	-0.0346323933456351
233.7501	0.850064699586242	-0.0354183721428493
233.7701	0.850064699586242	-0.0358000984835564
233.7901	0.850064699586242	-0.036532489716476
233.8101	0.850064699586242	-0.0358429701266621
233.8301	0.850064699586242	-0.0359907169345813
233.8501	0.850064699586242	-0.0360999294013231
233.8701	0.850064699586242	-0.0364387045154034
233.8901	0.850064699586242	-0.0361221809539729
233.9101	0.850064699586242	-0.0363203200477924
233.9301	0.850064699586242	-0.036025924684553
233.9501	0.850057438128751	-0.0361734725336677
233.9701	0.850057438128751	-0.0367187390321627
233.9901	0.850057438128751	-0.0370314067719696
234.0101	0.850057438128751	-0.0363981049818397
234.0301	0.850057438128751	-0.036561418326591
234.0501	0.850057438128751	-0.0364786673807933
234.0701	0.850057438128751	-0.036756191037445
234.0901	0.850057438128751	-0.0363259625194764
234.1101	0.850057438128751	-0.0361439231720842
234.1301	0.850057438128751	-0.0362361763903652
234.1501	0.850065425731991	-0.0355255950215506
234.1701	0.850065425731991	-0.0345866009872854
234.1901	0.850065425731991	-0.0347865943771589
234.2101	0.850065425731991	-0.0338318945348986
234.2301	0.850065425731991	-0.0336139630192485
234.2501	0.850065425731991	-0.0327941015376979
234.2701	0.850065425731991	-0.0326391086501341
234.2901	0.850065425731991	-0.0322292734095845
234.3101	0.850065425731991	-0.0314057630235668
234.3301	0.850065425731991	-0.0315764418232452
234.3501	0.850065425731991	-0.0313273334629937
234.3701	0.850065425731991	-0.0314488773964137
234.3901	0.850065425731991	-0.0309406610064168
234.4101	0.850065425731991	-0.0307858989110656
234.4301	0.850065425731991	-0.0312748162970655
234.4501	0.850065425731991	-0.0311307343103179
234.4701	0.850065425731991	-0.0306188172865652
234.4901	0.850065425731991	-0.0305849266438762
234.5101	0.850065425731991	-0.0312020172706481
234.5301	0.850065425731991	-0.0305612823795978
234.5501	0.85005912301381	-0.0315705168300595
234.5701	0.850057438128751	-0.0313404925982962
234.5901	0.850057438128751	-0.0315685749921313
234.6101	0.850057438128751	-0.0311707807384058
234.6301	0.850057438128751	-0.031663649446255
234.6501	0.850057438128751	-0.031309176482532
234.6701	0.850057438128751	-0.0307197331711767
234.6901	0.850057438128751	-0.0308437402145915
234.7101	0.850057438128751	-0.0305730488032717
234.7301	0.850057438128751	-0.0302388497416857
234.7501	0.850062367977626	-0.0301423348258209
234.7701	0.850065425731991	-0.029954426193708
234.7901	0.850065425731991	-0.029339520134605
234.8101	0.850065425731991	-0.0282509807048319
234.8301	0.850065425731991	-0.027914668700748
234.8501	0.850065425731991	-0.0284854098845176
234.8701	0.850065425731991	-0.0279523236440093
234.8901	0.850065425731991	-0.0280142276863146
234.9101	0.850065425731991	-0.0278520643234515
234.9301	0.850065425731991	-0.0275958252796606
234.9501	0.850065425731991	-0.0267658288366299
234.9701	0.850065425731991	-0.0268905322358588
234.9901	0.850065425731991	-0.0273257307447538
235.0101	0.850065425731991	-0.0277048547043036
235.0301	0.850065425731991	-0.0276214670903324
235.0501	0.850065425731991	-0.0277800292988422
235.0701	0.850065425731991	-0.0281978666624917
235.0901	0.850065425731991	-0.0277694446904633
235.1101	0.850065425731991	-0.0267094518699025
235.1301	0.850065425731991	-0.0265199038172436
235.1501	0.850065425731991	-0.0272072507769168
235.1701	0.850065425731991	-0.027600106873125
235.1901	0.850065425731991	-0.0270726591251249
235.2101	0.850065425731991	-0.0276465597747045
235.2301	0.850065425731991	-0.0274361091100878
235.2501	0.850065425731991	-0.0278661227525482
235.2701	0.850065425731991	-0.0283162312342224
235.2901	0.850065425731991	-0.028926589095064
235.3101	0.850065425731991	-0.0288903348217821
235.3301	0.850065425731991	-0.0293278332944526
235.3501	0.850065425731991	-0.0300210893306072
235.3701	0.850065425731991	-0.0301330275329654
235.3901	0.850065425731991	-0.0307761220754326
235.4101	0.850065425731991	-0.0311099789278756
235.4301	0.850065425731991	-0.0319034306177706
235.4501	0.850065425731991	-0.0306380247695122
235.4701	0.850065425731991	-0.0296900099430697
235.4901	0.850065425731991	-0.0293861839325166
235.5101	0.850065425731991	-0.0285992103412821
235.5301	0.850065425731991	-0.0279977459389835
235.5501	0.850065425731991	-0.0275571795215543
235.5701	0.850058164274501	-0.0269569287679604
235.5901	0.850058164274501	-0.0271503008088336
235.6101	0.850058164274501	-0.0264547408297275
235.6301	0.850058164274501	-0.0260869296677784
235.6501	0.850058164274501	-0.0253199753114119
235.6701	0.850058164274501	-0.0251058041171589
235.6901	0.850058164274501	-0.0247793724072843
235.7101	0.850058164274501	-0.0244431837576583
235.7301	0.850058164274501	-0.0241975452389501
235.7501	0.850058164274501	-0.0232082225856024
235.7701	0.850058164274501	-0.0226307685317807
235.7901	0.850058164274501	-0.021333342253592
235.8101	0.850058164274501	-0.0208691395302363
235.8301	0.850058164274501	-0.0201174373557914
235.8501	0.850058164274501	-0.0196179990282312
235.8701	0.850058164274501	-0.0191374498495313
235.8901	0.850058164274501	-0.0184547983176348
235.9101	0.850058164274501	-0.017270257285711
235.9301	0.850058164274501	-0.0168631358432499
235.9501	0.850058164274501	-0.0159552828410007
235.9701	0.850058164274501	-0.0158030594599913
235.9901	0.850058164274501	-0.0150920523193347
236.0101	0.850058164274501	-0.0142889272523844
[truncated: 13,001 more rows]
