# Supplementary material for: Unraveling the Local Relation Between Tissue Composition and Human Brain Mechanics Through Machine Learning
Source: Front Bioeng Biotechnol. 2021 Aug 17;9:704738. doi: 10.3389/fbioe.2021.704738 (PMC8415910; doi:10.3389/fbioe.2021.704738)
Supplement: Supplementary file 4 [file DataSheet2.ZIP › Mechanics_compRelax/compRelax_HBE_03_05_P1_Th_22.txt]

245.0509	1	0.0379454619104688
245.0709	0.99981384254478	0.030181111888798
245.0909	0.99962768508956	0.0331323921162804
245.1109	0.999442300071914	0.0324032671907108
245.1309	0.999280088181473	0.0340058016946364
245.1509	0.999129583548007	0.0337796762470309
245.1709	0.998947940024857	0.0344251878637717
245.1909	0.998841548818441	0.0336680057076242
245.2109	0.998627378431844	0.0317653759341293
245.2309	0.998561479851352	0.0312797473462191
245.2509	0.998326900215742	0.0318468412456137
245.2709	0.998164688325301	0.0322551822626137
245.2909	0.998014062998464	0.0318875975846505
245.3109	0.99787965886067	0.0321661369122701
245.3309	0.997749116910744	0.0314480294671954
245.3509	0.99761471277295	0.0311536155014812
245.3709	0.997476446447289	0.0315723418726201
245.3909	0.997342042309496	0.0316928711161391
245.4109	0.997196051608099	0.0311930070167381
245.4309	0.997037701905526	0.0306293089746321
245.4509	0.99686776563935	0.0300647156179077
245.4709	0.996709415936778	0.0298623546182656
245.4909	0.996561144130672	0.0295327634425826
245.5109	0.996421019127099	0.0287709382441856
245.5309	0.996246725830235	0.0292174853632661
245.5509	0.996099962691265	0.0289975682387509
245.5709	0.995953971989869	0.0285230753660476
245.5909	0.995787897911561	0.0284117618943342
245.6109	0.995610237269649	0.0276068581356751
245.6309	0.995412493250827	0.0275520927352607
245.6509	0.995219383857445	0.027876256314768
245.6709	0.995028591776784	0.0282944876168501
245.6909	0.994896734269116	0.0285165375797452
245.7109	0.994660911491785	0.0285120132565401
245.7309	0.99449097522561	0.0278600371930584
245.7509	0.994308679958257	0.027342358322339
245.7709	0.994162689256861	0.026652444794093
245.7909	0.99400047736642	0.0262027222924992
245.8109	0.993849852039583	0.0257402186773306
245.8309	0.993708145952852	0.0255903509685601
245.8509	0.993541649447746	0.025972932832125
245.8709	0.993435439281386	0.0251299682542431
245.8909	0.993301698957132	0.0253369092855554
245.9109	0.993086683716939	0.0258871020040396
245.9309	0.992956141767013	0.0264380348492751
245.9509	0.99292674086187	0.0270277487446041
245.9709	0.992687333491426	0.0266517563966308
245.9909	0.992566434941832	0.0267538540965388
246.0109	0.992458679900325	0.0267148939835214
246.0309	0.992347460959074	0.0270821202065864
246.0509	0.992233182440872	0.026868752805902
246.0709	0.992107582884483	0.0270650256661389
246.0909	0.991880908664664	0.0277856902671453
246.1109	0.991722558962091	0.0284280685579176
246.1309	0.99158429263643	0.0281873801342551
246.1509	0.99143752949746	0.0272102417180696
246.1709	0.991303125359666	0.0270385641451946
246.1909	0.991144775657093	0.0269761467891748
246.2109	0.991037895642525	0.0269703650463279
246.2309	0.990801040936874	0.0275932214992426
246.2509	0.990607159105919	0.027355975062891
246.2709	0.990405552899229	0.0268772722218932
246.2909	0.990211671068273	0.0266965738568406
246.3109	0.990025513613054	0.0265328108651924
246.3309	0.989829314469378	0.0258029822216695
246.3509	0.989658798875022	0.0262582079237844
246.3709	0.989496514568559	0.0267593294428274
246.3909	0.989350922155286	0.027432208118267
246.4109	0.989120216776881	0.027886415151305
246.4309	0.988961867074308	0.0287043666283364
246.4509	0.988808151997176	0.0288017251295308
246.4709	0.988782263269126	0.0287201162072683
246.4909	0.988503039155633	0.028908211860657
246.5109	0.9883697936742	0.0292684387129941
246.5309	0.988234182602697	0.0294303951587011
246.5509	0.988206423127399	0.0289270811136371
246.5709	0.988052708050267	0.0286844508520468
246.5909	0.987926028288209	0.0283570004730958
246.6109	0.987795486338283	0.0281521962593395
246.6309	0.987668806576225	0.0284491820662078
246.6509	0.987392273924902	0.0284882297210989
246.6709	0.987257869787108	0.0288558777368286
246.6909	0.987257869787108	0.0286812953654138
246.7109	0.987103382272403	0.0283137070373254
246.7309	0.98692958381836	0.0282998236919758
246.7509	0.986755012926743	0.0288279439207341
246.7709	0.986609022225346	0.0292216077896869
246.7909	0.986304681821377	0.029589422930812
246.8109	0.986157918682407	0.0296948710969808
246.8309	0.985995706791966	0.0298836511686556
246.8509	0.985995706791966	0.0297158055423474
246.8709	0.985821908337923	0.0300911094928585
246.8909	0.985631888694835	0.0306537928450637
246.9109	0.985312871976969	0.0313936848248976
246.9309	0.985232538469322	0.0325928214746891
246.9509	0.984872582560059	0.0341055012830255
246.9709	0.984687197542413	0.0343356210150145
246.9909	0.984665955509141	0.0342401168098742
247.0109	0.984517261276237	0.0345660431643858
247.0309	0.984355049385796	0.0348019525975739
247.0509	0.984204424058959	0.0347962902300094
247.0709	0.984054571169695	0.0351858555475979
247.0909	0.983817106962521	0.0355988781081889
247.1109	0.983599605438887	0.0353629209248878
247.1309	0.983457476925359	0.035439997565593
247.1509	0.983457476925359	0.0345734762653067
247.1709	0.983164723084992	0.0345883862380853
247.1909	0.983164723084992	0.0354743537718837
247.2109	0.983026456759331	0.0359451659067112
247.2309	0.982773097235214	0.0362975895947518
247.2509	0.982701538135629	0.0364091656920867
247.2709	0.982523599898965	0.0369761346169319
247.2909	0.982523599898965	0.0372949501837852
247.3109	0.982393057949039	0.0378409209964466
247.3309	0.982393057949039	0.0377170810784275
247.3509	0.982393057949039	0.0376028866832308
247.3709	0.982393057949039	0.0386207997167269
247.3909	0.982393057949039	0.0388741220244492
247.4109	0.982393057949039	0.0389377132374131
247.4309	0.982393057949039	0.0392284596961851
247.4509	0.982393057949039	0.040071619253695
247.4709	0.982393057949039	0.0411277841068659
247.4909	0.982393057949039	0.0415355461966767
247.5109	0.982393057949039	0.0418044429995833
247.5309	0.982393057949039	0.0422331514722888
247.5509	0.982393057949039	0.042602769180179
247.5709	0.982393057949039	0.0419962671409606
247.5909	0.982393057949039	0.0421477106034595
247.6109	0.982168278615143	0.04250664422357
247.6309	0.982168278615143	0.0429951955253703
247.6509	0.982168278615143	0.043379520268059
247.6709	0.982168278615143	0.0435195872661399
247.6909	0.982168278615143	0.0433953653472169
247.7109	0.982168278615143	0.0431834742208588
247.7309	0.982168278615143	0.0436766533044424
247.7509	0.982168278615143	0.0447081432867298
247.7709	0.982168278615143	0.0454025254297157
247.7909	0.982168278615143	0.0454081042345824
247.8109	0.982168278615143	0.045742347067105
247.8309	0.982168278615143	0.0460345220500904
247.8509	0.982168278615143	0.0463095069924022
247.8709	0.982168278615143	0.0461774381382459
247.8909	0.982168278615143	0.0461722811260438
247.9109	0.982168278615143	0.0461342640777579
247.9309	0.982168278615143	0.0469214565236766
247.9509	0.982168278615143	0.0472140771743832
247.9709	0.982168278615143	0.0471443779261336
247.9909	0.982168278615143	0.0471149479398323
248.0109	0.982168278615143	0.0469368718518177
248.0309	0.982168278615143	0.0474594968384069
248.0509	0.982168278615143	0.0473270778167553
248.0709	0.982168278615143	0.0473647924476591
248.0909	0.982168278615143	0.0476550415094208
248.1109	0.982168278615143	0.0476264789835054
248.1309	0.982168278615143	0.0479884686108467
248.1509	0.982168278615143	0.0487413486214117
248.1709	0.982168278615143	0.0491962281352075
248.1909	0.982168278615143	0.0496838403514526
248.2109	0.982168278615143	0.0496964583188082
248.2309	0.982168278615143	0.0491254425718876
248.2509	0.982168278615143	0.0481336289543123
248.2709	0.982168278615143	0.0477856141933704
248.2909	0.982168278615143	0.0474514986944824
248.3109	0.982168278615143	0.0478592687426453
248.3309	0.982168278615143	0.0482195871160323
248.3509	0.982168278615143	0.0477203557056282
248.3709	0.982168278615143	0.0481532502715718
248.3909	0.982168278615143	0.0478596984936622
248.4109	0.982168278615143	0.046947046605059
248.4309	0.982168278615143	0.0473276587764633
248.4509	0.982168278615143	0.0468240104806084
248.4709	0.982168278615143	0.0464466294001825
248.4909	0.982168278615143	0.0453299372996307
248.5109	0.982168278615143	0.0446465695160394
248.5309	0.982168278615143	0.044406756511115
248.5509	0.982168278615143	0.0445748249712837
248.5709	0.982168278615143	0.0442687666429488
248.5909	0.982168278615143	0.0429657177889561
248.6109	0.982168278615143	0.0404387857891188
248.6309	0.982163643989702	0.0399830228982328
248.6509	0.982163643989702	0.0387977536770865
248.6709	0.982163643989702	0.0373667146244212
248.6909	0.982163643989702	0.0335936877178506
248.7109	0.982163643989702	0.0319058604950958
248.7309	0.982163643989702	0.030758974406435
248.7509	0.982163643989702	0.0263208242386082
248.7709	0.982163643989702	0.0239234024827068
248.7909	0.982163643989702	0.0224563439281487
248.8109	0.982163643989702	0.0193886538363173
248.8309	0.982163643989702	0.0152658772480331
248.8509	0.982163643989702	0.014392464014773
248.8709	0.982163643989702	0.0127576911467173
248.8909	0.982163643989702	0.00851212116372363
248.9109	0.982163643989702	0.00720565817665264
248.9309	0.982163643989702	0.00500264304740564
248.9509	0.982163643989702	0.000183948354167997
248.9709	0.982163643989702	-0.00217253961737959
248.9909	0.982163643989702	-0.00696068617583692
249.0109	0.982163643989702	-0.00853281089565998
249.0309	0.982163643989702	-0.0110458595501477
249.0509	0.982163643989702	-0.015363707287492
249.0709	0.982163643989702	-0.0175751224574479
249.0909	0.982163643989702	-0.0220395908958799
249.1109	0.982163643989702	-0.0253339189406288
249.1309	0.982163643989702	-0.0279752801070516
249.1509	0.982163643989702	-0.0338108612063561
249.1709	0.982163643989702	-0.0375574464878629
249.1909	0.982163643989702	-0.0424324863144196
249.2109	0.982163643989702	-0.0441879674889179
249.2309	0.982163643989702	-0.046869944105608
249.2509	0.982163643989702	-0.0532624944602644
249.2709	0.982163643989702	-0.0556621962840607
249.2909	0.982163643989702	-0.0588567823011421
249.3109	0.982163643989702	-0.0628609794421873
249.3309	0.982163643989702	-0.0662205182245655
249.3509	0.982163643989702	-0.0701636429711064
249.3709	0.982163643989702	-0.0743238954397296
249.3909	0.982163643989702	-0.0777820302470636
249.4109	0.982163643989702	-0.0825078629080794
249.4309	0.982163643989702	-0.0862779770577579
249.4509	0.982163643989702	-0.0905866249400012
249.4709	0.982163643989702	-0.0952085613135198
249.4909	0.982163643989702	-0.100482477729696
249.5109	0.982163643989702	-0.106650793553789
249.5309	0.982163643989702	-0.111413214738877
249.5509	0.982163643989702	-0.114661352507668
249.5709	0.982163643989702	-0.120303442190817
249.5909	0.982163643989702	-0.123574993431673
249.6109	0.982163643989702	-0.125968973200264
249.6309	0.982163643989702	-0.131923336684788
249.6509	0.982163643989702	-0.136093636573017
249.6709	0.982163643989702	-0.14076752506946
249.6909	0.982163643989702	-0.144828477198961
249.7109	0.982163643989702	-0.147700706182476
249.7309	0.982163643989702	-0.153991111087112
249.7509	0.982163643989702	-0.156821343846259
249.7709	0.982163643989702	-0.16199657271643
249.7909	0.982163643989702	-0.166379372544958
249.8109	0.982163643989702	-0.169692697176322
249.8309	0.982163643989702	-0.176748707496632
249.8509	0.982163643989702	-0.17970587597279
249.8709	0.982163643989702	-0.184238487801624
249.8909	0.982163643989702	-0.187970091485182
249.9109	0.982163643989702	-0.190545617183331
249.9309	0.982163643989702	-0.196319206698457
249.9509	0.982163643989702	-0.200330928461473
249.9709	0.982163643989702	-0.202936827210654
249.9909	0.982163643989702	-0.206970907964074
250.0109	0.982163643989702	-0.210838129926854
250.0309	0.982163643989702	-0.212535109254597
250.0509	0.982163643989702	-0.21617310282083
250.0709	0.982163643989702	-0.220347163030457
250.0909	0.982163643989702	-0.221775281367879
250.1109	0.982163643989702	-0.221262397404338
250.1309	0.982163643989702	-0.224571392692124
250.1509	0.982163643989702	-0.228202987743218
250.1709	0.982163643989702	-0.231611665371031
250.1909	0.982163643989702	-0.235684968863089
250.2109	0.982163643989702	-0.239464899640162
250.2309	0.982163643989702	-0.242506557962066
250.2509	0.982163643989702	-0.245938497853253
250.2709	0.982163643989702	-0.248242277658421
250.2909	0.982163643989702	-0.251852576159125
250.3109	0.982163643989702	-0.254706106994231
250.3309	0.982163643989702	-0.257389758844052
250.3509	0.982163643989702	-0.259030890435486
250.3709	0.982163643989702	-0.262190949141705
250.3909	0.982163643989702	-0.264946333598753
250.4109	0.982163643989702	-0.266859632875834
250.4309	0.982163643989702	-0.268657360962793
250.4509	0.982163643989702	-0.269971356530187
250.4709	0.982163643989702	-0.272865220294059
250.4909	0.982163643989702	-0.274687806294001
250.5109	0.982163643989702	-0.27771589164629
250.5309	0.982163643989702	-0.280689915912331
250.5509	0.982163643989702	-0.281138715245074
250.5709	0.982163643989702	-0.28294211365795
250.5909	0.982163643989702	-0.284382730587444
250.6109	0.982163643989702	-0.287285475872331
250.6309	0.982162871552128	-0.289725100769756
250.6509	0.982160246471312	-0.291770954360475
250.6709	0.982134677580695	-0.294093002563034
250.6909	0.982115752860143	-0.297502487963592
250.7109	0.981974046773412	-0.300387374706223
250.7309	0.981751934763012	-0.303680540831556
250.7509	0.981734482501585	-0.30519963109256
250.7709	0.981350037907374	-0.307521321169272
250.7909	0.981344860161764	-0.308651932427758
250.8109	0.980783080797743	-0.309719406099354
250.8309	0.980408762377347	-0.311231186613896
250.8509	0.979993927192352	-0.312644689437568
250.8709	0.979754411197873	-0.314523755862817
250.8909	0.978714710223906	-0.315221098512807
250.9109	0.9781809558606	-0.316905252956039
250.9309	0.977722127941925	-0.318555377485418
250.9509	0.977722127941925	-0.317623183863077
250.9709	0.976711894254455	-0.317671912853375
250.9909	0.976594369084577	-0.319149460516085
251.0109	0.975532955373192	-0.321703773226541
251.0309	0.974767312836445	-0.323323202391625
251.0509	0.974265469800394	-0.324767026537041
251.0709	0.972675793274077	-0.325634833111202
251.0909	0.972607070468707	-0.326309414874005
251.1109	0.971251695983247	-0.329015533151983
251.1309	0.970372378395153	-0.329717702542561
251.1509	0.970239525167175	-0.33110930398108
251.1709	0.969084730994753	-0.33377156775946
251.1909	0.967572841345957	-0.335607858041829
251.2109	0.967122739557996	-0.33684734353709
251.2309	0.965739762498619	-0.337646326281739
251.2509	0.964609372525786	-0.3382894884702
251.2709	0.962522873807646	-0.338547148079851
251.2909	0.962522873807646	-0.338764255906053
251.3109	0.96144377851743	-0.338246863536011
251.3309	0.959090625900372	-0.338236947429215
251.3509	0.957916683724663	-0.338695515639239
251.3709	0.956076882256568	-0.338526985594645
251.3909	0.9555179512561	-0.338758712913771
251.4109	0.954111390712056	-0.33860369615115
251.4309	0.952812633486868	-0.339405997528652
251.4509	0.950081408885581	-0.339307954609171
251.4709	0.948588003426533	-0.340829826314257
251.4909	0.948376452086084	-0.341811473136943
251.5109	0.946869426380133	-0.341879071380221
251.5309	0.945156932279625	-0.343167596241516
251.5509	0.942768362192888	-0.344766313795093
251.5709	0.941333396464012	-0.346449222756211
251.5909	0.939726913385803	-0.346100436035109
251.6109	0.938070541702746	-0.345038250688527
251.6309	0.934512308020297	-0.344798561038061
251.6509	0.934383745441653	-0.344244023059295
251.6709	0.931236484756331	-0.345156806260709
251.6909	0.930682224589314	-0.345217281778801
251.7109	0.927737402894941	-0.34519623989568
251.7309	0.926065902297847	-0.344928417470315
251.7509	0.92435444012566	-0.344996453422963
251.7709	0.92139598008038	-0.345749225995774
251.7909	0.92139598008038	-0.346220623069485
251.8109	0.91798583716398	-0.346070413151572
251.8309	0.917785606861718	-0.346114371109748
251.8509	0.914956886155447	-0.345438388676965
251.8709	0.913512651175689	-0.345761951400884
251.8909	0.912211232661673	-0.346163486080126
251.9109	0.91085657630177	-0.346698307241406
251.9309	0.909370937461137	-0.346479516223722
251.9509	0.908098563806819	-0.347467728686943
251.9709	0.905226846087179	-0.347087295578463
251.9909	0.905137714032796	-0.347088473414583
252.0109	0.90285796108923	-0.347114103287726
252.0309	0.901727160758935	-0.347215830924258
252.0509	0.900466844372367	-0.347231011481011
252.0709	0.899210028093554	-0.347718408821747
252.0909	0.898095521368327	-0.347538092457599
252.1109	0.897018526142763	-0.347912314072216
252.1309	0.895844427065672	-0.34820579024578
252.1509	0.893452374975185	-0.347537053892641
252.1709	0.892563975210933	-0.347058721115019
252.1909	0.892339968314611	-0.348387698280361
252.2109	0.890469281412912	-0.349127176425882
252.2309	0.889860443703591	-0.348755955110031
252.2509	0.888455711664116	-0.348889949885411
252.2709	0.88756886280968	-0.349304866533817
252.2909	0.885501578476181	-0.348667458233971
252.3109	0.885501578476181	-0.349703118392792
252.3309	0.883709595721623	-0.349922156119393
252.3509	0.883568167229645	-0.350120311129917
252.3709	0.88220249759965	-0.349796923489746
252.3909	0.88131703068431	-0.349175431894227
252.4109	0.880364138417337	-0.349093190282967
252.4309	0.879479462043576	-0.34934360779215
252.4509	0.878023610326872	-0.349932219455704
252.4709	0.878011251325696	-0.350956670275503
252.4909	0.876351270910851	-0.351898226899165
252.5109	0.876251638533203	-0.351871944441144
252.5309	0.875255194063354	-0.35147119365959
252.5509	0.874023119925568	-0.351555400983834
252.5709	0.873448528960229	-0.351706243590744
252.5909	0.872435024482409	-0.352468789020012
252.6109	0.872279782634136	-0.352191623489207
252.6309	0.870738751570945	-0.352752384899365
252.6509	0.870738751570945	-0.352706469186557
252.6709	0.869333953150116	-0.352048779026221
252.6909	0.86922400148926	-0.351996241964413
252.7109	0.868258357967655	-0.352009838809084
252.7309	0.868009729623676	-0.351495944134819
252.7509	0.866664915808167	-0.352082808940073
252.7709	0.866461988009065	-0.353032713875154
252.7909	0.865181835666996	-0.353335119319846
252.8109	0.865168022310701	-0.35376803378167
252.8309	0.864133951682485	-0.353965341227688
252.8509	0.864086519187735	-0.354893818299569
252.8709	0.863298138019918	-0.355277004997899
252.8909	0.863137193409872	-0.356847239609083
252.9109	0.862384356439773	-0.356575903571238
252.9309	0.862061960307523	-0.356017513750025
252.9509	0.861281315584778	-0.356500665309883
252.9709	0.860713616210916	-0.355984991943908
252.9909	0.859657820775944	-0.35557122527739
253.0109	0.859641140952091	-0.355673840270189
253.0309	0.858912985776334	-0.354578627762127
253.0509	0.858806908372683	-0.354409015381638
253.0709	0.858118666494671	-0.354596374887451
253.0909	0.857738186677692	-0.354732104583603
253.1109	0.857344503005941	-0.354548083606522
253.1309	0.856881088739173	-0.355218538963728
253.1509	0.856389492570309	-0.355378107903786
253.1709	0.855445960074247	-0.35495395956687
253.1909	0.855405865736446	-0.354597282139598
253.2109	0.854705940740134	-0.35468780839546
253.2309	0.85458321972064	-0.354386688224643
253.2509	0.854137873251491	-0.354084239009014
253.2709	0.853880301528731	-0.354006772409053
253.2909	0.853611927749279	-0.353830673971551
253.3109	0.853048386262043	-0.353151854386221
253.3309	0.852720251160008	-0.353642021233511
253.3509	0.852712375917559	-0.353455911188987
253.3709	0.851921399842268	-0.352788790381338
253.3909	0.851921399842268	-0.352254072678636
253.4109	0.851271562594865	-0.3515273239174
253.4309	0.85106322169808	-0.350750962788776
253.4509	0.850351034255289	-0.350762780941739
253.4709	0.85030227413346	-0.350344466076959
253.4909	0.850027533778695	-0.34933455914574
253.5109	0.849505528915042	-0.349179419028661
253.5309	0.849485131735366	-0.34886410513676
253.5509	0.849097995678984	-0.348911501103071
253.5709	0.849026303816691	-0.349027315022933
253.5909	0.848665611677866	-0.349146590825986
253.6109	0.848239189929268	-0.34967237925756
253.6309	0.848189005625663	-0.349772960891381
253.6509	0.848009775969931	-0.349019575525453
253.6709	0.847519374665438	-0.349040322949544
253.6909	0.847515415922874	-0.348050188544275
253.7109	0.847214937706772	-0.348348622771238
253.7309	0.846886651738023	-0.347829988898258
253.7509	0.846582311334054	-0.347554896518192
253.7709	0.846194505429464	-0.347422330267026
253.7909	0.845969116594045	-0.347729574389833
253.8109	0.84559359123994	-0.347770528070067
253.8309	0.845583959908945	-0.347568672425788
253.8509	0.845388122845382	-0.347471079153205
253.8709	0.845042988082061	-0.347070606913976
253.8909	0.845008083559207	-0.346926672156743
253.9109	0.844722824777171	-0.346428670311749
253.9309	0.84449827476068	-0.346299908152916
253.9509	0.844446497304579	-0.346493069297457
253.9709	0.844317198496373	-0.346381019678168
253.9909	0.844213245296048	-0.345870582907918
254.0109	0.844059530218917	-0.346272030045287
254.0309	0.843752969056923	-0.346504513407868
254.0509	0.843601879060608	-0.346498950519706
254.0709	0.843457113396926	-0.346271246147599
254.0909	0.843248470766714	-0.345918400666893
254.1109	0.843093983252009	-0.345275027582101
254.1309	0.843049549987525	-0.344861201227941
254.1509	0.842774194096569	-0.343961437890667
254.1709	0.842764647250933	-0.343474561821997
254.1909	0.842599623204952	-0.343450066014037
254.2109	0.842251332309982	-0.342747132621651
254.2309	0.842096464611159	-0.342302519382147
254.2509	0.841943950433067	-0.34280472721626
254.2709	0.841794139786483	-0.342934126043265
254.2909	0.841655945876844	-0.342604077262333
254.3109	0.841527576407594	-0.342928770072259
254.3309	0.841393093819109	-0.342711021598709
254.3509	0.84114048862856	-0.341714031073051
254.3709	0.84114048862856	-0.342238168146551
254.3909	0.841006084490767	-0.341891733118514
254.4109	0.840815503623505	-0.34125889291281
254.4309	0.840776670531429	-0.340927204711332
254.4509	0.840613577579381	-0.34090523965936
254.4709	0.840444522374813	-0.340060953995019
254.4909	0.840425368336857	-0.339849373244395
254.5109	0.840239053980255	-0.339897616775212
254.5309	0.840239053980255	-0.339916302986092
254.5509	0.840053668962609	-0.340058980323682
254.5709	0.8399663835168	-0.340390043794516
254.5909	0.83993780332658	-0.340231549232
254.6109	0.839813374495888	-0.339659888858554
254.6309	0.839771729248271	-0.338862537576098
254.6509	0.839605655169963	-0.338185592182703
254.6709	0.839534590913199	-0.33752278082275
254.6909	0.839533915030322	-0.336993053006855
254.7109	0.839380658587999	-0.336501254697372
254.7309	0.839317415261667	-0.336512316806879
254.7509	0.839226388321362	-0.335482720912407
254.7709	0.839181417971378	-0.335265525544332
254.7909	0.839109726109085	-0.334586276207985
254.8109	0.839037581646652	-0.333099281981257
254.8309	0.838961393956294	-0.33244888565068
254.8509	0.83881854128254	-0.331641463073561
254.8709	0.83881854128254	-0.330931028934261
254.8909	0.838735890462173	-0.329907405783087
254.9109	0.838664826205408	-0.32865848168216
254.9309	0.838544362151949	-0.327055932182015
254.9509	0.838431550058203	-0.326030387088794
254.9709	0.838431550058203	-0.325344906362703
254.9909	0.838354306300851	-0.324718556193189
255.0109	0.83831259467188	-0.323657676016361
255.0309	0.838185914909822	-0.322619357767917
255.0509	0.838185914909822	-0.322133858494171
255.0709	0.838122575028793	-0.321361643667024
255.0909	0.83802437286759	-0.320770692247934
255.1109	0.837980313752556	-0.320639080999027
255.1309	0.837897795694896	-0.319988334500955
255.1509	0.837880415849492	-0.319032854740182
255.1709	0.837786564684309	-0.317807395840609
255.1909	0.83778191798953	-0.315927609184491
255.2109	0.837678097551914	-0.31504773774845
255.2309	0.837676106111294	-0.313915873049498
255.2509	0.837566745847955	-0.313168842427773
255.2709	0.837510828609234	-0.312030077837495
255.2909	0.837446692151957	-0.310799091862345
255.3109	0.837422939696571	-0.309761629136758
255.3309	0.837370009618779	-0.309214918197346
255.3509	0.837323343526934	-0.308382836666048
255.3709	0.837237361569531	-0.307551718095362
255.3909	0.837237361569531	-0.307699986175347
255.4109	0.837170159500635	-0.306868151352966
255.4309	0.837133854934679	-0.306237304714479
255.4509	0.837072108206145	-0.305372259688519
255.4709	0.837033486327469	-0.304814972099081
255.4909	0.837015671985929	-0.304019319924812
255.5109	0.836940745541297	-0.303682769170162
255.5309	0.836892854411739	-0.303385186486881
255.5509	0.836865915651362	-0.30335720889985
255.5709	0.836865046659092	-0.302869103265771
255.5909	0.836821790154974	-0.30184618840794
255.6109	0.836793982402327	-0.301170213933508
255.6309	0.836746477491555	-0.300200974181845
255.6509	0.836691248205048	-0.299489008059754
255.6709	0.836663440452401	-0.298844377555319
255.6909	0.836658166152095	-0.298920789673619
255.7109	0.836612459572548	-0.298784689914092
255.7309	0.836612459572548	-0.298500819471589
255.7509	0.836559197587986	-0.297949317604174
255.7709	0.836524818081296	-0.297854024295366
255.7909	0.836509725375269	-0.298067499133805
255.8109	0.836480698619577	-0.297653951321971
255.8309	0.836437888680931	-0.297198972328773
255.8509	0.836432185919158	-0.297489153744541
255.8709	0.836379183425344	-0.297513279489126
255.8909	0.836379183425344	-0.298174570803815
255.9109	0.836327973228086	-0.298913145676366
255.9309	0.836327430107917	-0.298392104401857
255.9509	0.836295760167403	-0.297824928559856
255.9709	0.836270233519465	-0.298018133475333
255.9909	0.836267952414756	-0.297756168397161
256.0109	0.836216971534903	-0.297686361711158
256.0309	0.836216971534903	-0.297733391593269
256.0509	0.836180805766324	-0.298096292451933
256.0709	0.836165218217477	-0.298433336624417
256.0909	0.83614892461241	-0.298086845887914
256.1109	0.836118099525492	-0.298553436116919
256.1309	0.836108848378615	-0.298707422272934
256.1509	0.836091378013182	-0.298930216341757
256.1709	0.836074553357284	-0.298111799301124
256.1909	0.836062966793681	-0.298655080190754
256.2109	0.836050897456595	-0.298274105914326
256.2309	0.83601922751608	-0.29927420815568
256.2509	0.836015365328213	-0.2995441673986
256.2709	0.835974039918029	-0.300494732876911
256.2909	0.835972108824095	-0.300461387381345
256.3109	0.835920355506669	-0.300119783073071
256.3309	0.835920355506669	-0.299994578297656
256.3509	0.835920355506669	-0.300323596471983
256.3709	0.835913258736462	-0.299688830345056
256.3909	0.835853153437772	-0.299556650073969
256.4109	0.835849562809989	-0.299857412118939
256.4309	0.835849291249904	-0.300374689092874
256.4509	0.835825013778355	-0.301089838555831
256.4709	0.835814785015175	-0.301167197718039
256.4909	0.835797537932478	-0.300860403242129
256.5109	0.83579355505124	-0.300194798500566
256.5309	0.835785076341936	-0.299864881032445
256.5509	0.835762005804096	-0.299903148768824
256.5709	0.835754341775046	-0.30042443675225
256.5909	0.835750902013977	-0.300595262781443
256.6109	0.835722611487846	-0.300189283362517
256.6309	0.835712714631435	-0.29917618513208
256.6509	0.835707162736376	-0.298672859149488
256.6709	0.835707162736376	-0.297831629492377
256.6909	0.835675492795861	-0.297418614890139
256.7109	0.835663133794685	-0.297750812426155
256.7309	0.835663133794685	-0.297624015980307
256.7509	0.835655892192433	-0.297489913767173
256.7709	0.835623739478435	-0.297584411240765
256.7909	0.835618308276746	-0.297890234797711
256.8109	0.835616015102699	-0.297858405368232
256.8309	0.835616015102699	-0.297431961046717
256.8509	0.835614657302277	-0.29773197898576
256.8709	0.835612152914832	-0.297362444840567
256.8909	0.835591164337639	-0.296330115252127
256.9109	0.83557662078645	-0.296110253836076
256.9309	0.83557662078645	-0.295427753512871
256.9509	0.835557201223078	-0.295081501526933
256.9709	0.835550170834225	-0.295515084490339
256.9909	0.8355299365906	-0.295541056572625
257.0109	0.835500921904244	-0.295100812468458
257.0309	0.835504784092112	-0.294529653471199
257.0509	0.835504090105229	-0.294035758135921
257.0709	0.835500921904244	-0.294249431933164
257.0909	0.835500921904244	-0.294297193983674
257.1109	0.835500921904244	-0.294318804888974
257.1309	0.835489938807495	-0.294164006981039
257.1509	0.835480886804681	-0.293844988476205
257.1709	0.835473114151597	-0.292867177579262
257.1909	0.835465389775862	-0.292910542640202
257.2109	0.835457665400127	-0.29273990761146
257.2309	0.835449941024391	-0.293033236555509
257.2509	0.835433719835347	-0.293092144278225
257.2709	0.835433719835347	-0.293632468640026
257.2909	0.835433719835347	-0.294034548466392
257.3109	0.835422133271744	-0.29371814825942
257.3309	0.835418271083877	-0.293507940324545
257.3509	0.835418271083877	-0.292960290299577
257.3709	0.835402049894833	-0.292674418331505
257.3909	0.83539046333123	-0.292467206716219
257.4109	0.83539046333123	-0.291873239081659
257.4309	0.83539046333123	-0.291650639992464
257.4509	0.835386601143362	-0.291410206236071
257.4709	0.835372166216207	-0.290973949266338
257.4909	0.835358793390715	-0.290440524795863
257.5109	0.835358793390715	-0.290852361561982
257.5309	0.835358793390715	-0.290909227967367
257.5509	0.835358793390715	-0.290279392039605
257.5709	0.835354931202848	-0.28997875732827
257.5909	0.835347206827112	-0.289252207525838
257.6109	0.835347206827112	-0.28844752660104
257.6309	0.835347206827112	-0.288530416818
257.6509	0.835334847825936	-0.287764007608757
257.6709	0.835328511423965	-0.287209051816503
257.6909	0.835319399074465	-0.286405500977712
257.7109	0.835319399074465	-0.286191791367884
257.7309	0.835319399074465	-0.28596084396727
257.7509	0.835319399074465	-0.285617389342118
257.7709	0.83531167469873	-0.285842196874038
257.7909	0.835307040073289	-0.285418844372339
257.8109	0.835304233952416	-0.284716499898013
257.8309	0.835303177885421	-0.28461822618632
257.8509	0.835303177885421	-0.28458595108912
257.8709	0.835287729133951	-0.284665697756976
257.8909	0.835280004758215	-0.284053887496864
257.9109	0.835276142570348	-0.283226031850565
257.9309	0.835271507944907	-0.283448348418258
257.9509	0.835271507944907	-0.283445825620622
257.9709	0.835271507944907	-0.28348738413562
257.9909	0.835271507944907	-0.283255796087657
258.0109	0.835271507944907	-0.283595991767598
258.0309	0.835271507944907	-0.282854217637478
258.0509	0.835271507944907	-0.282802715161451
258.0709	0.835271507944907	-0.282683980526344
258.0909	0.835271507944907	-0.28270993271275
258.1109	0.835271507944907	-0.282177312035844
258.1309	0.835271507944907	-0.281773692268334
258.1509	0.835239258676212	-0.281280365955235
258.1709	0.835231208428375	-0.280904902837681
258.1909	0.835228251440789	-0.2802556883224
258.2109	0.835228251440789	-0.28017616846758
258.2309	0.835228251440789	-0.280556919910148
258.2509	0.835228251440789	-0.280822478184322
258.2709	0.835228251440789	-0.280714359991002
258.2909	0.835228251440789	-0.281009308459716
258.3109	0.835228251440789	-0.28037868465509
258.3309	0.835228251440789	-0.280092979812413
258.3509	0.835228251440789	-0.279820684793133
258.3709	0.835228251440789	-0.280094062148307
258.3909	0.835228251440789	-0.279521387084961
258.4109	0.835228251440789	-0.27961626258028
258.4309	0.835208168063878	-0.279417848923311
258.4509	0.835204396396038	-0.278547599135036
258.4709	0.835207624943709	-0.277937460128879
258.4909	0.83520530159632	-0.277243237152936
258.5109	0.83520430587601	-0.277054138747175
258.5309	0.83520430587601	-0.276537072669572
258.5509	0.83520430587601	-0.27620652649163
258.5709	0.83520430587601	-0.27575882143231
258.5909	0.83520430587601	-0.274728612744721
258.6109	0.83520430587601	-0.273957452399236
258.6309	0.83520430587601	-0.273414179467958
258.6509	0.835196581500275	-0.272870054992998
258.6709	0.835196581500275	-0.27232703672899
258.6909	0.835196581500275	-0.271409633704145
258.7109	0.835196581500275	-0.270100456918986
258.7309	0.835196581500275	-0.270420768656046
258.7509	0.835198271207467	-0.270016249594742
258.7709	0.83520430587601	-0.269818532293587
258.7909	0.83520430587601	-0.269637694657372
258.8109	0.83520430587601	-0.269273070815464
258.8309	0.83520430587601	-0.268516163878704
258.8509	0.83520430587601	-0.267508592723845
258.8709	0.83520430587601	-0.266871474903853
258.8909	0.83520430587601	-0.266013624228249
258.9109	0.83520430587601	-0.266012179787331
258.9309	0.83520430587601	-0.265413711704622
258.9509	0.83520430587601	-0.264819947008042
258.9709	0.835196581500275	-0.264160895969487
258.9909	0.835196581500275	-0.263156086362828
259.0109	0.835196581500275	-0.262427224659093
259.0309	0.835196581500275	-0.262128607390031
259.0509	0.835196581500275	-0.262140847335659
259.0709	0.835196581500275	-0.262570351643581
259.0909	0.835196581500275	-0.26236950273085
259.1109	0.835196581500275	-0.262461624636321
259.1309	0.835196581500275	-0.262048148449656
259.1509	0.835196581500275	-0.261879662175999
259.1709	0.835161049371892	-0.2610736004771
259.1909	0.835161049371892	-0.260192674559397
259.2109	0.835161049371892	-0.260252640742951
259.2309	0.835161049371892	-0.260602601320996
259.2509	0.835161049371892	-0.260969927023464
259.2709	0.835161049371892	-0.261874568830614
259.2909	0.835161049371892	-0.261659562009384
259.3109	0.835161049371892	-0.262514070177079
259.3309	0.835161049371892	-0.262934040379109
259.3509	0.835161049371892	-0.262918824009772
259.3709	0.835137103807113	-0.263352828765843
259.3909	0.835137103807113	-0.264198487245932
259.4109	0.835137103807113	-0.264380773302241
259.4309	0.835137103807113	-0.264298149690078
259.4509	0.835137103807113	-0.264434058449153
259.4709	0.835137103807113	-0.265031678967357
259.4909	0.835137103807113	-0.265074467047765
259.5109	0.835137103807113	-0.265102253634344
259.5309	0.835137103807113	-0.265008754933949
259.5509	0.835137103807113	-0.265316572058112
259.5709	0.835137103807113	-0.265533970364168
259.5909	0.835137103807113	-0.265815624405593
259.6109	0.835137103807113	-0.266111691022786
259.6309	0.835137103807113	-0.266475164882806
259.6509	0.835137103807113	-0.267041704056634
259.6709	0.835137103807113	-0.266827902925757
259.6909	0.835137103807113	-0.267028644400734
259.7109	0.835137103807113	-0.267107837963115
259.7309	0.835137103807113	-0.266715606597551
259.7509	0.835137103807113	-0.266820613075175
259.7709	0.835129379431378	-0.267496348799041
259.7909	0.835129379431378	-0.267858039988177
259.8109	0.835129379431378	-0.267763140617801
259.8309	0.835129379431378	-0.267571762144144
259.8509	0.835129379431378	-0.267806239073943
259.8709	0.835129379431378	-0.266989099348832
259.8909	0.835129379431378	-0.266313041311703
259.9109	0.835129379431378	-0.266529297594223
259.9309	0.835129379431378	-0.266794660888769
259.9509	0.835129379431378	-0.266706148096005
259.9709	0.835129379431378	-0.266770292414444
259.9909	0.835129379431378	-0.266041848524198
260.0109	0.835129379431378	-0.265435979173976
260.0309	0.835129379431378	-0.265286298486481
260.0509	0.835129379431378	-0.265232289129523
260.0709	0.835129379431378	-0.265007867577683
260.0909	0.835129379431378	-0.264431619214215
260.1109	0.835129379431378	-0.264730662255118
260.1309	0.835129379431378	-0.264970495155922
260.1509	0.835129379431378	-0.264231960075132
260.1709	0.835120882618069	-0.263778946794919
260.1909	0.835120882618069	-0.263792659035697
260.2109	0.835120882618069	-0.263574747415927
260.2309	0.835120882618069	-0.263663431313263
260.2509	0.835120882618069	-0.263377825949989
260.2709	0.835120882618069	-0.263703589158281
260.2909	0.835120882618069	-0.263106740600237
260.3109	0.835120882618069	-0.262693228600988
260.3309	0.835120882618069	-0.262586511077649
260.3509	0.835120882618069	-0.262788028491962
260.3709	0.835124744805937	-0.262423913984593
260.3909	0.835124744805937	-0.262125989092169
260.4109	0.835124744805937	-0.262185330545077
260.4309	0.835124744805937	-0.262008905815137
260.4509	0.835124744805937	-0.262347350657602
260.4709	0.835124744805937	-0.261948692922666
260.4909	0.835124744805937	-0.262503827777844
260.5109	0.835124744805937	-0.262788251325822
260.5309	0.835124744805937	-0.261594558188911
260.5509	0.835124744805937	-0.260498291199187
260.5709	0.835128606993804	-0.259961743075488
260.5909	0.835128606993804	-0.259969784990349
260.6109	0.835128606993804	-0.260066992282852
260.6309	0.835128606993804	-0.260213811942744
260.6509	0.835128606993804	-0.260746480369764
260.6709	0.835128606993804	-0.260580636269025
260.6909	0.835128606993804	-0.261355234622645
260.7109	0.835128606993804	-0.261606587238206
260.7309	0.835128606993804	-0.260855362564891
260.7509	0.835128606993804	-0.260821774339584
260.7709	0.835128606993804	-0.260928543592212
260.7909	0.835128606993804	-0.260877053053713
260.8109	0.835128606993804	-0.261137832337413
260.8309	0.835128606993804	-0.260997383338428
260.8509	0.835128606993804	-0.260994414873071
260.8709	0.835128606993804	-0.260563923729481
260.8909	0.835128606993804	-0.26040439856036
260.9109	0.835128606993804	-0.260417808383756
260.9309	0.835128606993804	-0.260255263019989
260.9509	0.835128606993804	-0.260047490340875
260.9709	0.835124744805937	-0.26010345347329
260.9909	0.835124744805937	-0.259565771284407
261.0109	0.835124744805937	-0.259681839871539
261.0309	0.835124744805937	-0.259901645579124
261.0509	0.835124744805937	-0.260172619511945
261.0709	0.835124744805937	-0.259544044983001
261.0909	0.835124744805937	-0.258988297334706
261.1109	0.835124744805937	-0.258792123953871
261.1309	0.835124744805937	-0.258892502649712
261.1509	0.835124744805937	-0.259529799532628
261.1709	0.835124744805937	-0.259955901645
261.1909	0.835124744805937	-0.260133719086569
261.2109	0.835124744805937	-0.259563885154945
261.2309	0.835124744805937	-0.259820613637393
261.2509	0.835124744805937	-0.25934115475294
261.2709	0.835124744805937	-0.258798649802645
261.2909	0.835124744805937	-0.258606487431301
261.3109	0.835124744805937	-0.258629853153254
261.3309	0.835124744805937	-0.258399602108454
261.3509	0.835124744805937	-0.25842732104904
261.3709	0.835128606993804	-0.258043370348903
261.3909	0.835128606993804	-0.257949636877119
261.4109	0.835128606993804	-0.257608012672965
261.4309	0.835128606993804	-0.257215868849275
261.4509	0.835128606993804	-0.25717281416407
261.4709	0.835128606993804	-0.25701491249879
261.4909	0.835128606993804	-0.256906396387862
261.5109	0.835128606993804	-0.257096883526076
261.5309	0.835128606993804	-0.256662218226776
261.5509	0.835128606993804	-0.256749517370835
261.5709	0.835124744805937	-0.25681070118227
261.5909	0.835124744805937	-0.256591838539416
261.6109	0.835124744805937	-0.256629143315183
261.6309	0.835124744805937	-0.25690949616603
261.6509	0.835124744805937	-0.255947964078437
261.6709	0.835124744805937	-0.255806022888422
261.6909	0.835124744805937	-0.256088886599376
261.7109	0.835124744805937	-0.256934151141033
261.7309	0.835124744805937	-0.257127594807075
261.7509	0.835124744805937	-0.257451181406051
261.7709	0.835124744805937	-0.257284501678335
261.7909	0.835124744805937	-0.257567731473488
261.8109	0.835124744805937	-0.257055420511303
261.8309	0.835124744805937	-0.256845081263616
261.8509	0.835124744805937	-0.256208218110894
261.8709	0.835124744805937	-0.256122049052842
261.8909	0.835124744805937	-0.256847623957133
261.9109	0.835124744805937	-0.256593302876214
261.9309	0.835124744805937	-0.255841027700414
261.9509	0.835124744805937	-0.256419755090581
261.9709	0.835124744805937	-0.25632840514527
261.9909	0.835124744805937	-0.25641397732691
262.0109	0.835124744805937	-0.256319587291073
262.0309	0.835124744805937	-0.256244130175033
262.0509	0.835124744805937	-0.256673033627366
262.0709	0.835124744805937	-0.256144897481904
262.0909	0.835124744805937	-0.256052831284898
262.1109	0.835124744805937	-0.256293042207431
262.1309	0.835124744805937	-0.255895757288243
262.1509	0.835124744805937	-0.255826030185761
262.1709	0.835124050819054	-0.25510698510942
262.1909	0.835120882618069	-0.254567560041413
262.2109	0.835120882618069	-0.254616591449094
262.2309	0.835120882618069	-0.254466226343313
262.2509	0.835120882618069	-0.254708920271721
262.2709	0.835120882618069	-0.254735322105024
262.2909	0.835120882618069	-0.254631306442245
262.3109	0.835120882618069	-0.254510872698952
262.3309	0.835120882618069	-0.253812177129093
262.3509	0.835120882618069	-0.253473859620263
262.3709	0.835120912791412	-0.253553749538458
262.3909	0.835124744805937	-0.253274542690323
262.4109	0.835124744805937	-0.253302225818324
262.4309	0.835124744805937	-0.253158645207763
262.4509	0.835124744805937	-0.254342875863952
262.4709	0.835124744805937	-0.254293999644139
262.4909	0.835124744805937	-0.253763730660297
262.5109	0.835124744805937	-0.253844877998133
262.5309	0.835124744805937	-0.253459240127338
262.5509	0.835124744805937	-0.25384589666721
262.5709	0.835124744805937	-0.254013714439286
262.5909	0.835124744805937	-0.25423504417131
262.6109	0.835124744805937	-0.254022186105164
262.6309	0.835124744805937	-0.254104773904743
262.6509	0.835124744805937	-0.254098200305856
262.6709	0.835124744805937	-0.254544990154677
262.6909	0.835124744805937	-0.254356190187122
262.7109	0.835124744805937	-0.253864893253825
262.7309	0.835124744805937	-0.254054791473979
262.7509	0.835124744805937	-0.253606382100492
262.7709	0.835124744805937	-0.253428998389116
262.7909	0.835124744805937	-0.253773300578773
262.8109	0.835124744805937	-0.254107909495495
262.8309	0.835124744805937	-0.253649389035585
262.8509	0.835124744805937	-0.253851885327214
262.8709	0.835124744805937	-0.254223424977151
262.8909	0.835124744805937	-0.254321654917908
262.9109	0.835124744805937	-0.254264601491246
262.9309	0.835124744805937	-0.254316358634543
262.9509	0.835124744805937	-0.254558957062725
262.9709	0.835124744805937	-0.254219147362863
262.9909	0.835124744805937	-0.253733938568972
263.0109	0.835124744805937	-0.253703290954789
263.0309	0.835124744805937	-0.254007562633064
263.0509	0.835124744805937	-0.254016185507633
263.0709	0.835124744805937	-0.253851992764968
263.0909	0.835124744805937	-0.254075479210429
263.1109	0.835124744805937	-0.253404709498312
263.1309	0.835124744805937	-0.253384240616547
263.1509	0.835124744805937	-0.25366677007671
263.1709	0.835124744805937	-0.252527285255562
263.1909	0.835124744805937	-0.25157048440833
263.2109	0.835124744805937	-0.25094678039091
263.2309	0.835124744805937	-0.250684250269734
263.2509	0.835124744805937	-0.250286678849869
263.2709	0.835124744805937	-0.250429288541467
263.2909	0.835124744805937	-0.250424835843431
263.3109	0.835124744805937	-0.250807493311341
263.3309	0.835124744805937	-0.250926995927431
263.3509	0.835124744805937	-0.250972064075734
263.3709	0.835124744805937	-0.251580949641426
263.3909	0.835124744805937	-0.251632408346516
263.4109	0.835124744805937	-0.251289367555676
263.4309	0.835124744805937	-0.250886376497988
263.4509	0.835124744805937	-0.251067241988436
263.4709	0.835124744805937	-0.250702761396867
263.4909	0.835124744805937	-0.249456415802041
263.5109	0.835124744805937	-0.250001535071021
263.5309	0.835124744805937	-0.249638423316024
263.5509	0.835124744805937	-0.249433054059264
263.5709	0.835124744805937	-0.249191816509303
263.5909	0.83512551724351	-0.24940707003945
263.6109	0.83512551724351	-0.249890090286497
263.6309	0.83512551724351	-0.249497166544295
263.6509	0.83512551724351	-0.249240036165062
263.6709	0.83512551724351	-0.248138723580067
263.6909	0.83512551724351	-0.248104263915198
263.7109	0.83512551724351	-0.248505046530161
263.7309	0.83512551724351	-0.24978249734442
263.7509	0.83512551724351	-0.249652847829321
263.7709	0.83512551724351	-0.250119744454884
263.7909	0.83512551724351	-0.25057870660334
263.8109	0.83512551724351	-0.250558289450864
263.8309	0.83512551724351	-0.250961256633496
263.8509	0.83512551724351	-0.25103514595416
263.8709	0.83512551724351	-0.25087119196206
263.8909	0.83512551724351	-0.250380396404949
263.9109	0.83512551724351	-0.249852928761068
263.9309	0.83512551724351	-0.249482332175862
263.9509	0.83512551724351	-0.249455337445323
263.9709	0.83512551724351	-0.249641029676358
263.9909	0.83512551724351	-0.249402764570929
264.0109	0.83512551724351	-0.249523003334594
264.0309	0.83512551724351	-0.249308107930295
264.0509	0.83512551724351	-0.249681907752247
264.0709	0.83512551724351	-0.249359152801072
264.0909	0.83512551724351	-0.249712702595944
264.1109	0.83512551724351	-0.249651017408323
264.1309	0.83512551724351	-0.249983573070187
264.1509	0.83512551724351	-0.250059495749829
264.1709	0.83512551724351	-0.249892175374763
264.1909	0.83512551724351	-0.249736951694987
264.2109	0.83512551724351	-0.24859396121971
264.2309	0.83512551724351	-0.248835954813127
264.2509	0.83512551724351	-0.248655749865909
264.2709	0.83512551724351	-0.248922127850356
264.2909	0.83512551724351	-0.248843841540121
264.3109	0.83512551724351	-0.248739873627455
264.3309	0.83512551724351	-0.248372750862968
264.3509	0.83512551724351	-0.24749049987963
264.3709	0.83512551724351	-0.247370830138145
264.3909	0.83512551724351	-0.24692921321823
264.4109	0.83512551724351	-0.247220938554318
264.4309	0.83512551724351	-0.246769170756218
264.4509	0.83512551724351	-0.246672158443343
264.4709	0.83512551724351	-0.246222336462347
264.4909	0.83512551724351	-0.246400126049684
264.5109	0.83512551724351	-0.246590187416057
264.5309	0.83512551724351	-0.247239879432468
264.5509	0.83512551724351	-0.247334746969435
264.5709	0.83512551724351	-0.247106907305341
264.5909	0.83512551724351	-0.247286463646858
264.6109	0.83512551724351	-0.247556363202137
264.6309	0.83512551724351	-0.247484921074764
264.6509	0.83512551724351	-0.247195619056909
264.6709	0.83512551724351	-0.247380292618868
264.6909	0.83512551724351	-0.248087861751389
264.7109	0.83512551724351	-0.248215863887589
264.7309	0.83512551724351	-0.247794397515353
264.7509	0.83512551724351	-0.247042142235432
264.7709	0.83512551724351	-0.246205349359654
264.7909	0.83512551724351	-0.24566735281586
264.8109	0.83512551724351	-0.245949122253392
264.8309	0.83512551724351	-0.245873919804621
264.8509	0.83512551724351	-0.24565390717988
264.8709	0.83512551724351	-0.246088325770263
264.8909	0.83512551724351	-0.24601923931513
264.9109	0.83512551724351	-0.245777114408902
264.9309	0.83512551724351	-0.245996068572805
264.9509	0.83512551724351	-0.246857500506883
264.9709	0.83512551724351	-0.246955408134377
264.9909	0.83512551724351	-0.247164478024893
265.0109	0.83512551724351	-0.247522381038398
265.0309	0.83512551724351	-0.247591570952109
265.0509	0.83512551724351	-0.247756320779426
265.0709	0.83512551724351	-0.247654330517272
265.0909	0.83512551724351	-0.247940874966102
265.1109	0.83512551724351	-0.247907979117433
265.1309	0.83512551724351	-0.24728163690627
265.1509	0.83512551724351	-0.247268461854263
265.1709	0.83512551724351	-0.246768231670663
265.1909	0.835123646496262	-0.246916249062555
265.2109	0.835121655055643	-0.246145084737894
265.2309	0.835121655055643	-0.246818894540537
265.2509	0.835121655055643	-0.246876600552076
265.2709	0.835121655055643	-0.246631976723268
265.2909	0.835121655055643	-0.246365184904509
265.3109	0.835121655055643	-0.245729873630458
265.3309	0.835121655055643	-0.245677237089248
265.3509	0.835121655055643	-0.245708258745982
265.3709	0.835121655055643	-0.246488252862368
265.3909	0.835122861989351	-0.246536436705544
265.4109	0.83512551724351	-0.247066526626462
265.4309	0.83512551724351	-0.247401581210905
265.4509	0.83512551724351	-0.247860173295986
265.4709	0.83512551724351	-0.248264083543349
265.4909	0.83512551724351	-0.247280411320037
265.5109	0.83512551724351	-0.247176630428647
265.5309	0.83512551724351	-0.246902222466867
265.5509	0.83512551724351	-0.246701110928514
265.5709	0.83512551724351	-0.24600737739123
265.5909	0.835126168987713	-0.245467948344047
265.6109	0.835130151868951	-0.245818072068312
265.6309	0.835130151868951	-0.245806623978725
265.6509	0.835130151868951	-0.245751313431187
265.6709	0.835130151868951	-0.245124720531932
265.6909	0.835130151868951	-0.245674193019545
265.7109	0.835130151868951	-0.245938732624642
265.7309	0.835130151868951	-0.2459462094965
265.7509	0.835130151868951	-0.245966037730916
265.7709	0.835130151868951	-0.245279112563907
265.7909	0.835130151868951	-0.245162220287327
265.8109	0.83512551724351	-0.244556434499803
265.8309	0.83512551724351	-0.243955734099312
265.8509	0.83512551724351	-0.243605674041864
265.8709	0.83512551724351	-0.243292771530669
265.8909	0.83512551724351	-0.242651189075113
265.9109	0.83512551724351	-0.241781862455689
265.9309	0.83512551724351	-0.241866706448106
265.9509	0.83512551724351	-0.241539196381513
265.9709	0.83512551724351	-0.241392464263495
265.9909	0.83512551724351	-0.240938197542816
266.0109	0.83512551724351	-0.240378323488925
266.0309	0.83512551724351	-0.239584083922165
266.0509	0.83512551724351	-0.239062314458434
266.0709	0.83512551724351	-0.238490144750449
266.0909	0.83512551724351	-0.238410541332932
266.1109	0.83512551724351	-0.238527835506297
266.1309	0.83512551724351	-0.238302590265008
266.1509	0.83512551724351	-0.238084786082992
266.1709	0.83512551724351	-0.237443939775011
266.1909	0.83512551724351	-0.237132306620986
266.2109	0.83512551724351	-0.236914709356126
266.2309	0.83512551724351	-0.236457374690688
266.2509	0.83512551724351	-0.236240525510932
266.2709	0.83512551724351	-0.236412203083807
266.2909	0.83512551724351	-0.236670662507851
266.3109	0.83512551724351	-0.235501942680029
266.3309	0.83512551724351	-0.234674365576055
266.3509	0.83512551724351	-0.234670406295854
266.3709	0.83512551724351	-0.234723611859244
266.3909	0.83512551724351	-0.23436447928033
266.4109	0.83512551724351	-0.234275106985532
266.4309	0.83512551724351	-0.234456071955382
266.4509	0.83512551724351	-0.23434816863757
266.4709	0.83512551724351	-0.233859243293218
266.4909	0.83512551724351	-0.23353174914333
266.5109	0.83512551724351	-0.233961380784887
266.5309	0.83512551724351	-0.234269906202393
266.5509	0.83512551724351	-0.23420153997813
266.5709	0.83512551724351	-0.23424994267599
266.5909	0.83512551724351	-0.234155532744272
266.6109	0.83512551724351	-0.234291166940198
266.6309	0.83512551724351	-0.23442321987765
266.6509	0.83512551724351	-0.234988322568913
266.6709	0.83512551724351	-0.234358629891489
266.6909	0.83512551724351	-0.234929004991061
266.7109	0.83512551724351	-0.235180170585347
266.7309	0.83512551724351	-0.235659084322677
266.7509	0.83512551724351	-0.236058963664669
266.7709	0.83512551724351	-0.235548606477941
266.7909	0.83512551724351	-0.235892538604222
266.8109	0.83512551724351	-0.23608531774786
266.8309	0.83512551724351	-0.23576588938789
266.8509	0.83512551724351	-0.235735325336405
266.8709	0.83512551724351	-0.235119607525381
266.8909	0.83512551724351	-0.235026669888814
266.9109	0.83512551724351	-0.234980161278769
266.9309	0.83512551724351	-0.235654181977744
266.9509	0.83512551724351	-0.235591203557897
266.9709	0.83512551724351	-0.235344363328012
266.9909	0.83512551724351	-0.235687197201695
267.0109	0.83512551724351	-0.235875245104971
267.0309	0.83512551724351	-0.235858134647819
267.0509	0.83512551724351	-0.235851608799045
267.0709	0.83512551724351	-0.236590502005682
267.0909	0.83512551724351	-0.236711827084418
267.1109	0.83512551724351	-0.236913292769441
267.1309	0.83512551724351	-0.236809559628164
267.1509	0.83512551724351	-0.236848161615334
267.1709	0.83512551724351	-0.236998809242616
267.1909	0.83512551724351	-0.237159158101186
267.2109	0.83512551724351	-0.237371705791598
267.2309	0.83512551724351	-0.23759352496228
267.2509	0.83512551724351	-0.237758274789596
267.2709	0.83512551724351	-0.237809061013929
267.2909	0.83512551724351	-0.237856003354167
267.3109	0.83512551724351	-0.237115689581668
267.3309	0.83512551724351	-0.237043833619982
267.3509	0.83512551724351	-0.236853573294805
267.3709	0.83512551724351	-0.236269517787864
267.3909	0.83512551724351	-0.236550630661342
267.4109	0.83512551724351	-0.236456061562581
267.4309	0.83512551724351	-0.235786692520446
267.4509	0.83512551724351	-0.235229965994835
267.4709	0.83512551724351	-0.234878246620961
267.4909	0.83512551724351	-0.235028134225612
267.5109	0.83512551724351	-0.234704507834875
267.5309	0.83512551724351	-0.234342804708212
267.5509	0.83512551724351	-0.234077477226251
267.5709	0.83512551724351	-0.233840258644132
267.5909	0.83512551724351	-0.23343788037956
267.6109	0.83512551724351	-0.232665593927243
267.6309	0.83512551724351	-0.232540210088905
267.6509	0.83512551724351	-0.232116738211923
267.6709	0.83512551724351	-0.230981527025886
267.6909	0.83512551724351	-0.230386146783816
267.7109	0.83512551724351	-0.230269883217057
267.7309	0.83512551724351	-0.22990623427329
267.7509	0.83512551724351	-0.229720215749816
267.7709	0.83512551724351	-0.229091068219516
267.7909	0.83512551724351	-0.22823595123788
267.8109	0.83512551724351	-0.227581663273094
267.8309	0.83512551724351	-0.226778355164044
267.8509	0.83512551724351	-0.22625594903214
267.8709	0.83512551724351	-0.226133370512938
267.8909	0.83512551724351	-0.225516793199881
267.9109	0.83512551724351	-0.224642802986089
267.9309	0.83512551724351	-0.223774948661815
267.9509	0.83512551724351	-0.223197231982373
267.9709	0.83512551724351	-0.222898017836899
267.9909	0.83512551724351	-0.221760606166489
268.0109	0.83512551724351	-0.221305758486102
268.0309	0.83512551724351	-0.221399917729726
268.0509	0.83512551724351	-0.221899061598257
268.0709	0.83512551724351	-0.222273450338269
268.0909	0.83512551724351	-0.22197256493884
268.1109	0.83512551724351	-0.221366683651091
268.1309	0.83512551724351	-0.221349549318882
268.1509	0.83512551724351	-0.220504276818873
268.1709	0.83512551724351	-0.22046406326539
268.1909	0.83512551724351	-0.220242072990136
268.2109	0.83512551724351	-0.22058229652431
268.2309	0.83512551724351	-0.221148863552371
268.2509	0.83512551724351	-0.221350679404889
268.2709	0.83512551724351	-0.221379226014101
268.2909	0.83512551724351	-0.22147945350125
268.3109	0.83512551724351	-0.220748836980863
268.3309	0.83512551724351	-0.221010296703673
268.3509	0.83512551724351	-0.220817430018162
268.3709	0.83512551724351	-0.221282619577185
268.3909	0.83512551724351	-0.22127049900684
268.4109	0.83512551724351	-0.220844078560382
268.4309	0.83512551724351	-0.221013460148657
268.4509	0.83512551724351	-0.22122740850905
268.4709	0.83512551724351	-0.220733954862317
268.4909	0.83512551724351	-0.220780511222474
268.5109	0.83512551724351	-0.221003193874367
268.5309	0.83512551724351	-0.22156198957154
268.5509	0.83512551724351	-0.222111649080429
268.5709	0.83512551724351	-0.221974829090031
268.5909	0.83512551724351	-0.222692449621334
268.6109	0.83512551724351	-0.223466502827831
268.6309	0.83512551724351	-0.223639199069783
268.6509	0.83512551724351	-0.223812181812413
268.6709	0.83512551724351	-0.22406254361313
268.6909	0.83512551724351	-0.224103779814866
268.7109	0.83512551724351	-0.224422205422464
268.7309	0.83512551724351	-0.224917608865477
268.7509	0.83512551724351	-0.224929669748181
268.7709	0.83512551724351	-0.2254613234853
268.7909	0.83512551724351	-0.225829353501934
268.8109	0.83512551724351	-0.22626220429694
268.8309	0.83512551724351	-0.226042788548611
268.8509	0.83512551724351	-0.225781098033589
268.8709	0.83512551724351	-0.225441972752014
268.8909	0.83512551724351	-0.225792760998685
268.9109	0.83512551724351	-0.226028559014943
268.9309	0.83512551724351	-0.226125050055751
268.9509	0.83512551724351	-0.225962950359705
268.9709	0.83512551724351	-0.225638428654351
268.9909	0.83512551724351	-0.225328828859303
269.0109	0.83512551724351	-0.225267875840081
269.0309	0.83512551724351	-0.22570862529961
269.0509	0.83512551724351	-0.22571559283693
269.0709	0.83512551724351	-0.22523164146268
269.0909	0.83512551724351	-0.225330957718507
269.1109	0.83512551724351	-0.224832156059119
269.1309	0.83512551724351	-0.224817588295484
269.1509	0.83512551724351	-0.225259511611957
269.1709	0.83512551724351	-0.225838135543546
269.1909	0.83512551724351	-0.225876228196178
269.2109	0.83512551724351	-0.225419721199365
269.2309	0.83512551724351	-0.225572322602103
269.2509	0.83512551724351	-0.22531767124957
269.2709	0.83512551724351	-0.22504813777849
269.2909	0.83512551724351	-0.224637645973887
269.3109	0.83512551724351	-0.224222092657308
269.3309	0.83512551724351	-0.224394888378662
269.3509	0.83512551724351	-0.223990329525597
269.3709	0.83512551724351	-0.224094388959313
269.3909	0.83512551724351	-0.224047693327993
269.4109	0.83512551724351	-0.224306837170323
269.4309	0.83512551724351	-0.223751984836647
269.4509	0.83512551724351	-0.223700203818294
269.4709	0.83512551724351	-0.22416678210977
269.4909	0.83512551724351	-0.224633949319307
269.5109	0.83512551724351	-0.225083226153179
269.5309	0.83512551724351	-0.225879777621243
269.5509	0.83512551724351	-0.226145483124932
269.5709	0.83512551724351	-0.226365332603453
269.5909	0.83512551724351	-0.226634571615503
269.6109	0.83512551724351	-0.22722797420706
269.6309	0.83512551724351	-0.227635063816113
269.6509	0.83512551724351	-0.228046442976982
269.6709	0.83512551724351	-0.228775312639069
269.6909	0.83512551724351	-0.229499184455998
269.7109	0.83512551724351	-0.22985499840206
269.7309	0.83512551724351	-0.229950606065779
269.7509	0.83512551724351	-0.230294753067569
269.7709	0.83512551724351	-0.230170208835383
269.7909	0.83512551724351	-0.230817529262849
269.8109	0.83512551724351	-0.230384025882965
269.8309	0.83512551724351	-0.230627356479546
269.8509	0.83512551724351	-0.230876186297472
269.8709	0.83512551724351	-0.231095005169388
269.8909	0.83512551724351	-0.231721184234331
269.9109	0.83512551724351	-0.23173938498573
269.9309	0.83512551724351	-0.231622480771621
269.9509	0.83512551724351	-0.231605899544888
269.9709	0.83512551724351	-0.231135556952838
269.9909	0.83512551724351	-0.231470726933388
270.0109	0.83512551724351	-0.231670636760564
270.0309	0.83512551724351	-0.231466023547259
270.0509	0.83512551724351	-0.231739456610899
270.0709	0.83512551724351	-0.231778388869684
270.0909	0.83512551724351	-0.23226885415518
270.1109	0.83512551724351	-0.231422173026837
270.1309	0.83512551724351	-0.230879071200131
270.1509	0.83512551724351	-0.230591352894357
270.1709	0.83512551724351	-0.230719844469216
270.1909	0.83512551724351	-0.230950163160009
270.2109	0.83512551724351	-0.230512008123285
270.2309	0.83512551724351	-0.230335237205026
270.2509	0.83512551724351	-0.23097979608429
270.2709	0.83512551724351	-0.230552388802164
270.2909	0.83512551724351	-0.230065815150876
270.3109	0.83512551724351	-0.230096375223184
270.3309	0.83512551724351	-0.230508665615376
270.3509	0.83512551724351	-0.230775238579451
270.3709	0.83512551724351	-0.230667012948377
270.3909	0.83512551724351	-0.230196204792726
270.4109	0.83512551724351	-0.230200104385286
270.4309	0.83512551724351	-0.229919492887994
270.4509	0.83512551724351	-0.229802449402723
270.4709	0.83512551724351	-0.229280484959364
270.4909	0.83512551724351	-0.229322262329047
270.5109	0.83512551724351	-0.228331164963166
270.5309	0.83512551724351	-0.228825617383096
270.5509	0.83512551724351	-0.228807416631698
270.5709	0.83512551724351	-0.228883251769465
270.5909	0.83512551724351	-0.229303707430977
270.6109	0.83512551724351	-0.229034388835406
270.6309	0.83512551724351	-0.229428780893582
270.6509	0.83512551724351	-0.229416879177921
270.6709	0.83512551724351	-0.229524949621128
270.6909	0.83512551724351	-0.229110140410476
270.7109	0.83512551724351	-0.229045506653379
270.7309	0.83512551724351	-0.229372137322057
270.7509	0.83512551724351	-0.228814730357336
270.7709	0.83512551724351	-0.228722501014111
270.7909	0.83512551724351	-0.228763271652246
270.8109	0.83512551724351	-0.228954610334141
270.8309	0.83512551724351	-0.229175768961594
270.8509	0.83512551724351	-0.229703889190352
270.8709	0.83512551724351	-0.229200161310976
270.8909	0.83512551724351	-0.228966917925762
270.9109	0.83512551724351	-0.228572223450204
270.9309	0.83512551724351	-0.228362345786944
270.9509	0.83512551724351	-0.228058241234065
270.9709	0.83512551724351	-0.227649540058699
270.9909	0.83512551724351	-0.22813064632205
271.0109	0.83512551724351	-0.227559161032352
271.0309	0.83512551724351	-0.227529114273758
271.0509	0.83512551724351	-0.227360727479502
271.0709	0.83512551724351	-0.227811484566878
271.0909	0.83512551724351	-0.228514123500233
271.1109	0.83512551724351	-0.228930134422062
271.1309	0.83512551724351	-0.229440427941973
271.1509	0.83512551724351	-0.229638913224112
271.1709	0.83512551724351	-0.229379108838552
271.1909	0.83512551724351	-0.229834553395351
271.2109	0.83512551724351	-0.229772728936568
271.2309	0.83512551724351	-0.229753195161182
271.2509	0.83512551724351	-0.229430714773157
271.2709	0.83512551724351	-0.229249741844955
271.2909	0.83512551724351	-0.228374780712199
271.3109	0.83512551724351	-0.228184381115859
271.3309	0.83512551724351	-0.22734686800921
271.3509	0.83512551724351	-0.227342578457393
271.3709	0.83512551724351	-0.227591125753817
271.3909	0.83512551724351	-0.226493867949249
271.4109	0.83512551724351	-0.226368830299229
271.4309	0.83512551724351	-0.226059835338946
271.4509	0.83512551724351	-0.225722309686156
271.4709	0.83512551724351	-0.225869041804174
271.4909	0.83512551724351	-0.225775777875168
271.5109	0.83512551724351	-0.225825159450343
271.5309	0.83512551724351	-0.225419562032321
271.5509	0.83512551724351	-0.225101586071621
271.5709	0.83512551724351	-0.225711725077778
271.5909	0.83512551724351	-0.226120963441915
271.6109	0.83512551724351	-0.22605359599085
271.6309	0.83512551724351	-0.225681256526519
271.6509	0.83512551724351	-0.225126591214119
271.6709	0.83512551724351	-0.224995381861997
271.6909	0.83512551724351	-0.224608036924662
271.7109	0.83512551724351	-0.22392056661053
271.7309	0.83512551724351	-0.223775318725191
271.7509	0.83512551724351	-0.223120258800245
271.7709	0.83512551724351	-0.223419902696737
271.7909	0.83512551724351	-0.223560610342167
271.8109	0.83512551724351	-0.22376498082573
271.8309	0.83512551724351	-0.224121920878624
271.8509	0.83512551724351	-0.224340974521929
271.8709	0.83512551724351	-0.22422688358531
271.8909	0.83512551724351	-0.224809733401898
271.9109	0.83512551724351	-0.225702163117654
271.9309	0.83512551724351	-0.225787791007759
271.9509	0.83512551724351	-0.225935605461671
271.9709	0.83512551724351	-0.225632085847676
271.9909	0.83512551724351	-0.226411164753564
272.0109	0.83512551724351	-0.227502732336335
272.0309	0.83512551724351	-0.227327600838621
272.0509	0.83512551724351	-0.226821879392028
272.0709	0.83512551724351	-0.226674896585917
272.0909	0.83512551724351	-0.226468186346817
272.1109	0.83512551724351	-0.226434243974839
272.1309	0.83512551724351	-0.226734544435383
272.1509	0.83512551724351	-0.226867035082204
272.1709	0.83512551724351	-0.226860644525417
272.1909	0.83512551724351	-0.226948146607457
272.2109	0.83512551724351	-0.226492626446312
272.2309	0.83512551724351	-0.226186174179545
272.2509	0.83512551724351	-0.227001773963512
272.2709	0.83512551724351	-0.226343646093807
272.2909	0.83512551724351	-0.226175291132961
272.3109	0.83512551724351	-0.226178701286863
272.3309	0.83512551724351	-0.226339710688662
272.3509	0.83512551724351	-0.225944057231669
272.3709	0.83512551724351	-0.226017345696744
272.3909	0.83512551724351	-0.225912621740622
272.4109	0.83512551724351	-0.225717510799801
272.4309	0.83512551724351	-0.225286394925566
272.4509	0.83512551724351	-0.224838920658459
272.4709	0.83512551724351	-0.225065590444785
272.4909	0.83512551724351	-0.224872282070729
272.5109	0.83512551724351	-0.224261040832797
272.5309	0.83512551724351	-0.224070720819979
272.5509	0.83512551724351	-0.224087174713077
272.5709	0.83512551724351	-0.223630735362257
272.5909	0.83512551724351	-0.223290694870183
272.6109	0.83512551724351	-0.222872232775888
272.6309	0.83512551724351	-0.221994589678453
272.6509	0.83512551724351	-0.222202557337195
272.6709	0.83512551724351	-0.221933445658779
272.6909	0.83512551724351	-0.222003005635866
272.7109	0.83512551724351	-0.222165590791394
272.7309	0.83512551724351	-0.222586842288122
272.7509	0.83512551724351	-0.223700454506387
272.7709	0.83512551724351	-0.22366256081256
272.7909	0.83512551724351	-0.223406210351839
272.8109	0.83512551724351	-0.223782473283786
272.8309	0.83512551724351	-0.223715543542089
272.8509	0.83512551724351	-0.22384433753433
272.8709	0.83512551724351	-0.223952813853497
272.8909	0.83512551724351	-0.224556494656874
272.9109	0.83512551724351	-0.224952016801057
272.9309	0.83512551724351	-0.225233062028541
272.9509	0.83512551724351	-0.22550194689392
272.9709	0.83512551724351	-0.225978882980737
272.9909	0.83512551724351	-0.226339221250004
273.0109	0.83512551724351	-0.226048996063299
273.0309	0.83512551724351	-0.226361815011797
273.0509	0.83512551724351	-0.226157866320898
273.0709	0.83512551724351	-0.226084681314401
273.0909	0.83512551724351	-0.226313161625844
273.1109	0.83512551724351	-0.225834216055106
273.1309	0.83512551724351	-0.225737490242908
273.1509	0.83512551724351	-0.225313755740305
273.1709	0.83512551724351	-0.225282614708289
273.1909	0.83512551724351	-0.224962649159548
273.2109	0.83512551724351	-0.225036180354364
273.2309	0.83512551724351	-0.225090810462792
273.2509	0.83512551724351	-0.225088928312505
273.2709	0.83512551724351	-0.224957826398136
273.2909	0.83512551724351	-0.225099103065746
273.3109	0.83512551724351	-0.225326266269906
273.3309	0.83512551724351	-0.224900319345401
273.3509	0.83512551724351	-0.224620726517187
273.3709	0.83512551724351	-0.224094106437812
273.3909	0.83512551724351	-0.223914725180042
273.4109	0.83512551724351	-0.223248157477868
273.4309	0.83512551724351	-0.223290472036323
273.4509	0.83512551724351	-0.223267162022835
273.4709	0.83512551724351	-0.222940702458728
273.4909	0.83512551724351	-0.222657846706127
273.5109	0.83512551724351	-0.222639454954276
273.5309	0.83512551724351	-0.222517942854265
273.5509	0.83512551724351	-0.222009463838647
273.5709	0.83512551724351	-0.221387287824842
273.5909	0.83512551724351	-0.221298385072822
273.6109	0.83512551724351	-0.220902170552001
273.6309	0.83512551724351	-0.220421342830975
273.6509	0.83512551724351	-0.220321636615892
273.6709	0.83512551724351	-0.219445959231442
273.6909	0.83512551724351	-0.219132662781814
273.7109	0.83512551724351	-0.218912455177445
273.7309	0.83512551724351	-0.218999105715803
273.7509	0.83512551724351	-0.219339150187053
273.7709	0.83512551724351	-0.219796850936691
273.7909	0.83512551724351	-0.220341170391278
273.8109	0.83512551724351	-0.220687374627103
273.8309	0.83512551724351	-0.220909484277639
273.8509	0.83512551724351	-0.221128100211575
273.8709	0.83512551724351	-0.221143213122334
273.8909	0.83512551724351	-0.22045104340125
273.9109	0.83512551724351	-0.219511480344805
273.9309	0.83512551724351	-0.218967550849474
273.9509	0.83512551724351	-0.218708498528194
273.9709	0.83512551724351	-0.21816900979337
273.9909	0.83512551724351	-0.21813068236935
274.0109	0.83512551724351	-0.217603015766665
274.0309	0.83512551724351	-0.21800886387278
274.0509	0.83512551724351	-0.217680219741004
274.0709	0.83512551724351	-0.217211381277513
274.0909	0.83512551724351	-0.216816475905623
274.1109	0.83512551724351	-0.21627491402006
274.1309	0.83512551724351	-0.216670356580722
274.1509	0.83512551724351	-0.217098141884576
274.1709	0.83512551724351	-0.217554449922586
274.1909	0.83512551724351	-0.218312331757485
274.2109	0.83512551724351	-0.218393709887535
274.2309	0.83512551724351	-0.218954475276869
274.2509	0.83512551724351	-0.220134985403421
274.2709	0.83512551724351	-0.220603238928028
274.2909	0.83512551724351	-0.221932633906859
274.3109	0.83512551724351	-0.22207240644591
274.3309	0.83512551724351	-0.222332576915669
274.3509	0.83512551724351	-0.22257613034611
274.3709	0.83512551724351	-0.222996410923875
274.3909	0.83512551724351	-0.223767248956097
274.4109	0.83512551724351	-0.224009779738285
274.4309	0.83512551724351	-0.224348455372963
274.4509	0.83512551724351	-0.22458673241592
274.4709	0.83512551724351	-0.225097177144522
274.4909	0.83512551724351	-0.225476376708418
274.5109	0.83512551724351	-0.226114127217407
274.5309	0.83512551724351	-0.227325969376428
274.5509	0.83512551724351	-0.228123157512664
274.5709	0.83512551724351	-0.228320564438084
274.5909	0.83512551724351	-0.229072119383014
274.6109	0.83512551724351	-0.2291881123658
274.6309	0.83512551724351	-0.229548697343984
274.6509	0.83512551724351	-0.229796576138827
274.6709	0.83512551724351	-0.230783897266605
274.6909	0.83512551724351	-0.231347046182412
274.7109	0.83512551724351	-0.231658663419733
274.7309	0.83512551724351	-0.232024938619715
274.7509	0.83512551724351	-0.231866121743936
274.7709	0.83512551724351	-0.231762312998313
274.7909	0.83512551724351	-0.231924886216313
274.8109	0.83512551724351	-0.232038909506938
274.8309	0.83512551724351	-0.232250398736512
274.8509	0.83512551724351	-0.232078040724527
274.8709	0.83512551724351	-0.231701232645457
274.8909	0.83512551724351	-0.231306681420238
274.9109	0.83512551724351	-0.231211786029038
274.9309	0.83512551724351	-0.230936753336613
274.9509	0.83512551724351	-0.230673881006294
274.9709	0.83512551724351	-0.23046198590076
274.9909	0.83512551724351	-0.2298268258354
275.0109	0.83512551724351	-0.229392530599476
275.0309	0.83512551724351	-0.228706035183484
275.0509	0.83512551724351	-0.22821631002474
275.0709	0.83512551724351	-0.227699287718074
275.0909	0.83512551724351	-0.227369581146285
275.1109	0.83512551724351	-0.227495744903136
275.1309	0.83512551724351	-0.227044665502498
275.1509	0.83512551724351	-0.226612001728767
275.1709	0.83512551724351	-0.226445298125994
275.1909	0.83512551724351	-0.226075314333904
275.2109	0.83512551724351	-0.225760692818641
275.2309	0.83512551724351	-0.226076961712802
275.2509	0.83512551724351	-0.225767871252293
275.2709	0.83512551724351	-0.225588581515574
275.2909	0.83512551724351	-0.225146216510555
275.3109	0.83512551724351	-0.225350475577188
275.3309	0.83512551724351	-0.225536139953991
275.3509	0.83512551724351	-0.226211171363691
275.3709	0.83512551724351	-0.226230303242293
275.3909	0.83512551724351	-0.225780974679131
275.4109	0.83512551724351	-0.225855568313961
275.4309	0.83512551724351	-0.225659148224209
275.4509	0.83512551724351	-0.22529610013603
275.4709	0.83512551724351	-0.224826083836419
275.4909	0.83512551724351	-0.22528841236784
275.5109	0.83512551724351	-0.225309195604515
275.5309	0.83512551724351	-0.2252059678186
275.5509	0.83512551724351	-0.224794664262076
275.5709	0.83512551724351	-0.224715231949131
275.5909	0.83512551724351	-0.225037760087268
275.6109	0.83512551724351	-0.224810234778085
275.6309	0.83512551724351	-0.225513621796544
275.6509	0.83512551724351	-0.225142304980467
275.6709	0.83512551724351	-0.224738764796479
275.6909	0.83512551724351	-0.224852541378187
275.7109	0.83512551724351	-0.224708125140649
275.7309	0.83512551724351	-0.225399117025613
275.7509	0.83512551724351	-0.225790301867866
275.7709	0.83512551724351	-0.225312331195268
275.7909	0.83512551724351	-0.225792291455907
275.8109	0.83512551724351	-0.225648157739871
275.8309	0.83512551724351	-0.225915805081488
275.8509	0.83512551724351	-0.225114001100997
275.8709	0.83512551724351	-0.225040513677117
275.8909	0.83512551724351	-0.224501168192632
275.9109	0.83512551724351	-0.224228467297391
275.9309	0.83512551724351	-0.223987074559562
275.9509	0.83512551724351	-0.223301518229126
275.9709	0.83512551724351	-0.222992001996776
275.9909	0.83512551724351	-0.221886785840044
276.0109	0.83512551724351	-0.221828490910445
276.0309	0.83512551724351	-0.221416232351662
276.0509	0.83512551724351	-0.221389667372139
276.0709	0.83512551724351	-0.22134391480555
276.0909	0.83512551724351	-0.221395266072887
276.1109	0.83512551724351	-0.220580525790953
276.1309	0.83512551724351	-0.220461791155847
276.1509	0.83512551724351	-0.220406269711977
276.1709	0.83512551724351	-0.220892684196221
276.1909	0.83512551724351	-0.220954281841968
276.2109	0.83512551724351	-0.221227810405834
276.2309	0.83512551724351	-0.221327918517701
276.2509	0.83512551724351	-0.221476998349607
276.2709	0.83512551724351	-0.222214439156975
276.2909	0.83512551724351	-0.222821924052685
276.3109	0.83512551724351	-0.223000692517338
276.3309	0.83512551724351	-0.22285162462296
276.3509	0.83512551724351	-0.222855357090125
276.3709	0.83512551724351	-0.222906632753116
276.3909	0.83512551724351	-0.222312661139379
276.4109	0.83512551724351	-0.222099444947386
276.4309	0.83512551724351	-0.222016530855368
276.4509	0.83512551724351	-0.221629361001781
276.4709	0.83512551724351	-0.221777326664385
276.4909	0.83512551724351	-0.221774147302695
276.5109	0.83512551724351	-0.221986591534529
276.5309	0.83512551724351	-0.222402992415613
276.5509	0.83512551724351	-0.222578796394085
276.5709	0.83512551724351	-0.222456245729116
276.5909	0.83512551724351	-0.222885551078234
276.6109	0.83512551724351	-0.223649799594865
276.6309	0.83512551724351	-0.223957564989739
276.6509	0.83512551724351	-0.224793649572176
276.6709	0.83512551724351	-0.2249591634013
276.6909	0.83512551724351	-0.22524116761022
276.7109	0.83512551724351	-0.225606121723742
276.7309	0.83512551724351	-0.225768436295297
276.7509	0.83512551724351	-0.226664272185778
276.7709	0.83512551724351	-0.226989657372343
276.7909	0.83512551724351	-0.227040797743346
276.8109	0.83512551724351	-0.227255386751088
276.8309	0.83512551724351	-0.22784065988591
276.8509	0.83512551724351	-0.227607977564524
276.8709	0.83512551724351	-0.22762460654137
276.8909	0.83512551724351	-0.228034222927235
276.9109	0.83512551724351	-0.228343197991638
276.9309	0.83512551724351	-0.228583321372297
276.9509	0.83512551724351	-0.228477614559683
276.9709	0.83512551724351	-0.229178574280732
276.9909	0.83512551724351	-0.229941075939063
277.0109	0.83512551724351	-0.230318640061588
277.0309	0.83512551724351	-0.231471108934292
277.0509	0.83512551724351	-0.231757951821327
277.0709	0.83512551724351	-0.232688235439149
277.0909	0.83512551724351	-0.233015323713077
277.1109	0.83512551724351	-0.233664279581912
277.1309	0.83512551724351	-0.233765012424424
277.1509	0.83512551724351	-0.233235642734376
277.1709	0.83512551724351	-0.2332443730467
277.1909	0.83512551724351	-0.232982479593697
277.2109	0.83512551724351	-0.232639036906073
277.2309	0.83512551724351	-0.232497171320403
277.2509	0.83512551724351	-0.232233041570443
277.2709	0.83512551724351	-0.232057337071373
277.2909	0.83512551724351	-0.231413152234659
277.3109	0.83512551724351	-0.231491299273731
277.3309	0.83512551724351	-0.231688264510606
277.3509	0.83512551724351	-0.231578077145724
277.3709	0.83512551724351	-0.23106330705272
277.3909	0.83512551724351	-0.231122732068327
277.4109	0.83512551724351	-0.230864750145413
277.4309	0.83512551724351	-0.230301469916795
277.4509	0.83512551724351	-0.229574884301779
277.4709	0.83512551724351	-0.229112118060989
277.4909	0.83512551724351	-0.228356054709558
277.5109	0.83512551724351	-0.227668982313035
277.5309	0.83512551724351	-0.226967485403215
277.5509	0.83512551724351	-0.226727366001732
277.5709	0.83512551724351	-0.22559173302303
277.5909	0.83512551724351	-0.224441552176574
277.6109	0.83512551724351	-0.223758733519281
277.6309	0.83512551724351	-0.222587001455166
277.6509	0.83512551724351	-0.221608904057545
277.6709	0.83512551724351	-0.220997766278191
277.6909	0.83512551724351	-0.219721672362976
277.7109	0.83512551724351	-0.219276947706541
277.7309	0.83512551724351	-0.218447954015883
277.7509	0.83512551724351	-0.218523355423458
277.7709	0.83512551724351	-0.218109107276634
277.7909	0.83512551724351	-0.2178239276852
277.8109	0.83512551724351	-0.217112263980491
277.8309	0.83512551724351	-0.2167309673908
277.8509	0.83512551724351	-0.216280946451001
277.8709	0.83512551724351	-0.216334617577992
277.8909	0.83512551724351	-0.21639246683987
277.9109	0.83512551724351	-0.216522991773707
277.9309	0.83512551724351	-0.216088883559058
277.9509	0.83512551724351	-0.215936317968904
277.9709	0.83512551724351	-0.215508652040332
277.9909	0.83512551724351	-0.214912722671963
278.0109	0.83512551724351	-0.214710640214647
278.0309	0.83512551724351	-0.214923601739371
278.0509	0.83512551724351	-0.214751164143864
278.0709	0.83512551724351	-0.214167693575808
278.0909	0.83512551724351	-0.214309785974514
278.1109	0.83512551724351	-0.214582968350061
278.1309	0.83512551724351	-0.214316729636777
278.1509	0.83512551724351	-0.214485176118674
278.1709	0.83512551724351	-0.214269659962905
278.1909	0.83512551724351	-0.214702900717168
278.2109	0.83512551724351	-0.213867381177735
278.2309	0.83512551724351	-0.214440283054118
278.2509	0.83512551724351	-0.214623719092315
278.2709	0.83512551724351	-0.215073648511065
278.2909	0.83512551724351	-0.215117503010663
278.3109	0.83512551724351	-0.215010005568812
278.3309	0.83512551724351	-0.215003778158244
278.3509	0.83512551724351	-0.21463232605018
278.3709	0.83512551724351	-0.214225403566523
278.3909	0.83512551724351	-0.214036531973798
278.4109	0.83512551724351	-0.214336295245571
278.4309	0.83512551724351	-0.214943449869667
278.4509	0.83512551724351	-0.215049845079743
278.4709	0.83512551724351	-0.214934321639735
278.4909	0.83512551724351	-0.215427162493352
278.5109	0.83512551724351	-0.215089008130741
278.5309	0.83512551724351	-0.214968610200033
278.5509	0.83512551724351	-0.214788134668841
278.5709	0.83512551724351	-0.214758350535868
278.5909	0.83512551724351	-0.215190508954237
278.6109	0.83512551724351	-0.21553531252008
278.6309	0.83512551724351	-0.215237598523989
278.6509	0.83512551724351	-0.215223870366507
278.6709	0.83512551724351	-0.215163498306993
278.6909	0.83512551724351	-0.215280358750165
278.7109	0.83512551724351	-0.215338908347033
278.7309	0.83512551724351	-0.215255437170364
278.7509	0.83512551724351	-0.215700941745311
278.7709	0.83512551724351	-0.215522228989124
278.7909	0.83512551724351	-0.215428033932914
278.8109	0.83512551724351	-0.215215561846848
278.8309	0.83512551724351	-0.21485477790986
278.8509	0.83512551724351	-0.214698412206548
278.8709	0.83512551724351	-0.214353139097926
278.8909	0.83512551724351	-0.214243735630732
278.9109	0.83512551724351	-0.214672690812354
278.9309	0.83512551724351	-0.215306832208637
278.9509	0.83512551724351	-0.215587368101583
278.9709	0.83512551724351	-0.216273111453295
278.9909	0.83512551724351	-0.216747146720749
279.0109	0.83512551724351	-0.216562556721489
279.0309	0.83512551724351	-0.216906226222149
279.0509	0.83512551724351	-0.216695385598277
279.0709	0.83512551724351	-0.216878125280659
279.0909	0.83512551724351	-0.216265877311179
279.1109	0.83512551724351	-0.215506049659175
279.1309	0.83512551724351	-0.215215004762197
279.1509	0.83512551724351	-0.214798528276767
279.1709	0.83512551724351	-0.215109934617756
279.1909	0.83512551724351	-0.214639989943314
279.2109	0.83512551724351	-0.214561858820947
279.2309	0.83512551724351	-0.214416463706092
279.2509	0.83512551724351	-0.213639131658504
279.2709	0.83512551724351	-0.213855503337131
279.2909	0.83512551724351	-0.21411567380689
279.3109	0.83512551724351	-0.214122800511252
279.3309	0.83512551724351	-0.214025621072982
279.3509	0.83512551724351	-0.213580494519762
279.3709	0.83512551724351	-0.213559178073492
279.3909	0.83512551724351	-0.213200825413089
279.4109	0.83512551724351	-0.213221063502642
279.4309	0.83512551724351	-0.214353393765195
279.4509	0.83512551724351	-0.214379883140372
279.4709	0.83512551724351	-0.214770387543516
279.4909	0.83512551724351	-0.215017764962172
279.5109	0.83512551724351	-0.214947166420128
279.5309	0.83512551724351	-0.214471364398494
279.5509	0.83512551724351	-0.21412286417807
279.5709	0.83512551724351	-0.21429119526386
279.5909	0.83512551724351	-0.214147224694043
279.6109	0.83512551724351	-0.214766519784364
279.6309	0.83512551724351	-0.21501757396172
279.6509	0.83512551724351	-0.215109238261941
279.6709	0.83512551724351	-0.215126682969884
279.6909	0.83512551724351	-0.215117793490517
279.7109	0.83512551724351	-0.215379249234151
279.7309	0.83512551724351	-0.21531971678079
279.7509	0.83512551724351	-0.215229170629048
279.7709	0.83512551724351	-0.215166462793174
279.7909	0.83512551724351	-0.215351729252369
279.8109	0.83512551724351	-0.215023765559703
279.8309	0.83512551724351	-0.214850758942017
279.8509	0.83512551724351	-0.21490895837139
279.8709	0.83512551724351	-0.214996309244738
279.8909	0.83512551724351	-0.214911266293517
279.9109	0.83512551724351	-0.21444573452535
279.9309	0.83512551724351	-0.214673454814162
279.9509	0.83512551724351	-0.214782770739482
279.9709	0.83512551724351	-0.215365962765214
279.9909	0.83512551724351	-0.215844072708975
280.0109	0.83512551724351	-0.215738680251271
280.0309	0.83512551724351	-0.214649372840515
280.0509	0.83512551724351	-0.214639182170569
280.0709	0.83512551724351	-0.214885855275059
280.0909	0.83512551724351	-0.214551095149645
280.1109	0.83512551724351	-0.214248192307943
280.1309	0.83512551724351	-0.214061576908057
280.1509	0.83512551724351	-0.214059571403312
280.1709	0.83512551724351	-0.213877464409926
280.1909	0.83512551724351	-0.213322572284489
280.2109	0.83512551724351	-0.212699254247149
280.2309	0.83512551724351	-0.212232715747434
280.2509	0.83512551724351	-0.211810473435861
280.2709	0.83512551724351	-0.211448157516081
280.2909	0.83512551724351	-0.211332331658691
280.3109	0.83512551724351	-0.210578070874025
280.3309	0.83512551724351	-0.210561119583917
280.3509	0.83512551724351	-0.210708571932805
280.3709	0.83512551724351	-0.210842594562418
280.3909	0.83512551724351	-0.211088113705844
280.4109	0.83512551724351	-0.211091937694058
280.4309	0.83512551724351	-0.210895497708426
280.4509	0.83512551724351	-0.212114044779145
280.4709	0.83512551724351	-0.212371374117181
280.4909	0.83512551724351	-0.2118814221454
280.5109	0.83512551724351	-0.212481485877718
280.5309	0.83512551724351	-0.212805657415577
280.5509	0.83512551724351	-0.212916282489829
280.5709	0.83512551724351	-0.213116669818134
280.5909	0.83512551724351	-0.212760839955368
280.6109	0.83512551724351	-0.213567613926786
280.6309	0.83512551724351	-0.213674570200689
280.6509	0.83512551724351	-0.213783671250501
280.6709	0.83512551724351	-0.213790682558757
280.6909	0.83512551724351	-0.213479057363084
280.7109	0.83512551724351	-0.213268757907159
280.7309	0.83512551724351	-0.213874881924649
280.7509	0.83512551724351	-0.213750349629992
280.7709	0.83512551724351	-0.214067370588432
280.7909	0.83512551724351	-0.214494129264858
280.8109	0.83512551724351	-0.215237371710952
280.8309	0.83512551724351	-0.215855254193765
280.8509	0.83512551724351	-0.215516475100509
280.8709	0.83512551724351	-0.215701721663824
280.8909	0.83512551724351	-0.215752786430482
280.9109	0.83512551724351	-0.215930938122842
280.9309	0.83512551724351	-0.216189075233623
280.9509	0.83512551724351	-0.216095047302809
280.9709	0.83512551724351	-0.216193010638768
280.9909	0.83512551724351	-0.215560301745875
281.0109	0.83512551724351	-0.215923341875702
281.0309	0.83512551724351	-0.21565617601439
281.0509	0.83512551724351	-0.215052320127266
281.0709	0.83512551724351	-0.214177140139826
281.0909	0.83512551724351	-0.214244917446028
281.1109	0.83512551724351	-0.214089630099434
281.1309	0.83512551724351	-0.213953804903056
281.1509	0.83512551724351	-0.214081321579775
281.1709	0.83512551724351	-0.21468668955381
281.1909	0.83512551724351	-0.214004985065821
281.2109	0.83512551724351	-0.213865773590598
281.2309	0.83512551724351	-0.212811646075581
281.2509	0.83512551724351	-0.213350088287095
281.2709	0.83512551724351	-0.21314348548575
281.2909	0.83512551724351	-0.212602038996294
281.3109	0.83512551724351	-0.213711926705746
281.3309	0.83512551724351	-0.2134413228363
281.3509	0.83512551724351	-0.213489912555435
281.3709	0.83512551724351	-0.213423416543932
281.3909	0.83512551724351	-0.213285231696137
281.4109	0.83512551724351	-0.213165096391051
281.4309	0.83512551724351	-0.213359300079725
281.4509	0.83512551724351	-0.213809122060721
281.4709	0.83512551724351	-0.214338774272271
281.4909	0.83512551724351	-0.213836331666768
281.5109	0.83512551724351	-0.213019263566827
281.5309	0.83512551724351	-0.213338759572791
281.5509	0.83512551724351	-0.213342881999211
281.5709	0.83512551724351	-0.213295426345259
281.5909	0.83512551724351	-0.212546720490404
281.6109	0.83512551724351	-0.212437472211077
281.6309	0.83512551724351	-0.212023180293316
281.6509	0.83512551724351	-0.211754824658356
281.6709	0.83512551724351	-0.211989890506215
281.6909	0.83512551724351	-0.211862648392646
281.7109	0.83512551724351	-0.212243865398815
281.7309	0.83512551724351	-0.21224577938251
281.7509	0.83512551724351	-0.21231391481456
281.7709	0.83512551724351	-0.212273852469768
281.7909	0.83512551724351	-0.21209182903908
281.8109	0.83512551724351	-0.212944733598814
281.8309	0.83512551724351	-0.212862611362837
281.8509	0.83512551724351	-0.213254790999111
281.8709	0.83512551724351	-0.213183969623207
281.8909	0.83512551724351	-0.212821486578031
281.9109	0.83512551724351	-0.213535139870781
281.9309	0.83512551724351	-0.213331175263178
281.9509	0.83512551724351	-0.21360652628969
281.9709	0.83512551724351	-0.213700788991892
281.9909	0.83512551724351	-0.213341871288486
282.0109	0.83512551724351	-0.21370114711774
282.0309	0.83512551724351	-0.214082212915217
282.0509	0.83512551724351	-0.214219092593257
282.0709	0.83512551724351	-0.21392314137217
282.0909	0.83512551724351	-0.214092877107117
282.1109	0.83512551724351	-0.214147375902734
282.1309	0.83512551724351	-0.214810788118275
282.1509	0.83512551724351	-0.214642504782597
282.1709	0.83512551724351	-0.215099437551251
282.1909	0.83512551724351	-0.215464642352867
282.2109	0.83512551724351	-0.21605398618482
282.2309	0.83512551724351	-0.216715790813224
282.2509	0.83512551724351	-0.217736831479121
282.2709	0.83512551724351	-0.218119946552281
282.2909	0.83512551724351	-0.218249345379286
282.3109	0.83512551724351	-0.218488418257459
282.3309	0.83512551724351	-0.218148186764933
282.3509	0.83512551724351	-0.218104045764657
282.3709	0.83512551724351	-0.217690088097687
282.3909	0.83512551724351	-0.217640965168957
282.4109	0.83512551724351	-0.217277260516724
282.4309	0.83512551724351	-0.217366768103509
282.4509	0.83512551724351	-0.217541191307881
282.4709	0.83512551724351	-0.217767972511137
282.4909	0.83512551724351	-0.217421179357253
282.5109	0.83512551724351	-0.217430801005018
282.5309	0.83512551724351	-0.216556026893538
282.5509	0.83512551724351	-0.216590637767098
282.5709	0.83512551724351	-0.216305068216408
282.5909	0.83512551724351	-0.216086316990485
282.6109	0.83512551724351	-0.215683815371455
282.6309	0.83512551724351	-0.21518882974193
282.6509	0.83512551724351	-0.214414203534078
282.6709	0.83512551724351	-0.214487547707618
282.6909	0.83512551724351	-0.214522134706122
282.7109	0.83512551724351	-0.214630813963269
282.7309	0.83512551724351	-0.215329322511852
282.7509	0.83512551724351	-0.214974169109019
282.7709	0.83512551724351	-0.214546877222999
282.7909	0.83512551724351	-0.214087202802024
282.8109	0.83512551724351	-0.213694008475849
282.8309	0.83512551724351	-0.21380599442832
282.8509	0.83512551724351	-0.213142021148952
282.8709	0.83512551724351	-0.212829178325397
282.8909	0.83512551724351	-0.212805657415578
282.9109	0.83512551724351	-0.212604331001717
282.9309	0.83512551724351	-0.213132252271671
282.9509	0.83512551724351	-0.213817008787715
282.9709	0.83512551724351	-0.213566591278532
282.9909	0.83512551724351	-0.213553937498592
283.0109	0.83512551724351	-0.213636266651725
283.0309	0.83512551724351	-0.213333602560588
283.0509	0.83512551724351	-0.212641385089391
283.0709	0.83512551724351	-0.212816834921192
283.0909	0.83512551724351	-0.213157516060614
283.1109	0.83512551724351	-0.213762502033746
283.1309	0.83512551724351	-0.214515704357573
283.1509	0.83512551724351	-0.21511765819853
283.1709	0.83512551724351	-0.214960687660454
283.1909	0.83512551724351	-0.215390757011379
283.2109	0.83512551724351	-0.216248559936871
283.2309	0.83512551724351	-0.216630445444621
283.2509	0.83512551724351	-0.217154160725456
283.2709	0.83512551724351	-0.216720908033666
283.2909	0.83512551724351	-0.216306890679054
283.3109	0.83512551724351	-0.216310392354006
283.3309	0.83512551724351	-0.216227144011198
283.3509	0.83512551724351	-0.2166128972781
283.3709	0.83512551724351	-0.21675351340248
283.3909	0.83512551724351	-0.217755645023636
283.4109	0.83512551724351	-0.218421591974341
283.4309	0.83512551724351	-0.218761389736674
283.4509	0.83512551724351	-0.21886517460724
283.4709	0.83512551724351	-0.218653394897812
283.4909	0.83512551724351	-0.218629675029189
283.5109	0.83512551724351	-0.218885452488553
283.5309	0.83512551724351	-0.21839479222343
283.5509	0.83512551724351	-0.218306140159502
283.5709	0.83512551724351	-0.217580943276939
283.5909	0.83512551724351	-0.217033488231599
283.6109	0.83512551724351	-0.21610950762869
283.6309	0.83512551724351	-0.215601939844395
283.6509	0.83512551724351	-0.21534246573045
283.6709	0.83512551724351	-0.215050744373538
283.6909	0.835126289681084	-0.214452566770683
283.7109	0.835126289681084	-0.213708409114089
283.7309	0.835126289681084	-0.212952863055549
283.7509	0.835126289681084	-0.212145762791693
283.7709	0.835126289681084	-0.211706203105812
283.7909	0.835126289681084	-0.212092465707253
283.8109	0.835126289681084	-0.212293871704636
283.8309	0.835126289681084	-0.211722720665728
283.8509	0.835126289681084	-0.210958201565124
283.8709	0.835126289681084	-0.210869123729356
283.8909	0.835126289681084	-0.211005307051581
283.9109	0.835126289681084	-0.211804755359831
283.9309	0.835126289681084	-0.211622926908772
283.9509	0.835126289681084	-0.211654565337799
283.9709	0.835126289681084	-0.210713243485526
283.9909	0.835126289681084	-0.210377560191262
284.0109	0.835126289681084	-0.20995238124774
284.0309	0.835126289681084	-0.21012894922802
284.0509	0.835126289681084	-0.210103558105442
284.0709	0.835126289681084	-0.210503835365043
284.0909	0.835126289681084	-0.210642159483999
284.1109	0.835126289681084	-0.210916412257912
284.1309	0.835126289681084	-0.211764561702229
284.1509	0.835126289681084	-0.211969135123772
284.1709	0.835126289681084	-0.21253456808665
284.1909	0.835126289681084	-0.21339319470159
284.2109	0.835126289681084	-0.214375987526988
284.2309	0.835126289681084	-0.21568298770283
284.2509	0.835126289681084	-0.216397361226451
284.2709	0.835126289681084	-0.217367006854074
284.2909	0.835126289681084	-0.218431313101509
284.3109	0.835126289681084	-0.219618154097207
284.3309	0.835126289681084	-0.22067469299293
284.3509	0.835126289681084	-0.221275465018591
284.3709	0.835126289681084	-0.222312378617877
284.3909	0.835126289681084	-0.222221378840062
284.4109	0.835126289681084	-0.222072354716621
284.4309	0.835126289681084	-0.221206115937836
284.4509	0.835126289681084	-0.220846716754124
284.4709	0.835126289681084	-0.221164923507037
284.4909	0.835126289681084	-0.221161083602118
284.5109	0.835126289681084	-0.221528763451256
284.5309	0.835126289681084	-0.220237592437868
284.5509	0.835126289681084	-0.219719368420025
284.5709	0.835126289681084	-0.219417126121553
284.5909	0.835126289681084	-0.219831772185985
284.6109	0.835126289681084	-0.219564104948488
284.6309	0.835126289681084	-0.218935335439915
284.6509	0.835126289681084	-0.217998247430993
284.6709	0.835126289681084	-0.217247822572071
284.6909	0.835126289681084	-0.216805111378733
284.7109	0.835126289681084	-0.216339639298207
284.7309	0.835126289681084	-0.215415400048854
284.7509	0.835126289681084	-0.214368299758798
284.7709	0.835126289681084	-0.214293789686665
284.7909	0.835126289681084	-0.213836100874555
284.8109	0.835126289681084	-0.213217028618095
284.8309	0.835126289681084	-0.212836539801149
284.8509	0.835126289681084	-0.212489428313178
284.8709	0.835126289681084	-0.211404187620377
284.8909	0.835126289681084	-0.210587867605538
284.9109	0.835126289681084	-0.209600960312072
284.9309	0.835126289681084	-0.209051308761535
284.9509	0.835126289681084	-0.208657808038802
284.9709	0.835126289681084	-0.20813429171677
284.9909	0.835126289681084	-0.207816506756522
285.0109	0.835126289681084	-0.207892560748974
285.0309	0.835126289681084	-0.208154076180249
[truncated: 13,001 more rows]
