# Supplementary material for: Unraveling the Local Relation Between Tissue Composition and Human Brain Mechanics Through Machine Learning
Source: Front Bioeng Biotechnol. 2021 Aug 17;9:704738. doi: 10.3389/fbioe.2021.704738 (PMC8415910; doi:10.3389/fbioe.2021.704738)
Supplement: Supplementary file 4 [file DataSheet2.ZIP › Mechanics_compRelax/compRelax_HBE_04_20_P2a_WMnC_22.txt]

312.858656	0.999951069848697	0.0453513846969932
312.878656	0.999951069848697	0.0891656999221329
312.898656	0.999844148406961	0.0820344567856393
312.918656	0.999570813481887	0.0722877600302848
312.938656	0.999500731233928	0.0704616527570404
312.958656	0.999108447620725	0.0695773484533253
312.978656	0.998907226620902	0.0702874302985533
312.998656	0.998506632244154	0.071023136835988
313.018656	0.9982249228444	0.0716785273663207
313.038656	0.997784551482674	0.0710020610780468
313.058656	0.996693632805492	0.0692802187777905
313.078656	0.996587575003579	0.0698420433580007
313.098656	0.99572951344401	0.0695295169808685
313.118656	0.995315518491972	0.069152489578451
313.138656	0.995069834199276	0.0683942606537712
313.158656	0.994643054546245	0.0666923618841703
313.178656	0.994219899348865	0.0653125872607659
313.198656	0.993562060648016	0.0635806309752634
313.218656	0.993562060648016	0.0624368367064203
313.238656	0.993149778817594	0.0606611612133046
313.258656	0.992750182581953	0.0600134548057588
313.278656	0.992346961890661	0.0592212247229214
313.298656	0.991616407548289	0.058471595699213
313.318656	0.991289526954171	0.0571086164742528
313.338656	0.990605127789245	0.0564142263729181
313.358656	0.990152353993335	0.054983394237406
313.378656	0.989614122329003	0.0537589460485577
313.398656	0.989113041335104	0.0525953354828259
313.418656	0.98864911101164	0.0507222696551074
313.438656	0.988007858442805	0.0483974360292927
313.458656	0.98784720019862	0.0475638702653151
313.478656	0.987211717026967	0.046624088354186
313.498656	0.986923870121256	0.0451302061736608
313.518656	0.986462658139528	0.0444569693723723
313.538656	0.985490397910864	0.0432072056652922
313.558656	0.985490397910864	0.0421048067652288
313.578656	0.984915015576098	0.0405835359157279
313.598656	0.984363192203071	0.0393891583605317
313.618656	0.983884764056998	0.0373800683776316
313.638656	0.983229027823585	0.0361434876809121
313.658656	0.982980462371808	0.0353928758007136
313.678656	0.982537351431297	0.0335064876914752
313.698656	0.982261007924872	0.0326487484327994
313.718656	0.981913060182274	0.0315219611625297
313.738656	0.981523431199677	0.0310263826357709
313.758656	0.981148300039688	0.0299150504853983
313.778656	0.980739642664917	0.0288125521059318
313.798656	0.980257590063192	0.0276843681448546
313.818656	0.97946496691778	0.0272692445792926
313.838656	0.979087797001488	0.0283740429225348
313.858656	0.978522381919765	0.0286379458594603
313.878656	0.977972830910535	0.0285838012105141
313.898656	0.977501191539796	0.0289774412044105
313.918656	0.977047228469374	0.0289338174970265
313.938656	0.976406436036513	0.0287155795848162
313.958656	0.976281562212875	0.0284825351584063
313.978656	0.975628820402784	0.0272847474493071
313.998656	0.975236508473524	0.0259028233670205
314.018656	0.974968603152914	0.0252130530891133
314.038656	0.974458977787975	0.0250661100747639
314.058656	0.973924759925119	0.0243819544143081
314.078656	0.973344847020788	0.0235227309229562
314.098656	0.972783056394718	0.0232714539117397
314.118656	0.972324562754731	0.0230290226089528
314.138656	0.971865163000832	0.02230068615646
314.158656	0.97128990100932	0.0217684315637526
314.178656	0.971057815504334	0.0210613319740107
314.198656	0.970662749838257	0.0197394258045629
314.218656	0.970353538465441	0.0190026972697169
314.238656	0.969953262644367	0.0198765999416341
314.258656	0.969233256034264	0.0195292934740361
314.278656	0.969151351831347	0.0185430069320374
314.298656	0.968663862546144	0.0179573995464246
314.318656	0.967842810076709	0.0170347917592631
314.338656	0.967330544239199	0.0166259274376798
314.358656	0.96695674393402	0.0158456826331977
314.378656	0.966380172324742	0.0164293481808842
314.398656	0.965464480504504	0.0163644995482784
314.418656	0.965110876628966	0.015010262573171
314.438656	0.965054810830598	0.0132297961520518
314.458656	0.964655214594958	0.0130851690181815
314.478656	0.964191284271493	0.0124529177305391
314.498656	0.963727353948029	0.0110796324395239
314.518656	0.963203046706093	0.00948818881982491
314.538656	0.962782333768872	0.00836647101988056
314.558656	0.962289690960788	0.00791971698364449
314.578656	0.961718499402871	0.00701228577406192
314.598656	0.960787835466021	0.00674692247951443
314.618656	0.960371617703291	0.00647531187852038
314.638656	0.959970973773438	0.00603051161773947
314.658656	0.959779415629015	0.00481024952213033
314.678656	0.959285307464838	0.00423184046604944
314.698656	0.959060867295993	0.00294957086955759
314.718656	0.958677418293442	0.00144017786066009
314.738656	0.958323290570797	-0.000123363776350888
314.758656	0.957592269013441	-0.00137025849747553
314.778656	0.957538595922125	-0.00182789160112087
314.798656	0.957052012750835	-0.00199633410384215
314.818656	0.9564856915552	-0.00198629464258387
314.838656	0.955887656372609	-0.0041130727372828
314.858656	0.955325865746538	-0.00600413239924147
314.878656	0.954713077896801	-0.00713896158437304
314.898656	0.953850712296147	-0.00748152089490865
314.918656	0.953850712296147	-0.00898177373633958
314.938656	0.95347014445268	-0.00994391463787427
314.958656	0.952787911466328	-0.0106156274147211
314.978656	0.952653735817052	-0.0123355506717512
314.998656	0.951992378845772	-0.0143409758334833
315.018656	0.951614168314284	-0.0161874488274412
315.038656	0.951180274251232	-0.0171148475426042
315.058656	0.950664320246932	-0.0181601969951859
315.078656	0.949581903466698	-0.020269188172793
315.098656	0.94957747908236	-0.0215140535141181
315.118656	0.949113548758896	-0.0219391210407082
315.138656	0.948664116258039	-0.0224076570868169
315.158656	0.948042663694009	-0.0236336969460966
315.178656	0.947861299331107	-0.0249883199012878
315.198656	0.947417303513727	-0.026577964933398
315.218656	0.947098917737542	-0.026820650903454
315.238656	0.946734943105107	-0.0281175360136959
315.258656	0.946358056349412	-0.0288211259701358
315.278656	0.94595483565812	-0.0303459183904666
315.298656	0.945467346372917	-0.0314802024284747
315.318656	0.944910992430324	-0.0328962399873087
315.338656	0.944055790792792	-0.0339915241205442
315.358656	0.943572598469664	-0.0345576733351152
315.378656	0.94310908580808	-0.0349472107984714
315.398656	0.942671078837345	-0.0359629114100678
315.418656	0.942261515348664	-0.0378810095735006
315.438656	0.941506587957836	-0.0395169562984987
315.458656	0.941458698421731	-0.0401904119544717
315.478656	0.940703339210991	-0.0409670595837738
315.498656	0.940330643232144	-0.0422407381391041
315.518656	0.939949112642644	-0.0435573997544764
315.538656	0.93967727846874	-0.0446315305876551
315.558656	0.939011376769866	-0.0462944043972026
315.578656	0.938531950482687	-0.0483865437641042
315.598656	0.937979220995747	-0.0495811560906889
315.618656	0.937112976094901	-0.0507453834287166
315.638656	0.937033238070557	-0.0518251129626432
315.658656	0.936356937298728	-0.0530293986662836
315.678656	0.936043421884824	-0.0550336658877746
315.698656	0.935868881692331	-0.0567915664013282
315.718656	0.935430004002757	-0.0583934832124731
315.738656	0.935131304967135	-0.0596477394093527
315.758656	0.934747544487928	-0.0614912399587817
315.778656	0.934342079748898	-0.062533294653566
315.798656	0.933860027147173	-0.0634323815309077
315.818656	0.93290124536296	-0.0648044810274468
315.838656	0.932695670768946	-0.0667078761352598
315.858656	0.931901575188425	-0.0681555998732372
315.878656	0.931595648478544	-0.070158768842125
315.898656	0.931027458422963	-0.0709306454393023
315.918656	0.93065419612292	-0.0723268985346628
315.938656	0.930273628279453	-0.0734366827855359
315.958656	0.929893060435986	-0.0754596123428445
315.978656	0.929448158504695	-0.0777143289069265
315.998656	0.92898422818123	-0.0795041742460657
316.018656	0.928575570806459	-0.0815957843825508
316.038656	0.928111640482995	-0.0822947943073196
316.058656	0.927383351425406	-0.0838991304575241
316.078656	0.92687732220006	-0.0855390125876713
316.098656	0.926383752041021	-0.0873504767904635
316.118656	0.925931530408277	-0.0875224408640166
316.138656	0.92514323962001	-0.0887864977715838
316.158656	0.925049881570912	-0.0898135430141868
316.178656	0.924486038030507	-0.0913728826412592
316.198656	0.924330427123976	-0.0930614778449993
316.218656	0.923850526542793	-0.0945910174223925
316.238656	0.923570197550955	-0.0967964160781136
316.258656	0.922762850054457	-0.0984999530880394
316.278656	0.922762850054457	-0.100192467780217
316.298656	0.922266299630124	-0.101557551989324
316.318656	0.921699978434489	-0.103216995749091
316.338656	0.920779267592652	-0.105380410117968
316.358656	0.920563711587566	-0.106944035317682
316.378656	0.920034541062364	-0.107381362685781
316.398656	0.919411658537313	-0.109210733180941
316.418656	0.919074060314567	-0.110757144464927
316.438656	0.918665919707887	-0.112471437187801
316.458656	0.918272149501547	-0.113673554240478
316.478656	0.917798251925039	-0.115906365440226
316.498656	0.917072695367219	-0.118280445349231
316.518656	0.916935631479847	-0.120714308399689
316.538656	0.916227050399866	-0.121963133021217
316.558656	0.915716837476687	-0.123811197685609
316.578656	0.915326373170329	-0.126216912044466
316.598656	0.914731438596283	-0.127218319455574
316.618656	0.914282529942534	-0.127614422559466
316.638656	0.913450540395011	-0.128952165849713
316.658656	0.913386383282561	-0.13030360546404
316.678656	0.912795483747033	-0.132150603709244
316.698656	0.912667834949539	-0.134725369384761
316.718656	0.912324417776505	-0.135958237510199
316.738656	0.911930258224343	-0.138071872386294
316.758656	0.911489030301806	-0.140105553677384
316.778656	0.910658980404381	-0.142028462664698
316.798656	0.910658980404381	-0.143721144482271
316.818656	0.909617020194558	-0.144627023813187
316.838656	0.909109702588496	-0.146395556685231
316.858656	0.908928302830519	-0.148022343346889
316.878656	0.908184468256109	-0.149079459223143
316.898656	0.907917079703592	-0.150518416836213
316.918656	0.907375492586175	-0.152480401332651
316.938656	0.907068050967095	-0.1551612876551
316.958656	0.906261751164807	-0.156792137055537
316.978656	0.906251642331467	-0.159110532374453
316.998656	0.905787712008003	-0.161488058249946
317.018656	0.905097026677804	-0.163657799508794
317.038656	0.904925091562811	-0.166882953556538
317.058656	0.90434517865848	-0.169272719377659
317.078656	0.903755298501106	-0.171705523967279
317.098656	0.903127163346965	-0.172359764181955
317.118656	0.902280145050715	-0.17369854603716
317.138656	0.901886707558076	-0.176412260562278
317.158656	0.90155077290384	-0.178341627752378
317.178656	0.901238114050746	-0.180730183903969
317.198656	0.900928357593778	-0.183750187549633
317.218656	0.900776902069021	-0.186824841199612
317.238656	0.900236398040891	-0.189897314261091
317.258656	0.899965024002958	-0.193013932302021
317.278656	0.899511372409192	-0.196148452656153
317.298656	0.899065252887332	-0.198861657846731
317.318656	0.898503462261262	-0.200917160939445
317.338656	0.897500620688029	-0.204023898686173
317.358656	0.897027799121792	-0.206967291254734
317.378656	0.896833494319572	-0.209169307610782
317.398656	0.896332413325674	-0.211696665382464
317.418656	0.895757625628162	-0.214950445622935
317.438656	0.895474323450047	-0.218044386339384
317.458656	0.895053886594407	-0.220674355124682
317.478656	0.894611703004855	-0.222666398317245
317.498656	0.894156833820521	-0.225083481182166
317.518656	0.893424219484802	-0.227466987759311
317.538656	0.893284246122286	-0.228949608871525
317.558656	0.892458500265942	-0.231084671610823
317.578656	0.891951890561373	-0.233458293914578
317.598656	0.891586188649292	-0.236784622493376
317.618656	0.891048367567826	-0.239520138924251
317.638656	0.890631144584973	-0.242197571321853
317.658656	0.890194397678899	-0.243812221496461
317.678656	0.889809299265866	-0.246948954272492
317.698656	0.889252945323272	-0.250498693692403
317.718656	0.888921109418692	-0.25317320537476
317.738656	0.888580438903456	-0.255467037239729
317.758656	0.888238267637052	-0.257882993997818
317.778656	0.887944516832878	-0.260655365557558
317.798656	0.887431741306289	-0.263002558173781
317.818656	0.886900673605083	-0.264669152512961
317.838656	0.885833384679785	-0.267747287942011
317.858656	0.885731786657291	-0.270932375665784
317.878656	0.885198085562525	-0.273120890677386
317.898656	0.884706065707757	-0.275251755385922
317.918656	0.884122839824431	-0.27744531201362
317.938656	0.883876065363433	-0.280540804608732
317.958656	0.883448952996698	-0.283585463229407
317.978656	0.883064187297367	-0.286685328939033
317.998656	0.882235489491797	-0.289935858192643
318.018656	0.88218706902957	-0.293535552189098
318.038656	0.881357507584171	-0.295444223684392
318.058656	0.88115681751047	-0.297996932786882
318.078656	0.880567843467009	-0.3011499722265
318.098656	0.879869229640071	-0.305060519458456
318.118656	0.87945966615139	-0.309772190231795
318.138656	0.879079098307923	-0.313162702920799
318.158656	0.878292513562259	-0.316664091372139
318.178656	0.877987358465005	-0.320574364040952
318.198656	0.877928333638392	-0.324290819001166
318.218656	0.877335055553843	-0.326595907955262
318.238656	0.877167197951458	-0.329272289850386
318.258656	0.87676850782973	-0.332832391044814
318.278656	0.876245439415411	-0.33597931051161
318.298656	0.87587326728367	-0.338505788885378
318.318656	0.875302415518466	-0.341427284047959
318.338656	0.874226688407359	-0.344176568428072
318.358656	0.873756663052026	-0.347525076934356
318.378656	0.873636978146345	-0.350223634777775
318.398656	0.873140427722012	-0.353215557377828
318.418656	0.872681027968112	-0.355641999264902
318.438656	0.872161966276251	-0.358577449398002
318.458656	0.871887272180309	-0.360996728768119
318.478656	0.871420149221104	-0.364489657491118
318.498656	0.871006529456857	-0.367718018754779
318.518656	0.870308573978309	-0.371931743391594
318.538656	0.870245393769923	-0.375419363893692
318.558656	0.869252292921257	-0.378401374366128
318.578656	0.869252292921257	-0.381346585418164
318.598656	0.868605228481154	-0.384655552851715
318.618656	0.868338023983023	-0.387918115133799
318.638656	0.867910224951838	-0.391781592691894
318.658656	0.867590480004785	-0.3951730683415
318.678656	0.866968737201141	-0.398898563989771
318.698656	0.866937171873499	-0.402013184484316
318.718656	0.866663525471768	-0.405421671111675
318.738656	0.866417968601341	-0.408676840084599
318.758656	0.866057568871453	-0.412265539617537
318.778656	0.865823727770759	-0.415882109299741
318.798656	0.865575296820265	-0.419568091729521
318.818656	0.865333364405489	-0.422964390140547
318.838656	0.865076920010076	-0.427314684079658
318.858656	0.864794212469215	-0.431088546613213
318.878656	0.86449247653618	-0.434463492765377
318.898656	0.864135467654452	-0.438405097466651
318.918656	0.863787519911853	-0.442074240023261
318.938656	0.86329742554915	-0.44633248368207
318.958656	0.862984433982352	-0.450330616558763
318.978656	0.862451001890154	-0.45383389909793
318.998656	0.862444800673061	-0.458149984060265
319.018656	0.86194663623332	-0.462110792265309
319.038656	0.861921831364952	-0.465450291916946
319.058656	0.861680805064089	-0.469024499290585
319.078656	0.861448839902357	-0.47286846296916
319.098656	0.861148123347474	-0.476620189346174
319.118656	0.860980138322818	-0.479713688374069
319.138656	0.860850804719766	-0.482956088170947
319.158656	0.860663147112577	-0.487498448981186
319.178656	0.860498326407603	-0.491153015815797
319.198656	0.860317103624999	-0.494896835569923
319.218656	0.859952859989996	-0.498172497299679
319.238656	0.859766228839974	-0.501139211819254
319.258656	0.859591306380672	-0.503860992134292
319.278656	0.859421586997356	-0.507142813628617
319.298656	0.859301349928508	-0.510687945162624
319.318656	0.859124657715469	-0.513396729488583
319.338656	0.858947738973953	-0.515022533293749
319.358656	0.858602389229839	-0.51713064507344
319.378656	0.858416742062894	-0.519935661793764
319.398656	0.858373489281579	-0.521955336385036
319.418656	0.858033413403599	-0.524737596197338
319.438656	0.857945803514635	-0.527749585782381
319.458656	0.857756425706814	-0.53125254998745
319.478656	0.857546037382636	-0.534188059808196
319.498656	0.857403041280738	-0.536824295795825
319.518656	0.857245377459873	-0.537750524633219
319.538656	0.857078652499878	-0.538337122833677
319.558656	0.856920988679013	-0.540990624466327
319.578656	0.856742144445431	-0.54355114071229
319.598656	0.856632143632194	-0.545912471341132
319.618656	0.856506710566376	-0.54787986353787
319.638656	0.85642443825468	-0.550397659349422
319.658656	0.856294863965118	-0.553229738446275
319.678656	0.856076490512081	-0.555049686252473
319.698656	0.856076490512081	-0.556854728065068
319.718656	0.855960507931215	-0.558395226293397
319.738656	0.855844525350349	-0.558860336268898
319.758656	0.855742134478178	-0.55980529508811
319.778656	0.85558357870143	-0.560188800120527
319.798656	0.855514699886011	-0.56098046516036
319.818656	0.855405598107672	-0.561782738683626
319.838656	0.855329852647756	-0.563361572294326
319.858656	0.855236522914715	-0.565043466565541
319.878656	0.855071808394964	-0.566058793134586
319.898656	0.854994137442983	-0.567263210151038
319.918656	0.854971937652114	-0.567997726263985
319.938656	0.854850121962933	-0.569026056780462
319.958656	0.854774723374749	-0.570387110084201
319.978656	0.854643018301689	-0.571012501272278
319.998656	0.854643018301689	-0.57077553735743
320.018656	0.854555280990455	-0.570620552428218
320.038656	0.854466326088651	-0.569984453277303
320.058656	0.854373902469523	-0.568814070153876
320.078656	0.854276042166917	-0.568526069326603
320.098656	0.854197210256485	-0.569013896418358
320.118656	0.854072980623207	-0.569205744434793
320.138656	0.85403048529649	-0.569757437302658
320.158656	0.853928236004618	-0.570159294295164
320.178656	0.853863760336494	-0.570391224552269
320.198656	0.853774961173019	-0.571514725023096
320.218656	0.853719688224325	-0.571212208161477
320.238656	0.8535834525817	-0.57140214617339
320.258656	0.853566554973025	-0.571427139378359
320.278656	0.853453149153599	-0.571803911644845
320.298656	0.853413421721725	-0.57138660749079
320.318656	0.853348181519988	-0.571808014175388
320.338656	0.853256579066594	-0.572222162842812
320.358656	0.853191777763783	-0.573412286658774
320.378656	0.853135244750429	-0.57401262495424
320.398656	0.853041915017388	-0.574603441081344
320.418656	0.852931708912718	-0.57448776245347
320.438656	0.852912340727827	-0.574343569049792
320.458656	0.85280292747283	-0.573569838156558
320.478656	0.852768268615657	-0.573694573389196
320.498656	0.852679950825198	-0.573182322114653
320.518656	0.852634163756531	-0.573346940629158
320.538656	0.852573454124358	-0.573134564043318
320.558656	0.85252271174523	-0.573279187198011
320.578656	0.852462002113058	-0.5732301279361
320.598656	0.852392231341755	-0.573600036123844
320.618656	0.852341488962626	-0.574329972205116
320.638656	0.852276546079517	-0.575613296283276
320.658656	0.852243628660021	-0.576949312611107
320.678656	0.852189113165926	-0.576351715967961
320.698656	0.852151205040893	-0.576496522164754
320.718656	0.852109523800894	-0.576155474941132
320.738656	0.8520542508522	-0.576416461141986
320.758656	0.852011663498288	-0.575866168944101
320.778656	0.851979949511333	-0.57599565531298
320.798656	0.851906278202795	-0.575602839008532
320.818656	0.851878832861852	-0.5745114146761
320.838656	0.851859422202871	-0.574358964482052
320.858656	0.851785135020034	-0.573562850723359
320.878656	0.851784880175496	-0.572317452172439
320.898656	0.851752514919166	-0.572065359430125
320.918656	0.851710833679167	-0.571776570725986
320.938656	0.851678213578298	-0.570963668823405
320.958656	0.851622034515691	-0.570037523548706
320.978656	0.851583708728777	-0.568187230545705
320.998656	0.851552292060449	-0.566085043759197
321.018656	0.851524344109444	-0.565613411914099
321.038656	0.851498909208745	-0.565417517075588
321.058656	0.851464370694826	-0.565791328835066
321.078656	0.851431085166553	-0.565181293287489
321.098656	0.851427220024393	-0.565042877647482
321.118656	0.851378247399	-0.564109287334336
321.138656	0.851353810639408	-0.562572716552803
321.158656	0.85133932697483	-0.561997988234599
321.178656	0.851318712883309	-0.561359768182834
321.198656	0.851284054026136	-0.560582702740041
321.218656	0.851273293923419	-0.559755619053903
321.238656	0.851215203526776	-0.5593166283902
321.258656	0.851185259293557	-0.557469566478178
321.278656	0.8511771325844	-0.556580332040819
321.298656	0.851158104192227	-0.555654743850773
321.318656	0.851153573622662	-0.555937225560822
321.338656	0.851102831243533	-0.555225438501655
321.358656	0.851068441388928	-0.555722779803422
321.378656	0.851061150003534	-0.554437314928534
321.398656	0.851020530615777	-0.553783739236268
321.418656	0.851019468763535	-0.553113848922065
321.438656	0.851000440371362	-0.55231685178628
321.458656	0.850991379232232	-0.551404904211845
321.478656	0.850956600031805	-0.551866842784008
321.498656	0.850949697992233	-0.551267686303837
321.518656	0.850949697992233	-0.551402739540055
321.538656	0.85090725221862	-0.55089874505588
321.558656	0.850875396651365	-0.55047656243195
321.578656	0.850875396651365	-0.550198211106671
321.598656	0.850847307120062	-0.550685214508977
321.618656	0.850841219167209	-0.55127104472845
321.638656	0.850838245980932	-0.551116242841337
321.658656	0.850794582616748	-0.550497285980984
321.678656	0.850792034171368	-0.549687332647877
321.698656	0.85076847520963	-0.549209099349656
321.718656	0.850759414070499	-0.549672653467311
321.738656	0.850740980315581	-0.549035193438176
321.758656	0.850721095362599	-0.548687843199638
321.778656	0.850717732830501	-0.548926943932046
321.798656	0.850713202260935	-0.549222210734847
321.818656	0.850666084337459	-0.549109763197949
321.838656	0.850666084337459	-0.549746869080413
321.858656	0.850657023198328	-0.550006971904178
321.878656	0.850655005679069	-0.550505713875924
321.898656	0.850642978432677	-0.551041175684554
321.918656	0.850628933667025	-0.551562396021987
321.938656	0.85061534195833	-0.551764335228963
321.958656	0.85059189626083	-0.551859338057918
321.978656	0.850587252427026	-0.551025465897383
321.998656	0.850578191287896	-0.550572174074844
322.018656	0.850563112986062	-0.549583340860154
322.038656	0.850555099541144	-0.549518432539906
322.058656	0.850535660566104	-0.549947523013516
322.078656	0.850527448908767	-0.549841175553554
322.098656	0.850495522551363	-0.549675991996043
322.118656	0.850490298238333	-0.548841916897529
322.138656	0.85049596145029	-0.548679630180206
322.158656	0.850485095162348	-0.548284171702841
322.178656	0.85047126984616	-0.54774634626362
322.198656	0.850466739276595	-0.547160874169994
322.218656	0.850444086428769	-0.547616282914209
322.238656	0.850438649745291	-0.547857178255027
322.258656	0.850438649745291	-0.547584131171466
322.278656	0.850424066974504	-0.547342153494754
322.298656	0.850414297933879	-0.547005925053367
322.318656	0.850411466327901	-0.545788671214877
322.338656	0.850400791173363	-0.545698789585537
322.358656	0.850387907366162	-0.545170685273485
322.378656	0.85038691630407	-0.544212511610507
322.398656	0.850383376796597	-0.543439835198932
322.418656	0.850383376796597	-0.542298297122927
322.438656	0.850383376796597	-0.541852720922813
322.458656	0.850352115866598	-0.541370679553078
322.478656	0.850332634417468	-0.540506712883838
322.498656	0.850332634417468	-0.540006220074613
322.518656	0.850332634417468	-0.539275842304792
322.538656	0.850326008459479	-0.537546914172288
322.558656	0.850295483747035	-0.536961645016642
322.578656	0.850295483747035	-0.536721537552688
322.598656	0.850295483747035	-0.536862483948683
322.618656	0.850295483747035	-0.53657765054557
322.638656	0.850295483747035	-0.535899630774632
322.658656	0.850294577633122	-0.535912077637417
322.678656	0.850294577633122	-0.535549013632531
322.698656	0.850294577633122	-0.534446897253969
322.718656	0.850258333076601	-0.533467717520454
322.738656	0.850252896393123	-0.533038237087585
322.758656	0.850252896393123	-0.531844364887752
322.778656	0.850248932144753	-0.532008283067265
322.798656	0.850248365823558	-0.53146661374395
322.818656	0.850248365823558	-0.53011694884216
322.838656	0.850248365823558	-0.528556729817173
322.858656	0.850248365823558	-0.527789894836088
322.878656	0.850248365823558	-0.526416581690844
322.898656	0.850248365823558	-0.525581300901973
322.918656	0.850246581911792	-0.524976581533641
322.938656	0.850215745722689	-0.524503143142601
322.958656	0.850215745722689	-0.523391154428175
322.978656	0.850215745722689	-0.522405854721847
322.998656	0.850215745722689	-0.521250548696598
323.018656	0.850176471347772	-0.520175661819959
323.038656	0.850174064482691	-0.51924006600207
323.058656	0.850171657617609	-0.518736075497072
323.078656	0.850178595052256	-0.517828544808086
323.098656	0.850169533913125	-0.516855644214428
323.118656	0.850169533913125	-0.515576096374375
323.138656	0.850166065195802	-0.51501381889813
323.158656	0.85016500334356	-0.513338864309999
323.178656	0.85016500334356	-0.512831805860243
323.198656	0.85016500334356	-0.511775004338898
323.218656	0.85016500334356	-0.510954335084605
323.238656	0.85016500334356	-0.509726974138861
323.258656	0.85016500334356	-0.508365292125304
323.278656	0.85016500334356	-0.506893880352114
323.298656	0.85016500334356	-0.506236926339352
323.318656	0.85016500334356	-0.506263956882477
323.338656	0.850162313317881	-0.505973425299214
323.358656	0.850150505520952	-0.505431159099483
323.378656	0.85014562100064	-0.503772320174486
323.398656	0.850132383242692	-0.50348255259303
323.418656	0.850131816921496	-0.503088840973963
323.438656	0.850127852673127	-0.502388263253818
323.458656	0.850127852673127	-0.502262294476594
323.478656	0.850127852673127	-0.501287503774297
323.498656	0.850127852673127	-0.50047189603198
323.518656	0.850120037440627	-0.499771218832432
323.538656	0.850113354850518	-0.49910701476085
323.558656	0.850113354850518	-0.497882451175896
323.578656	0.850113354850518	-0.497575517428823
323.598656	0.850113354850518	-0.49724923692764
323.618656	0.850113354850518	-0.496756778074928
323.638656	0.850109567577523	-0.496967220781192
323.658656	0.850102311587204	-0.496218109050376
323.678656	0.850088316374656	-0.495249295070555
323.698656	0.85008073474965	-0.494833029481456
323.718656	0.85008073474965	-0.493972321757426
323.738656	0.85008073474965	-0.493769419589834
323.758656	0.85008073474965	-0.493904512617816
323.778656	0.85008073474965	-0.494319262140826
323.798656	0.850090702002693	-0.494062159615828
323.818656	0.850090702002693	-0.493547254230836
323.838656	0.850090702002693	-0.492957484627042
323.858656	0.850090702002693	-0.492998764599714
323.878656	0.850090702002693	-0.492821949910517
323.898656	0.850090702002693	-0.492323227834653
323.918656	0.850090702002693	-0.491419445529533
323.938656	0.850090702002693	-0.490502444401474
323.958656	0.850090702002693	-0.489765851158612
323.978656	0.850090702002693	-0.489655333522115
323.998656	0.850090702002693	-0.488738467686041
324.018656	0.850090702002693	-0.488347067968282
324.038656	0.850090702002693	-0.487882415598026
324.058656	0.850090702002693	-0.487310293640155
324.078656	0.850090702002693	-0.487137223355652
324.098656	0.850090702002693	-0.486405651833004
324.118656	0.850090702002693	-0.486657084032088
324.138656	0.850090702002693	-0.485932862047667
324.158656	0.850090702002693	-0.485149708465468
324.178656	0.850090702002693	-0.485356900184874
324.198656	0.850043584079216	-0.485274455635635
324.218656	0.850043584079216	-0.485153230036301
324.238656	0.850043584079216	-0.484424873687929
324.258656	0.850043584079216	-0.483744816578838
324.278656	0.850043584079216	-0.484028973522017
324.298656	0.850043584079216	-0.483842457601533
324.318656	0.850043584079216	-0.483976054459304
324.338656	0.850043584079216	-0.483258521469875
324.358656	0.850043584079216	-0.482491535280101
324.378656	0.850043584079216	-0.482519110970346
324.398656	0.850034522940086	-0.481447761581248
324.418656	0.850034522940086	-0.481206953782302
324.438656	0.850034522940086	-0.481072354172159
324.458656	0.850034522940086	-0.480948944005157
324.478656	0.850034522940086	-0.480884668373906
324.498656	0.850034522940086	-0.480316382341777
324.518656	0.850034522940086	-0.480339139249791
324.538656	0.850034522940086	-0.480286538521165
324.558656	0.850034522940086	-0.479946084194778
324.578656	0.850034522940086	-0.479423622354408
324.598656	0.850010963978348	-0.479166392495773
324.618656	0.850010963978348	-0.478617242321422
324.638656	0.850010963978348	-0.478575226201175
324.658656	0.850010963978348	-0.477946329358968
324.678656	0.850010963978348	-0.476866607783392
324.698656	0.850010963978348	-0.47673192461055
324.718656	0.850010963978348	-0.476574977947529
324.738656	0.850010963978348	-0.47606371748783
324.758656	0.850010963978348	-0.476333254938087
324.778656	0.850010963978348	-0.475931218882656
324.798656	0.850010963978348	-0.475109538917638
324.818656	0.850010963978348	-0.474828087814191
324.838656	0.850010963978348	-0.474293923216966
324.858656	0.850010963978348	-0.474068996309764
324.878656	0.850010963978348	-0.473410394918106
324.898656	0.850010963978348	-0.472750607731976
324.918656	0.850010963978348	-0.472234369322998
324.938656	0.850010963978348	-0.472798875137848
324.958656	0.850010963978348	-0.473194393302855
324.978656	0.850010963978348	-0.472767503313619
324.998656	0.850006433408782	-0.471946782330034
325.018656	0.850006433408782	-0.471283827719742
325.038656	0.850006433408782	-0.470364383377568
325.058656	0.850006433408782	-0.469992537331071
325.078656	0.850006433408782	-0.469769914366821
325.098656	0.850006433408782	-0.469321966577759
325.118656	0.850006433408782	-0.469712092959176
325.138656	0.850006433408782	-0.46912974849795
325.158656	0.850006433408782	-0.469665293869276
325.178656	0.850006433408782	-0.469769894470941
325.198656	0.850006433408782	-0.469605542561233
325.218656	0.850006433408782	-0.470040470486153
325.238656	0.850006433408782	-0.469437159746152
325.258656	0.850006433408782	-0.469136759806207
325.278656	0.850006433408782	-0.469304669099331
325.298656	0.850006433408782	-0.47018633116461
325.318656	0.850006433408782	-0.470393212508281
325.338656	0.850006433408782	-0.469461237740623
325.358656	0.850006433408782	-0.469359780688065
325.378656	0.850006433408782	-0.469410877288133
325.398656	0.850006433408782	-0.46966893879457
325.418656	0.850006433408782	-0.469859139432104
325.438656	0.850006433408782	-0.469806510849246
325.458656	0.850006433408782	-0.469261658185062
325.478656	0.850006433408782	-0.469138558393795
325.498656	0.850006433408782	-0.468788756982792
325.518656	0.850006433408782	-0.468845253324803
325.538656	0.850006433408782	-0.46812472799496
325.558656	0.850006433408782	-0.466814047081244
325.578656	0.850006433408782	-0.466576844415826
325.598656	0.850006433408782	-0.465798179344251
325.618656	0.850006433408782	-0.465681681006104
325.638656	0.850006433408782	-0.465526572722433
325.658656	0.850006433408782	-0.464920838664199
325.678656	0.850006433408782	-0.46448514673747
325.698656	0.850006433408782	-0.463532352920553
325.718656	0.850006433408782	-0.463318591581438
325.738656	0.850006433408782	-0.462907502900422
325.758656	0.850006433408782	-0.463116409644717
325.778656	0.850006433408782	-0.462054478965405
325.798656	0.850005619322064	-0.461368289945972
325.818656	0.850001902839217	-0.461444821439553
325.838656	0.850001902839217	-0.461631389089326
325.858656	0.850001902839217	-0.461956320649816
325.878656	0.850001902839217	-0.462001273402014
325.898656	0.850001902839217	-0.461456185966442
325.918656	0.850001902839217	-0.460986870001821
325.938656	0.850001902839217	-0.460323211077364
325.958656	0.850001902839217	-0.459984002233093
325.978656	0.850001902839217	-0.459165422046238
325.998656	0.850001867444143	-0.457982512476509
326.018656	0.849997372269652	-0.457467237028145
326.038656	0.849997372269652	-0.456502469870395
326.058656	0.849997372269652	-0.456844846138829
326.078656	0.849997372269652	-0.456703629158861
326.098656	0.849997372269652	-0.456221189871522
326.118656	0.849997372269652	-0.455926925821094
326.138656	0.849997372269652	-0.455368683229398
326.158656	0.849997372269652	-0.455627787279965
326.178656	0.849997372269652	-0.455079787087504
326.198656	0.849997372269652	-0.454859893838043
326.218656	0.850001902839217	-0.455523202595006
326.238656	0.850001902839217	-0.455557960698081
326.258656	0.850001902839217	-0.455830299488299
326.278656	0.850001902839217	-0.456434358313403
326.298656	0.850001902839217	-0.456566860897751
326.318656	0.850001902839217	-0.456578249299698
326.338656	0.850001902839217	-0.455998793720308
326.358656	0.850001902839217	-0.455595436578421
326.378656	0.850001902839217	-0.455794104902658
326.398656	0.850001902839217	-0.455392164347455
326.418656	0.850007339522695	-0.454640470131362
326.438656	0.850007339522695	-0.453956195095624
326.458656	0.850007339522695	-0.453039751052217
326.478656	0.850007339522695	-0.452126585849897
326.498656	0.850007339522695	-0.451786907462847
326.518656	0.850007339522695	-0.451623052950148
326.538656	0.850007339522695	-0.45163901740459
326.558656	0.850007339522695	-0.451804268608092
326.578656	0.850007339522695	-0.451567535485456
326.598656	0.850007339522695	-0.451703591474045
326.618656	0.850001902839217	-0.452020477140499
326.638656	0.850001902839217	-0.451968664288739
326.658656	0.850001902839217	-0.451454821343759
326.678656	0.850001902839217	-0.450813593034877
326.698656	0.850001902839217	-0.450829557489318
326.718656	0.850001902839217	-0.451231410502646
326.738656	0.850001902839217	-0.450865584949562
326.758656	0.850001902839217	-0.450086466251913
326.778656	0.850001902839217	-0.450103341937676
326.798656	0.850001902839217	-0.450216211267239
326.818656	0.849997372269652	-0.450261816604312
326.838656	0.849997372269652	-0.449585062211368
326.858656	0.849997372269652	-0.449540399939025
326.878656	0.849997372269652	-0.449516202569271
326.898656	0.849997372269652	-0.448674173097769
326.918656	0.849997372269652	-0.44795288376612
326.938656	0.849997372269652	-0.447892766373874
326.958656	0.849997372269652	-0.448022471597438
326.978656	0.849997372269652	-0.447345239703366
326.998656	0.849997372269652	-0.447294242582699
327.018656	0.85000280895313	-0.447424210431885
327.038656	0.85000280895313	-0.447589851594643
327.058656	0.85000280895313	-0.447080910994599
327.078656	0.85000280895313	-0.446446749702437
327.098656	0.85000280895313	-0.446364126090273
327.118656	0.85000280895313	-0.446377643351423
327.138656	0.85000280895313	-0.445542282979034
327.158656	0.85000280895313	-0.445109392392266
327.178656	0.85000280895313	-0.444354849086099
327.198656	0.85000280895313	-0.444077635805182
327.218656	0.85000280895313	-0.443581058505224
327.238656	0.85000280895313	-0.442954895356985
327.258656	0.85000280895313	-0.442762494235075
327.278656	0.85000280895313	-0.443040646601549
327.298656	0.85000280895313	-0.442848340979865
327.318656	0.85000280895313	-0.441754282432868
327.338656	0.85000280895313	-0.44119382344009
327.358656	0.85000280895313	-0.440335654430402
327.378656	0.85000280895313	-0.439830820340074
327.398656	0.85000280895313	-0.439294164778619
327.418656	0.85000280895313	-0.437885966196665
327.438656	0.85000280895313	-0.437005414321513
327.458656	0.85000280895313	-0.436115575049387
327.478656	0.85000280895313	-0.435780635861051
327.498656	0.85000280895313	-0.435065048688725
327.518656	0.85000280895313	-0.435256156578407
327.538656	0.85000280895313	-0.434960133732151
327.558656	0.85000280895313	-0.434543935789046
327.578656	0.85000280895313	-0.434011235528618
327.598656	0.85000280895313	-0.433510432343663
327.618656	0.85000280895313	-0.43267780566524
327.638656	0.85000280895313	-0.432626207688987
327.658656	0.85000280895313	-0.43238940294118
327.678656	0.85000280895313	-0.432242658885634
327.698656	0.85000280895313	-0.43189531660545
327.718656	0.85000280895313	-0.431746586941041
327.738656	0.85000280895313	-0.431876455310822
327.758656	0.85000280895313	-0.431928968497575
327.778656	0.85000280895313	-0.431628839141601
327.798656	0.85000280895313	-0.432646748195921
327.818656	0.85000280895313	-0.433026946533014
327.838656	0.85000280895313	-0.432739299852409
327.858656	0.85000280895313	-0.432990393821525
327.878656	0.85000280895313	-0.433181390294278
327.898656	0.85000280895313	-0.433148040819536
327.918656	0.85000280895313	-0.432952778670024
327.938656	0.85000280895313	-0.433811839015157
327.958656	0.85000280895313	-0.434538277400658
327.978656	0.85000280895313	-0.434553883729251
327.998656	0.85000280895313	-0.434947471993858
328.018656	0.849998278383565	-0.435444240294267
328.038656	0.849998278383565	-0.436098508363172
328.058656	0.849998278383565	-0.436211019566887
328.078656	0.849998278383565	-0.43638910759243
328.098656	0.849998278383565	-0.4365893675871
328.118656	0.849998278383565	-0.436275080322632
328.138656	0.849998278383565	-0.43666921373436
328.158656	0.849998278383565	-0.436182990250566
328.178656	0.849998278383565	-0.435964501650263
328.198656	0.849998278383565	-0.436219156981974
328.218656	0.85000280895313	-0.436500990086323
328.238656	0.85000280895313	-0.437194460997986
328.258656	0.85000280895313	-0.437607718329965
328.278656	0.85000280895313	-0.437355916067505
328.298656	0.85000280895313	-0.437826198971915
328.318656	0.85000280895313	-0.438193270007113
328.338656	0.85000280895313	-0.437988334480546
328.358656	0.85000280895313	-0.437936354503387
328.378656	0.85000280895313	-0.438039721560467
328.398656	0.85000280895313	-0.437588152721172
328.418656	0.85000280895313	-0.437112111948972
328.438656	0.85000280895313	-0.437052257182349
328.458656	0.85000280895313	-0.437053936394657
328.478656	0.85000280895313	-0.436190156746688
328.498656	0.85000280895313	-0.436615797274636
328.518656	0.85000280895313	-0.436841404620948
328.538656	0.85000280895313	-0.436496469742294
328.558656	0.85000280895313	-0.435946404357445
328.578656	0.85000280895313	-0.435851071256876
328.598656	0.85000280895313	-0.435944339165057
328.618656	0.85000280895313	-0.435522431104276
328.638656	0.85000280895313	-0.435640521112858
328.658656	0.85000280895313	-0.435326520349062
328.678656	0.85000280895313	-0.436113800336854
328.698656	0.85000280895313	-0.435792983244433
328.718656	0.85000280895313	-0.435295737442893
328.738656	0.85000280895313	-0.434784206399222
328.758656	0.85000280895313	-0.434451002131656
328.778656	0.85000280895313	-0.434136102074066
328.798656	0.85000280895313	-0.433932614967591
328.818656	0.85000280895313	-0.434136587533548
328.838656	0.85000280895313	-0.433965964442335
328.858656	0.85000280895313	-0.433503938328297
328.878656	0.85000280895313	-0.433649667693942
328.898656	0.85000280895313	-0.433546905471628
328.918656	0.85000280895313	-0.433005104835501
328.938656	0.85000280895313	-0.432532525946492
328.958656	0.85000280895313	-0.432404686956511
328.978656	0.85000280895313	-0.432062625042986
328.998656	0.85000280895313	-0.43136474122505
329.018656	0.85000280895313	-0.431263598527402
329.038656	0.85000280895313	-0.430732840104899
329.058656	0.85000280895313	-0.429914952294687
329.078656	0.85000280895313	-0.430023898156633
329.098656	0.85000280895313	-0.429903611642853
329.118656	0.85000280895313	-0.429263429857279
329.138656	0.85000280895313	-0.428907902411893
329.158656	0.85000280895313	-0.42876973745998
329.178656	0.85000280895313	-0.428164329694185
329.198656	0.85000280895313	-0.42741069761934
329.218656	0.85000280895313	-0.427011737467022
329.238656	0.85000280895313	-0.425909712609509
329.258656	0.85000280895313	-0.425596073950737
329.278656	0.85000280895313	-0.425341247514455
329.298656	0.85000280895313	-0.424926848158942
329.318656	0.85000280895313	-0.424576947268536
329.338656	0.85000280895313	-0.424720336878645
329.358656	0.85000280895313	-0.424106353988393
329.378656	0.85000280895313	-0.423705073976419
329.398656	0.85000280895313	-0.4234720812793
329.418656	0.85000280895313	-0.423272967287341
329.438656	0.850007339522695	-0.422475516525482
329.458656	0.850007339522695	-0.421469811604205
329.478656	0.850007339522695	-0.421135139020667
329.498656	0.850007339522695	-0.420865183756921
329.518656	0.850007339522695	-0.41961460829792
329.538656	0.850007339522695	-0.419497071394816
329.558656	0.850007339522695	-0.418887123389108
329.578656	0.850007339522695	-0.418523056631854
329.598656	0.850007339522695	-0.418659001203512
329.618656	0.850007339522695	-0.418061997457602
329.638656	0.85000280895313	-0.417791465213327
329.658656	0.85000280895313	-0.418211168810558
329.678656	0.85000280895313	-0.418105843998848
329.698656	0.85000280895313	-0.418000224728108
329.718656	0.85000280895313	-0.41812388956238
329.738656	0.85000280895313	-0.418172077384731
329.758656	0.85000280895313	-0.41780696012499
329.778656	0.85000280895313	-0.417652977948151
329.798656	0.85000280895313	-0.418011370400313
329.818656	0.85000280895313	-0.417962549888963
329.838656	0.85000280895313	-0.418009750875647
329.858656	0.85000280895313	-0.418239882545165
329.878656	0.85000280895313	-0.417691647581313
329.898656	0.85000280895313	-0.417194712155508
329.918656	0.85000280895313	-0.416715683022071
329.938656	0.85000280895313	-0.417086168190347
329.958656	0.85000280895313	-0.416924776787645
329.978656	0.85000280895313	-0.417124662739763
329.998656	0.85000280895313	-0.417440505862084
330.018656	0.85000280895313	-0.417196160575602
330.038656	0.85000280895313	-0.417123568466341
330.058656	0.85000280895313	-0.417253046876868
330.078656	0.85000280895313	-0.41781919609144
330.098656	0.85000280895313	-0.417914919151265
330.118656	0.85000280895313	-0.41839572697641
330.138656	0.85000280895313	-0.418883745068616
330.158656	0.85000280895313	-0.419310718620549
330.178656	0.85000280895313	-0.420318277837882
330.198656	0.85000280895313	-0.420525509349047
330.218656	0.85000280895313	-0.420767471109056
330.238656	0.850007339522695	-0.421420362383036
330.258656	0.850007339522695	-0.421094774258492
330.278656	0.850007339522695	-0.420040805910519
330.298656	0.850007339522695	-0.419543333295941
330.318656	0.850007339522695	-0.418957105158861
330.338656	0.850007339522695	-0.417770522809607
330.358656	0.850007339522695	-0.417936144076486
330.378656	0.850007339522695	-0.418258059421507
330.398656	0.850007339522695	-0.417855943782557
330.418656	0.850007339522695	-0.417865991202163
330.438656	0.85000280895313	-0.417550522122394
330.458656	0.85000280895313	-0.417761744747171
330.478656	0.85000280895313	-0.417078579901559
330.498656	0.85000280895313	-0.417059268960034
330.518656	0.85000280895313	-0.41714564891442
330.538656	0.85000280895313	-0.417375080248946
330.558656	0.85000280895313	-0.417458993114159
330.578656	0.85000280895313	-0.417190128144662
330.598656	0.85000280895313	-0.416724095000309
330.618656	0.85000280895313	-0.416475070202755
330.638656	0.85000280895313	-0.416721695557131
330.658656	0.85000280895313	-0.417192459941846
330.678656	0.85000280895313	-0.417309197030559
330.698656	0.85000280895313	-0.416737186489618
330.718656	0.85000280895313	-0.417026162215034
330.738656	0.85000280895313	-0.417077891504099
330.758656	0.85000280895313	-0.416437049175292
330.778656	0.85000280895313	-0.415852058561974
330.798656	0.85000280895313	-0.414998258687621
330.818656	0.85000280895313	-0.414364252583324
330.838656	0.85000280895313	-0.413628224383468
330.858656	0.85000280895313	-0.413190228513784
330.878656	0.85000280895313	-0.413077450705274
330.898656	0.85000280895313	-0.412665566189043
330.918656	0.85000280895313	-0.412915374884283
330.938656	0.85000280895313	-0.412569747628991
330.958656	0.85000280895313	-0.41272598599867
330.978656	0.85000280895313	-0.412086444860443
330.998656	0.85000280895313	-0.411623897474338
331.018656	0.85000280895313	-0.41134319047682
331.038656	0.85000280895313	-0.41081841275597
331.058656	0.85000280895313	-0.410623580357476
331.078656	0.85000280895313	-0.410540304160435
331.098656	0.85000280895313	-0.409931808553998
331.118656	0.85000280895313	-0.40951047747375
331.138656	0.85000280895313	-0.408964749390826
331.158656	0.85000280895313	-0.408479850972671
331.178656	0.85000280895313	-0.407885684379306
331.198656	0.85000280895313	-0.408137872621844
331.218656	0.85000280895313	-0.407780920631424
331.238656	0.850003715067043	-0.406980159195067
331.258656	0.850003715067043	-0.406985308248914
331.278656	0.850003715067043	-0.406444207947779
331.298656	0.850003715067043	-0.406446909808339
331.318656	0.850003715067043	-0.405638106457118
331.338656	0.850003715067043	-0.405461745393995
331.358656	0.850003715067043	-0.405125031493126
331.378656	0.850003715067043	-0.405208733462008
331.398656	0.850003715067043	-0.405125278202043
331.418656	0.850003715067043	-0.405128019854365
331.438656	0.850003715067043	-0.404981641883017
331.458656	0.850003715067043	-0.405002285848531
331.478656	0.850003715067043	-0.404585367674555
331.498656	0.850003715067043	-0.404759388982142
331.518656	0.850003715067043	-0.404866882444817
331.538656	0.850003715067043	-0.404460361857943
331.558656	0.850003715067043	-0.404761390507711
331.578656	0.850003715067043	-0.405100611289512
331.598656	0.850003715067043	-0.404607185497009
331.618656	0.850003715067043	-0.403828842738698
331.638656	0.850003715067043	-0.40413113676646
331.658656	0.850003715067043	-0.404266496399236
331.678656	0.850003715067043	-0.404127682841621
331.698656	0.850003715067043	-0.404356171111419
331.718656	0.850003715067043	-0.404706772336811
331.738656	0.850003715067043	-0.404648990720927
331.758656	0.850003715067043	-0.405134374598566
331.778656	0.850003715067043	-0.405174775173325
331.798656	0.850003715067043	-0.404354993275297
331.818656	0.850003715067043	-0.403687271612057
331.838656	0.850000140164496	-0.403811481593453
331.858656	0.849999184497478	-0.403448242504822
331.878656	0.849999184497478	-0.403159879572522
331.898656	0.849999184497478	-0.401999878119497
331.918656	0.849999184497478	-0.401302579240442
331.938656	0.849999184497478	-0.401091344678138
331.958656	0.849999184497478	-0.400402827840697
331.978656	0.849999184497478	-0.399635149274284
331.998656	0.849999184497478	-0.398831805352649
332.018656	0.849999184497478	-0.398179638288715
332.038656	0.849999184497478	-0.398063577659937
332.058656	0.849999184497478	-0.39860268041468
332.078656	0.849999184497478	-0.399078530186427
332.098656	0.849999184497478	-0.399287958202791
332.118656	0.849999184497478	-0.399262260683654
332.138656	0.849999184497478	-0.399328482132009
332.158656	0.849999184497478	-0.399272033540113
332.178656	0.849999184497478	-0.399431447292303
332.198656	0.849999184497478	-0.399712281623454
332.218656	0.849999184497478	-0.400028594288552
332.238656	0.849997166978219	-0.399865117797582
332.258656	0.849994653927913	-0.399278527555477
332.278656	0.849994653927913	-0.399112763038261
332.298656	0.849994653927913	-0.399598254353653
332.318656	0.849994653927913	-0.39960934829657
332.338656	0.849994653927913	-0.398719731858304
332.358656	0.849994653927913	-0.398130535255865
332.378656	0.849994653927913	-0.397885664718142
332.398656	0.849994653927913	-0.397552098345552
332.418656	0.849994653927913	-0.397917991544629
332.438656	0.849997131583144	-0.398246981864724
332.458656	0.850003715067043	-0.398697734972923
332.478656	0.850003715067043	-0.399087359978152
332.498656	0.850003715067043	-0.399449059125638
332.518656	0.850003715067043	-0.40014586458686
332.538656	0.850003715067043	-0.400305513110439
332.558656	0.850003715067043	-0.400501157260855
332.578656	0.850003715067043	-0.400605168944459
332.598656	0.850003715067043	-0.401585677722787
332.618656	0.850003715067043	-0.402085048404352
332.638656	0.850002794795101	-0.402295483152265
332.658656	0.849994653927913	-0.402415312060794
332.678656	0.849994653927913	-0.40244472613039
332.698656	0.849994653927913	-0.401628636907765
332.718656	0.849994653927913	-0.401019811029718
332.738656	0.849994653927913	-0.400365511127402
332.758656	0.849994653927913	-0.400766950306418
332.778656	0.849994653927913	-0.40046222898125
332.798656	0.849994653927913	-0.399123053187606
332.818656	0.849994653927913	-0.398684611650205
332.838656	0.849994653927913	-0.398899196678772
332.858656	0.849999184497478	-0.399729105579928
332.878656	0.849999184497478	-0.400387810430165
332.898656	0.849999184497478	-0.400060268530163
332.918656	0.849999184497478	-0.399980028444473
332.938656	0.849999184497478	-0.400569332484665
332.958656	0.849999184497478	-0.40084327090367
332.978656	0.849999184497478	-0.401168572527535
332.998656	0.849999184497478	-0.401622333892852
333.018656	0.849999184497478	-0.401733241488605
333.038656	0.849999184497478	-0.401360512065019
333.058656	0.849999184497478	-0.401418233993261
333.078656	0.849999184497478	-0.400710426110176
333.098656	0.849999184497478	-0.401075563265798
333.118656	0.849999184497478	-0.401256997778425
333.138656	0.849999184497478	-0.401418990036717
333.158656	0.849999184497478	-0.40153723125399
333.178656	0.849999184497478	-0.401047263365503
333.198656	0.849999184497478	-0.401018012442126
333.218656	0.849999184497478	-0.401336199299159
333.238656	0.849999184497478	-0.401714543340196
333.258656	0.849994653927913	-0.401503436111526
333.278656	0.849994653927913	-0.401279758665613
333.298656	0.849994653927913	-0.401360599606894
333.318656	0.849994653927913	-0.40211010527614
333.338656	0.849994653927913	-0.402131095429971
333.358656	0.849994653927913	-0.402079015973412
333.378656	0.849994653927913	-0.401440342295572
333.398656	0.849994653927913	-0.401377634459699
333.418656	0.849994653927913	-0.401202498982809
333.438656	0.849994653927913	-0.400645521769105
333.458656	0.849999184497478	-0.399960813003175
333.478656	0.849999184497478	-0.399035053708556
333.498656	0.849999184497478	-0.398655046371918
333.518656	0.849999184497478	-0.397786113690927
333.538656	0.849999184497478	-0.397576801070668
333.558656	0.849999184497478	-0.396660392839846
333.578656	0.849999184497478	-0.396141082506931
333.598656	0.849999184497478	-0.396172589623146
333.618656	0.849999184497478	-0.395972230149074
333.638656	0.849999184497478	-0.395395257575558
333.658656	0.849994653927913	-0.395163144276353
333.678656	0.849994653927913	-0.394990686784966
333.698656	0.849994653927913	-0.394501924586832
333.718656	0.849994653927913	-0.393589499511267
333.738656	0.849994653927913	-0.393024257548844
333.758656	0.849994653927913	-0.391783769301206
333.778656	0.849994653927913	-0.392034731957512
333.798656	0.849994653927913	-0.391334969968464
333.818656	0.849994653927913	-0.391031008665923
333.838656	0.849994653927913	-0.390071223436631
333.858656	0.849994653927913	-0.390106868895972
333.878656	0.849994653927913	-0.389688307322276
333.898656	0.849994653927913	-0.389661646842527
333.918656	0.849994653927913	-0.390031742051547
333.938656	0.849994653927913	-0.389909135678113
333.958656	0.849994653927913	-0.390137814948361
333.978656	0.849994653927913	-0.390427479071238
333.998656	0.849994653927913	-0.390578369428262
334.018656	0.849994653927913	-0.390535704702311
334.038656	0.849994653927913	-0.390916965479419
334.058656	0.849994653927913	-0.391299889552126
334.078656	0.849994653927913	-0.391566068577769
334.098656	0.849994653927913	-0.391246664092856
334.118656	0.849994653927913	-0.391477890035795
334.138656	0.849994653927913	-0.392046780902688
334.158656	0.849994653927913	-0.391914572777369
334.178656	0.849994653927913	-0.391975625275993
334.198656	0.849994653927913	-0.391976950341628
334.218656	0.849994653927913	-0.391979644243835
334.238656	0.849994653927913	-0.391620515644098
334.258656	0.849999184497478	-0.392087710707867
334.278656	0.849999184497478	-0.392149889313321
334.298656	0.849999184497478	-0.391805547331902
334.318656	0.849999184497478	-0.392040294845675
334.338656	0.849999184497478	-0.391916017218287
334.358656	0.849999184497478	-0.392188097362059
334.378656	0.849999184497478	-0.392129133930878
334.398656	0.849999184497478	-0.39240978521993
334.418656	0.849999184497478	-0.392619997133982
334.438656	0.849999184497478	-0.39204916442916
334.458656	0.849999184497478	-0.3918680681465
334.478656	0.849999184497478	-0.39195920719548
334.498656	0.849999184497478	-0.391776483429801
334.518656	0.849999184497478	-0.391397236115793
334.538656	0.849999184497478	-0.390816960826131
334.558656	0.849999184497478	-0.39031213867333
334.578656	0.849999184497478	-0.390636537024227
334.598656	0.849999184497478	-0.390471238070609
334.618656	0.849999184497478	-0.391735068165141
334.638656	0.849999184497478	-0.391359171317394
334.658656	0.850003715067043	-0.391573426074344
334.678656	0.850003715067043	-0.391861820840052
334.698656	0.850003715067043	-0.392253729892353
334.718656	0.850003715067043	-0.392517684558565
334.738656	0.850003715067043	-0.391850114104019
334.758656	0.850003715067043	-0.391804405308367
334.778656	0.850003715067043	-0.3914314729468
334.798656	0.850003715067043	-0.39091792844003
334.818656	0.850003715067043	-0.391189586791137
334.838656	0.850003715067043	-0.391252402064766
334.858656	0.850003715067043	-0.391098686492724
334.878656	0.850003715067043	-0.391466955259922
334.898656	0.850003715067043	-0.391860730545805
334.918656	0.850003715067043	-0.391541608582394
334.938656	0.850003715067043	-0.391062046239362
334.958656	0.850003715067043	-0.390856768503651
334.978656	0.850003715067043	-0.391378645405138
334.998656	0.850003715067043	-0.391135294912678
335.018656	0.850003715067043	-0.390797876697641
335.038656	0.850003715067043	-0.390776524438785
335.058656	0.850003715067043	-0.390753349717286
335.078656	0.850003715067043	-0.390413209745809
335.098656	0.850003715067043	-0.390586232280201
335.118656	0.850003715067043	-0.390289449411313
335.138656	0.850003715067043	-0.390265065020282
335.158656	0.850003715067043	-0.390453972425591
335.178656	0.850003715067043	-0.390468353167951
335.198656	0.850003715067043	-0.389660958445065
335.218656	0.850003715067043	-0.388140598826894
335.238656	0.850003715067043	-0.387415210943874
335.258656	0.849994653927913	-0.387075548473529
335.278656	0.849994653927913	-0.386972949397433
335.298656	0.849994653927913	-0.386214781061857
335.318656	0.849994653927913	-0.386222178350193
335.338656	0.849994653927913	-0.385984362891661
335.358656	0.849994653927913	-0.38659851290731
335.378656	0.849994653927913	-0.386559377710544
335.398656	0.849994653927913	-0.38707815881304
335.418656	0.849994653927913	-0.387109196386477
335.438656	0.849994653927913	-0.387237711836393
335.458656	0.849999184497478	-0.387562504125722
335.478656	0.849999184497478	-0.387197951908982
335.498656	0.849999184497478	-0.386577721712283
335.518656	0.849999184497478	-0.386276880083792
335.538656	0.849999184497478	-0.386500589363111
335.558656	0.849999184497478	-0.386591959204301
335.578656	0.849999184497478	-0.38634217040494
335.598656	0.849999184497478	-0.386123045136466
335.618656	0.849999184497478	-0.385648846722794
335.638656	0.849999184497478	-0.386137708400328
335.658656	0.84998468667487	-0.386807909090265
335.678656	0.84998468667487	-0.386816285255917
335.698656	0.84998468667487	-0.386784089742239
335.718656	0.84998468667487	-0.387282167191579
335.738656	0.84998468667487	-0.387015064997087
335.758656	0.84998468667487	-0.386605870403885
335.778656	0.84998468667487	-0.386101454127047
335.798656	0.84998468667487	-0.386089178368834
335.818656	0.84998468667487	-0.386536449697961
335.838656	0.84998468667487	-0.387078505001357
335.858656	0.849999184497478	-0.386998885667136
335.878656	0.849999184497478	-0.387026377794686
335.898656	0.849999184497478	-0.387101142534086
335.918656	0.849999184497478	-0.386452783541664
335.938656	0.849999184497478	-0.387061756649229
335.958656	0.849999184497478	-0.387590505587809
335.978656	0.849999184497478	-0.387256394068097
335.998656	0.849999184497478	-0.387670351735067
336.018656	0.849999184497478	-0.387590079815968
336.038656	0.849999184497478	-0.387675504768093
336.058656	0.849999184497478	-0.387209917291461
336.078656	0.849999184497478	-0.387228945711484
336.098656	0.849999184497478	-0.387586984016977
336.118656	0.849999184497478	-0.387340987372421
336.138656	0.849999184497478	-0.386534746610598
336.158656	0.849999184497478	-0.386551920734568
336.178656	0.849999184497478	-0.38658852915452
336.198656	0.849999184497478	-0.386307364551752
336.218656	0.849999184497478	-0.386079162782636
336.238656	0.849999184497478	-0.385677711666091
336.258656	0.849995149458959	-0.3854539307616
336.278656	0.849994653927913	-0.385331817806001
336.298656	0.849994653927913	-0.385178882152472
336.318656	0.849994653927913	-0.384475519009066
336.338656	0.849994653927913	-0.382902427349458
336.358656	0.849994653927913	-0.382923166815195
336.378656	0.849994653927913	-0.382869909522517
336.398656	0.849994653927913	-0.382587929188653
336.418656	0.849994653927913	-0.382301070384913
336.438656	0.849994653927913	-0.382185837424759
336.458656	0.849994653927913	-0.382300935092926
336.478656	0.849994653927913	-0.382011390345331
336.498656	0.849994653927913	-0.381770765588486
336.518656	0.849994653927913	-0.381485001058169
336.538656	0.849994653927913	-0.381115061037015
336.558656	0.849994653927913	-0.380381953552401
336.578656	0.849994653927913	-0.379951908076532
336.598656	0.849994653927913	-0.379915359344219
336.618656	0.849994653927913	-0.378545006705979
336.638656	0.849994653927913	-0.378513917403253
336.658656	0.849996636052098	-0.377942352530033
336.678656	0.849998278383565	-0.378250714801319
336.698656	0.849998278383565	-0.37785105431401
336.718656	0.849998278383565	-0.377524419666156
336.738656	0.849998278383565	-0.377389223179599
336.758656	0.849998278383565	-0.377727019416364
336.778656	0.849998278383565	-0.377451115284376
336.798656	0.849998278383565	-0.377208393501737
336.818656	0.849998278383565	-0.377242264248545
336.838656	0.849998278383565	-0.377203586657029
336.858656	0.849998278383565	-0.376782279451836
336.878656	0.849998278383565	-0.376037119042868
336.898656	0.849998278383565	-0.375712661004332
336.918656	0.849998278383565	-0.375630120954866
336.938656	0.849998278383565	-0.376760393983386
336.958656	0.849998278383565	-0.377246239445451
336.978656	0.849998278383565	-0.377067339667988
336.998656	0.849998278383565	-0.377220665280772
337.018656	0.849998278383565	-0.376628906088937
337.038656	0.849998278383565	-0.37700822104894
337.058656	0.849999198655508	-0.376645220710873
337.078656	0.85000280895313	-0.376501461037389
337.098656	0.85000280895313	-0.376533389946269
337.118656	0.85000280895313	-0.377449257009146
337.138656	0.85000280895313	-0.377698986120866
337.158656	0.85000280895313	-0.377627504201734
337.178656	0.85000280895313	-0.3774456876882
337.198656	0.85000280895313	-0.377458631947995
337.218656	0.85000280895313	-0.377924271153915
337.238656	0.85000280895313	-0.377917025074271
337.258656	0.85000280895313	-0.377882537555169
337.278656	0.85000280895313	-0.37772041000489
337.298656	0.85000280895313	-0.37768671434183
337.318656	0.85000280895313	-0.377618650534951
337.338656	0.85000280895313	-0.378264506625618
337.358656	0.85000280895313	-0.378197692280028
337.378656	0.85000280895313	-0.378793673377685
337.398656	0.85000280895313	-0.379598883532903
337.418656	0.85000280895313	-0.379918888873405
337.438656	0.85000280895313	-0.379787898375967
337.458656	0.85000280895313	-0.379637664582996
337.478656	0.849998278383565	-0.380029092154991
337.498656	0.849998278383565	-0.379817594967067
337.518656	0.849998278383565	-0.380321804326748
337.538656	0.849998278383565	-0.379958012132642
337.558656	0.849998278383565	-0.380223260031082
337.578656	0.849998278383565	-0.380102949642247
337.598656	0.849998278383565	-0.380376303122366
337.618656	0.849998278383565	-0.380157806563711
337.638656	0.849998278383565	-0.379634517054716
337.658656	0.849998278383565	-0.379954287623829
337.678656	0.85000280895313	-0.3798472358497
337.698656	0.85000280895313	-0.380124954485979
337.718656	0.85000280895313	-0.380058613662343
337.738656	0.85000280895313	-0.379440830658933
337.758656	0.85000280895313	-0.379504795914448
337.778656	0.85000280895313	-0.379950889407455
337.798656	0.85000280895313	-0.380057356242701
337.818656	0.85000280895313	-0.379778821875324
337.838656	0.85000280895313	-0.38019842997233
337.858656	0.85000280895313	-0.380285999700363
337.878656	0.85000280895313	-0.37988352195639
337.898656	0.85000280895313	-0.3792921208904
337.918656	0.85000280895313	-0.37975710353227
337.938656	0.85000280895313	-0.380008364626782
337.958656	0.85000280895313	-0.380081275070129
337.978656	0.85000280895313	-0.38056714440725
337.998656	0.85000280895313	-0.380169588904089
338.018656	0.85000280895313	-0.37978112979745
338.038656	0.85000280895313	-0.379679294723165
338.058656	0.85000280895313	-0.379400258979601
338.078656	0.850007339522695	-0.379680082600029
338.098656	0.850007339522695	-0.380112754332112
338.118656	0.850007339522695	-0.38032979451232
338.138656	0.850007339522695	-0.38011046232669
338.158656	0.850007339522695	-0.380137910683302
338.178656	0.850007339522695	-0.379654615873107
338.198656	0.850007339522695	-0.379916760014201
338.218656	0.850007339522695	-0.380952901653328
338.238656	0.850007339522695	-0.381218149551768
338.258656	0.850007339522695	-0.381421624720714
338.278656	0.850007339522695	-0.381875123460409
338.298656	0.850007339522695	-0.381780984112664
338.318656	0.850007339522695	-0.38154826995787
338.338656	0.850007339522695	-0.381320585481643
338.358656	0.850007339522695	-0.380651582523706
338.378656	0.850007339522695	-0.380836630128217
338.398656	0.850007339522695	-0.380342913855863
338.418656	0.850007339522695	-0.379275885851987
338.438656	0.850007339522695	-0.378786733694599
338.458656	0.850007339522695	-0.378156209369374
338.478656	0.850007339522695	-0.378281235081866
338.498656	0.850007339522695	-0.378349668952121
338.518656	0.850007339522695	-0.378459235565535
338.538656	0.850007339522695	-0.37894276514712
338.558656	0.850007339522695	-0.379102338066354
338.578656	0.850007339522695	-0.378366644117288
338.598656	0.850007339522695	-0.378564608127359
338.618656	0.850007339522695	-0.379326150804254
338.638656	0.850007339522695	-0.379313302044685
338.658656	0.850007339522695	-0.378828897044362
338.678656	0.85000280895313	-0.378472036574991
338.698656	0.85000280895313	-0.378363031025403
338.718656	0.85000280895313	-0.378123938251351
338.738656	0.85000280895313	-0.377892596912304
338.758656	0.85000280895313	-0.378101925449267
338.778656	0.85000280895313	-0.378329192112004
338.798656	0.85000280895313	-0.3787015872848
338.818656	0.85000280895313	-0.378342323393074
338.838656	0.85000280895313	-0.378447222432944
338.858656	0.85000280895313	-0.378367742369885
338.878656	0.85000280895313	-0.377934437948805
338.898656	0.85000280895313	-0.377895772294819
338.918656	0.85000280895313	-0.377066531895243
338.938656	0.85000280895313	-0.376841776092611
338.958656	0.85000280895313	-0.376692775844226
338.978656	0.85000280895313	-0.377253692442252
338.998656	0.85000280895313	-0.376919238713397
339.018656	0.85000280895313	-0.3772294115098
339.038656	0.85000280895313	-0.377860170606414
339.058656	0.85000280895313	-0.378220305937701
339.078656	0.85000280895313	-0.377939491502431
339.098656	0.85000280895313	-0.377000401967938
339.118656	0.85000280895313	-0.376322716447792
339.138656	0.85000280895313	-0.375578355853219
339.158656	0.85000280895313	-0.374861686344996
339.178656	0.85000280895313	-0.374444688587501
339.198656	0.85000280895313	-0.374327263101327
339.218656	0.85000280895313	-0.373087105125306
339.238656	0.85000280895313	-0.372964478855992
339.258656	0.85000280895313	-0.373572516857178
339.278656	0.85000280895313	-0.374075743360368
339.298656	0.85000280895313	-0.373926798820449
339.318656	0.85000280895313	-0.37407403629383
339.338656	0.85000280895313	-0.373834824144494
339.358656	0.85000280895313	-0.373552871664862
339.378656	0.85000280895313	-0.373777317091759
339.398656	0.85000280895313	-0.372931905320586
339.418656	0.85000280895313	-0.371886555868006
339.438656	0.85000280895313	-0.371221723086603
339.458656	0.85000280895313	-0.370948695898924
339.478656	0.85000280895313	-0.370523719893384
339.498656	0.85000280895313	-0.370278602646742
339.518656	0.85000280895313	-0.370792620675466
339.538656	0.85000280895313	-0.370332679649695
339.558656	0.85000280895313	-0.369623351721345
339.578656	0.85000280895313	-0.369463778802111
339.598656	0.85000280895313	-0.369143299939656
339.618656	0.85000280895313	-0.369447066262568
339.638656	0.85000280895313	-0.369518870494964
339.658656	0.85000280895313	-0.369514855506299
339.678656	0.850007339522695	-0.369394871409902
339.698656	0.850007339522695	-0.369932621244778
339.718656	0.850007339522695	-0.369548797878276
339.738656	0.850007339522695	-0.369434874067053
339.758656	0.850007339522695	-0.369298718599059
339.778656	0.850007339522695	-0.369326107268033
339.798656	0.850007339522695	-0.368853794983821
339.818656	0.850007339522695	-0.368703310502758
339.838656	0.850007339522695	-0.368309984863771
339.858656	0.850007339522695	-0.367806388297207
339.878656	0.849998278383565	-0.367459483726393
339.898656	0.849998278383565	-0.367454390381007
339.918656	0.849998278383565	-0.367546627682584
339.938656	0.849998278383565	-0.36762418978277
339.958656	0.849998278383565	-0.367923491470119
339.978656	0.849998278383565	-0.367365479670634
339.998656	0.849998278383565	-0.366874154883104
340.018656	0.849998278383565	-0.366711295164426
340.038656	0.849998278383565	-0.367235030341143
340.058656	0.849998278383565	-0.366904054412183
340.078656	0.85000280895313	-0.36629341402984
340.098656	0.85000280895313	-0.365832740835669
340.118656	0.85000280895313	-0.365186578348442
340.138656	0.85000280895313	-0.365181134835563
340.158656	0.85000280895313	-0.36526007770985
340.178656	0.85000280895313	-0.365788659523033
340.198656	0.85000280895313	-0.365611045019445
340.218656	0.85000280895313	-0.365270714047518
340.238656	0.85000280895313	-0.36467604209879
340.258656	0.85000280895313	-0.364305294304893
340.278656	0.85000280895313	-0.363909963161162
340.298656	0.85000280895313	-0.363395694444344
340.318656	0.85000280895313	-0.363328657264893
340.338656	0.85000280895313	-0.363608023280071
340.358656	0.85000280895313	-0.364260628053374
340.378656	0.85000280895313	-0.364303328591909
340.398656	0.85000280895313	-0.364146135219971
340.418656	0.85000280895313	-0.364235268764205
340.438656	0.85000280895313	-0.363963502975342
340.458656	0.85000280895313	-0.364792815000089
340.478656	0.85000280895313	-0.365007209028201
340.498656	0.85000280895313	-0.364619291089511
340.518656	0.85000280895313	-0.364286190280524
340.538656	0.85000280895313	-0.364068493536262
340.558656	0.85000280895313	-0.363569831148038
340.578656	0.85000280895313	-0.363770795456875
340.598656	0.85000280895313	-0.364549599799613
340.618656	0.85000280895313	-0.365536316092627
340.638656	0.85000280895313	-0.365973436543571
340.658656	0.85000280895313	-0.366347622345603
340.678656	0.85000280895313	-0.365981136249289
340.698656	0.85000280895313	-0.366001004275466
340.718656	0.85000280895313	-0.366538399963671
340.738656	0.85000280895313	-0.36651720687186
340.758656	0.85000280895313	-0.366844661229986
340.778656	0.85000280895313	-0.366400513554082
340.798656	0.85000280895313	-0.366719663371726
340.818656	0.85000280895313	-0.367149147783769
340.838656	0.85000280895313	-0.367538959810274
340.858656	0.85000280895313	-0.367244289883885
340.878656	0.85000280895313	-0.367372745646159
340.898656	0.85000280895313	-0.368090668594845
340.918656	0.85000280895313	-0.368472462581545
340.938656	0.85000280895313	-0.368052269545655
340.958656	0.85000280895313	-0.368316339607975
340.978656	0.85000280895313	-0.368253607897044
340.998656	0.85000280895313	-0.368518079856148
341.018656	0.85000280895313	-0.369251004298661
341.038656	0.85000280895313	-0.369897735808069
341.058656	0.85000280895313	-0.370115774761473
341.078656	0.85000280895313	-0.369485441436702
341.098656	0.85000280895313	-0.369742161960797
341.118656	0.85000280895313	-0.370308247508552
341.138656	0.85000280895313	-0.36982662395231
341.158656	0.85000280895313	-0.369712899099891
341.178656	0.85000280895313	-0.369394891305782
341.198656	0.85000280895313	-0.368586434142881
341.218656	0.85000280895313	-0.36823365630817
341.238656	0.85000280895313	-0.367635371267561
341.258656	0.85000280895313	-0.366568402951327
341.278656	0.85000280895313	-0.366954566073366
341.298656	0.85000280895313	-0.366762538994008
341.318656	0.85000280895313	-0.366858687825674
341.338656	0.85000280895313	-0.366970076901733
341.358656	0.85000280895313	-0.36733701662412
341.378656	0.85000280895313	-0.36744285077037
341.398656	0.85000280895313	-0.366651114105365
341.418656	0.85000280895313	-0.36641926343178
341.438656	0.85000280895313	-0.366133522776518
341.458656	0.85000280895313	-0.36681087802505
341.478656	0.85000280895313	-0.367514846003217
341.498656	0.85000280895313	-0.367893914254302
341.518656	0.85000280895313	-0.367484405306193
341.538656	0.85000280895313	-0.367133819997501
341.558656	0.85000280895313	-0.367124592288167
341.578656	0.85000280895313	-0.366529789026631
341.598656	0.85000280895313	-0.366642483272442
341.618656	0.85000280895313	-0.36577360232074
341.638656	0.85000280895313	-0.365241224373576
341.658656	0.85000280895313	-0.364471408989605
341.678656	0.85000280895313	-0.36423686839299
341.698656	0.85000280895313	-0.363872527072584
341.718656	0.85000280895313	-0.36273109643433
341.738656	0.85000280895313	-0.36284620206085
341.758656	0.85000280895313	-0.362542268612542
341.778656	0.85000280895313	-0.362840663047745
341.798656	0.85000280895313	-0.362896956451774
341.818656	0.85000280895313	-0.362913672970496
341.838656	0.85000280895313	-0.362738493722667
341.858656	0.85000280895313	-0.362367777762178
341.878656	0.85000280895313	-0.362960511852156
341.898656	0.850003715067043	-0.362699911631377
341.918656	0.850003715067043	-0.362725983193066
341.938656	0.850003715067043	-0.362474109305436
341.958656	0.850003715067043	-0.361774972047033
341.978656	0.850003715067043	-0.361196642574474
341.998656	0.850003715067043	-0.361906770317217
342.018656	0.850003715067043	-0.362449812456281
342.038656	0.850003715067043	-0.362827858059113
342.058656	0.850003715067043	-0.362576955090448
342.078656	0.850003715067043	-0.361165823855721
342.098656	0.850003715067043	-0.359679494151401
342.118656	0.850003715067043	-0.359149511668234
342.138656	0.850003715067043	-0.359306915936503
342.158656	0.850003715067043	-0.359369241771473
342.178656	0.850003715067043	-0.35971962812136
342.198656	0.850003715067043	-0.359753749556262
342.218656	0.850003715067043	-0.36006798907062
342.238656	0.850003715067043	-0.360837899954816
342.258656	0.850003715067043	-0.360641635052931
342.278656	0.850003715067043	-0.36118424744098
342.298656	0.850003715067043	-0.361965483060304
342.318656	0.850003715067043	-0.361933243775689
342.338656	0.850003715067043	-0.362171835173556
342.358656	0.850003715067043	-0.362001291665865
342.378656	0.850003715067043	-0.362098530791777
342.398656	0.850003715067043	-0.362542949051655
342.418656	0.850003715067043	-0.362479043483779
342.438656	0.850003715067043	-0.36282516017773
342.458656	0.850003715067043	-0.362907115288311
342.478656	0.850003715067043	-0.363275411909742
342.498656	0.850003715067043	-0.362988760023159
342.518656	0.850003715067043	-0.36318012258011
342.538656	0.850003715067043	-0.362919164233487
342.558656	0.850003715067043	-0.362701101405026
342.578656	0.850003715067043	-0.363297281461488
342.598656	0.850003715067043	-0.363227462837956
342.618656	0.850003715067043	-0.363285805517668
342.638656	0.850003715067043	-0.362356954403236
342.658656	0.850003715067043	-0.362106115101388
342.678656	0.850003715067043	-0.362348629966873
342.698656	0.849999184497478	-0.362983117551474
342.718656	0.849999184497478	-0.363581748780404
342.738656	0.849999184497478	-0.363757735800974
342.758656	0.849999184497478	-0.364043703269272
342.778656	0.849999184497478	-0.364109335799567
342.798656	0.849999184497478	-0.363345859243094
342.818656	0.849999184497478	-0.363843105044635
342.838656	0.849999184497478	-0.363622053854938
342.858656	0.849999184497478	-0.363698955411893
342.878656	0.849999184497478	-0.363959615320311
342.898656	0.850003715067043	-0.36332987887195
342.918656	0.850003715067043	-0.362698546773982
342.938656	0.850003715067043	-0.362333477264353
342.958656	0.850003715067043	-0.362135003919743
342.978656	0.850003715067043	-0.362201631244057
342.998656	0.850003715067043	-0.362438650867373
343.018656	0.850003715067043	-0.362370722352479
343.038656	0.850003715067043	-0.362199060696308
343.058656	0.850003715067043	-0.361925754966303
343.078656	0.850003715067043	-0.362130774055568
343.098656	0.850003715067043	-0.362178448564204
343.118656	0.850003715067043	-0.361644482925782
343.138656	0.850003715067043	-0.362054728021468
343.158656	0.850003715067043	-0.362071070497636
343.178656	0.850003715067043	-0.361745020788667
343.198656	0.850003715067043	-0.36145499853994
343.218656	0.850003715067043	-0.360968516409703
343.238656	0.850003715067043	-0.360601791562824
343.258656	0.850003715067043	-0.360141365077569
343.278656	0.850003715067043	-0.359731482086907
343.298656	0.850003715067043	-0.359945438405653
343.318656	0.850003715067043	-0.358995457866225
343.338656	0.850003715067043	-0.35855534507487
343.358656	0.850003715067043	-0.358228622885141
343.378656	0.850003715067043	-0.35809300460592
343.398656	0.850003715067043	-0.357625176853153
343.418656	0.850003715067043	-0.358193033134266
343.438656	0.850003715067043	-0.357675445784596
343.458656	0.850003715067043	-0.3576171667717
343.478656	0.850003715067043	-0.357955337051016
343.498656	0.849998278383565	-0.357668959727582
343.518656	0.849998278383565	-0.357644205273177
343.538656	0.849998278383565	-0.357382419257929
343.558656	0.849998278383565	-0.357748598957684
343.578656	0.849998278383565	-0.358032911088731
343.598656	0.849998278383565	-0.357487517256603
343.618656	0.849998278383565	-0.357344967252647
343.638656	0.849998278383565	-0.357180933677025
343.658656	0.849998278383565	-0.357412764454729
343.678656	0.849998278383565	-0.357498074010747
343.698656	0.850008245636608	-0.357805724009515
343.718656	0.850008245636608	-0.358153185664982
343.738656	0.850008245636608	-0.358523591249736
343.758656	0.850008245636608	-0.358593230810344
343.778656	0.850008245636608	-0.358834197776333
343.798656	0.850008245636608	-0.359143407612124
343.818656	0.850008245636608	-0.359761099094485
343.838656	0.850008245636608	-0.360270517195659
343.858656	0.850008245636608	-0.360540070562618
343.878656	0.850008245636608	-0.361194151610248
343.898656	0.85000280895313	-0.361056002575039
343.918656	0.85000280895313	-0.360527826637815
343.938656	0.85000280895313	-0.360772231611938
343.958656	0.85000280895313	-0.360088529577556
343.978656	0.85000280895313	-0.360058216214164
343.998656	0.85000280895313	-0.360001071266452
344.018656	0.85000280895313	-0.359607423314205
344.038656	0.85000280895313	-0.358993460319832
344.058656	0.85000280895313	-0.358545365301256
344.078656	0.85000280895313	-0.357972077444793
344.098656	0.85000280895313	-0.357365834052018
344.118656	0.85000280895313	-0.357387134581586
344.138656	0.85000280895313	-0.3574755558533
344.158656	0.85000280895313	-0.357531976590966
344.178656	0.85000280895313	-0.357271432078654
344.198656	0.85000280895313	-0.356627696888836
344.218656	0.85000280895313	-0.356866534995622
344.238656	0.85000280895313	-0.357068076284992
344.258656	0.85000280895313	-0.356593595349818
344.278656	0.85000280895313	-0.356098971825315
344.298656	0.850006348460603	-0.355672591170618
344.318656	0.850007339522695	-0.355366095132914
344.338656	0.850007339522695	-0.355139469117525
344.358656	0.850007339522695	-0.354925532694661
344.378656	0.850007339522695	-0.354495805552878
344.398656	0.850007339522695	-0.354764543188741
344.418656	0.850007339522695	-0.354553909482025
344.438656	0.850007339522695	-0.354282342651967
344.458656	0.850007339522695	-0.354506660745229
344.478656	0.850007339522695	-0.354047535450553
344.498656	0.850007339522695	-0.354393485019109
344.518656	0.85000280895313	-0.354923539127443
344.538656	0.85000280895313	-0.355777259418274
344.558656	0.85000280895313	-0.356063967013325
344.578656	0.85000280895313	-0.356390975703729
344.598656	0.85000280895313	-0.356649291877435
344.618656	0.85000280895313	-0.356664456517483
344.638656	0.85000280895313	-0.357129602305569
344.658656	0.85000280895313	-0.357336722399806
344.678656	0.85000280895313	-0.358026592157114
344.698656	0.85000280895313	-0.357556333127762
344.718656	0.85000280895313	-0.35765061970502
344.738656	0.85000280895313	-0.358140706968789
344.758656	0.85000280895313	-0.358409261562552
344.778656	0.85000280895313	-0.358121726298877
344.798656	0.85000280895313	-0.359440262106183
344.818656	0.85000280895313	-0.360468397643032
344.838656	0.85000280895313	-0.36013308839132
344.858656	0.85000280895313	-0.360286971088757
344.878656	0.85000280895313	-0.360650699616046
344.898656	0.85000280895313	-0.360302052166107
344.918656	0.85000280895313	-0.360087260220385
344.938656	0.85000280895313	-0.36061592161709
344.958656	0.85000280895313	-0.361213351134844
344.978656	0.85000280895313	-0.360841652317862
344.998656	0.85000280895313	-0.360997329623712
345.018656	0.85000280895313	-0.360531738167903
345.038656	0.85000280895313	-0.360769661064188
345.058656	0.85000280895313	-0.361179643534253
345.078656	0.85000280895313	-0.36145547604107
345.098656	0.85000280895313	-0.361473879730449
345.118656	0.85000280895313	-0.361147623104323
345.138656	0.85000280895313	-0.361503476842146
345.158656	0.85000280895313	-0.360718130733929
345.178656	0.85000280895313	-0.360550997380139
345.198656	0.85000280895313	-0.36037054970318
345.218656	0.85000280895313	-0.361031212308049
345.238656	0.85000280895313	-0.36104403719256
345.258656	0.85000280895313	-0.360546970453944
345.278656	0.85000280895313	-0.360565386080851
345.298656	0.85000280895313	-0.360155618486295
345.318656	0.85000280895313	-0.360474891658398
345.338656	0.85000280895313	-0.359894401493227
345.358656	0.85000280895313	-0.359734721136238
345.378656	0.85000280895313	-0.358770284250106
345.398656	0.85000280895313	-0.358358105274845
345.418656	0.85000280895313	-0.357264293436762
345.438656	0.85000280895313	-0.356698000971851
345.458656	0.85000280895313	-0.356731975177237
345.478656	0.85000280895313	-0.356521532470974
345.498656	0.85000280895313	-0.356590857676671
345.518656	0.85000280895313	-0.357095301807743
345.538656	0.85000280895313	-0.356303266704533
345.558656	0.85000280895313	-0.355511510143648
345.578656	0.85000280895313	-0.355071417248172
345.598656	0.85000280895313	-0.354367441311654
345.618656	0.85000280895313	-0.354435274326321
345.638656	0.85000280895313	-0.353689031581459
345.658656	0.85000280895313	-0.352611395094152
345.678656	0.85000280895313	-0.352291576774926
345.698656	0.85000280895313	-0.351892724060361
345.718656	0.85000280895313	-0.351386115257503
345.738656	0.85000280895313	-0.351205536267732
345.758656	0.85000280895313	-0.351861388048718
345.778656	0.85000280895313	-0.351657268253247
345.798656	0.85000280895313	-0.351743572603284
345.818656	0.85000280895313	-0.351667884695034
345.838656	0.85000280895313	-0.351211015593197
345.858656	0.85000280895313	-0.351675317795955
345.878656	0.85000280895313	-0.352230003004235
345.898656	0.85000280895313	-0.352788850430696
345.918656	0.849998278383565	-0.35385977006878
345.938656	0.849998278383565	-0.354266071800968
345.958656	0.849998278383565	-0.35528801971901
345.978656	0.849998278383565	-0.356420230606285
345.998656	0.849998278383565	-0.357410078510874
346.018656	0.849998278383565	-0.357818990582572
346.038656	0.849998278383565	-0.35820040256837
346.058656	0.849998278383565	-0.358681405373142
346.078656	0.849998278383565	-0.358882942683335
346.098656	0.849998278383565	-0.359449824066306
346.118656	0.849998278383565	-0.359961749048411
346.138656	0.849998278383565	-0.360134425394484
346.158656	0.849998278383565	-0.361030432389536
346.178656	0.849998278383565	-0.361679491716949
346.198656	0.849998278383565	-0.362798451947868
346.218656	0.849998278383565	-0.363388754761258
346.238656	0.849998278383565	-0.363861154587341
346.258656	0.849998278383565	-0.364901438548771
346.278656	0.849998278383565	-0.365965478191407
346.298656	0.849998278383565	-0.366350312268635
346.318656	0.85000280895313	-0.366358059724466
346.338656	0.85000280895313	-0.366807408183508
346.358656	0.85000280895313	-0.366360061250036
346.378656	0.85000280895313	-0.365989464664829
346.398656	0.85000280895313	-0.366742432217267
346.418656	0.85000280895313	-0.367206543419573
346.438656	0.85000280895313	-0.367962897250857
346.458656	0.85000280895313	-0.367628773793617
346.478656	0.85000280895313	-0.367651347659531
346.498656	0.85000280895313	-0.366898053814652
346.518656	0.850007339522695	-0.366330173658484
346.538656	0.850007339522695	-0.365738123986795
346.558656	0.850007339522695	-0.365201464446165
346.578656	0.850007339522695	-0.364239932358572
346.598656	0.850007339522695	-0.363394854838189
346.618656	0.850007339522695	-0.363397413448412
346.638656	0.850007339522695	-0.363266367242508
346.658656	0.850007339522695	-0.36310977472616
346.678656	0.850007339522695	-0.36277390441062
346.698656	0.850007339522695	-0.363023163979562
346.718656	0.850004614101942	-0.36259410533936
346.738656	0.85000280895313	-0.362213584689007
346.758656	0.85000280895313	-0.362366190070922
346.778656	0.85000280895313	-0.362242815716504
346.798656	0.85000280895313	-0.361473123686994
346.818656	0.85000280895313	-0.361590318380956
346.838656	0.85000280895313	-0.361314724624703
346.858656	0.85000280895313	-0.361204728260273
346.878656	0.85000280895313	-0.360730251304274
346.898656	0.85000280895313	-0.361262951564702
346.918656	0.85000280895313	-0.3619169211954
346.938656	0.85000280895313	-0.362460524398294
346.958656	0.85000280895313	-0.362827599412668
346.978656	0.85000280895313	-0.363225743833888
346.998656	0.85000280895313	-0.363345521013127
347.018656	0.85000280895313	-0.363507111374636
347.038656	0.85000280895313	-0.363675537960653
347.058656	0.85000280895313	-0.363204105074355
347.078656	0.85000280895313	-0.36336009275594
347.098656	0.85000280895313	-0.363877397584107
347.118656	0.85000280895313	-0.364146867388371
347.138656	0.85000280895313	-0.36458103529066
347.158656	0.85000280895313	-0.364956291491058
347.178656	0.85000280895313	-0.365269122377086
347.198656	0.85000280895313	-0.366602488573645
347.218656	0.85000280895313	-0.36725365686438
347.238656	0.85000280895313	-0.367393759675048
347.258656	0.85000280895313	-0.368033089916942
347.278656	0.85000280895313	-0.367877910008102
347.298656	0.85000280895313	-0.367397297162584
347.318656	0.850003198298952	-0.366734672823907
347.338656	0.850007339522695	-0.366212776026539
347.358656	0.850007339522695	-0.366109731282726
347.378656	0.850007339522695	-0.365749560138854
347.398656	0.850007339522695	-0.365192984821934
347.418656	0.850007339522695	-0.36478745107073
347.438656	0.850007339522695	-0.364202758895616
347.458656	0.850007339522695	-0.363906740028535
347.478656	0.850007339522695	-0.3633134170205
347.498656	0.850007339522695	-0.36283891221027
347.518656	0.850007339522695	-0.361794589385116
347.538656	0.85000280895313	-0.360888232553075
347.558656	0.85000280895313	-0.3609039502986
347.578656	0.85000280895313	-0.360337458874883
347.598656	0.85000280895313	-0.360474251011049
347.618656	0.85000280895313	-0.360213658748625
347.638656	0.85000280895313	-0.35959275209199
347.658656	0.85000280895313	-0.359181189889022
347.678656	0.85000280895313	-0.358516384961851
347.698656	0.85000280895313	-0.357798195408368
347.718656	0.85000280895313	-0.357513234671618
347.738656	0.85000280895313	-0.357227907850669
347.758656	0.85000280895313	-0.356566779682201
347.778656	0.85000280895313	-0.356114128507011
347.798656	0.85000280895313	-0.354909146447554
347.818656	0.85000280895313	-0.353714852455056
347.838656	0.85000280895313	-0.353248409455567
347.858656	0.85000280895313	-0.352544727978076
347.878656	0.85000280895313	-0.35250900691439
347.898656	0.85000280895313	-0.352696835962979
347.918656	0.85000280895313	-0.353013268003361
347.938656	0.85000280895313	-0.353193890764068
347.958656	0.85000280895313	-0.352981223698374
347.978656	0.85000280895313	-0.352869357121185
347.998656	0.85000280895313	-0.353008369637605
348.018656	0.85000280895313	-0.353183194738763
348.038656	0.85000280895313	-0.352866547822871
348.058656	0.85000280895313	-0.352395469083246
348.078656	0.85000280895313	-0.35318073958712
348.098656	0.85000280895313	-0.353147039944881
348.118656	0.85000280895313	-0.352604582744698
348.138656	0.85000280895313	-0.353016777636665
348.158656	0.85000280895313	-0.352984120538562
348.178656	0.85000280895313	-0.35292212099603
348.198656	0.85000280895313	-0.352757940190892
348.218656	0.85000280895313	-0.352096075874849
348.238656	0.85000280895313	-0.351893778542025
348.258656	0.85000280895313	-0.35138295977087
348.278656	0.85000280895313	-0.351545023654331
348.298656	0.85000280895313	-0.3519068421771
348.318656	0.85000280895313	-0.352415480359762
348.338656	0.85000280895313	-0.351510277488785
348.358656	0.85000280895313	-0.351249780726586
348.378656	0.85000280895313	-0.351398892391901
348.398656	0.85000280895313	-0.351807856192889
348.418656	0.85000280895313	-0.351542540648456
348.438656	0.85000280895313	-0.351731014323572
348.458656	0.85000280895313	-0.351770069936815
348.478656	0.85000280895313	-0.351367214171114
348.498656	0.85000280895313	-0.351059349296838
348.518656	0.85000280895313	-0.350230761482141
348.538656	0.85000280895313	-0.349810978301385
348.558656	0.85000280895313	-0.350300783043652
348.578656	0.85000280895313	-0.350142133293269
348.598656	0.85000280895313	-0.349807735272879
348.618656	0.85000280895313	-0.349898822592568
348.638656	0.85000280895313	-0.349412053961654
348.658656	0.85000280895313	-0.34930910869724
348.678656	0.85000280895313	-0.349219772215026
348.698656	0.85000280895313	-0.349086449920402
348.718656	0.85000280895313	-0.349185041966184
348.738656	0.85000280895313	-0.349423088216927
348.758656	0.85000280895313	-0.348783805725146
348.778656	0.85000280895313	-0.347762975955583
348.798656	0.85000280895313	-0.347723538341436
348.818656	0.85000280895313	-0.347416477260729
348.838656	0.85000280895313	-0.347997723469355
348.858656	0.85000280895313	-0.347907053963154
348.878656	0.85000280895313	-0.347953586448256
348.898656	0.85000280895313	-0.347838500717616
348.918656	0.85000280895313	-0.347727127558261
348.938656	0.85000280895313	-0.347498503996479
348.958656	0.85000280895313	-0.347484290379515
348.978656	0.85000280895313	-0.34724850032161
348.998656	0.85000280895313	-0.347053055129997
349.018656	0.85000280895313	-0.347467148088954
349.038656	0.85000280895313	-0.347663365240724
349.058656	0.85000280895313	-0.347321207826976
349.078656	0.85000280895313	-0.347189946745564
349.098656	0.85000280895313	-0.346997048226645
349.118656	0.85000280895313	-0.347294300638311
349.138656	0.850007339522695	-0.347743939577207
349.158656	0.850007339522695	-0.347360239565162
349.178656	0.850007339522695	-0.347456452063646
349.198656	0.850007339522695	-0.348265959729031
349.218656	0.850007339522695	-0.349183326941293
349.238656	0.850007339522695	-0.350204001522989
349.258656	0.850007339522695	-0.350507111281846
349.278656	0.850007339522695	-0.35038108679616
349.298656	0.850007339522695	-0.350479782300517
349.318656	0.850007339522695	-0.350827880624155
349.338656	0.849998278383565	-0.351328795226043
349.358656	0.849998278383565	-0.351040376585279
349.378656	0.849998278383565	-0.351163524126659
349.398656	0.849998278383565	-0.35177407696713
349.418656	0.849998278383565	-0.350801251977817
349.438656	0.849998278383565	-0.351125343932155
349.458656	0.849998278383565	-0.350533166926831
349.478656	0.849998278383565	-0.350540795007379
349.498656	0.849998278383565	-0.350733446817382
349.518656	0.849998278383565	-0.350985901664719
349.538656	0.85000280895313	-0.351662138764771
349.558656	0.85000280895313	-0.351996190596843
349.578656	0.85000280895313	-0.352391983324999
349.598656	0.85000280895313	-0.352704925627955
349.618656	0.85000280895313	-0.352864454776253
349.638656	0.85000280895313	-0.3524229771275
349.658656	0.85000280895313	-0.352712529833446
349.678656	0.85000280895313	-0.352564954130101
349.698656	0.85000280895313	-0.352562315936358
349.718656	0.85000280895313	-0.352340242098404
349.738656	0.849998278383565	-0.352483854542376
349.758656	0.849998278383565	-0.352415217734141
349.778656	0.849998278383565	-0.352713047126338
349.798656	0.849998278383565	-0.35236629774339
349.818656	0.849998278383565	-0.351454696357274
349.838656	0.849998278383565	-0.350541188945812
349.858656	0.849998278383565	-0.350186660273624
349.878656	0.849998278383565	-0.350415005293081
349.898656	0.849998278383565	-0.350276366819214
349.918656	0.849998278383565	-0.350215763967487
349.938656	0.85000280895313	-0.349563951050225
349.958656	0.85000280895313	-0.349043200255569
349.978656	0.85000280895313	-0.349526769628915
349.998656	0.85000280895313	-0.349689776577108
350.018656	0.85000280895313	-0.350024405389712
350.038656	0.85000280895313	-0.350421638579609
350.058656	0.85000280895313	-0.350712070683471
350.078656	0.85000280895313	-0.35060407584461
350.098656	0.85000280895313	-0.350813754549066
350.118656	0.85000280895313	-0.350588198932044
350.138656	0.85000280895313	-0.350031488323137
350.158656	0.85000280895313	-0.350211100373119
350.178656	0.85000280895313	-0.349761994643816
350.198656	0.85000280895313	-0.349174986588225
350.218656	0.85000280895313	-0.34890775308092
350.238656	0.85000280895313	-0.348188827379861
350.258656	0.85000280895313	-0.347529605236735
350.278656	0.85000280895313	-0.347013720974428
350.298656	0.85000280895313	-0.346795144832253
350.318656	0.85000280895313	-0.347431980130743
350.338656	0.85000280895313	-0.347909481260563
350.358656	0.85000280895313	-0.348137054319861
350.378656	0.85000280895313	-0.34831049466774
350.398656	0.85000280895313	-0.348240302001657
350.418656	0.85000280895313	-0.34864196799371
350.438656	0.85000280895313	-0.349246758987212
350.458656	0.85000280895313	-0.349773446712581
350.478656	0.85000280895313	-0.349927401035188
350.498656	0.85000280895313	-0.349991203144484
350.518656	0.85000280895313	-0.349772185313764
350.538656	0.85000280895313	-0.349266340512712
350.558656	0.85000280895313	-0.349209012522901
350.578656	0.85000280895313	-0.349231864931139
350.598656	0.85000280895313	-0.348894872487943
350.618656	0.85000280895313	-0.349330166497062
350.638656	0.85000280895313	-0.349448773798536
350.658656	0.85000280895313	-0.348742036313816
350.678656	0.85000280895313	-0.348140022785217
350.698656	0.85000280895313	-0.348887125032112
350.718656	0.85000280895313	-0.348959267494475
350.738656	0.85000280895313	-0.348811528644908
350.758656	0.85000280895313	-0.3486055187408
350.778656	0.85000280895313	-0.348919993026548
350.798656	0.85000280895313	-0.349368167628646
350.818656	0.85000280895313	-0.349427465310618
350.838656	0.85000280895313	-0.350382372070033
350.858656	0.85000280895313	-0.351044793470729
350.878656	0.85000280895313	-0.351847663870412
350.898656	0.85000280895313	-0.352054525318201
350.918656	0.85000280895313	-0.351677291467291
350.938656	0.85000280895313	-0.351269776086398
350.958656	0.850007339522695	-0.350880254539746
350.978656	0.850007339522695	-0.350455015908584
350.998656	0.850007339522695	-0.350377350349818
351.018656	0.850007339522695	-0.35094162139328
351.038656	0.850007339522695	-0.350421781829948
351.058656	0.850007339522695	-0.349750033240516
351.078656	0.850007339522695	-0.348997941106815
351.098656	0.850007339522695	-0.348325376786286
351.118656	0.850007339522695	-0.348922587449352
351.138656	0.850007339522695	-0.348955924986567
351.158656	0.85000280895313	-0.348707103126993
351.178656	0.85000280895313	-0.348694214575664
351.198656	0.85000280895313	-0.348807959323963
351.218656	0.85000280895313	-0.34879156113933
351.238656	0.85000280895313	-0.348057554360921
351.258656	0.85000280895313	-0.348059631490836
351.278656	0.85000280895313	-0.347695345878896
351.298656	0.85000280895313	-0.347109841951862
351.318656	0.85000280895313	-0.347139598230601
351.338656	0.85000280895313	-0.346747888137104
351.358656	0.850003715067043	-0.34643697521395
351.378656	0.850003715067043	-0.345607981523291
351.398656	0.850003715067043	-0.3451544987003
351.418656	0.850003715067043	-0.345006871267664
351.438656	0.850003715067043	-0.344385865131627
351.458656	0.850003715067043	-0.343083130632545
351.478656	0.850003715067043	-0.342795428243476
351.498656	0.850003715067043	-0.342947918229284
351.518656	0.850003715067043	-0.342723090801483
351.538656	0.850003715067043	-0.342622079416646
351.558656	0.85000280895313	-0.341993656096392
351.578656	0.85000280895313	-0.341629473943031
351.598656	0.85000280895313	-0.341339177131156
351.618656	0.85000280895313	-0.340407325717958
351.638656	0.85000280895313	-0.339585983982903
351.658656	0.85000280895313	-0.339024275528839
351.678656	0.85000280895313	-0.339423748994872
351.698656	0.85000280895313	-0.339672714104784
351.718656	0.85000280895313	-0.339698960750219
351.738656	0.85000280895313	-0.338994177040956
351.758656	0.85000280895313	-0.339561814467383
351.778656	0.85000280895313	-0.339588841031332
351.798656	0.85000280895313	-0.339748521388319
351.818656	0.85000280895313	-0.339532973399142
351.838656	0.85000280895313	-0.339181556442651
351.858656	0.85000280895313	-0.339033944926718
351.878656	0.85000280895313	-0.338713808273407
351.898656	0.85000280895313	-0.338639871202629
351.918656	0.85000280895313	-0.337994938280813
351.938656	0.85000280895313	-0.337254592674906
351.958656	0.850007339522695	-0.336193676685492
351.978656	0.850007339522695	-0.335519671903222
351.998656	0.850007339522695	-0.335555058716117
352.018656	0.850007339522695	-0.335237962153331
352.038656	0.850007339522695	-0.334650162241698
352.058656	0.850007339522695	-0.334791785097627
352.078656	0.850007339522695	-0.33457666288029
352.098656	0.850007339522695	-0.334829022227402
352.118656	0.850007339522695	-0.334091780378837
352.138656	0.850007339522695	-0.333784655631312
352.158656	0.85000280895313	-0.333403764917582
352.178656	0.85000280895313	-0.334011548251499
352.198656	0.85000280895313	-0.333800445002005
352.218656	0.85000280895313	-0.333644954717429
352.238656	0.85000280895313	-0.333796939347877
352.258656	0.85000280895313	-0.334234525362421
352.278656	0.85000280895313	-0.333844176147145
352.298656	0.85000280895313	-0.333766017170545
352.318656	0.85000280895313	-0.333654281906167
352.338656	0.85000280895313	-0.333255847005092
352.358656	0.85000280895313	-0.332988263330292
352.378656	0.85000280895313	-0.332456963739845
352.398656	0.85000280895313	-0.332170120852809
352.418656	0.85000280895313	-0.331466809438696
352.438656	0.85000280895313	-0.331718711180557
352.458656	0.85000280895313	-0.331130783935288
352.478656	0.85000280895313	-0.330683488731105
352.498656	0.85000280895313	-0.330480371688009
352.518656	0.85000280895313	-0.330446707858355
352.538656	0.85000280895313	-0.330672223683616
352.558656	0.85000280895313	-0.330760796164023
352.578656	0.85000280895313	-0.331244285953847
352.598656	0.85000280895313	-0.331132188584445
352.618656	0.85000280895313	-0.330681121121336
352.638656	0.85000280895313	-0.330129348669946
352.658656	0.85000280895313	-0.330621831397716
352.678656	0.85000280895313	-0.330079087696857
352.698656	0.85000280895313	-0.329937476778456
352.718656	0.85000280895313	-0.329218439660468
352.738656	0.85000280895313	-0.328897909068724
352.758656	0.85000280895313	-0.328929280892952
352.778656	0.85000280895313	-0.328712240712745
352.798656	0.85000280895313	-0.328019740720045
352.818656	0.85000280895313	-0.327706599458284
352.838656	0.85000280895313	-0.327467832976669
[truncated: 13,001 more rows]
