# Supplementary material for: Unraveling the Local Relation Between Tissue Composition and Human Brain Mechanics Through Machine Learning
Source: Front Bioeng Biotechnol. 2021 Aug 17;9:704738. doi: 10.3389/fbioe.2021.704738 (PMC8415910; doi:10.3389/fbioe.2021.704738)
Supplement: Supplementary file 4 [file DataSheet2.ZIP › Mechanics_compRelax/compRelax_HBE_01_07_P1_Pu.txt]

176.8937	1	0.194584305607375
176.9137	1	0.187981934661417
176.9337	1	0.186657421773237
176.9537	1	0.18640115186303
176.9737	1	0.187338940629586
176.9937	1	0.188372113898997
177.0137	1	0.188586263270874
177.0337	1	0.1889242304772
177.0537	0.999995885054766	0.190141886816494
177.0737	0.999995885054766	0.190980945751114
177.0937	0.999995885054766	0.190791723432137
177.1137	0.999995885054766	0.190552172579577
177.1337	0.999995885054766	0.190503028408822
177.1537	0.999995885054766	0.190200634284636
177.1737	0.999995885054766	0.189531751056903
177.1937	0.999995885054766	0.189313285733624
177.2137	0.999995885054766	0.189428980575965
177.2337	0.999995885054766	0.189784082249509
177.2537	1	0.18971467746029
177.2737	1	0.189841446051905
177.2937	1	0.190526365714168
177.3137	1	0.190654725976216
177.3337	1	0.19061008757893
177.3537	1	0.190650818425304
177.3737	1	0.189724963630461
177.3937	1	0.189609794337124
177.4137	1	0.18976459224506
177.4337	1	0.189855683543926
177.4537	0.999995885054766	0.189769602027747
177.4737	0.999995885054766	0.189045722252467
177.4937	0.999995885054766	0.188223497140323
177.5137	0.999995885054766	0.187046456855314
177.5337	0.999995885054766	0.185674484692408
177.5537	0.999995885054766	0.18491223372217
177.5737	0.999995885054766	0.184503337567176
177.5937	0.999995885054766	0.184103505975297
177.6137	0.999995885054766	0.183821016306894
177.6337	0.999995885054766	0.182805212236722
177.6537	0.999995885054766	0.182308551374066
177.6737	0.999995885054766	0.18162834703546
177.6937	0.999995885054766	0.179818967920933
177.7137	0.999995885054766	0.178375497922188
177.7337	0.999995885054766	0.177451887382656
177.7537	0.999995885054766	0.176793695846134
177.7737	0.999995885054766	0.175576147548612
177.7937	0.999995885054766	0.174613298353736
177.8137	0.999995885054766	0.172573747777931
177.8337	0.999995885054766	0.169947499522268
177.8537	0.999995885054766	0.166797774736333
177.8737	0.999995885054766	0.163747282643527
177.8937	0.999995885054766	0.160408403743366
177.9137	0.999995885054766	0.157265913099548
177.9337	0.999995885054766	0.154040587947234
177.9537	0.999995885054766	0.150746359381888
177.9737	0.999995885054766	0.146497940308819
177.9937	0.999995885054766	0.142716151256516
178.0137	0.999974487339548	0.137918303466772
178.0337	0.999958027558611	0.13261799715482
178.0537	0.999882312566302	0.126043455202885
178.0737	0.999747342362621	0.120657230520974
178.0937	0.999566284772316	0.116212594296134
178.1137	0.999342431751576	0.110347280793146
178.1337	0.999081544223728	0.104015030872834
178.1537	0.99874000376929	0.0973277986542608
178.1737	0.998394348369618	0.0905667566985455
178.1937	0.998010835473791	0.0818054147598965
178.2137	0.997619092687495	0.0713534283418268
178.2337	0.997197722295514	0.0635542153671826
178.2537	0.996810094454453	0.0552117772113737
178.2737	0.996388724062471	0.0448128451480032
178.2937	0.995841436346324	0.0360330557490388
178.3137	0.995293325641129	0.0276439816495506
178.3337	0.994639872337939	0.0166537559579465
178.3537	0.993788901663508	0.00574983063720551
178.3737	0.992937930989076	-0.00512210210783749
178.3937	0.992175020142657	-0.0188113074355294
178.4137	0.991496877168062	-0.0303050103184169
178.4337	0.990805566368717	-0.0402208743846278
178.4537	0.990043478511344	-0.0516483757150416
178.4737	0.989069882468934	-0.0641712248455042
178.4937	0.987795573944331	-0.0759206295834109
178.5137	0.98683217525058	-0.0890472908300605
178.5337	0.985888206813855	-0.103609949182774
178.5537	0.984852063603885	-0.119787174147398
178.5737	0.983685065135468	-0.132921371953547
178.5937	0.982306558482013	-0.146353347422604
178.6137	0.981105817462675	-0.161736233341067
178.6337	0.980064736318424	-0.178359261318845
178.6537	0.978927365455693	-0.193859238472693
178.6737	0.977372739146215	-0.208379439016613
178.6937	0.975935800270434	-0.224498755031718
178.7137	0.974684033930192	-0.241617289911088
178.7337	0.973234750218709	-0.257183082637329
178.7537	0.971561613486486	-0.270731870799445
178.7737	0.970146072325923	-0.286472218042868
178.7937	0.968772503606749	-0.302480706045742
178.8137	0.967031881772686	-0.317967356938892
178.8337	0.965300312818137	-0.333677358985515
178.8537	0.963716058902972	-0.350655568220358
178.8737	0.96189149218613	-0.366424657052621
178.8937	0.9600249530279	-0.381966542888962
178.9137	0.95843164623322	-0.399445833851087
178.9337	0.956497621973149	-0.415866596329449
178.9537	0.954567712658312	-0.43037869129169
178.9737	0.952760428711454	-0.447430829638958
178.9937	0.950594321540175	-0.462798407667034
179.0137	0.948731897327178	-0.477448552185083
179.0337	0.946806102957576	-0.494051708157508
179.0537	0.944669623391982	-0.511834813192658
179.0737	0.942812137113267	-0.527562045071716
179.0937	0.940839432367995	-0.543583262458876
179.1137	0.938901293162689	-0.559307307017892
179.1337	0.937325269137993	-0.574313297315411
179.1537	0.934987157255924	-0.58822238793421
179.1737	0.933634163262921	-0.602557751769952
179.1937	0.932058139238225	-0.617923984836512
179.2137	0.93026320012707	-0.632402348323107
179.2337	0.928581833504378	-0.644852764511352
179.2537	0.92720414983997	-0.658419359486434
179.2737	0.925661868366194	-0.671578900665048
179.2937	0.923946759192582	-0.684882412413479
179.3137	0.922522988141551	-0.698096321074899
179.3337	0.921132136652393	-0.711189047907923
179.3537	0.919488627525856	-0.725303738575694
179.3737	0.91799325642775	-0.739365152054905
179.3937	0.916808975189349	-0.751842734078261
179.4137	0.915595066345262	-0.763307074620841
179.4337	0.91407006764147	-0.774657196893167
179.4537	0.912722011582748	-0.786897739397327
179.4737	0.911567357950033	-0.799138711652504
179.4937	0.910365793941648	-0.810502375061037
179.5137	0.9089206251754	-0.82235659129694
179.5337	0.907711654265593	-0.832763095732394
179.5537	0.906729828332715	-0.844855592990429
179.5737	0.905748002399836	-0.856416707095319
179.5937	0.904563721161435	-0.867251040605565
179.6137	0.903295495040257	-0.87731608796226
179.6337	0.90219598167368	-0.888081350934077
179.6537	0.901214155740801	-0.897992965240233
179.6737	0.900270187304077	-0.907294945895594
179.6937	0.899123763561831	-0.917099798907474
179.7137	0.897952650148179	-0.926840754309831
179.7337	0.896961771335785	-0.935432841993838
179.7537	0.896203798423647	-0.944082174104959
179.7737	0.895428542741525	-0.953073623838069
179.7937	0.894564404242344	-0.961874789370945
179.8137	0.893485465601938	-0.970348874588246
179.8337	0.89247483505242	-0.979926289832815
179.8537	0.891606581608005	-0.98816624032946
179.8737	0.890902925972958	-0.996475826407538
179.8937	0.890127670290836	-1.00477866778216
179.9137	0.889343361729199	-1.01178577004924
179.9337	0.888378818566304	-1.01956170086463
179.9537	0.887464477735266	-1.02799507115227
179.9737	0.886713911724549	-1.03581223816939
179.9937	0.886107368797029	-1.04299095434254
180.0137	0.885384360060177	-1.05040690501451
180.0337	0.884902512832457	-1.05665562804968
180.0537	0.88423259974833	-1.0641656345067
180.0737	0.883427716460522	-1.07039076500689
180.0937	0.882610488337011	-1.07694570951662
180.1137	0.881893664877214	-1.08334668378704
180.1337	0.881241034563071	-1.08866170111297
180.1537	0.880701153748345	-1.09402121358584
180.1737	0.880120123481277	-1.0985713735812
180.1937	0.879550615060864	-1.10329222431376
180.2137	0.878958911654595	-1.1076822582844
180.2337	0.878291441819201	-1.11299686177602
180.2537	0.877578733304638	-1.11803396548603
180.2737	0.876946677716666	-1.12362288541838
180.2937	0.876390337121003	-1.12931711026655
180.3137	0.87588090690101	-1.13363880586717
180.3337	0.875489164114715	-1.13851792434921
180.3537	0.87509742132842	-1.14323495507273
180.3737	0.874662883111689	-1.14701928283937
180.3937	0.874245627664941	-1.1512607383543
180.4137	0.873774054941103	-1.15486940937198
180.4337	0.873221829290674	-1.15804167619042
180.4537	0.872623516253622	-1.16215843228529
180.4737	0.872058945767491	-1.16525322454542
180.4937	0.8715618603832	-1.16761992308279
180.5137	0.871123207221235	-1.17111904738295
180.5337	0.870715004654003	-1.17428542502078
180.5537	0.870377579144799	-1.17684810593854
180.5737	0.870057436405579	-1.17876187077922
180.5937	0.869673923509752	-1.18106821317379
180.6137	0.869290410613925	-1.18401754665224
180.6337	0.868948870159487	-1.18805991205026
180.6537	0.868590869924112	-1.1901863161024
180.6737	0.868143986871679	-1.19318954752089
180.6937	0.867664184257372	-1.19530188518558
180.7137	0.867221416150172	-1.19763930096617
180.7337	0.866816505539128	-1.20044896138497
180.7537	0.866458505303753	-1.20321207340197
180.7737	0.866134247619298	-1.2065352186399
180.7937	0.865826449715781	-1.21032362506203
180.8137	0.865535934582247	-1.21370245886923
180.8337	0.865278339010586	-1.21562953803308
180.8537	0.865055308978893	-1.21815632678258
180.8737	0.864832278947199	-1.21956365392497
180.8937	0.864582913266007	-1.22136008082135
180.9137	0.864305565957223	-1.22190102195545
180.9337	0.864052085330796	-1.22158514302054
180.9537	0.863795312748183	-1.22269002890566
180.9737	0.863517142450351	-1.22326410463899
180.9937	0.863217574437302	-1.22486950322921
181.0137	0.862906484577597	-1.22591982665189
181.0337	0.862581403904095	-1.22856548930766
181.0537	0.862253031274407	-1.22974547020379
181.0737	0.861957578206592	-1.23052354635731
181.0937	0.861696690678744	-1.2330974008015
181.1137	0.861426750271381	-1.23408677916331
181.1337	0.861182322524469	-1.23476436520406
181.1537	0.860959292492776	-1.23619635527981
181.1737	0.860740377406317	-1.23700599823718
181.1937	0.860537922100795	-1.23927435939604
181.2137	0.860327236904804	-1.24116215215444
181.2337	0.8601461793145	-1.2433653980759
181.2537	0.8599898113956	-1.24570213341737
181.2737	0.859829469982709	-1.24614879195338
181.2937	0.85965650083163	-1.24757690631163
181.3137	0.859475443241326	-1.24807026445814
181.3337	0.859286155760553	-1.2486638819252
181.3537	0.859075470564562	-1.24858935593637
181.3737	0.858902642864726	-1.24810930415468
181.3937	0.858725700219656	-1.2476828359581
181.4137	0.858556987465054	-1.24726283392267
181.4337	0.858392389655686	-1.24915435914823
181.4537	0.858236844725834	-1.24910518846938
181.4737	0.858072246916466	-1.24895677713906
181.4937	0.857891189326161	-1.24952718407204
181.5137	0.857692848965873	-1.25047926561644
181.5337	0.857507676430334	-1.25166864532648
181.5537	0.857318388949561	-1.25282714663012
181.5737	0.857153791140194	-1.25361110400589
181.5937	0.856980963440358	-1.25378354955974
181.6137	0.856837763346208	-1.25367915189606
181.6337	0.856669050591606	-1.25303064169495
181.6537	0.856525850497456	-1.2528692741673
181.6737	0.85642050789946	-1.2521324700281
181.6937	0.856311050356231	-1.25135484750066
181.7137	0.8561629123278	-1.25052167567512
181.7337	0.856036995003634	-1.25033087020282
181.7537	0.855929877835506	-1.25061409601879
181.7737	0.855818079917174	-1.25075932798743
181.7937	0.855720967209647	-1.25018191770455
181.8137	0.855606571732137	-1.2489374224266
181.8337	0.855497114188907	-1.24665237260325
181.8537	0.855395886536146	-1.24408242570996
181.8737	0.855290543938151	-1.24301917792337
181.8937	0.855193431230624	-1.24214166215957
181.9137	0.855088088632628	-1.24180213100203
181.9337	0.855008258695085	-1.24143855766261
181.9537	0.854924313812307	-1.24161669343827
181.9737	0.854835430995249	-1.24080354482676
181.9937	0.854755601057706	-1.24089867498935
182.0137	0.854679886065396	-1.24050740260523
182.0337	0.85461651590879	-1.2399833530736
182.0537	0.854532571026012	-1.23896543208175
182.0737	0.854447803154188	-1.23781010218144
182.0937	0.854378447038186	-1.23689698075006
182.1137	0.854300488114804	-1.23574701079994
182.1337	0.854215720242979	-1.2344931644582
182.1537	0.854131775360202	-1.23351940436251
182.1737	0.854034662652675	-1.23270681681483
182.1937	0.853967177550834	-1.2322022493293
182.2137	0.853887347613291	-1.23109471729209
182.2337	0.853807517675747	-1.22994423402825
182.2537	0.853735917628672	-1.22854931395688
182.2737	0.853651149756848	-1.2277630964091
182.2937	0.853596832479756	-1.22690981382764
182.3137	0.853525232432682	-1.2270017049409
182.3337	0.853461862276075	-1.22693831268674
182.3537	0.853402607064703	-1.22610252256333
182.3737	0.853335121962862	-1.22486769668326
182.3937	0.853259406970553	-1.22459696945936
182.4137	0.85320015175918	-1.2231977717737
182.4337	0.85313760459162	-1.22184292598465
182.4537	0.853065181555499	-1.22117296404528
182.4737	0.852981236672721	-1.22065583430086
182.4937	0.85291375157088	-1.21941423188392
182.5137	0.85284626646904	-1.21796915031887
182.5337	0.852787011257667	-1.21624705443169
182.5537	0.852715411210592	-1.2142613540458
182.5737	0.852652041053986	-1.2127507155548
182.5937	0.85259360883166	-1.21207185219853
182.6137	0.852530238675054	-1.21009056869809
182.6337	0.852470983463681	-1.20798354323347
182.6537	0.852424896077058	-1.2066126136147
182.6737	0.85236975581092	-1.20484245325963
182.6937	0.852319553479063	-1.20263719387507
182.7137	0.852268528158159	-1.20154148794918
182.7337	0.852222440771536	-1.2007845014289
182.7537	0.852176353384913	-1.19980445025582
182.7737	0.852125328064009	-1.19840741724195
182.7937	0.852087470567854	-1.19776104783757
182.8137	0.852033153290763	-1.1963947420214
182.8337	0.852003525685077	-1.19506727296379
182.8537	0.851961553243688	-1.19376127156115
182.8737	0.851914642868018	-1.19211766890137
182.8937	0.851876785371864	-1.19074048003862
182.9137	0.851851272711411	-1.18851234437077
182.9337	0.851817530160491	-1.18675815244932
182.9537	0.851775557719102	-1.18458031356714
182.9737	0.851737700222948	-1.18229875348121
182.9937	0.851717125496777	-1.18039203974055
183.0137	0.851687497891091	-1.17855281680541
183.0337	0.851649640394936	-1.17850554419356
183.0537	0.85162001278925	-1.17643825080211
183.0737	0.851582155293095	-1.17447264923461
183.0937	0.851535244917425	-1.17303519177092
183.1137	0.851531129972191	-1.17157943009726
183.1337	0.851485042585568	-1.16987459985511
183.1537	0.851467759815585	-1.16923646734522
183.1737	0.85142990231943	-1.16833300735336
183.1937	0.851421672428962	-1.16731225716732
183.2137	0.851371470097104	-1.16621827422467
183.2337	0.851371470097104	-1.16521896383935
183.2537	0.851345957436652	-1.16485184107487
183.2737	0.851324559721435	-1.16381885890155
183.2937	0.851294932115748	-1.16264236774284
183.3137	0.851266127499109	-1.16202378094586
183.3337	0.851266127499109	-1.16079970282039
183.3537	0.851219217123439	-1.15982042360747
183.3737	0.851215102178205	-1.15865888619248
183.3937	0.851169014791582	-1.15786975986698
183.4137	0.851160784901114	-1.15719117903222
183.4337	0.851117989470678	-1.15537714826085
183.4537	0.851113874525444	-1.1549989554285
183.4737	0.851084246919758	-1.15395238834804
183.4937	0.851063672193587	-1.15271227414296
183.5137	0.851034044587901	-1.15217765194048
183.5337	0.851016761817917	-1.15143180711323
183.5537	0.851004416982214	-1.15114913838191
183.5737	0.850978904321762	-1.15066322129467
183.5937	0.850974789376528	-1.15041139913633
183.6137	0.850955822050839	-1.14936716385305
183.6337	0.850936931880374	-1.14842798677669
183.6537	0.850928701989905	-1.14768370576564
183.6737	0.850928701989905	-1.14637913288721
183.6937	0.850886729548516	-1.145358808473
183.7137	0.850873561723767	-1.14450217940446
183.7337	0.850873561723767	-1.14464487663793
183.7537	0.850835704227612	-1.14381394110934
183.7737	0.850834964823391	-1.14279841558149
183.7937	0.850829223188869	-1.14180199009884
183.8137	0.850793731786224	-1.14102838653924
183.8337	0.850781386950521	-1.14010859600875
183.8537	0.850781386950521	-1.13921617425134
183.8737	0.850768219125772	-1.13859343717371
183.8937	0.850747637969999	-1.13761375606401
183.9137	0.850738591520085	-1.13674469604938
183.9337	0.850726375276421	-1.1349504497415
183.9537	0.850710712766124	-1.13345469734821
183.9737	0.850688389188228	-1.13232974845729
183.9937	0.850662876527776	-1.13085354177692
184.0137	0.850662876527776	-1.13040523188283
184.0337	0.850662876527776	-1.12957710167339
184.0537	0.850658761582542	-1.12920960088717
184.0737	0.850642301801605	-1.12778542193407
184.0937	0.85063324892209	-1.12699902930255
184.1137	0.850616789141153	-1.12592122568984
184.1337	0.850616789141153	-1.12491516264272
184.1537	0.850591276480701	-1.12362212937492
184.1737	0.850587161535467	-1.1229535402513
184.1937	0.850583046590233	-1.12185821632631
184.2137	0.850569878765484	-1.1204738171965
184.2337	0.850565763820249	-1.11921634582534
184.2537	0.850545189094078	-1.11817174047869
184.2737	0.85053572472004	-1.11672102042113
184.2937	0.850519676433626	-1.11571090657275
184.3137	0.850519612137607	-1.11452259726108
184.3337	0.850515561488392	-1.11348650735124
184.3537	0.850502393663643	-1.11298856917306
184.3737	0.850502393663643	-1.11196114988791
184.3937	0.85049004882794	-1.11098293709418
184.4137	0.850473589047003	-1.11033808773506
184.4337	0.850469474101769	-1.10913075796172
184.4537	0.850458813821772	-1.1080115152093
184.4737	0.850452191331786	-1.106473074215
184.4937	0.850452191331786	-1.10569803417284
184.5137	0.850439846496083	-1.10435838883642
184.5337	0.850422563726099	-1.10356168615967
184.5537	0.850422563726099	-1.10248657644917
184.5737	0.850422563726099	-1.10173774326068
184.5937	0.850422563726099	-1.10055926251393
184.6137	0.850417047127645	-1.09970402217784
184.6337	0.850398272690014	-1.0980925871775
184.6537	0.850380591284711	-1.09750941106847
184.6737	0.850380591284711	-1.09644925112252
184.6937	0.850380591284711	-1.09635439950225
184.7137	0.850376476339476	-1.09573944569304
184.7337	0.850359193569493	-1.0955071055808
184.7537	0.850355078624259	-1.09491637699557
184.7737	0.850352442487468	-1.09357703009735
184.7937	0.85034684873379	-1.09219216938312
184.8137	0.85034684873379	-1.09163994330566
184.8337	0.85034684873379	-1.09147984911436
184.8537	0.85034684873379	-1.09104753550812
184.8737	0.85034684873379	-1.09096168080498
184.8937	0.850338618843322	-1.09111498254271
184.9137	0.850308991237636	-1.09023371441586
184.9337	0.850308991237636	-1.09020508822313
184.9537	0.850308991237636	-1.08927279114221
184.9737	0.850308380425452	-1.08877179297762
184.9937	0.850304876292401	-1.08812599259542
185.0137	0.850304876292401	-1.08718496520218
185.0337	0.850304876292401	-1.08652454134788
185.0537	0.850304876292401	-1.08556779620911
185.0737	0.850304876292401	-1.08436789953669
185.0937	0.850295823412886	-1.08370416500788
185.1137	0.850279363631949	-1.08339933624496
185.1337	0.850279363631949	-1.08251694996963
185.1537	0.850279363631949	-1.08271547504353
185.1737	0.850279363631949	-1.08220037069974
185.1937	0.850241506135795	-1.08165628203736
185.2137	0.850249736026263	-1.0806979054364
185.2337	0.850241506135795	-1.08056648120877
185.2537	0.850241506135795	-1.07971262164678
185.2737	0.850237391190561	-1.07931176740665
185.2937	0.850233276245326	-1.07859429012568
185.3137	0.850233276245326	-1.0783012317656
185.3337	0.850233115505278	-1.07749050249316
185.3537	0.850229161300092	-1.07688061019592
185.3737	0.850229161300092	-1.07626369863207
185.3937	0.850229161300092	-1.07611094999982
185.4137	0.850229161300092	-1.07574342931772
185.4337	0.850229161300092	-1.07451012746209
185.4537	0.850229161300092	-1.07338051895598
185.4737	0.850229161300092	-1.07233299289408
185.4937	0.850229161300092	-1.07139827647411
185.5137	0.850229161300092	-1.07026072553253
185.5337	0.850229161300092	-1.06924905184713
185.5537	0.850229161300092	-1.06885949050872
185.5737	0.850229161300092	-1.06855849369236
185.5937	0.850207634992836	-1.06733428823326
185.6137	0.85020364863964	-1.06654073706396
185.6337	0.850199533694406	-1.06610106198197
185.6537	0.850202973531438	-1.06534591782022
185.6737	0.850199533694406	-1.06506857720566
185.6937	0.850199533694406	-1.06493908287843
185.7137	0.850199533694406	-1.06359660038947
185.7337	0.850191303803938	-1.06272917581621
185.7537	0.850191303803938	-1.06211300437911
185.7737	0.850187188858703	-1.0608423181642
185.7937	0.850187188858703	-1.06018350189703
185.8137	0.850187188858703	-1.05894366623427
185.8337	0.850187188858703	-1.05829554997159
185.8537	0.850187188858703	-1.0575897396349
185.8737	0.850174844023001	-1.05672128445503
185.8937	0.850165791143486	-1.05600209214918
185.9137	0.850165791143486	-1.05445035274842
185.9337	0.850165791143486	-1.05339452214604
185.9537	0.850165791143486	-1.05229639290191
185.9737	0.850165791143486	-1.05190357261829
185.9937	0.850161676198251	-1.05073769392219
186.0137	0.850161676198251	-1.04980626430166
186.0337	0.850161676198251	-1.04962109732186
186.0537	0.850161676198251	-1.04960487820015
186.0737	0.850161676198251	-1.04931977819224
186.0937	0.850161676198251	-1.04878432832114
186.1137	0.850161676198251	-1.04820236188164
186.1337	0.850161676198251	-1.04773998957929
186.1537	0.850161676198251	-1.04747253323812
186.1737	0.850161676198251	-1.04652812354521
186.1937	0.850161676198251	-1.0457772132268
186.2137	0.850161676198251	-1.04534614908186
186.2337	0.850161676198251	-1.0444448020325
186.2537	0.850161676198251	-1.04375020501401
186.2737	0.850161676198251	-1.04303154989692
186.2937	0.850161676198251	-1.04242359147926
186.3137	0.850161676198251	-1.04211453285216
186.3337	0.850161676198251	-1.04196197522036
186.3537	0.850161676198251	-1.04159443066321
186.3737	0.850161676198251	-1.0413870718184
186.3937	0.850132871581612	-1.04083550628417
186.4137	0.850132871581612	-1.04102855999096
186.4337	0.850132871581612	-1.0407307743697
186.4537	0.850132871581612	-1.04035255766229
186.4737	0.850132871581612	-1.03946392408052
186.4937	0.850132871581612	-1.03851711892361
186.5137	0.850132871581612	-1.03817596824141
186.5337	0.850132871581612	-1.03780200925241
186.5537	0.850132871581612	-1.0369093726195
186.5737	0.850132871581612	-1.0364078452245
186.5937	0.850115588811629	-1.03620447749331
186.6137	0.850115588811629	-1.03512406354109
186.6337	0.850115588811629	-1.03427791960152
186.6537	0.850115588811629	-1.03354199486024
186.6737	0.850115588811629	-1.0330809675194
186.6937	0.850115588811629	-1.0325025783592
186.7137	0.850115588811629	-1.03204266518766
186.7337	0.850115588811629	-1.0310096392434
186.7537	0.850115588811629	-1.03022251842266
186.7737	0.850115588811629	-1.0296215792716
186.7937	0.850099129030692	-1.02909517804691
186.8137	0.850099129030692	-1.02886097965943
186.8337	0.850099129030692	-1.02822898303906
186.8537	0.850099129030692	-1.02710106966196
186.8737	0.850099129030692	-1.02691037162741
186.8937	0.850099129030692	-1.02652010199566
186.9137	0.850099129030692	-1.02637137631042
186.9337	0.850099129030692	-1.02585026738992
186.9537	0.850099129030692	-1.0259080171724
186.9737	0.850099129030692	-1.02500941973371
186.9937	0.850099129030692	-1.02448260467471
187.0137	0.850099129030692	-1.02382847985614
187.0337	0.850099129030692	-1.02310646233527
187.0537	0.850099129030692	-1.02251360489084
187.0737	0.850099129030692	-1.02207556922939
187.0937	0.850099129030692	-1.02127582646211
187.1137	0.850099129030692	-1.02131896073084
187.1337	0.850099129030692	-1.01999920331648
187.1537	0.850099129030692	-1.01957125088723
187.1737	0.850099129030692	-1.01932771337349
187.1937	0.850090899140223	-1.01898062973975
187.2137	0.850090899140223	-1.01793327876161
187.2337	0.850090899140223	-1.01774950449344
187.2537	0.850090899140223	-1.01728723564966
187.2737	0.850090899140223	-1.0167133827502
187.2937	0.850090899140223	-1.01594108833953
187.3137	0.850090899140223	-1.01477175969776
187.3337	0.850090899140223	-1.01381187498907
187.3537	0.850090899140223	-1.01355740269946
187.3737	0.850090899140223	-1.01250225253619
187.3937	0.850090899140223	-1.01227543154117
187.4137	0.850090899140223	-1.01103133418083
187.4337	0.850090899140223	-1.01086969209004
187.4537	0.850090899140223	-1.01150908201957
187.4737	0.850090899140223	-1.01085570926528
187.4937	0.850090899140223	-1.00991870083988
187.5137	0.850090899140223	-1.0089499465477
187.5337	0.850090899140223	-1.00809863763758
187.5537	0.850090899140223	-1.00653230261895
187.5737	0.850090899140223	-1.006690809119
187.5937	0.850090899140223	-1.00647734223891
187.6137	0.850090899140223	-1.0060973468398
187.6337	0.850090899140223	-1.00550206209796
187.6537	0.850090899140223	-1.0049128177454
187.6737	0.850090899140223	-1.00472606705353
187.6937	0.850090899140223	-1.00435720140992
187.7137	0.850090899140223	-1.00406893795702
187.7337	0.850090899140223	-1.00366937296994
187.7537	0.850090899140223	-1.00328489701856
187.7737	0.850090899140223	-1.00221448273584
187.7937	0.850090899140223	-1.0022205788336
187.8137	0.850090899140223	-1.00199624880281
187.8337	0.850090899140223	-1.00183210778943
187.8537	0.850090899140223	-1.00135775418789
187.8737	0.850090899140223	-1.00099749152297
187.8937	0.850090899140223	-1.00071155588808
187.9137	0.850090899140223	-0.999832603641716
187.9337	0.850090899140223	-0.999893727765508
187.9537	0.850090899140223	-0.999588115104895
187.9737	0.850090899140223	-0.998887907448125
187.9937	0.850090899140223	-0.998440361555848
188.0137	0.850090899140223	-0.997633480146676
188.0337	0.850090899140223	-0.997249760238752
188.0537	0.850090899140223	-0.995889120769327
188.0737	0.850090899140223	-0.995309195647159
188.0937	0.850090899140223	-0.995327010418477
188.1137	0.850090899140223	-0.994955685644048
188.1337	0.850090899140223	-0.994492127547218
188.1537	0.850090899140223	-0.994946700664455
188.1737	0.850090899140223	-0.994215049558287
188.1937	0.850090899140223	-0.993132315746418
188.2137	0.850090899140223	-0.992409319348228
188.2337	0.850090899140223	-0.991220966265618
188.2537	0.850090899140223	-0.990714874755648
188.2737	0.850090899140223	-0.989781929069028
188.2937	0.850090899140223	-0.989314395775291
188.3137	0.850090899140223	-0.988515015113034
188.3337	0.850090899140223	-0.988467730563653
188.3537	0.850090899140223	-0.988073668777093
188.3737	0.850090899140223	-0.987835351942375
188.3937	0.850090899140223	-0.987119342977384
188.4137	0.850086784194989	-0.985684651041076
188.4337	0.850086784194989	-0.984675213652634
188.4537	0.850086784194989	-0.983820960152208
188.4737	0.850086784194989	-0.983612558763273
188.4937	0.850086784194989	-0.982393227794866
188.5137	0.850086784194989	-0.982082891852243
188.5337	0.850086784194989	-0.981920441988702
188.5537	0.850086784194989	-0.981040888886748
188.5737	0.850086784194989	-0.980456710025349
188.5937	0.850086784194989	-0.980026039818835
188.6137	0.850090899140223	-0.979578529739143
188.6337	0.850090899140223	-0.979432879957019
188.6537	0.850090899140223	-0.979491724012917
188.6737	0.850090899140223	-0.978927739470133
188.6937	0.850090899140223	-0.977557410706949
188.7137	0.850090899140223	-0.977057956462684
188.7337	0.850090899140223	-0.976309278462062
188.7537	0.850090899140223	-0.975107555347817
188.7737	0.850090899140223	-0.974243047510628
188.7937	0.850090899140223	-0.973869514293474
188.8137	0.850090899140223	-0.973749156154526
188.8337	0.850090899140223	-0.973811505864553
188.8537	0.850090899140223	-0.973783771007262
188.8737	0.850090899140223	-0.973218266419214
188.8937	0.850090899140223	-0.972650907535113
188.9137	0.850090899140223	-0.971886332726043
188.9337	0.850090899140223	-0.97136779435329
188.9537	0.850090899140223	-0.970587274985661
188.9737	0.850090899140223	-0.970797801254623
188.9937	0.850090899140223	-0.969968624521865
189.0137	0.850090899140223	-0.9696082026899
189.0337	0.850090899140223	-0.969265726942064
189.0537	0.850090899140223	-0.969056796322711
189.0737	0.850090899140223	-0.968995222552021
189.0937	0.850090899140223	-0.968601168723812
189.1137	0.850090899140223	-0.968838132638661
189.1337	0.850090899140223	-0.968791683716258
189.1537	0.850090899140223	-0.968426025288569
189.1737	0.850090899140223	-0.968103938838976
189.1937	0.850090899140223	-0.967470243110414
189.2137	0.850086784194989	-0.966898407653221
189.2337	0.850086784194989	-0.966695195109898
189.2537	0.850086784194989	-0.965918710626815
189.2737	0.850086784194989	-0.966079688195206
189.2937	0.850086784194989	-0.96514396504368
189.3137	0.850086784194989	-0.964533069994068
189.3337	0.850086784194989	-0.964526866458556
189.3537	0.850086784194989	-0.964689817698284
189.3737	0.850086784194989	-0.96406792420598
189.3937	0.850086784194989	-0.963535219966376
189.4137	0.850090899140223	-0.963064563019416
189.4337	0.850090899140223	-0.962325582270905
189.4537	0.850090899140223	-0.961535871006526
189.4737	0.850090899140223	-0.961294195747196
189.4937	0.850090899140223	-0.960722328456594
189.5137	0.850090899140223	-0.960840943716418
189.5337	0.850090899140223	-0.960565290272524
189.5537	0.850090899140223	-0.960116216376631
189.5737	0.850090899140223	-0.959845369777444
189.5937	0.850090899140223	-0.959512344572803
189.6137	0.850090899140223	-0.959641647899582
189.6337	0.850090899140223	-0.95965420220012
189.6537	0.850090899140223	-0.959877859750152
189.6737	0.850090899140223	-0.959883052574939
189.6937	0.850090899140223	-0.959282216882461
189.7137	0.850090899140223	-0.958323454301422
189.7337	0.850090899140223	-0.957486482362719
189.7537	0.850090899140223	-0.957101361784814
189.7737	0.850090899140223	-0.956404663761349
189.7937	0.850090899140223	-0.956167998284705
189.8137	0.850087652191249	-0.955466274561848
189.8337	0.850086784194989	-0.955066283802926
189.8537	0.850086784194989	-0.954692511835206
189.8737	0.850086784194989	-0.953862988914129
189.8937	0.850086784194989	-0.953803237606084
189.9137	0.850086784194989	-0.953992216636563
189.9337	0.850086784194989	-0.953823356320353
189.9537	0.850086784194989	-0.953763477678674
189.9737	0.850086784194989	-0.953464422700243
189.9937	0.850086784194989	-0.953054682959919
190.0137	0.850089323887751	-0.953356642736889
190.0337	0.850090899140223	-0.95327136501428
190.0537	0.850090899140223	-0.953451303356701
190.0737	0.850090899140223	-0.953551387593511
190.0937	0.850090899140223	-0.953573929626015
190.1137	0.850090899140223	-0.953616073079898
190.1337	0.850090899140223	-0.95360043093872
190.1537	0.850090899140223	-0.953161301003856
190.1737	0.850090899140223	-0.953083177839841
190.1937	0.850090899140223	-0.95254772796874
190.2137	0.850090899140223	-0.952513885076164
190.2337	0.850090899140223	-0.952250364140144
190.2537	0.850090899140223	-0.952049602769287
190.2737	0.850090899140223	-0.951435214003074
190.2937	0.850090899140223	-0.950442863196728
190.3137	0.850090899140223	-0.950340693871651
190.3337	0.850090899140223	-0.950789302203941
190.3537	0.850090899140223	-0.950816436205643
190.3737	0.850090899140223	-0.950395980544131
190.3937	0.850090899140223	-0.95002650608658
190.4137	0.850092024320561	-0.950047567865581
190.4337	0.850095014085458	-0.949679792516217
190.4537	0.850095014085458	-0.949570460674192
190.4737	0.850095014085458	-0.948838578775811
190.4937	0.850095014085458	-0.948753364720018
190.5137	0.850095014085458	-0.947914057004956
190.5337	0.850095014085458	-0.947411861108371
190.5537	0.850095014085458	-0.947140035631868
190.5737	0.850095014085458	-0.947040190145623
190.5937	0.850095014085458	-0.947496100266024
190.6137	0.850094596161332	-0.94631437251159
190.6337	0.850090899140223	-0.94558826837688
190.6537	0.850090899140223	-0.944937231398953
190.6737	0.850090899140223	-0.944171721483504
190.6937	0.850090899140223	-0.943764321498717
190.7137	0.850090899140223	-0.943033557748815
190.7337	0.850090899140223	-0.942287251337137
190.7537	0.850090899140223	-0.940856749473243
190.7737	0.850090899140223	-0.940544658713969
190.7937	0.850090899140223	-0.940075549666504
190.8137	0.850090899140223	-0.939699549360178
190.8337	0.850090899140223	-0.939149873934585
190.8537	0.850090899140223	-0.937742033478477
190.8737	0.850090899140223	-0.937030461294817
190.8937	0.850090899140223	-0.935875827750325
190.9137	0.850090899140223	-0.935234698920843
190.9337	0.850090899140223	-0.934331028032656
190.9537	0.850090899140223	-0.93299561653959
190.9737	0.850090899140223	-0.932248741105732
190.9937	0.850090899140223	-0.931216160829198
191.0137	0.850090899140223	-0.930212624558886
191.0337	0.850090899140223	-0.929952549589353
191.0537	0.850090899140223	-0.929160064839245
191.0737	0.850090899140223	-0.928251037980052
191.0937	0.850090899140223	-0.927608798960443
191.1137	0.850090899140223	-0.926204102053439
191.1337	0.850090899140223	-0.925549495754568
191.1537	0.850090899140223	-0.924778076762637
191.1737	0.850090899140223	-0.924198318765865
191.1937	0.850090899140223	-0.923142969643791
191.2137	0.850090899140223	-0.922997857050439
191.2337	0.850095837074504	-0.923041500653704
191.2537	0.850095837074504	-0.922754136494602
191.2737	0.850095837074504	-0.921675576838442
191.2937	0.850095837074504	-0.920842997910134
191.3137	0.850095837074504	-0.920521154190282
191.3337	0.850095837074504	-0.920436632511128
191.3537	0.850095837074504	-0.920388822710505
191.3737	0.850095837074504	-0.920298547142736
191.3937	0.850095837074504	-0.919899829720159
191.4137	0.850095837074504	-0.919644056239971
191.4337	0.85009172212927	-0.919070911633846
191.4537	0.85009172212927	-0.918752394505199
191.4737	0.85009172212927	-0.918891602001246
191.4937	0.85009172212927	-0.91851352058583
191.5137	0.85009172212927	-0.918638566194201
191.5337	0.85009172212927	-0.918338731297259
191.5537	0.85009172212927	-0.918330904257906
191.5737	0.85009172212927	-0.9187338276696
191.5937	0.85009172212927	-0.918497926194764
191.6137	0.85009172212927	-0.918611201400286
191.6337	0.850095837074504	-0.918080805082809
191.6537	0.850095837074504	-0.917629864953335
191.6737	0.850095837074504	-0.917373617951192
191.6937	0.850095837074504	-0.916498963214995
191.7137	0.850095837074504	-0.916317043242885
191.7337	0.850095837074504	-0.915761980012877
191.7537	0.850095837074504	-0.915440566044042
191.7737	0.850095837074504	-0.914149395030654
191.7937	0.850095837074504	-0.913827989020172
191.8137	0.850095837074504	-0.913174031327001
191.8337	0.85009172212927	-0.912500973588638
191.8537	0.85009172212927	-0.91140416145179
191.8737	0.85009172212927	-0.911154746694981
191.8937	0.85009172212927	-0.911342981619532
191.9137	0.85009172212927	-0.910939632435997
191.9337	0.85009172212927	-0.910232361741681
191.9537	0.85009172212927	-0.909835060905789
191.9737	0.85009172212927	-0.909642759263282
191.9937	0.85009172212927	-0.909038151311879
192.0137	0.85009172212927	-0.908142335317277
192.0337	0.85009172212927	-0.907138230024785
192.0537	0.85009172212927	-0.907019065638663
192.0737	0.85009172212927	-0.906921858346159
192.0937	0.85009172212927	-0.906495943255063
192.1137	0.85009172212927	-0.906053251957607
192.1337	0.85009172212927	-0.905513822910423
192.1537	0.85009172212927	-0.905288422481268
192.1737	0.85009172212927	-0.904753836091376
192.1937	0.85009172212927	-0.904368166387172
192.2137	0.85009172212927	-0.904278519529224
192.2337	0.85009172212927	-0.904169271249897
192.2537	0.85009172212927	-0.903698582469528
192.2737	0.85009172212927	-0.903175257147949
192.2937	0.85009172212927	-0.90358703024725
192.3137	0.85009172212927	-0.904129718239643
192.3337	0.85009172212927	-0.903997303197168
192.3537	0.85009172212927	-0.904020179480463
192.3737	0.85009172212927	-0.9037287326867
192.3937	0.85009172212927	-0.903557831053161
192.4137	0.85009172212927	-0.90334087443565
192.4337	0.850087607184036	-0.903227782272228
192.4537	0.850087607184036	-0.903529535132042
192.4737	0.850087607184036	-0.903962759969601
192.4937	0.850087607184036	-0.903874963428532
192.5137	0.850087607184036	-0.903092092367838
192.5337	0.850087607184036	-0.902550267856654
192.5537	0.850087607184036	-0.902476259160708
192.5737	0.850087607184036	-0.901710765161963
192.5937	0.850087607184036	-0.901223996531047
192.6137	0.850087607184036	-0.901270162931948
192.6337	0.850095837074504	-0.901531746009217
192.6537	0.850095837074504	-0.901698167090488
192.6737	0.850095837074504	-0.900763462608039
192.6937	0.850095837074504	-0.901044587419045
192.7137	0.850095837074504	-0.900901945894039
192.7337	0.850095837074504	-0.901206317051716
192.7537	0.850095837074504	-0.901189075281753
192.7737	0.850095837074504	-0.900391373831802
192.7937	0.850095837074504	-0.899788373467536
192.8137	0.850095837074504	-0.900162813936838
192.8337	0.85009172212927	-0.899919065526768
192.8537	0.85009172212927	-0.899643591145798
192.8737	0.85009172212927	-0.899954209609922
192.8937	0.85009172212927	-0.899757467206908
192.9137	0.85009172212927	-0.899480671739479
192.9337	0.85009172212927	-0.898917073176775
192.9537	0.85009172212927	-0.899036683230619
192.9737	0.85009172212927	-0.898903432561166
192.9937	0.85009172212927	-0.898466363839513
193.0137	0.85009172212927	-0.89852571722995
193.0337	0.85009172212927	-0.898278132894138
193.0537	0.85009172212927	-0.898298701255305
193.0737	0.85009172212927	-0.897519256265218
193.0937	0.85009172212927	-0.896787103782863
193.1137	0.85009172212927	-0.896740340505549
193.1337	0.85009172212927	-0.896522321448025
193.1537	0.85009172212927	-0.896346545323785
193.1737	0.85009172212927	-0.895952845642248
193.1937	0.85009172212927	-0.895643663660689
193.2137	0.85009172212927	-0.894976940770648
193.2337	0.850088635920345	-0.894803962007194
193.2537	0.850087607184036	-0.894416449944464
193.2737	0.850087607184036	-0.894816114410948
193.2937	0.850087607184036	-0.894341541954723
193.3137	0.850087607184036	-0.893842433898778
193.3337	0.850087607184036	-0.893519961469105
193.3537	0.850087607184036	-0.893277971854864
193.3737	0.850087607184036	-0.89279374989664
193.3937	0.850087607184036	-0.892160101918192
193.4137	0.850087607184036	-0.892049297781017
193.4337	0.850089986136749	-0.891470335619461
193.4537	0.85009172212927	-0.890285145981836
193.4737	0.85009172212927	-0.889811576277984
193.4937	0.85009172212927	-0.889521836550761
193.5137	0.85009172212927	-0.888963462646252
193.5337	0.85009172212927	-0.888740867536234
193.5537	0.85009172212927	-0.887803158775843
193.5737	0.85009172212927	-0.88691037093424
193.5937	0.85009172212927	-0.886847718806832
193.6137	0.85009172212927	-0.886721224778366
193.6337	0.85009172212927	-0.886006210607396
193.6537	0.85009172212927	-0.885495702211976
193.6737	0.85009172212927	-0.884411699042936
193.6937	0.85009172212927	-0.884094260271008
193.7137	0.85009172212927	-0.883984614074072
193.7337	0.85009172212927	-0.883613551925264
193.7537	0.85009172212927	-0.883858179733248
193.7737	0.85009172212927	-0.883443533668816
193.7937	0.85009172212927	-0.884135663598139
193.8137	0.85009172212927	-0.883907223078456
193.8337	0.85009172212927	-0.883518867430396
193.8537	0.85009172212927	-0.883272381347183
193.8737	0.85009172212927	-0.882477938842443
193.8937	0.85009172212927	-0.881923755010349
193.9137	0.85009172212927	-0.882053233420877
193.9337	0.85009172212927	-0.881968851012885
193.9537	0.85009172212927	-0.881683488379352
193.9737	0.85009172212927	-0.882529548756226
193.9937	0.85009172212927	-0.883167705141175
194.0137	0.85009172212927	-0.883479314420144
194.0337	0.85009172212927	-0.883041613009493
194.0537	0.850092545118317	-0.883681894274471
194.0737	0.850092545118317	-0.884179052534136
194.0937	0.850092545118317	-0.883605382676769
194.1137	0.850092545118317	-0.883499648009922
194.1337	0.850092545118317	-0.883242621089267
194.1537	0.850092545118317	-0.882663471906435
194.1737	0.850092545118317	-0.882361122170208
194.1937	0.850092545118317	-0.882274014026601
194.2137	0.850092545118317	-0.88236691982976
194.2337	0.850092545118317	-0.882017396961083
194.2537	0.850092545118317	-0.882157268979536
194.2737	0.850092545118317	-0.882675894894163
194.2937	0.850092545118317	-0.88316528182294
194.3137	0.850092545118317	-0.882855124943241
194.3337	0.850092545118317	-0.882706952363482
194.3537	0.850092545118317	-0.881998782375372
194.3737	0.850092545118317	-0.881510613074475
194.3937	0.850092545118317	-0.881710530860003
194.4137	0.850092545118317	-0.881433707538341
194.4337	0.850092545118317	-0.881530703934512
194.4537	0.850088430173083	-0.881813125956921
194.4737	0.850088430173083	-0.881613996048258
194.4937	0.850088430173083	-0.881412888489082
194.5137	0.850088430173083	-0.88115239570606
194.5337	0.850088430173083	-0.880576326405516
194.5537	0.850088430173083	-0.880391418072169
194.5737	0.850088430173083	-0.879776245408268
194.5937	0.850088430173083	-0.879166341173499
194.6137	0.850088430173083	-0.87894955566056
194.6337	0.850088430173083	-0.879340963336675
194.6537	0.850092545118317	-0.879209535129868
194.6737	0.850092545118317	-0.878778387422224
194.6937	0.850092545118317	-0.879053221155845
194.7137	0.850092545118317	-0.879237671883943
194.7337	0.850092545118317	-0.879558345726026
194.7537	0.850092545118317	-0.879518323172995
194.7737	0.850092545118317	-0.879626337907737
194.7937	0.850092545118317	-0.879387718655637
194.8137	0.850092545118317	-0.87945390031223
194.8337	0.850092545118317	-0.878586368301219
194.8537	0.850092545118317	-0.878229742603236
194.8737	0.850092545118317	-0.877875615827832
194.8937	0.850092545118317	-0.877961339218163
194.9137	0.850092545118317	-0.878195692793503
194.9337	0.850092545118317	-0.878256757229655
194.9537	0.850092545118317	-0.878232181838174
194.9737	0.850092545118317	-0.878745567177902
194.9937	0.850092545118317	-0.878518403973741
195.0137	0.850092545118317	-0.878504007314677
195.0337	0.850092545118317	-0.878048343903192
195.0537	0.850092545118317	-0.877766407340265
195.0737	0.850092545118317	-0.877445283851285
195.0937	0.850092545118317	-0.877862651672158
195.1137	0.850092545118317	-0.877618354135789
195.1337	0.850092545118317	-0.877903000517627
195.1537	0.850092545118317	-0.877405476173762
195.1737	0.850092545118317	-0.876782225782416
195.1937	0.850092545118317	-0.877160828469899
195.2137	0.850092545118317	-0.876826100177894
195.2337	0.850092545118317	-0.876286086191827
195.2537	0.850088430173083	-0.875721047167381
195.2737	0.850088430173083	-0.875531133030523
195.2937	0.850088430173083	-0.875557849218736
195.3137	0.850088430173083	-0.874982921941728
195.3337	0.850088430173083	-0.874585828022993
195.3537	0.850088430173083	-0.874638739127354
195.3737	0.850088430173083	-0.874622500109763
195.3937	0.850088430173083	-0.875356837159787
195.4137	0.850088430173083	-0.87592429552329
195.4337	0.850088430173083	-0.875924211960592
195.4537	0.850088430173083	-0.875871786315714
195.4737	0.850088430173083	-0.875494771319488
195.4937	0.850088430173083	-0.874938745128867
195.5137	0.850088430173083	-0.875136661388826
195.5337	0.850088430173083	-0.874492938136538
195.5537	0.850088430173083	-0.875088115440628
195.5737	0.850088430173083	-0.875369112918
195.5937	0.850088430173083	-0.874788093522409
195.6137	0.850088430173083	-0.874312207938077
195.6337	0.850088430173083	-0.873885083177453
195.6537	0.850092545118317	-0.873418548656913
195.6737	0.850092545118317	-0.873156981496349
195.6937	0.850092545118317	-0.872092754832436
195.7137	0.850092545118317	-0.871601593191126
195.7337	0.850092545118317	-0.871422311412759
195.7537	0.850092545118317	-0.871298952975045
195.7737	0.850092545118317	-0.871742515712064
195.7937	0.850092545118317	-0.871829536313798
195.8137	0.850092545118317	-0.871472297822698
195.8337	0.850092545118317	-0.870792228776079
195.8537	0.850092545118317	-0.870486066989166
195.8737	0.850092545118317	-0.870229557361402
195.8937	0.850092545118317	-0.870201806587407
195.9137	0.850092545118317	-0.869438823448771
195.9337	0.850092545118317	-0.869145975985028
195.9537	0.850092545118317	-0.868751786864832
195.9737	0.850092545118317	-0.867892754373931
195.9937	0.850092545118317	-0.867367495172775
196.0137	0.850092545118317	-0.866205798590738
196.0337	0.850092545118317	-0.865668514319463
196.0537	0.850092545118317	-0.865013545915568
196.0737	0.850092545118317	-0.864924320850285
196.0937	0.850092545118317	-0.864596731200171
196.1137	0.850092545118317	-0.864248855710392
196.1337	0.850092545118317	-0.863679348071207
196.1537	0.850092545118317	-0.863213935678322
196.1737	0.850092545118317	-0.86241909923515
196.1937	0.850092545118317	-0.861588426332185
196.2137	0.850092545118317	-0.86179307933725
196.2337	0.850092545118317	-0.861735878681074
196.2537	0.850092545118317	-0.862270512821078
196.2737	0.850092545118317	-0.862247361974634
196.2937	0.850092545118317	-0.862253211363474
196.3137	0.850092545118317	-0.862497174649052
196.3337	0.850092545118317	-0.862646318147776
196.3537	0.850092545118317	-0.862666687550139
196.3737	0.850092545118317	-0.862335902621632
196.3937	0.850092545118317	-0.861626666214332
196.4137	0.850092545118317	-0.86150835337189
196.4337	0.850092545118317	-0.861784695213246
196.4537	0.850092545118317	-0.861274998569747
196.4737	0.850088430173083	-0.861043478167777
196.4937	0.850088430173083	-0.860946187312576
196.5137	0.850088430173083	-0.860898946534133
196.5337	0.850088430173083	-0.8611394678324
196.5537	0.850088430173083	-0.86133141134906
196.5737	0.850088430173083	-0.861187400987482
196.5937	0.850088430173083	-0.861006336538229
196.6137	0.850088430173083	-0.861056430385924
196.6337	0.850088430173083	-0.860825689902466
196.6537	0.850088430173083	-0.86087346786968
196.6737	0.850092545118317	-0.86103778794598
196.6937	0.850092545118317	-0.861497231574742
196.7137	0.850092545118317	-0.86179169856315
196.7337	0.850092545118317	-0.861950591043274
196.7537	0.850092545118317	-0.861976459666982
196.7737	0.850092545118317	-0.861767883194301
196.7937	0.850092545118317	-0.861296386641187
196.8137	0.850092545118317	-0.861314288954379
196.8337	0.850092545118317	-0.860651378115024
196.8537	0.850092545118317	-0.859912803242474
196.8737	0.850092545118317	-0.859219742185947
196.8937	0.850092545118317	-0.858152180972478
196.9137	0.850092545118317	-0.857831749860136
196.9337	0.850092545118317	-0.857877502426724
196.9537	0.850092545118317	-0.856826673648679
196.9737	0.850092545118317	-0.856162744140248
196.9937	0.850092545118317	-0.855863569786534
197.0137	0.850092545118317	-0.855458640870093
197.0337	0.850092545118317	-0.854485334400475
197.0537	0.850092545118317	-0.853586064481036
197.0737	0.850092545118317	-0.853264419719988
197.0937	0.850092545118317	-0.852921378929148
197.1137	0.850092545118317	-0.852898797104884
197.1337	0.850092545118317	-0.852669970605121
197.1537	0.850092545118317	-0.852289728497093
197.1737	0.850092545118317	-0.85170384654833
197.1937	0.850092545118317	-0.851477984534748
197.2137	0.850092545118317	-0.851696019508977
197.2337	0.850092545118317	-0.851726197580382
197.2537	0.850092545118317	-0.85168343337503
197.2737	0.850088430173083	-0.851645436222625
197.2937	0.850088430173083	-0.850968653975449
197.3137	0.850088430173083	-0.850612887779499
197.3337	0.850088430173083	-0.849448823587693
197.3537	0.850088430173083	-0.848627828040959
197.3737	0.850088430173083	-0.848902761253982
197.3937	0.850088430173083	-0.848858484961719
197.4137	0.850088430173083	-0.848837912621376
197.4337	0.850088430173083	-0.847961284213842
197.4537	0.850088430173083	-0.847615294853526
197.4737	0.850092545118317	-0.847150734004323
197.4937	0.850092545118317	-0.84712183324844
197.5137	0.850092545118317	-0.847456207393774
197.5337	0.850092545118317	-0.847147057245623
197.5537	0.850092545118317	-0.84728320873444
197.5737	0.850092545118317	-0.847120838454421
197.5937	0.850092545118317	-0.846594644146886
197.6137	0.850092545118317	-0.847028111714185
197.6337	0.850092545118317	-0.847678452336298
197.6537	0.850092545118317	-0.847767581901355
197.6737	0.850092545118317	-0.848469767208637
197.6937	0.850092545118317	-0.848432052577733
197.7137	0.850092545118317	-0.84886415130846
197.7337	0.850092545118317	-0.848505301251047
197.7537	0.850092545118317	-0.848141111139333
197.7737	0.850092545118317	-0.848653079892375
197.7937	0.850092545118317	-0.848031628088617
197.8137	0.850092545118317	-0.847293920676452
197.8337	0.850092545118317	-0.846913455734563
197.8537	0.850092545118317	-0.846548163391074
197.8737	0.850092545118317	-0.846421096361252
197.8937	0.850092545118317	-0.845983219866854
197.9137	0.850092545118317	-0.84569314588884
197.9337	0.850092545118317	-0.845454769366481
197.9537	0.850092545118317	-0.84538811816711
197.9737	0.850092545118317	-0.844955434497498
197.9937	0.850092545118317	-0.844136571789145
198.0137	0.850092545118317	-0.84401977501279
198.0337	0.850092545118317	-0.844571288817734
198.0537	0.850092545118317	-0.845051654954334
198.0737	0.850093368107364	-0.845598322122809
198.0937	0.850093368107364	-0.845421750163353
198.1137	0.850093368107364	-0.845184097851042
198.1337	0.850093368107364	-0.8449815538093
198.1537	0.850093368107364	-0.844614112710726
198.1737	0.850093368107364	-0.844492099234529
198.1937	0.850093368107364	-0.845412645808479
198.2137	0.850093368107364	-0.845423986460311
198.2337	0.850093368107364	-0.84524014852533
198.2537	0.850093368107364	-0.845523672779514
198.2737	0.850084315227849	-0.845313277823363
198.2937	0.850084315227849	-0.844905491858496
198.3137	0.850084315227849	-0.843847866647702
198.3337	0.850084315227849	-0.843785672125543
198.3537	0.850084315227849	-0.8437244564807
198.3737	0.850084315227849	-0.843575201565046
198.3937	0.850084315227849	-0.843606402284704
198.4137	0.850084315227849	-0.843659130346964
198.4337	0.850084315227849	-0.844109465641675
198.4537	0.850084315227849	-0.843694234638358
198.4737	0.850093368107364	-0.843373906984594
198.4937	0.850093368107364	-0.842911283994143
198.5137	0.850093368107364	-0.842574410926231
198.5337	0.850093368107364	-0.842841529037429
198.5537	0.850093368107364	-0.843189925799274
198.5737	0.850093368107364	-0.842849220784794
198.5937	0.850093368107364	-0.843105248932252
198.6137	0.850093368107364	-0.843007182137716
198.6337	0.850093368107364	-0.84268019334319
198.6537	0.850093368107364	-0.842304519329304
198.6737	0.850093368107364	-0.841514963252792
198.6937	0.850093368107364	-0.841483277073652
198.7137	0.850093368107364	-0.842467601881842
198.7337	0.850093368107364	-0.842181893059989
198.7537	0.850093368107364	-0.841633892867526
198.7737	0.850093368107364	-0.842352022733369
198.7937	0.850093368107364	-0.842025507460797
198.8137	0.850093368107364	-0.841300386182579
198.8337	0.850093368107364	-0.84052586741248
198.8537	0.850093368107364	-0.840578527828748
198.8737	0.85008925316213	-0.839842396170311
198.8937	0.85008925316213	-0.839044698699536
198.9137	0.85008925316213	-0.838984366431783
198.9337	0.85008925316213	-0.838713635228703
198.9537	0.85008925316213	-0.838401122676764
198.9737	0.85008925316213	-0.838362488856185
198.9937	0.85008925316213	-0.838285018277048
199.0137	0.85008925316213	-0.838280764537817
199.0337	0.85008925316213	-0.838997083878541
199.0537	0.85008925316213	-0.839078040215926
199.0737	0.850093368107364	-0.839100749373826
199.0937	0.850093368107364	-0.839647882105903
199.1137	0.850093368107364	-0.839867910647349
199.1337	0.850093368107364	-0.839816989131029
199.1537	0.850093368107364	-0.840115120940609
199.1737	0.850093368107364	-0.839837434137737
199.1937	0.850093368107364	-0.840202877689918
199.2137	0.850093368107364	-0.840426949074262
199.2337	0.850093368107364	-0.840391625928184
199.2537	0.850093368107364	-0.840574791382407
199.2737	0.850093368107364	-0.840585149177747
199.2937	0.850093368107364	-0.840497798304399
199.3137	0.850093368107364	-0.840044578107029
199.3337	0.850093368107364	-0.839640238108649
199.3537	0.850093368107364	-0.839621766773277
199.3737	0.850093368107364	-0.839142888848531
199.3937	0.850093368107364	-0.838755165889469
199.4137	0.850093368107364	-0.838786084087624
199.4337	0.850093368107364	-0.838625715333174
199.4537	0.850093368107364	-0.839658251838771
199.4737	0.850093368107364	-0.839908935952751
199.4937	0.850093368107364	-0.839820638035495
199.5137	0.850093368107364	-0.839997743204546
199.5337	0.850093368107364	-0.839627540557772
199.5537	0.850093368107364	-0.839808374214811
199.5737	0.850093368107364	-0.839399318892774
199.5937	0.850093368107364	-0.839760114767291
199.6137	0.850093368107364	-0.840163249075318
199.6337	0.850093368107364	-0.839817733236956
199.6537	0.850093368107364	-0.839298152320069
199.6737	0.850093368107364	-0.839133267200766
199.6937	0.850093368107364	-0.839046063556932
199.7137	0.850093368107364	-0.838621895324136
199.7337	0.850093368107364	-0.838873482711087
199.7537	0.850093368107364	-0.838962847047533
199.7737	0.850093368107364	-0.838840308320092
199.7937	0.850093368107364	-0.838988823108995
199.8137	0.850093368107364	-0.838888217600117
199.8337	0.850093368107364	-0.838874023879033
199.8537	0.850093368107364	-0.838961712982349
199.8737	0.850089896122323	-0.838741811774538
199.8937	0.85008925316213	-0.838981107486572
199.9137	0.85008925316213	-0.838575649339713
199.9337	0.85008925316213	-0.838141218811802
199.9537	0.85008925316213	-0.838470734383139
199.9737	0.85008925316213	-0.838331331907464
199.9937	0.85008925316213	-0.838188913216319
200.0137	0.85008925316213	-0.837943716386156
200.0337	0.85008925316213	-0.838401799136697
200.0537	0.85008925316213	-0.837805467871544
200.0737	0.850092570836725	-0.837173220563076
200.0937	0.850094191096411	-0.837187187471123
200.1137	0.850094191096411	-0.837334918362338
200.1337	0.850094191096411	-0.837186638344824
200.1537	0.850094191096411	-0.837766316758075
200.1737	0.850094191096411	-0.837200716669802
200.1937	0.850094191096411	-0.837483468963825
200.2137	0.850094191096411	-0.837199049395023
200.2337	0.850094191096411	-0.837263149942526
200.2537	0.850094191096411	-0.837567338058102
200.2737	0.850094191096411	-0.838211674103507
200.2937	0.850094191096411	-0.838444849842727
200.3137	0.850094191096411	-0.838799080076709
200.3337	0.850094191096411	-0.838122281912828
200.3537	0.850094191096411	-0.838063250835654
200.3737	0.850094191096411	-0.837868108061424
200.3937	0.850094191096411	-0.8374388703583
200.4137	0.850094191096411	-0.83658655073745
200.4337	0.850094191096411	-0.835961497779338
200.4537	0.850094191096411	-0.836200459240581
200.4737	0.850092570836725	-0.835910301699869
200.4937	0.85008925316213	-0.836292199145148
200.5137	0.85008925316213	-0.836350931784116
200.5337	0.85008925316213	-0.836695222036245
200.5537	0.85008925316213	-0.836260493070127
200.5737	0.85008925316213	-0.836306337157766
200.5937	0.85008925316213	-0.835917058340855
200.6137	0.85008925316213	-0.835961195361955
200.6337	0.85008925316213	-0.835218513979688
200.6537	0.85008925316213	-0.835038026510968
200.6737	0.850090024714361	-0.834230174182832
200.6937	0.850094191096411	-0.833596374995692
200.7137	0.850094191096411	-0.833013294386892
200.7337	0.850094191096411	-0.832666274419971
200.7537	0.850094191096411	-0.83312087539144
200.7737	0.850094191096411	-0.833102049909397
200.7937	0.850094191096411	-0.83293501603501
200.8137	0.850094191096411	-0.833004715283259
200.8337	0.850094191096411	-0.832732189471766
200.8537	0.850094191096411	-0.831353580043155
200.8737	0.850094191096411	-0.831351351704549
200.8937	0.850094191096411	-0.830076367979462
200.9137	0.850094191096411	-0.830160750387454
200.9337	0.850094191096411	-0.829371667832896
200.9537	0.850094191096411	-0.82933256446954
200.9737	0.850094191096411	-0.828478927741406
200.9937	0.850094191096411	-0.828129938082324
201.0137	0.850094191096411	-0.828534878936293
201.0337	0.850094191096411	-0.828676764417843
201.0537	0.850094191096411	-0.828249814740966
201.0737	0.850094191096411	-0.827535035341384
201.0937	0.850094191096411	-0.827090903582186
201.1137	0.850094191096411	-0.826250016134219
201.1337	0.850094191096411	-0.825619471913113
201.1537	0.850094191096411	-0.824201759121147
201.1737	0.850094191096411	-0.823981459995727
201.1937	0.850094191096411	-0.822870597388136
201.2137	0.850094191096411	-0.822940479678484
201.2337	0.850094191096411	-0.822417592066274
201.2537	0.850094191096411	-0.822327579124127
201.2737	0.850094191096411	-0.822953499542625
201.2937	0.850090076151176	-0.82374557045842
201.3137	0.850090076151176	-0.823667467190285
201.3337	0.850090076151176	-0.823790173043122
201.3537	0.850090076151176	-0.823958368836925
201.3737	0.850090076151176	-0.823681728557363
201.3937	0.850090076151176	-0.822739109493687
201.4137	0.850090076151176	-0.822260633465726
201.4337	0.850090076151176	-0.821494152631313
201.4537	0.850090076151176	-0.821267538553452
201.4737	0.850090076151176	-0.820754901298829
201.4937	0.850094191096411	-0.820647877378931
201.5137	0.850094191096411	-0.820246481970851
201.5337	0.850094191096411	-0.81939208124091
201.5537	0.850094191096411	-0.819509419185211
201.5737	0.850094191096411	-0.819353395691042
201.5937	0.850094191096411	-0.820179377145407
201.6137	0.850094191096411	-0.819385638954833
201.6337	0.850094191096411	-0.818974076751865
201.6537	0.850094191096411	-0.819353769733594
201.6737	0.850094191096411	-0.819320456071437
201.6937	0.850094191096411	-0.819357637492745
201.7137	0.850094191096411	-0.819060695456814
201.7337	0.850094191096411	-0.818911770812775
201.7537	0.850094191096411	-0.819256821087536
201.7737	0.850094191096411	-0.819632415517902
201.7937	0.850094191096411	-0.819639347242636
201.8137	0.850094191096411	-0.819861703602089
201.8337	0.850094191096411	-0.819490040597693
201.8537	0.850094191096411	-0.818985843175539
201.8737	0.850094191096411	-0.818900000409925
201.8937	0.850090076151176	-0.818317632073643
201.9137	0.850090076151176	-0.818065415976872
201.9337	0.850090076151176	-0.817325925893822
201.9537	0.850090076151176	-0.816521726449329
201.9737	0.850090076151176	-0.815906334930744
201.9937	0.850090076151176	-0.815811666352581
202.0137	0.850090076151176	-0.815853793889759
202.0337	0.850090076151176	-0.815526836928643
202.0537	0.850090076151176	-0.815531058834465
202.0737	0.850090076151176	-0.815317070682312
202.0937	0.850094191096411	-0.814308787254935
202.1137	0.850094191096411	-0.813747349384843
202.1337	0.850094191096411	-0.813645422789507
202.1537	0.850094191096411	-0.813591811350156
202.1737	0.850094191096411	-0.81331835441146
202.1937	0.850094191096411	-0.813232380333036
202.2137	0.850094191096411	-0.81330077441153
202.2337	0.850094191096411	-0.813468440974915
202.2537	0.850094191096411	-0.81278520848331
202.2737	0.850094191096411	-0.813187765810806
202.2937	0.850090076151176	-0.81351299978868
202.3137	0.850090076151176	-0.814003282032075
202.3337	0.850090076151176	-0.814139994584719
202.3537	0.850090076151176	-0.813933033657526
202.3737	0.850090076151176	-0.814145549514529
202.3937	0.850090076151176	-0.814635827778749
202.4137	0.850090076151176	-0.815365250546311
202.4337	0.850090076151176	-0.815934384142945
202.4537	0.850090076151176	-0.816217816876079
202.4737	0.850090076151176	-0.816917694261234
202.4937	0.850094191096411	-0.81674423799665
202.5137	0.850094191096411	-0.816479006014914
202.5337	0.850094191096411	-0.817310590149202
202.5537	0.850094191096411	-0.817828591333184
202.5737	0.850094191096411	-0.818191786650879
202.5937	0.850094191096411	-0.817481646970609
202.6137	0.850094191096411	-0.817465837704035
202.6337	0.850094191096411	-0.816718154497433
202.6537	0.850094191096411	-0.816625976883498
202.6737	0.850094191096411	-0.81643654024777
202.6937	0.850090076151176	-0.816853983672987
202.7137	0.850090076151176	-0.817470744028145
202.7337	0.850090076151176	-0.817815420260354
202.7537	0.850090076151176	-0.81779977414
202.7737	0.850090076151176	-0.817100867673809
202.7937	0.850090076151176	-0.816418458871654
202.8137	0.850090076151176	-0.816272104775363
202.8337	0.850090076151176	-0.816069373712346
202.8537	0.850090076151176	-0.815903386361268
202.8737	0.850090076151176	-0.815528388807315
202.8937	0.850094191096411	-0.814988943843428
202.9137	0.850094191096411	-0.814573649173294
202.9337	0.850094191096411	-0.813583240204876
202.9537	0.850094191096411	-0.81439715679736
202.9737	0.850094191096411	-0.813490652735803
202.9937	0.850094191096411	-0.812975007224061
203.0137	0.850094191096411	-0.813035832909648
203.0337	0.850094191096411	-0.812459512921011
203.0537	0.850094191096411	-0.811659654757624
203.0737	0.850094191096411	-0.811079805239802
203.0937	0.850086154094	-0.810548744399919
203.1137	0.850085961205942	-0.810230840064388
203.1337	0.850085961205942	-0.80986091595994
203.1537	0.850085961205942	-0.809372961534552
203.1737	0.850085961205942	-0.809022821893582
203.1937	0.850085961205942	-0.808658993886891
203.2137	0.850085961205942	-0.808922272093171
203.2337	0.850085961205942	-0.809601207074607
203.2537	0.850085961205942	-0.810107545293493
203.2737	0.850085961205942	-0.810162517611064
203.2937	0.850089934699934	-0.809799676440041
203.3137	0.850090899140223	-0.809671304240464
203.3337	0.850090899140223	-0.809842989771691
203.3537	0.850090899140223	-0.810358834242237
203.3737	0.850090899140223	-0.810618105418202
203.3937	0.850090899140223	-0.810948763013075
203.4137	0.850090899140223	-0.81089826328942
203.4337	0.850090899140223	-0.810231755274887
203.4537	0.850090899140223	-0.810517686930601
203.4737	0.850090899140223	-0.81081978995791
203.4937	0.850088295151442	-0.810938369405149
203.5137	0.850086784194989	-0.810843816223092
203.5337	0.850086784194989	-0.811026679259933
203.5537	0.850086784194989	-0.81064562937916
203.5737	0.850086784194989	-0.810859414593333
203.5937	0.850086784194989	-0.810880464434807
203.6137	0.850086784194989	-0.81108816548875
203.6337	0.850086784194989	-0.811033805964296
203.6537	0.850086784194989	-0.811201810757648
203.6737	0.850086784194989	-0.811807707962101
203.6937	0.850088680927558	-0.812281806896372
203.7137	0.850090899140223	-0.813113466635005
203.7337	0.850090899140223	-0.813101911107664
203.7537	0.850090899140223	-0.813096093552233
203.7737	0.850090899140223	-0.813078971157552
203.7937	0.850090899140223	-0.813473932237908
203.8137	0.850090899140223	-0.813446265026611
203.8337	0.850090899140223	-0.813823152689202
203.8537	0.850090899140223	-0.814423228359048
203.8737	0.850090899140223	-0.814648712350902
203.8937	0.850090899140223	-0.814794413862314
203.9137	0.850090899140223	-0.815043470493277
203.9337	0.850090899140223	-0.815546143890992
203.9537	0.850090899140223	-0.814626651798704
203.9737	0.850090899140223	-0.814531056072514
203.9937	0.850090899140223	-0.814789925351695
204.0137	0.850090899140223	-0.815143670126194
204.0337	0.850090899140223	-0.816115197904104
204.0537	0.850090899140223	-0.81610858053428
204.0737	0.850090899140223	-0.816161332471597
204.0937	0.850090899140223	-0.816403111189506
204.1137	0.850090899140223	-0.816199763354196
204.1337	0.850090899140223	-0.816879307149573
204.1537	0.850090899140223	-0.817279377492017
204.1737	0.850090899140223	-0.816647746955842
204.1937	0.850090899140223	-0.816664165036355
204.2137	0.850090899140223	-0.816891909200224
204.2337	0.850090899140223	-0.816992550521686
204.2537	0.850090899140223	-0.816390584743201
204.2737	0.850090899140223	-0.815835589159186
204.2937	0.850090899140223	-0.814740193609024
204.3137	0.850090899140223	-0.81374185812185
204.3337	0.850090899140223	-0.813659588656358
204.3537	0.850090899140223	-0.813193400324137
204.3737	0.850090899140223	-0.812121438141922
204.3937	0.850090899140223	-0.811733878329078
204.4137	0.850090899140223	-0.811516667044299
204.4337	0.850090899140223	-0.81068608964156
204.4537	0.850090899140223	-0.809736972583343
204.4737	0.850090899140223	-0.809291452091691
204.4937	0.850090899140223	-0.809060667837297
204.5137	0.850090899140223	-0.808636607042254
204.5337	0.850090899140223	-0.807599777005665
204.5537	0.850090899140223	-0.807168060275842
204.5737	0.850090899140223	-0.806866542187416
204.5937	0.850090899140223	-0.806337964353408
204.6137	0.850090899140223	-0.806128508482812
204.6337	0.850090899140223	-0.805011235422553
204.6537	0.850090899140223	-0.804471392541057
204.6737	0.850090899140223	-0.804027288636091
204.6937	0.850090899140223	-0.803305215406752
204.7137	0.850086784194989	-0.803048817195919
204.7337	0.850086784194989	-0.802610021511845
204.7537	0.850086784194989	-0.802741871511318
204.7737	0.850086784194989	-0.802340730770507
204.7937	0.850086784194989	-0.801859544923634
204.8137	0.850086784194989	-0.800898498295523
204.8337	0.850086784194989	-0.800595694933224
204.8537	0.850086784194989	-0.799863025157978
204.8737	0.850086784194989	-0.799708911668328
204.8937	0.850086784194989	-0.799508126422414
204.9137	0.850086784194989	-0.799510366698549
204.9337	0.850086784194989	-0.799472556567419
204.9537	0.850086784194989	-0.79959037201285
204.9737	0.850086784194989	-0.799662176245247
204.9937	0.850086784194989	-0.800455436934691
205.0137	0.850086784194989	-0.800453789555793
205.0337	0.850086784194989	-0.80043917802122
205.0537	0.850086784194989	-0.800022980078116
205.0737	0.850086784194989	-0.799997959018913
205.0937	0.850086784194989	-0.800128499869454
205.1137	0.850095014085458	-0.799496192873345
205.1337	0.850095014085458	-0.800328178904417
205.1537	0.850095014085458	-0.800754352641958
205.1737	0.850095014085458	-0.800584195114347
205.1937	0.850095014085458	-0.800079516211887
205.2137	0.850095014085458	-0.799946512251351
205.2337	0.850095014085458	-0.799992738339894
205.2537	0.850095014085458	-0.799214765644957
205.2737	0.850095014085458	-0.799297767278848
205.2937	0.850095014085458	-0.799426955209521
205.3137	0.850090899140223	-0.799166581801781
205.3337	0.850090899140223	-0.798651505312219
205.3537	0.850090899140223	-0.798373723009122
205.3737	0.850090899140223	-0.798097138438026
205.3937	0.850090899140223	-0.798523053529122
205.4137	0.850090899140223	-0.798753201115343
205.4337	0.850090899140223	-0.799050286401614
205.4537	0.850090899140223	-0.79910616597133
205.4737	0.850090899140223	-0.798514299341742
205.4937	0.850090899140223	-0.79914533698068
205.5137	0.850090899140223	-0.799651404615593
205.5337	0.850090899140223	-0.800001818819713
205.5537	0.850090899140223	-0.799594056729902
205.5737	0.850090899140223	-0.799769426978181
205.5937	0.850090899140223	-0.799928028978451
205.6137	0.850090899140223	-0.799532860980939
205.6337	0.850090899140223	-0.79859337352884
205.6537	0.850090899140223	-0.799782375217151
205.6737	0.850090899140223	-0.799664137979055
205.6937	0.850090899140223	-0.799161392956171
205.7137	0.850090899140223	-0.799215111833276
205.7337	0.850090899140223	-0.798784616710509
205.7537	0.850090899140223	-0.798600281378518
205.7737	0.850090899140223	-0.798633857666297
205.7937	0.850090899140223	-0.798829036253111
205.8137	0.850090899140223	-0.799317106074605
205.8337	0.850090899140223	-0.799067675401091
205.8537	0.850090899140223	-0.799311964979108
205.8737	0.850090899140223	-0.799199067795314
205.8937	0.850090899140223	-0.798813624904146
205.9137	0.850086784194989	-0.798362270940358
205.9337	0.850086784194989	-0.79831267846885
205.9537	0.850086784194989	-0.797975487066851
205.9737	0.850086784194989	-0.797770487873467
205.9937	0.850086784194989	-0.797179277807931
206.0137	0.850086784194989	-0.796422052537084
206.0337	0.850086784194989	-0.795545611150826
206.0537	0.850086784194989	-0.795700353350297
206.0737	0.850086784194989	-0.796077237033712
206.0937	0.850086784194989	-0.796120936345443
206.1137	0.850090899140223	-0.795942685173681
206.1337	0.850090899140223	-0.795919371181017
206.1537	0.850090899140223	-0.795399249096184
206.1737	0.850090899140223	-0.794420542884622
206.1937	0.850090899140223	-0.794685249615115
206.2137	0.850090899140223	-0.794627229248665
206.2337	0.850090899140223	-0.793465385437113
206.2537	0.850090899140223	-0.793039247512156
206.2737	0.850090899140223	-0.792671309016573
206.2937	0.850090899140223	-0.791911326176701
206.3137	0.850090899140223	-0.791728721786306
206.3337	0.850090899140223	-0.791403388329031
206.3537	0.850090899140223	-0.790691780332786
206.3737	0.850090899140223	-0.790143207138967
206.3937	0.850090899140223	-0.789733188856318
206.4137	0.850090899140223	-0.788838514885253
206.4337	0.850090899140223	-0.788640753813161
206.4537	0.850090899140223	-0.788152723783427
206.4737	0.850090899140223	-0.787862403096496
206.4937	0.850090899140223	-0.787875976066112
206.5137	0.850090899140223	-0.789219166848418
206.5337	0.850090899140223	-0.790161968954193
206.5537	0.850090899140223	-0.790749072510013
206.5737	0.850090899140223	-0.79038246305924
206.5937	0.850090899140223	-0.790656986417126
206.6137	0.850090899140223	-0.790715742931151
206.6337	0.850090899140223	-0.792014800671534
206.6537	0.850090899140223	-0.792058320920341
206.6737	0.850090899140223	-0.791344747211112
206.6937	0.850090899140223	-0.791174307161999
206.7137	0.850094049645168	-0.790989900204838
206.7337	0.850095014085458	-0.790342360922688
206.7537	0.850095014085458	-0.78940120619581
206.7737	0.850095014085458	-0.789490932637279
206.7937	0.850095014085458	-0.789645392315248
206.8137	0.850095014085458	-0.789057027360611
206.8337	0.850095014085458	-0.789759952794645
206.8537	0.850095014085458	-0.790699734705774
206.8737	0.850095014085458	-0.791435058591466
206.8937	0.850095014085458	-0.791990826135641
206.9137	0.850092570836725	-0.792246699095231
206.9337	0.850090899140223	-0.792358772589577
206.9537	0.850090899140223	-0.792539558496503
206.9737	0.850090899140223	-0.793174726520215
206.9937	0.850090899140223	-0.794411641467727
207.0137	0.850090899140223	-0.794230994831964
207.0337	0.850090899140223	-0.794140778951836
207.0537	0.850090899140223	-0.794699892983096
207.0737	0.850090899140223	-0.795205057345038
207.0937	0.850090899140223	-0.795688344196882
207.1137	0.850092982331248	-0.795525213894231
207.1337	0.850095837074504	-0.793999494325874
207.1537	0.850095837074504	-0.792992730943759
207.1737	0.850095837074504	-0.792377446862928
207.1937	0.850095837074504	-0.792342334613182
207.2137	0.850095837074504	-0.791927863632497
207.2337	0.850095837074504	-0.791900001441572
207.2537	0.850095837074504	-0.791908051314786
207.2737	0.850095837074504	-0.79185129632633
207.2937	0.850095837074504	-0.792029197330598
207.3137	0.850095837074504	-0.792654628310437
207.3337	0.85009172212927	-0.793451955717837
207.3537	0.85009172212927	-0.794121662989939
207.3737	0.85009172212927	-0.794010592247967
207.3937	0.85009172212927	-0.794101679567656
207.4137	0.85009172212927	-0.794237146638186
207.4337	0.85009172212927	-0.794507587361413
207.4537	0.85009172212927	-0.794279306008774
207.4737	0.85009172212927	-0.793600303381344
207.4937	0.85009172212927	-0.793302529697611
207.5137	0.85009172212927	-0.793393266849806
207.5337	0.850087607184036	-0.793432676609721
207.5537	0.850087607184036	-0.793534296808499
207.5737	0.850087607184036	-0.793431188397866
207.5937	0.850087607184036	-0.793169955488093
207.6137	0.850087607184036	-0.792366209669674
207.6337	0.850087607184036	-0.792723261139498
207.6537	0.850087607184036	-0.792407573205044
207.6737	0.850087607184036	-0.7927580311801
207.6937	0.850087607184036	-0.792143566809542
207.7137	0.850087607184036	-0.791670450731763
207.7337	0.850087607184036	-0.792259691105138
207.7537	0.850087607184036	-0.792460587767982
207.7737	0.850087607184036	-0.793603208179884
207.7937	0.850087607184036	-0.793676353394621
207.8137	0.850087607184036	-0.794548023748757
207.8337	0.850087607184036	-0.794377977638075
207.8537	0.850087607184036	-0.793767782923453
207.8737	0.850087607184036	-0.793781610560337
207.8937	0.850087607184036	-0.793955874597665
207.9137	0.850087607184036	-0.793979455195126
207.9337	0.85009172212927	-0.793765375521923
207.9537	0.85009172212927	-0.793917650632223
207.9737	0.85009172212927	-0.794340179444473
207.9937	0.85009172212927	-0.794030834316695
208.0137	0.85009172212927	-0.79321717239148
208.0337	0.85009172212927	-0.792897819635856
208.0537	0.85009172212927	-0.79300531309853
208.0737	0.85009172212927	-0.793402888497572
208.0937	0.85009172212927	-0.792741147535985
208.1137	0.85009172212927	-0.7926162372196
208.1337	0.850095837074504	-0.791945208861038
208.1537	0.850095837074504	-0.792374366980641
208.1737	0.850095837074504	-0.793490187641631
208.1937	0.850095837074504	-0.793513764259916
208.2137	0.850095837074504	-0.793156708810916
208.2337	0.850095837074504	-0.793081920196458
208.2537	0.850095837074504	-0.793046871613529
208.2737	0.850095837074504	-0.792933361636619
208.2937	0.850095837074504	-0.791686005331067
208.3137	0.850095837074504	-0.79168172771678
208.3337	0.850095837074504	-0.791685472121472
208.3537	0.850095837074504	-0.791385780474868
208.3737	0.850095837074504	-0.790665155665623
208.3937	0.850095837074504	-0.790339806291643
208.4137	0.850095837074504	-0.78976994052661
208.4337	0.850095837074504	-0.789192522285374
208.4537	0.850095837074504	-0.789131473765926
208.4737	0.850095837074504	-0.789249352878175
208.4937	0.850095837074504	-0.78912911411451
208.5137	0.850095837074504	-0.788716771993029
208.5337	0.850087607184036	-0.788099004906323
208.5537	0.850087607184036	-0.788032504915643
208.5737	0.850087607184036	-0.787338305814757
208.5937	0.850087607184036	-0.78756764960741
208.6137	0.850087607184036	-0.787632211739338
208.6337	0.850087607184036	-0.787803256623215
208.6537	0.850087607184036	-0.787580000969967
208.6737	0.850087607184036	-0.786909796300855
208.6937	0.850087607184036	-0.786507274785944
208.7137	0.850087607184036	-0.786340797996208
208.7337	0.85009172212927	-0.785842195295625
208.7537	0.85009172212927	-0.785152003225053
208.7737	0.85009172212927	-0.784456685975688
208.7937	0.85009172212927	-0.783929417290611
208.8137	0.85009172212927	-0.783471601144867
208.8337	0.85009172212927	-0.783189282581036
208.8537	0.85009172212927	-0.78333463790413
208.8737	0.85009172212927	-0.782906983913086
208.8937	0.85009172212927	-0.783693169627456
208.9137	0.85009172212927	-0.784373676383445
208.9337	0.850087607184036	-0.78455096061542
208.9537	0.850087607184036	-0.7846995788629
208.9737	0.850087607184036	-0.784982458490558
208.9937	0.850087607184036	-0.785423701367922
209.0137	0.850087607184036	-0.785068022713846
209.0337	0.850087607184036	-0.785115975764808
209.0537	0.850087607184036	-0.785301178557186
209.0737	0.850087607184036	-0.785641569216755
209.0937	0.850087607184036	-0.78601840117088
209.1137	0.850087607184036	-0.786152797843045
209.1337	0.85009172212927	-0.785582176034557
209.1537	0.85009172212927	-0.785805734105187
209.1737	0.85009172212927	-0.786309159567181
209.1937	0.85009172212927	-0.786200794664945
209.2137	0.85009172212927	-0.785586175106519
209.2337	0.85009172212927	-0.785146145877861
209.2537	0.85009172212927	-0.785135378227384
209.2737	0.85009172212927	-0.785169081848797
209.2937	0.85009172212927	-0.784622927994036
209.3137	0.85009172212927	-0.78408286227868
209.3337	0.850095837074504	-0.784084636991213
209.3537	0.850095837074504	-0.784723366377518
209.3737	0.850095837074504	-0.784678210687341
209.3937	0.850095837074504	-0.78460074408738
209.4137	0.850095837074504	-0.784905608662891
209.4337	0.850095837074504	-0.785123122365052
209.4537	0.850095837074504	-0.785260304460473
209.4737	0.850095837074504	-0.784504861860511
209.4937	0.850095837074504	-0.783968078965423
209.5137	0.850095837074504	-0.783667014503071
209.5337	0.850095837074504	-0.782524612945854
209.5537	0.850095837074504	-0.781619768200723
209.5737	0.850095837074504	-0.781197199596712
209.5937	0.850095837074504	-0.781504316385885
209.6137	0.850095837074504	-0.780840530127792
209.6337	0.850095837074504	-0.7807920995757
209.6537	0.850095837074504	-0.780240522103939
209.6737	0.850095837074504	-0.779143940759305
209.6937	0.850095837074504	-0.777386645080514
209.7137	0.850095837074504	-0.775876289111009
209.7337	0.85009172212927	-0.775500631013827
209.7537	0.85009172212927	-0.776013849228159
209.7737	0.85009172212927	-0.774940506271842
209.7937	0.85009172212927	-0.774058458226484
209.8137	0.85009172212927	-0.773937543002886
209.8337	0.85009172212927	-0.773945760001495
209.8537	0.85009172212927	-0.774301152154892
209.8737	0.85009172212927	-0.774839761491802
209.8937	0.85009172212927	-0.775293053314341
209.9137	0.85009172212927	-0.775840524276386
209.9337	0.850088025108161	-0.775874395023194
209.9537	0.850087607184036	-0.775246767538157
209.9737	0.850087607184036	-0.774569627165134
209.9937	0.850087607184036	-0.774310077446844
210.0137	0.850087607184036	-0.773851095402508
210.0337	0.850087607184036	-0.772892448217574
210.0537	0.850087607184036	-0.772245756499929
210.0737	0.850087607184036	-0.772043132874666
210.0937	0.850087607184036	-0.772246198188474
210.1137	0.850087607184036	-0.771580275112825
210.1337	0.850094184666809	-0.77196360904067
210.1537	0.850096660063551	-0.77226883970038
210.1737	0.850096660063551	-0.772550067969964
210.1937	0.850096660063551	-0.771926304264903
210.2137	0.850096660063551	-0.771434593497293
210.2337	0.850096660063551	-0.771121969528423
210.2537	0.850096660063551	-0.771012928166252
210.2737	0.850096660063551	-0.771790439276764
210.2937	0.850096660063551	-0.77216890667226
210.3137	0.850096660063551	-0.773006817696518
210.3337	0.850091638544445	-0.772870610499237
210.3537	0.850087607184036	-0.77261046788371
210.3737	0.850087607184036	-0.772274708985101
210.3937	0.850087607184036	-0.772687974275433
210.4137	0.850087607184036	-0.772937997846183
210.4337	0.850087607184036	-0.77254624398175
210.4537	0.850087607184036	-0.771278195960573
210.4737	0.850087607184036	-0.771012168143621
210.4937	0.850087607184036	-0.770328382546541
210.5137	0.850087607184036	-0.76946042476369
210.5337	0.850089497487003	-0.768632362200234
210.5537	0.850092545118317	-0.768638939778297
210.5737	0.850092545118317	-0.768523137795963
210.5937	0.850092545118317	-0.768629477297574
210.6137	0.850092545118317	-0.768338404546364
210.6337	0.850092545118317	-0.768999230297451
210.6537	0.850092545118317	-0.76823727776542
210.6737	0.850092545118317	-0.768394928742606
210.6937	0.850092545118317	-0.767921561976735
210.7137	0.850092545118317	-0.76774692787603
210.7337	0.850093413114577	-0.7677539869344
210.7537	0.850096660063551	-0.76678891735927
210.7737	0.850096660063551	-0.76628539639705
210.7937	0.850096660063551	-0.765903821265034
210.8137	0.850096660063551	-0.764889867511739
210.8337	0.850096660063551	-0.76565200308587
210.8537	0.850096660063551	-0.765445018283621
210.8737	0.850096660063551	-0.764870150694254
210.8937	0.850096660063551	-0.764231126848918
210.9137	0.850096660063551	-0.764180949438526
210.9337	0.850096499323503	-0.763365536675835
210.9537	0.850092545118317	-0.76333402955962
210.9737	0.850092545118317	-0.763599898209528
210.9937	0.850092545118317	-0.764552636317979
211.0137	0.850092545118317	-0.764640536317627
211.0337	0.850092545118317	-0.764441442221548
211.0537	0.850092545118317	-0.764873664306734
211.0737	0.850092545118317	-0.765305289515507
211.0937	0.850092545118317	-0.765068190308671
211.1137	0.850092545118317	-0.765902508136927
211.1337	0.850092545118317	-0.766839612062553
211.1537	0.850096660063551	-0.76786786299551
211.1737	0.850096660063551	-0.768661310706229
211.1937	0.850096660063551	-0.768739318474138
211.2137	0.850096660063551	-0.768780534779994
211.2337	0.850096660063551	-0.768705479560738
211.2537	0.850096660063551	-0.769229429612962
211.2737	0.850096660063551	-0.769850957021066
211.2937	0.850096660063551	-0.769660633029072
211.3137	0.850096660063551	-0.769861844046826
211.3337	0.850096660063551	-0.770416807797432
211.3537	0.850092545118317	-0.77062489085228
211.3737	0.850092545118317	-0.770666815451479
211.3937	0.850092545118317	-0.771408820373812
211.4137	0.850092545118317	-0.77144092436644
211.4337	0.850092545118317	-0.771570645506708
211.4537	0.850092545118317	-0.771763412712817
211.4737	0.850092545118317	-0.771675584338338
211.4937	0.850092545118317	-0.771594739417883
211.5137	0.850092545118317	-0.771871956677977
211.5337	0.850092545118317	-0.772210369687034
211.5537	0.850088430173083	-0.772653172401421
211.5737	0.850088430173083	-0.771788998815023
211.5937	0.850088430173083	-0.770756235496389
211.6137	0.850088430173083	-0.770225103031337
211.6337	0.850088430173083	-0.769490571001685
211.6537	0.850088430173083	-0.769524549186248
211.6737	0.850088430173083	-0.768911815757285
211.6937	0.850088430173083	-0.768737551719957
211.7137	0.850088430173083	-0.76888774174199
211.7337	0.850088430173083	-0.76853094096026
211.7537	0.850092545118317	-0.767495897573731
211.7737	0.850092545118317	-0.767381591761604
211.7937	0.850092545118317	-0.766260021191176
211.8137	0.850092545118317	-0.766178575415133
211.8337	0.850092545118317	-0.766231068706004
211.8537	0.850092545118317	-0.765386393082407
211.8737	0.850092545118317	-0.764508913131191
211.8937	0.850092545118317	-0.763801073414697
211.9137	0.850092545118317	-0.763724267357965
211.9337	0.850092545118317	-0.762866456474122
211.9537	0.850088430173083	-0.762789702146679
211.9737	0.850088430173083	-0.762316633819013
211.9937	0.850088430173083	-0.761949419533477
212.0137	0.850088430173083	-0.762378279214873
212.0337	0.850088430173083	-0.762232601578517
212.0537	0.850088430173083	-0.762227357024441
212.0737	0.850088430173083	-0.761663539607053
212.0937	0.850088430173083	-0.761512979521644
212.1137	0.850088430173083	-0.761203347893188
212.1337	0.850088430173083	-0.760727689121892
212.1537	0.850096660063551	-0.760529084464471
212.1737	0.850096660063551	-0.760658829479796
212.1937	0.850096660063551	-0.760434173156567
212.2137	0.850096660063551	-0.759700365336962
212.2337	0.850096660063551	-0.75902365073578
212.2537	0.850096660063551	-0.758896631456072
212.2737	0.850096660063551	-0.75861261776323
212.2937	0.850096660063551	-0.75798129760279
212.3137	0.850096660063551	-0.758190045180043
212.3337	0.850096660063551	-0.757622913108979
212.3537	0.850092545118317	-0.757538749555671
212.3737	0.850092545118317	-0.757228007737088
212.3937	0.850092545118317	-0.757082346017437
212.4137	0.850092545118317	-0.756698649984569
212.4337	0.850092545118317	-0.756431519935842
212.4537	0.850092545118317	-0.756220444540581
212.4737	0.850092545118317	-0.755936844682052
212.4937	0.850092545118317	-0.755700688539947
212.5137	0.850092545118317	-0.755617667010176
212.5337	0.850092545118317	-0.755479979559391
212.5537	0.850096660063551	-0.755111444187395
212.5737	0.850096660063551	-0.755167896758468
212.5937	0.850096660063551	-0.755056125681505
212.6137	0.850096660063551	-0.754625204786898
212.6337	0.850096660063551	-0.754341465657206
212.6537	0.850096660063551	-0.753519714067017
212.6737	0.850096660063551	-0.753463165995718
212.6937	0.850096660063551	-0.753336182528594
212.7137	0.850096660063551	-0.753559279014798
212.7337	0.850096660063551	-0.753654500698437
212.7537	0.850088430173083	-0.753963157428753
212.7737	0.850088430173083	-0.753157796064844
212.7937	0.850088430173083	-0.753315856897167
212.8137	0.850088430173083	-0.753513518489857
212.8337	0.850088430173083	-0.754050253634833
212.8537	0.850088430173083	-0.754114493453498
212.8737	0.850088430173083	-0.754517798866097
212.8937	0.850088430173083	-0.754164157550176
212.9137	0.850088430173083	-0.754277671506262
212.9337	0.850088430173083	-0.754268789985247
212.9537	0.850088430173083	-0.753610721803185
212.9737	0.850088430173083	-0.753614358770124
212.9937	0.850088430173083	-0.753041787165355
213.0137	0.850088430173083	-0.753062793235891
213.0337	0.850088430173083	-0.753127156409015
213.0537	0.850088430173083	-0.753554846212644
213.0737	0.850088430173083	-0.753534043080088
213.0937	0.850088430173083	-0.753769709783535
213.1137	0.850088430173083	-0.75377305627062
213.1337	0.850088430173083	-0.753593949576
213.1537	0.850092545118317	-0.753860494685842
213.1737	0.850092545118317	-0.753670234360665
213.1937	0.850092545118317	-0.753567913826896
213.2137	0.850092545118317	-0.753167226712159
213.2337	0.850092545118317	-0.752892663562512
213.2537	0.850092545118317	-0.753301814384775
213.2737	0.850092545118317	-0.753326982673493
213.2937	0.850092545118317	-0.753301476154808
213.3137	0.850092545118317	-0.752732302766413
213.3337	0.850092545118317	-0.752527737303221
213.3537	0.850088430173083	-0.751451023984764
213.3737	0.850088430173083	-0.751289767874047
213.3937	0.850088430173083	-0.751349570911382
213.4137	0.850088430173083	-0.751057487449446
213.4337	0.850088430173083	-0.751105663334269
213.4537	0.850088430173083	-0.750907476490337
213.4737	0.850088430173083	-0.750690730769159
213.4937	0.850088430173083	-0.749527068474137
213.5137	0.850088430173083	-0.749345148502027
213.5337	0.850088430173083	-0.748759712220986
213.5537	0.850092545118317	-0.749165130576085
213.5737	0.850092545118317	-0.749236711974621
213.5937	0.850092545118317	-0.748781569835204
213.6137	0.850092545118317	-0.74793997807307
213.6337	0.850092545118317	-0.747025081929157
213.6537	0.850092545118317	-0.746404851732457
213.6737	0.850092545118317	-0.746205148822437
213.6937	0.850092545118317	-0.745944393413794
213.7137	0.850092545118317	-0.745514443438151
213.7337	0.850092545118317	-0.745628880563088
213.7537	0.850088430173083	-0.74535378022467
213.7737	0.850088430173083	-0.745360700011876
213.7937	0.850088430173083	-0.745214127060902
213.8137	0.850088430173083	-0.745253600487634
213.8337	0.850088430173083	-0.74610621854669
213.8537	0.850088430173083	-0.746381350718517
213.8737	0.850088430173083	-0.746399125698075
213.8937	0.850088430173083	-0.746410028640539
213.9137	0.850088430173083	-0.745972168062845
213.9337	0.850088430173083	-0.746037104237325
213.9537	0.850091259197931	-0.746679737195367
213.9737	0.850096660063551	-0.746897545356558
213.9937	0.850096660063551	-0.746911906203038
214.0137	0.850096660063551	-0.747372495834511
214.0337	0.850096660063551	-0.747224470484266
214.0537	0.850096660063551	-0.746843754854284
214.0737	0.850096660063551	-0.747988138041189
214.0937	0.850096660063551	-0.748095424586708
214.1137	0.850096660063551	-0.748151698094857
214.1337	0.850096660063551	-0.749002079856956
214.1537	0.850096660063551	-0.749112064283858
214.1737	0.850096660063551	-0.748874937222788
214.1937	0.850096660063551	-0.748353219488346
214.2137	0.850096660063551	-0.748940494148737
214.2337	0.850096660063551	-0.749462860488881
214.2537	0.850096660063551	-0.750093134126012
214.2737	0.850096660063551	-0.750231868100106
214.2937	0.850096660063551	-0.750086329734912
214.3137	0.850096660063551	-0.750358214899056
214.3337	0.850096660063551	-0.750347347769177
214.3537	0.850096660063551	-0.750736523127509
214.3737	0.850088430173083	-0.750731787907972
214.3937	0.850088430173083	-0.750686369592174
214.4137	0.850088430173083	-0.750833778170126
214.4337	0.850088430173083	-0.75133992538856
214.4537	0.850088430173083	-0.75111434589648
214.4737	0.850088430173083	-0.750770887292152
214.4937	0.850088430173083	-0.750230113283453
214.5137	0.850088430173083	-0.749921174031635
214.5337	0.850088430173083	-0.749987288042235
214.5537	0.850088430173083	-0.749882273606259
214.5737	0.850092545118317	-0.749144502527277
214.5937	0.850092545118317	-0.74841013762302
214.6137	0.850092545118317	-0.74791172592289
214.6337	0.850092545118317	-0.747532673588509
214.6537	0.850092545118317	-0.747399936232771
214.6737	0.850092545118317	-0.747149343639841
214.6937	0.850092545118317	-0.746892646990801
214.7137	0.850092545118317	-0.746800544981211
214.7337	0.850092545118317	-0.746314245893073
214.7537	0.850092545118317	-0.74559197370493
214.7737	0.850088430173083	-0.745326061284085
214.7937	0.850088430173083	-0.74535237955469
214.8137	0.850088430173083	-0.745041884445024
214.8337	0.850088430173083	-0.745193976513224
214.8537	0.850088430173083	-0.745762075524077
214.8737	0.850088430173083	-0.745450370744882
214.8937	0.850088430173083	-0.745592853102844
214.9137	0.850088430173083	-0.745730544532804
214.9337	0.850088430173083	-0.746064799302855
214.9537	0.850088430173083	-0.74603589058862
214.9737	0.850092545118317	-0.745579105049481
214.9937	0.850092545118317	-0.746219107772132
215.0137	0.850092545118317	-0.745823633378062
215.0337	0.850092545118317	-0.744933722480767
215.0537	0.850092545118317	-0.74430858198078
215.0737	0.850092545118317	-0.744446464411193
215.0937	0.850092545118317	-0.744808808185205
215.1137	0.850092545118317	-0.745011236830841
215.1337	0.850092545118317	-0.745181776359357
215.1537	0.850092545118317	-0.744827223812112
215.1737	0.850097483052598	-0.744590769231801
215.1937	0.850097483052598	-0.74523044964119
215.2137	0.850097483052598	-0.746155317600364
215.2337	0.850097483052598	-0.746700635828148
215.2537	0.850097483052598	-0.746809868190771
215.2737	0.850097483052598	-0.747223921357967
215.2937	0.850097483052598	-0.747252853947258
215.3137	0.850097483052598	-0.747200404427323
215.3337	0.850097483052598	-0.747596483656158
215.3537	0.850097483052598	-0.747418582651891
215.3737	0.850093368107364	-0.747370565934112
215.3937	0.850093368107364	-0.748079595424254
215.4137	0.850093368107364	-0.747948302509434
215.4337	0.850093368107364	-0.747775180495641
215.4537	0.850093368107364	-0.747967454283916
215.4737	0.850093368107364	-0.747225839320839
215.4937	0.850093368107364	-0.746897119584718
215.5137	0.850093368107364	-0.746155560330105
215.5337	0.850093368107364	-0.745428031650358
215.5537	0.850093368107364	-0.744836646501075
215.5737	0.850097483052598	-0.744541702011536
215.5937	0.850097483052598	-0.743639312418047
215.6137	0.850097483052598	-0.742898767853336
215.6337	0.850097483052598	-0.742812041710632
215.6537	0.850097483052598	-0.742888250890952
215.6737	0.850097483052598	-0.742214807172509
215.6937	0.850097483052598	-0.741344728488805
215.7137	0.850097483052598	-0.740798658196742
215.7337	0.850097483052598	-0.740104749575709
215.7537	0.850097483052598	-0.739510025897693
215.7737	0.850093368107364	-0.739672670740863
215.7937	0.850093368107364	-0.73888042474132
215.8137	0.850093368107364	-0.738459411995157
215.8337	0.850093368107364	-0.73819345978255
215.8537	0.850093368107364	-0.738329822167699
215.8737	0.850093368107364	-0.73757457056819
215.8937	0.850093368107364	-0.73785872751137
215.9137	0.850093368107364	-0.737598469499737
215.9337	0.850093368107364	-0.73699340792226
215.9537	0.850093368107364	-0.736092454811338
215.9737	0.850093368107364	-0.736018585386555
215.9937	0.850093368107364	-0.735099881171131
216.0137	0.850093368107364	-0.73397554109415
216.0337	0.850093368107364	-0.73491527127599
216.0537	0.850093368107364	-0.734534945605263
216.0737	0.850093368107364	-0.734279661563733
216.0937	0.850093368107364	-0.734443376805268
216.1137	0.850093368107364	-0.735159895104798
216.1337	0.850093368107364	-0.735664912237225
216.1537	0.850093368107364	-0.735704166809272
216.1737	0.850093368107364	-0.735884467256717
216.1937	0.850093368107364	-0.736991207437887
216.2137	0.850093368107364	-0.737528957272764
216.2337	0.850093368107364	-0.737975432766675
216.2537	0.850093368107364	-0.737588266892263
216.2737	0.850093368107364	-0.737626506774409
216.2937	0.850093368107364	-0.738039768085566
216.3137	0.850093368107364	-0.738755964071832
216.3337	0.850093368107364	-0.739564110858998
216.3537	0.850093368107364	-0.740281970140866
216.3737	0.85008925316213	-0.739997518738656
216.3937	0.85008925316213	-0.740148389199799
216.4137	0.85008925316213	-0.740027024329303
216.4337	0.85008925316213	-0.740080767081464
216.4537	0.85008925316213	-0.73924539079237
216.4737	0.85008925316213	-0.739321588035161
216.4937	0.85008925316213	-0.738919655438311
216.5137	0.85008925316213	-0.738459507495382
216.5337	0.85008925316213	-0.738937533876446
216.5537	0.85008925316213	-0.739358045246423
216.5737	0.850094191096411	-0.739695220731718
216.5937	0.850094191096411	-0.740112250322624
216.6137	0.850094191096411	-0.741086726670011
216.6337	0.850094191096411	-0.741086304877346
216.6537	0.850094191096411	-0.741698556826003
216.6737	0.850094191096411	-0.741586726061398
216.6937	0.850094191096411	-0.741755522710791
216.7137	0.850094191096411	-0.741827187672024
216.7337	0.850094191096411	-0.741264245673374
216.7537	0.850094191096411	-0.741118472536792
216.7737	0.850090815555398	-0.740349663884371
216.7937	0.850090076151176	-0.739662961551223
216.8137	0.850090076151176	-0.739336657174984
216.8337	0.850090076151176	-0.739097815089023
216.8537	0.850090076151176	-0.738795091310245
216.8737	0.850090076151176	-0.739437278600565
[truncated: 13,001 more rows]
