# Supplementary material for: Unraveling the Local Relation Between Tissue Composition and Human Brain Mechanics Through Machine Learning
Source: Front Bioeng Biotechnol. 2021 Aug 17;9:704738. doi: 10.3389/fbioe.2021.704738 (PMC8415910; doi:10.3389/fbioe.2021.704738)
Supplement: Supplementary file 4 [file DataSheet2.ZIP › Mechanics_compRelax/compRelax_HBE_03_25_P1_C_15.txt]

201.36093	1	0.0881093960204247
201.38093	0.99981384254478	0.0957369567720499
201.40093	0.99962768508956	0.0998483672597833
201.42093	0.999442300071914	0.10124491779531
201.44093	0.999280088181473	0.101882544098907
201.46093	0.999129583548007	0.101446078172713
201.48093	0.998947940024857	0.102523397992347
201.50093	0.998841548818441	0.102751056079775
201.52093	0.998627378431844	0.102709370937191
201.54093	0.998561479851352	0.101640079615773
201.56093	0.998326900215742	0.0999817933482317
201.58093	0.998164688325301	0.0998008856415663
201.60093	0.998014062998464	0.0992277605507111
201.62093	0.99787965886067	0.0991131927847163
201.64093	0.997749116910744	0.099047429127387
201.66093	0.99761471277295	0.0991124333326203
201.68093	0.997476446447289	0.0990533239983165
201.70093	0.997342042309496	0.0992533810550073
201.72093	0.997196051608099	0.0992422473203303
201.74093	0.997037701905526	0.0998961612425638
201.76093	0.99686776563935	0.0993908775053392
201.78093	0.996709415936778	0.0997181010712535
201.80093	0.996561144130672	0.0992503091310721
201.82093	0.996421019127099	0.0987594777613768
201.84093	0.996246725830235	0.0982892943363702
201.86093	0.996099962691265	0.0975708899073782
201.88093	0.995953971989869	0.0980693533367985
201.90093	0.995787897911561	0.0978068948407923
201.92093	0.995610237269649	0.0974085116690065
201.94093	0.995412493250827	0.0968866467050489
201.96093	0.995219383857445	0.0961481593743719
201.98093	0.995028591776784	0.0957944026623439
202.00093	0.994896734269116	0.095476140200966
202.02093	0.994660911491785	0.0945785813272412
202.04093	0.99449097522561	0.0946611890227003
202.06093	0.994308679958257	0.095316280781054
202.08093	0.994162689256861	0.0952960983999669
202.10093	0.99400047736642	0.0955030553479835
202.12093	0.993849852039583	0.0954388831753117
202.14093	0.993708145952852	0.0953957847191692
202.16093	0.993541649447746	0.0942254413875059
202.18093	0.993435439281386	0.0940073626423405
202.20093	0.993301698957132	0.094148384642681
202.22093	0.993086683716939	0.0937833589039893
202.24093	0.992956141767013	0.0931332848866747
202.26093	0.99292674086187	0.092121471930112
202.28093	0.992687333491426	0.0923644603175498
202.30093	0.992566434941832	0.0925762440061537
202.32093	0.992458679900325	0.0925206071661774
202.34093	0.992347460959074	0.0915207914255014
202.36093	0.992233182440872	0.0906961549326525
202.38093	0.992107582884483	0.0899267255287631
202.40093	0.991880908664664	0.0900720052475111
202.42093	0.991722558962091	0.0902544425125115
202.44093	0.99158429263643	0.0903424101581528
202.46093	0.99143752949746	0.0903804550606713
202.48093	0.991303125359666	0.089937612554523
202.50093	0.991144775657093	0.0892764087817075
202.52093	0.991037895642525	0.0885833676210613
202.54093	0.990801040936874	0.0889159909289186
202.56093	0.990607159105919	0.0886525694723006
202.58093	0.990405552899229	0.0880729786009237
202.60093	0.990211671068273	0.0883910699577301
202.62093	0.990025513613054	0.0884493131580401
202.64093	0.989829314469378	0.0897456769962153
202.66093	0.989658798875022	0.0894503465265971
202.68093	0.989496514568559	0.0889212752747552
202.70093	0.989350922155286	0.0889998082939065
202.72093	0.989120216776881	0.0880636713080683
202.74093	0.988961867074308	0.0880520163013246
202.76093	0.988808151997176	0.0881268805201283
202.78093	0.988782263269126	0.0888043909565272
202.80093	0.988503039155633	0.0891612593842512
202.82093	0.9883697936742	0.0891702761972526
202.84093	0.988234182602697	0.0898542328989041
202.86093	0.988206423127399	0.0900066273844865
202.88093	0.988052708050267	0.0903488564234053
202.90093	0.987926028288209	0.0899989794080572
202.92093	0.987795486338283	0.090011271082974
202.94093	0.987668806576225	0.0892770693249371
202.96093	0.987392273924902	0.0904403337023508
202.98093	0.987257869787108	0.0921565682631539
203.00093	0.987257869787108	0.0925880343048842
203.02093	0.987103382272403	0.0919702314055934
203.04093	0.98692958381836	0.0922863252160067
203.06093	0.986755012926743	0.0926666349700288
203.08093	0.986609022225346	0.0921934233920239
203.10093	0.986304681821377	0.0923353924362719
203.12093	0.986157918682407	0.0932080655427808
203.14093	0.985995706791966	0.093376201648943
203.16093	0.985995706791966	0.0938685530639015
203.18093	0.985821908337923	0.0945688084707842
203.20093	0.985631888694835	0.0952926444751279
203.22093	0.985312871976969	0.0950031753318781
203.24093	0.985232538469322	0.0948698570164321
203.26093	0.984872582560059	0.0957528998558103
203.28093	0.984687197542413	0.0954659017809074
203.30093	0.984665955509141	0.0961649037473243
203.32093	0.984517261276237	0.0965390935285325
203.34093	0.984355049385796	0.0969262872571762
203.36093	0.984204424058959	0.0970974992664496
203.38093	0.984054571169695	0.0974477901161103
203.40093	0.983817106962521	0.097639725674418
203.42093	0.983599605438887	0.0976447991239224
203.44093	0.983457476925359	0.0976015494590888
203.46093	0.983457476925359	0.0975431311750313
203.48093	0.983164723084992	0.0980030324090424
203.50093	0.983164723084992	0.0986923649775804
203.52093	0.983026456759331	0.0992740369580481
203.54093	0.982773097235214	0.0995460414974746
203.56093	0.982701538135629	0.100062443052672
203.58093	0.982523599898965	0.100302108828081
203.60093	0.982523599898965	0.0998572807130681
203.62093	0.982393057949039	0.100193612613034
203.64093	0.982393057949039	0.100272945446577
203.66093	0.982393057949039	0.100393645794668
203.68093	0.982393057949039	0.1014187730744
203.70093	0.982393057949039	0.101676428704876
203.72093	0.982393057949039	0.101943057377416
203.74093	0.982393057949039	0.102537116533026
203.76093	0.982393057949039	0.102308683971696
203.78093	0.982393057949039	0.102862971262368
203.80093	0.982393057949039	0.102930446151188
203.82093	0.982393057949039	0.102687990973345
203.84093	0.982393057949039	0.102900478976116
203.86093	0.982393057949039	0.103353301255877
203.88093	0.982393057949039	0.103770490013826
203.90093	0.982393057949039	0.10388939973268
203.92093	0.982168278615143	0.103832203055679
203.94093	0.982168278615143	0.104182147717021
203.96093	0.982168278615143	0.103809545627069
203.98093	0.982168278615143	0.103769268406769
204.00093	0.982168278615143	0.103753037347531
204.02093	0.982168278615143	0.103868668225293
204.04093	0.982168278615143	0.103981672846841
204.06093	0.982168278615143	0.104100845191317
204.08093	0.982168278615143	0.10409419996726
204.10093	0.982168278615143	0.103741477841013
204.12093	0.982168278615143	0.10312228620927
204.14093	0.982168278615143	0.102582240389794
204.16093	0.982168278615143	0.101868177241908
204.18093	0.982168278615143	0.101369872979531
204.20093	0.982168278615143	0.100625313426153
204.22093	0.982168278615143	0.100524210520265
204.24093	0.982168278615143	0.100260765188591
204.26093	0.982168278615143	0.100095565714377
204.28093	0.982168278615143	0.0998172502016848
204.30093	0.982168278615143	0.0994793743813994
204.32093	0.982168278615143	0.0995012558706735
204.34093	0.982168278615143	0.0992797550340777
204.36093	0.982168278615143	0.0984797575995276
204.38093	0.982168278615143	0.0985184590660996
204.40093	0.982168278615143	0.0979016032107162
204.42093	0.982168278615143	0.0976415919080004
204.44093	0.982168278615143	0.0971052586598092
204.46093	0.982168278615143	0.0964886813467516
204.48093	0.982168278615143	0.0955541917398113
204.50093	0.982168278615143	0.0950626242225409
204.52093	0.982168278615143	0.0945640095844295
204.54093	0.982168278615143	0.093872317364475
204.56093	0.982168278615143	0.0934336330973322
204.58093	0.982168278615143	0.0930544613876695
204.60093	0.982168278615143	0.0932223507849146
204.62093	0.982168278615143	0.0929875953127902
204.64093	0.982168278615143	0.0919967565933549
204.66093	0.982168278615143	0.0917943677394802
204.68093	0.982168278615143	0.0909330671182132
204.70093	0.982168278615143	0.090733614896287
204.72093	0.982168278615143	0.0902095574063083
204.74093	0.982168278615143	0.0901684763924393
204.76093	0.982168278615143	0.0898706867920025
204.78093	0.982168278615143	0.0893168531274034
204.80093	0.982168278615143	0.0888169571945936
204.82093	0.982168278615143	0.088683320545061
204.84093	0.982168278615143	0.0881440944358584
204.86093	0.982168278615143	0.0874868937141813
204.88093	0.982168278615143	0.087615190309412
204.90093	0.982168278615143	0.0864802894991097
204.92093	0.982168278615143	0.0864371393136782
204.94093	0.982163643989702	0.0859842613254515
204.96093	0.982163643989702	0.0856189291902014
204.98093	0.982163643989702	0.0853952159317042
205.00093	0.982163643989702	0.0848272044627255
205.02093	0.982163643989702	0.0843337945869291
205.04093	0.982163643989702	0.0835784753414259
205.06093	0.982163643989702	0.0832678528981251
205.08093	0.982163643989702	0.0840402865799564
205.10093	0.982163643989702	0.084291877946083
205.12093	0.982163643989702	0.0845187705662697
205.14093	0.982163643989702	0.0846876706742396
205.16093	0.982163643989702	0.0845510496426456
205.18093	0.982163643989702	0.0842837524685239
205.20093	0.982163643989702	0.0836810465632876
205.22093	0.982163643989702	0.0838293305599775
205.24093	0.982163643989702	0.084169840594829
205.26093	0.982163643989702	0.0845109315893885
205.28093	0.982163643989702	0.084413716338533
205.30093	0.982163643989702	0.0845497046811299
205.32093	0.982163643989702	0.0837552422805097
205.34093	0.982163643989702	0.0838297523526421
205.36093	0.982163643989702	0.08397521511349
205.38093	0.982163643989702	0.0846649257037558
205.40093	0.982163643989702	0.085432106873159
205.42093	0.982163643989702	0.0853794663527722
205.44093	0.982163643989702	0.0857417544183197
205.46093	0.982163643989702	0.0863202311203937
205.48093	0.982163643989702	0.0869752194201693
205.50093	0.982163643989702	0.0876058631206762
205.52093	0.982163643989702	0.0879960412313813
205.54093	0.982163643989702	0.0881409747618102
205.56093	0.982163643989702	0.0879651707833383
205.58093	0.982163643989702	0.0882074508774335
205.60093	0.982163643989702	0.0885261550273565
205.62093	0.982163643989702	0.0890933666819428
205.64093	0.982163643989702	0.0892644951285185
205.66093	0.982163643989702	0.0903218417969857
205.68093	0.982163643989702	0.0907337860008585
205.70093	0.982163643989702	0.0895469609218642
205.72093	0.982163643989702	0.0892423470344469
205.74093	0.982163643989702	0.0892525894336816
205.76093	0.982163643989702	0.0899900501369295
205.78093	0.982163643989702	0.0901734105707808
205.80093	0.982163643989702	0.0908727587255169
205.82093	0.982163643989702	0.0910915258681444
205.84093	0.982163643989702	0.0907173321077601
205.86093	0.982163643989702	0.0908407024830015
205.88093	0.982163643989702	0.0909151250132602
205.90093	0.982163643989702	0.0915622066901612
205.92093	0.982163643989702	0.0920726355020597
205.94093	0.982163643989702	0.0919505106089317
205.96093	0.982163643989702	0.0920805580416385
205.98093	0.982163643989702	0.091553054585173
206.00093	0.982163643989702	0.0903995471475119
206.02093	0.982163643989702	0.0903459794790982
206.04093	0.982163643989702	0.0896131067658727
206.06093	0.982163643989702	0.0884958615598455
206.08093	0.982163643989702	0.0882918651188337
206.10093	0.982163643989702	0.0878834584024977
206.12093	0.982163643989702	0.0877626625541812
206.14093	0.982163643989702	0.086646292766892
206.16093	0.982163643989702	0.0861227167572193
206.18093	0.982163643989702	0.0851091609215327
206.20093	0.982163643989702	0.0844742793984986
206.22093	0.982163643989702	0.0840911921795714
206.24093	0.982163643989702	0.0826899412390548
206.26093	0.982163643989702	0.081250124123953
206.28093	0.982163643989702	0.0805335063450218
206.30093	0.982163643989702	0.0808961047863037
206.32093	0.982163643989702	0.0811872332459795
206.34093	0.982163643989702	0.0807689303187279
206.36093	0.982163643989702	0.0803079547071748
206.38093	0.982163643989702	0.0780832013389926
206.40093	0.982163643989702	0.0780117592116192
206.42093	0.982163643989702	0.0773262904230567
206.44093	0.982163643989702	0.0760078700118598
206.46093	0.982163643989702	0.0738362107901376
206.48093	0.982163643989702	0.0707212719615104
206.50093	0.982163643989702	0.068517460997047
206.52093	0.982163643989702	0.0662623067235996
206.54093	0.982163643989702	0.0633728240325935
206.56093	0.982163643989702	0.0599700992521991
206.58093	0.982163643989702	0.0585417779767978
206.60093	0.982163643989702	0.0568803446289938
206.62093	0.982163643989702	0.0557551530083312
206.64093	0.982163643989702	0.0521294232627821
206.66093	0.982163643989702	0.0502069798390659
206.68093	0.982163643989702	0.0480689526135874
206.70093	0.982163643989702	0.0438053211503583
206.72093	0.982163643989702	0.0401639651803357
206.74093	0.982163643989702	0.0365611276347856
206.76093	0.982163643989702	0.032624162652819
206.78093	0.982163643989702	0.0282382033584819
206.80093	0.982163643989702	0.0255124757007718
206.82093	0.982163643989702	0.0203258823037114
206.84093	0.982163643989702	0.0154452517347598
206.86093	0.982163643989702	0.0124780159431145
206.88093	0.982163643989702	0.00708858802445807
206.90093	0.982163643989702	0.00280607934989673
206.92093	0.982163643989702	-0.00211478864759461
206.94093	0.982162871552128	-0.00897388943949454
206.96093	0.982160246471312	-0.0133247563799661
206.98093	0.982134677580695	-0.017725482396743
207.00093	0.982115752860143	-0.0241185540234659
207.02093	0.981974046773412	-0.0288697937237643
207.04093	0.981751934763012	-0.0355467596680462
207.06093	0.981734482501585	-0.0411990241044367
207.08093	0.981350037907374	-0.0446672302064337
207.10093	0.981344860161764	-0.0497184719290703
207.12093	0.980783080797743	-0.0564296388917757
207.14093	0.980408762377347	-0.0614517251912607
207.16093	0.979993927192352	-0.0681738309090151
207.18093	0.979754411197873	-0.0747383612539289
207.20093	0.978714710223906	-0.0814579998825125
207.22093	0.9781809558606	-0.08788590123748
207.24093	0.977722127941925	-0.0942801268252667
207.26093	0.977722127941925	-0.0993621315581921
207.28093	0.976711894254455	-0.106417982711459
207.30093	0.976594369084577	-0.113943010558184
207.32093	0.975532955373192	-0.120956041797634
207.34093	0.974767312836445	-0.127525187986802
207.36093	0.974265469800394	-0.133142750028583
207.38093	0.972675793274077	-0.137532043872477
207.40093	0.972607070468707	-0.145639332617729
207.42093	0.971251695983247	-0.151953723995786
207.44093	0.970372378395153	-0.156164416500422
207.46093	0.970239525167175	-0.163781745315542
207.48093	0.969084730994753	-0.171287931763519
207.50093	0.967572841345957	-0.178051253787129
207.52093	0.967122739557996	-0.185934590523319
207.54093	0.965739762498619	-0.190817747869083
207.56093	0.964609372525786	-0.197738299077215
207.58093	0.962522873807646	-0.205676381317939
207.60093	0.962522873807646	-0.212001997951723
207.62093	0.96144377851743	-0.218923575787284
207.64093	0.959090625900372	-0.225830124274784
207.66093	0.957916683724663	-0.231826738650945
207.68093	0.956076882256568	-0.237902013379892
207.70093	0.9555179512561	-0.246473178556061
207.72093	0.954111390712056	-0.25259214065921
207.74093	0.952812633486868	-0.258200096969929
207.76093	0.950081408885581	-0.263051989929218
207.78093	0.948588003426533	-0.26769891552853
207.80093	0.948376452086084	-0.272820779668268
207.82093	0.946869426380133	-0.280193464758699
207.84093	0.945156932279625	-0.286505564131332
207.86093	0.942768362192888	-0.29128021332452
207.88093	0.941333396464012	-0.297252960602542
207.90093	0.939726913385803	-0.301302572080209
207.92093	0.938070541702746	-0.306181328457226
207.94093	0.934512308020297	-0.30943146377241
207.96093	0.934383745441653	-0.316126105216848
207.98093	0.931236484756331	-0.321887303577654
208.00093	0.930682224589314	-0.326504982232766
208.02093	0.927737402894941	-0.330522163425366
208.04093	0.926065902297847	-0.335724864527206
208.06093	0.92435444012566	-0.341527832299344
208.08093	0.92139598008038	-0.345811423309799
208.10093	0.92139598008038	-0.349236308121794
208.12093	0.91798583716398	-0.353204123655923
208.14093	0.917785606861718	-0.358401035056563
208.16093	0.914956886155447	-0.362667997090173
208.18093	0.913512651175689	-0.366705734706412
208.20093	0.912211232661673	-0.369835495965944
208.22093	0.91085657630177	-0.373502183370904
208.24093	0.909370937461137	-0.377554994106141
208.26093	0.908098563806819	-0.382222245336879
208.28093	0.905226846087179	-0.385314825175103
208.30093	0.905137714032796	-0.388933619216741
208.32093	0.90285796108923	-0.392005021879857
208.34093	0.901727160758935	-0.396485506502018
208.36093	0.900466844372367	-0.399738248177536
208.38093	0.899210028093554	-0.403423184084007
208.40093	0.898095521368327	-0.406333386344871
208.42093	0.897018526142763	-0.408909433315087
208.44093	0.895844427065672	-0.411226408068142
208.46093	0.893452374975185	-0.414178148948124
208.48093	0.892563975210933	-0.418534714068745
208.50093	0.892339968314611	-0.422129816095992
208.52093	0.890469281412912	-0.425077832467162
208.54093	0.889860443703591	-0.427430086595359
208.56093	0.888455711664116	-0.430320086579256
208.58093	0.88756886280968	-0.432491017611755
208.60093	0.885501578476181	-0.435003258493498
208.62093	0.885501578476181	-0.437445609126539
208.64093	0.883709595721623	-0.440298893252729
208.66093	0.883568167229645	-0.443075562322639
208.68093	0.88220249759965	-0.445896965290061
208.70093	0.88131703068431	-0.448380615791656
208.72093	0.880364138417337	-0.449753204726855
208.74093	0.879479462043576	-0.450325207309444
208.76093	0.878023610326872	-0.451263162778751
208.78093	0.878011251325696	-0.45331994318699
208.80093	0.876351270910851	-0.455933434204136
208.82093	0.876251638533203	-0.458141614303937
208.84093	0.875255194063354	-0.458975920194665
208.86093	0.874023119925568	-0.45971138335152
208.88093	0.873448528960229	-0.460856450956711
208.90093	0.872435024482409	-0.462469525377593
208.92093	0.872279782634136	-0.462830396856455
208.94093	0.870738751570945	-0.463567793892885
208.96093	0.870738751570945	-0.465142604556564
208.98093	0.869333953150116	-0.467801111992723
209.00093	0.86922400148926	-0.469761751527649
209.02093	0.868258357967655	-0.471446220325791
209.04093	0.868009729623676	-0.473720916332976
209.06093	0.866664915808167	-0.475398282301812
209.08093	0.866461988009065	-0.476413803850482
209.10093	0.865181835666996	-0.477177738012203
209.12093	0.865168022310701	-0.478877928535044
209.14093	0.864133951682485	-0.480333495229077
209.16093	0.864086519187735	-0.4814439201273
209.18093	0.863298138019918	-0.48290795052886
209.20093	0.863137193409872	-0.484348814167271
209.22093	0.862384356439773	-0.485093497075108
209.24093	0.862061960307523	-0.486302139976559
209.26093	0.861281315584778	-0.486578613130726
209.28093	0.860713616210916	-0.487647829681445
209.30093	0.859657820775944	-0.487275772738617
209.32093	0.859641140952091	-0.489392618809811
209.34093	0.858912985776334	-0.491218157358407
209.36093	0.858806908372683	-0.494417562157723
209.38093	0.858118666494671	-0.495957252613303
209.40093	0.857738186677692	-0.496662863991192
209.42093	0.857344503005941	-0.496639291352083
209.44093	0.856881088739173	-0.498715052430233
209.46093	0.856389492570309	-0.499634870814959
209.48093	0.855445960074247	-0.501353660006807
209.50093	0.855405865736446	-0.502445625507186
209.52093	0.854705940740134	-0.504052810747466
209.54093	0.85458321972064	-0.505558176830164
209.56093	0.854137873251491	-0.506180126030932
209.58093	0.853880301528731	-0.506408057216076
209.60093	0.853611927749279	-0.506093746076548
209.62093	0.853048386262043	-0.50687339002544
209.64093	0.852720251160008	-0.507423371847592
209.66093	0.852712375917559	-0.507913666028516
209.68093	0.851921399842268	-0.508031696349455
209.70093	0.851921399842268	-0.508047453886739
209.72093	0.851271562594865	-0.507748908242847
209.74093	0.85106322169808	-0.509085326467462
209.76093	0.850351034255289	-0.508932625585321
209.78093	0.85030227413346	-0.509717402671358
209.80093	0.850027533778695	-0.509604835759179
209.82093	0.849505528915042	-0.51023102676165
209.84093	0.849485131735366	-0.511428153927521
209.86093	0.849097995678984	-0.512623983881988
209.88093	0.849026303816691	-0.513372490778039
209.90093	0.848665611677866	-0.515005401391688
209.92093	0.848239189929268	-0.516345345166312
209.94093	0.848189005625663	-0.517358566751208
209.96093	0.848009775969931	-0.517927027867083
209.98093	0.847519374665438	-0.518575573880783
210.00093	0.847515415922874	-0.519174006150907
210.02093	0.847214937706772	-0.518888639538197
210.04093	0.846886651738023	-0.5182286971642
210.06093	0.846582311334054	-0.518229091102632
210.08093	0.846194505429464	-0.518298523746084
210.10093	0.845969116594045	-0.517728868877384
210.12093	0.84559359123994	-0.517456605691512
210.14093	0.845583959908945	-0.517454846895684
210.16093	0.845388122845382	-0.516989713045125
210.18093	0.845042988082061	-0.517710325916842
210.20093	0.845008083559207	-0.517561289855873
210.22093	0.844722824777171	-0.517793968198083
210.24093	0.84449827476068	-0.516865721918415
210.26093	0.844446497304579	-0.516842069695785
210.28093	0.844317198496373	-0.516179827358012
210.30093	0.844213245296048	-0.515813030885964
210.32093	0.844059530218917	-0.516152948023579
210.34093	0.843752969056923	-0.51532985545105
210.36093	0.843601879060608	-0.515092091721808
210.38093	0.843457113396926	-0.514410777193075
210.40093	0.843248470766714	-0.514220357700854
210.42093	0.843093983252009	-0.513331640556383
210.44093	0.843049549987525	-0.511880323622405
210.46093	0.842774194096569	-0.511136599696004
210.48093	0.842764647250933	-0.510553809567057
210.50093	0.842599623204952	-0.509418073129778
210.52093	0.842251332309982	-0.508535877854905
210.54093	0.842096464611159	-0.506904992641881
210.56093	0.841943950433067	-0.506101346302864
210.58093	0.841794139786483	-0.505150534115636
210.60093	0.841655945876844	-0.505142329054555
210.62093	0.841527576407594	-0.503788064225213
210.64093	0.841393093819109	-0.503906452672
210.66093	0.84114048862856	-0.503598798694056
210.68093	0.84114048862856	-0.504425667504687
210.70093	0.841006084490767	-0.503979876429062
210.72093	0.840815503623505	-0.50295309381208
210.74093	0.840776670531429	-0.503091135409535
210.76093	0.840613577579381	-0.503728754605713
210.78093	0.840444522374813	-0.503437371478768
210.80093	0.840425368336857	-0.503772083854068
210.82093	0.840239053980255	-0.50344513883048
210.84093	0.840239053980255	-0.503028077406166
210.86093	0.840053668962609	-0.503268901121815
210.88093	0.8399663835168	-0.50297374971512
210.90093	0.83993780332658	-0.503746044125789
210.92093	0.839813374495888	-0.504948511345961
210.94093	0.839771729248271	-0.506113136601595
210.96093	0.839605655169963	-0.505730363737578
210.98093	0.839534590913199	-0.50584910235186
211.00093	0.839533915030322	-0.50573368237043
211.02093	0.839380658587999	-0.505718028291724
211.04093	0.839317415261667	-0.505879988716607
211.06093	0.839226388321362	-0.50585241302636
211.08093	0.839181417971378	-0.505162475623057
211.10093	0.839109726109085	-0.50514521793639
211.12093	0.839037581646652	-0.504057315174791
211.14093	0.838961393956294	-0.503853465963294
211.16093	0.83881854128254	-0.50298353052993
211.18093	0.83881854128254	-0.501660287357321
211.20093	0.838735890462173	-0.50148360000176
211.22093	0.838664826205408	-0.500267766729129
211.24093	0.838544362151949	-0.500627734935021
211.26093	0.838431550058203	-0.499919835530885
211.28093	0.838431550058203	-0.499065940156307
211.30093	0.838354306300851	-0.498370097655698
211.32093	0.83831259467188	-0.497610982276213
211.34093	0.838185914909822	-0.496918159970251
211.36093	0.838185914909822	-0.495751119354736
211.38093	0.838122575028793	-0.493818779720104
211.40093	0.83802437286759	-0.492132249708752
211.42093	0.837980313752556	-0.490988535023428
211.44093	0.837897795694896	-0.489582906989222
211.46093	0.837880415849492	-0.489289840670794
211.48093	0.837786564684309	-0.488249930751917
211.50093	0.83778191798953	-0.487752852075773
211.52093	0.837678097551914	-0.48658114786589
211.54093	0.837676106111294	-0.485714248543876
211.56093	0.837566745847955	-0.484423750011245
211.58093	0.837510828609234	-0.483885642050521
211.60093	0.837446692151957	-0.483550639195367
211.62093	0.837422939696571	-0.48286767330856
211.64093	0.837370009618779	-0.482280573731917
211.66093	0.837323343526934	-0.481738908387776
211.68093	0.837237361569531	-0.481315122155884
211.70093	0.837237361569531	-0.480546142398892
211.72093	0.837170159500635	-0.480456105581688
211.74093	0.837133854934679	-0.480318223151276
211.76093	0.837072108206145	-0.481040419735074
211.78093	0.837033486327469	-0.48100038922369
211.80093	0.837015671985929	-0.480725137676581
211.82093	0.836940745541297	-0.480273791671146
211.84093	0.836892854411739	-0.479318232326852
211.86093	0.836865915651362	-0.478570767974935
211.88093	0.836865046659092	-0.477413894154308
211.90093	0.836821790154974	-0.47642212430767
211.92093	0.836793982402327	-0.476417671609634
211.94093	0.836746477491555	-0.475862477066815
211.96093	0.836691248205048	-0.475734486868143
211.98093	0.836663440452401	-0.475527151898398
212.00093	0.836658166152095	-0.476053334268405
212.02093	0.836612459572548	-0.476089274186776
212.04093	0.836612459572548	-0.475761362223399
212.06093	0.836559197587986	-0.475111622456876
212.08093	0.836524818081296	-0.47455200704943
212.10093	0.836509725375269	-0.474510098366936
212.12093	0.836480698619577	-0.474004599754203
212.14093	0.836437888680931	-0.47318590815042
212.16093	0.836432185919158	-0.472565248202703
212.18093	0.836379183425344	-0.472091539227687
212.20093	0.836379183425344	-0.471565587649894
212.22093	0.836327973228086	-0.471307052621504
212.24093	0.836327430107917	-0.469798964782366
212.26093	0.836295760167403	-0.4692531610951
212.28093	0.836270233519465	-0.468184071878016
212.30093	0.836267952414756	-0.468094966188015
212.32093	0.836216971534903	-0.467259020876742
212.34093	0.836216971534903	-0.466507513681925
212.36093	0.836180805766324	-0.465677505301366
212.38093	0.836165218217477	-0.464190073365268
212.40093	0.83614892461241	-0.463312867977202
212.42093	0.836118099525492	-0.462749595706937
212.44093	0.836108848378615	-0.461959295524498
212.46093	0.836091378013182	-0.461767558924994
212.48093	0.836074553357284	-0.4615482705103
212.50093	0.836062966793681	-0.46186475427997
212.52093	0.836050897456595	-0.460998491626128
212.54093	0.83601922751608	-0.460083881982893
212.56093	0.836015365328213	-0.459415623130884
212.58093	0.835974039918029	-0.459179096925403
212.60093	0.835972108824095	-0.459162559469607
212.62093	0.835920355506669	-0.458953230932646
212.64093	0.835920355506669	-0.458283448056198
212.66093	0.835920355506669	-0.457951807604833
212.68093	0.835913258736462	-0.456978544906151
212.70093	0.835853153437772	-0.456363662722104
212.72093	0.835849562809989	-0.455200223260943
212.74093	0.835849291249904	-0.455380320770407
212.76093	0.835825013778355	-0.455075352736319
212.78093	0.835814785015175	-0.45501589986648
212.80093	0.835797537932478	-0.454265514799319
212.82093	0.83579355505124	-0.453607677409468
212.84093	0.835785076341936	-0.453295558795961
212.86093	0.835762005804096	-0.453110431607929
212.88093	0.835754341775046	-0.451912723482351
212.90093	0.835750902013977	-0.451388888826233
212.92093	0.835722611487846	-0.450853351413258
212.94093	0.835712714631435	-0.45023570768101
212.96093	0.835707162736376	-0.449285587870421
212.98093	0.835707162736376	-0.448972478442069
213.00093	0.835675492795861	-0.448381777711071
213.02093	0.835663133794685	-0.44865417618893
213.04093	0.835663133794685	-0.448401522382789
213.06093	0.835655892192433	-0.448296909843598
213.08093	0.835623739478435	-0.44766427655505
213.10093	0.835618308276746	-0.446190302192462
213.12093	0.835616015102699	-0.445537836690322
213.14093	0.835616015102699	-0.445965701577698
213.16093	0.835614657302277	-0.446069438698152
213.18093	0.835612152914832	-0.444948281962036
213.20093	0.835591164337639	-0.444454506002041
213.22093	0.83557662078645	-0.444181359439079
213.24093	0.83557662078645	-0.443417325797956
213.26093	0.835557201223078	-0.44342197347562
213.28093	0.835550170834225	-0.443121545681441
213.30093	0.8355299365906	-0.443155225427797
213.32093	0.835500921904244	-0.442512401469304
213.34093	0.835504784092112	-0.442390451659923
213.36093	0.835504090105229	-0.441595205361615
213.38093	0.835500921904244	-0.440584916429492
213.40093	0.835500921904244	-0.440170867241471
213.42093	0.835500921904244	-0.440079242733011
213.44093	0.835489938807495	-0.439378430241477
213.46093	0.835480886804681	-0.439373909897448
213.48093	0.835473114151597	-0.439534931236776
213.50093	0.835465389775862	-0.439382751626701
213.52093	0.835457665400127	-0.439138625194904
213.54093	0.835449941024391	-0.4392280810524
213.56093	0.835433719835347	-0.438826988061703
213.58093	0.835433719835347	-0.438885999242996
213.60093	0.835433719835347	-0.438183221038478
213.62093	0.835422133271744	-0.437656545250637
213.64093	0.835418271083877	-0.436442578211589
213.66093	0.835418271083877	-0.436055945546773
213.68093	0.835402049894833	-0.436610801859625
213.70093	0.83539046333123	-0.436127411549203
213.72093	0.83539046333123	-0.436396200914355
213.74093	0.83539046333123	-0.436222760566475
213.76093	0.835386601143362	-0.435459697844317
213.78093	0.835372166216207	-0.435075030892485
213.80093	0.835358793390715	-0.434580204430004
213.82093	0.835358793390715	-0.434045840873973
213.84093	0.835358793390715	-0.433485163026513
213.86093	0.835358793390715	-0.432669762201351
213.88093	0.835354931202848	-0.432468897371915
213.90093	0.835347206827112	-0.432179050206938
213.92093	0.835347206827112	-0.431354413714089
213.94093	0.835347206827112	-0.430712962571344
213.96093	0.835334847825936	-0.430016765924065
213.98093	0.835328511423965	-0.42937542619825
214.00093	0.835319399074465	-0.428737409084463
214.02093	0.835319399074465	-0.427706233457086
214.04093	0.835319399074465	-0.426886618684453
214.06093	0.835319399074465	-0.426290705232788
214.08093	0.83531167469873	-0.425266735893296
214.10093	0.835307040073289	-0.424721803645592
214.12093	0.835304233952416	-0.424699786864331
214.14093	0.835303177885421	-0.424119841846282
214.16093	0.835303177885421	-0.423561463962598
214.18093	0.835287729133951	-0.422506882821507
214.20093	0.835280004758215	-0.422448615746141
214.22093	0.835276142570348	-0.421700264037957
214.24093	0.835271507944907	-0.421858034390426
214.26093	0.835271507944907	-0.421917264426404
214.28093	0.835271507944907	-0.420554798515157
214.30093	0.835271507944907	-0.419847193570051
214.32093	0.835271507944907	-0.419246608565667
214.34093	0.835271507944907	-0.418618718455008
214.36093	0.835271507944907	-0.418109570937808
214.38093	0.835271507944907	-0.41712528592138
214.40093	0.835271507944907	-0.416954038099522
214.42093	0.835271507944907	-0.416598920509274
214.44093	0.835271507944907	-0.41654215358329
214.46093	0.835239258676212	-0.416630936960028
214.48093	0.835231208428375	-0.416469119785484
214.50093	0.835228251440789	-0.416242322665523
214.52093	0.835228251440789	-0.415987985667901
214.54093	0.835228251440789	-0.416034410715247
214.56093	0.835228251440789	-0.41618585019857
214.58093	0.835228251440789	-0.416033256754184
214.60093	0.835228251440789	-0.415780073717624
214.62093	0.835228251440789	-0.415314490220168
214.64093	0.835228251440789	-0.415827226954194
214.66093	0.835228251440789	-0.415843545555306
214.68093	0.835228251440789	-0.415762983156353
214.70093	0.835228251440789	-0.416557664411658
214.72093	0.835228251440789	-0.416652834366007
214.74093	0.835208168063878	-0.41690474406622
214.76093	0.835204396396038	-0.417116324816844
214.78093	0.835207624943709	-0.41728028278812
214.80093	0.83520530159632	-0.417627438047028
214.82093	0.83520430587601	-0.417914276954888
214.84093	0.83520430587601	-0.418256478139574
214.86093	0.83520430587601	-0.418253716591374
214.88093	0.83520430587601	-0.418481910402139
214.90093	0.83520430587601	-0.41884750516301
214.92093	0.83520430587601	-0.419248570299475
214.94093	0.83520430587601	-0.419473572811023
214.96093	0.835196581500275	-0.419744188617997
214.98093	0.835196581500275	-0.420878317468139
215.00093	0.835196581500275	-0.421022689934741
215.02093	0.835196581500275	-0.421430889733921
215.04093	0.835196581500275	-0.421921080456266
215.06093	0.835198271207467	-0.421612777872622
215.08093	0.83520430587601	-0.421916922217261
215.10093	0.83520430587601	-0.422215249006469
215.12093	0.83520430587601	-0.422643472019692
215.14093	0.83520430587601	-0.422276026941943
215.16093	0.83520430587601	-0.423109051537973
215.18093	0.83520430587601	-0.423309299595115
215.20093	0.83520430587601	-0.42364051427464
215.22093	0.83520430587601	-0.423915718071636
215.24093	0.83520430587601	-0.424802290440199
215.26093	0.83520430587601	-0.425003505437129
215.28093	0.835196581500275	-0.425293054163901
215.30093	0.835196581500275	-0.424792426062692
215.32093	0.835196581500275	-0.424661921024736
215.34093	0.835196581500275	-0.423856929724203
215.36093	0.835196581500275	-0.423848163599295
215.38093	0.835196581500275	-0.42413130983175
215.40093	0.835196581500275	-0.424712516248616
215.42093	0.835196581500275	-0.424346511632608
215.44093	0.835196581500275	-0.424318836462959
215.46093	0.835196581500275	-0.423575275682778
215.48093	0.835161049371892	-0.423348156249554
215.50093	0.835161049371892	-0.423384848232205
215.52093	0.835161049371892	-0.422712538578945
215.54093	0.835161049371892	-0.422547024749821
215.56093	0.835161049371892	-0.422036651646388
215.58093	0.835161049371892	-0.421552899230942
215.60093	0.835161049371892	-0.42123965848978
215.62093	0.835161049371892	-0.421564486591692
215.64093	0.835161049371892	-0.421363410865925
215.66093	0.835161049371892	-0.421657471978373
215.68093	0.835137103807113	-0.422025836245798
215.70093	0.835137103807113	-0.421001258092364
215.72093	0.835137103807113	-0.420423923413826
215.74093	0.835137103807113	-0.41999861713667
215.76093	0.835137103807113	-0.41977590265137
215.78093	0.835137103807113	-0.419245359104377
215.80093	0.835137103807113	-0.418838014828055
215.82093	0.835137103807113	-0.418660117802964
215.84093	0.835137103807113	-0.418410647337689
215.86093	0.835137103807113	-0.418500521008674
215.88093	0.835137103807113	-0.418626012284767
215.90093	0.835137103807113	-0.418679233764861
215.92093	0.835137103807113	-0.419097500879528
215.94093	0.835137103807113	-0.419325483793961
215.96093	0.835137103807113	-0.419593747907871
215.98093	0.835137103807113	-0.419173383767409
216.00093	0.835137103807113	-0.419041143808681
216.02093	0.835137103807113	-0.419092813410104
216.04093	0.835137103807113	-0.41915630116449
216.06093	0.835137103807113	-0.418852526883226
216.08093	0.835129379431378	-0.420031532881219
216.10093	0.835129379431378	-0.419987523193754
216.12093	0.835129379431378	-0.420304922173922
216.14093	0.835129379431378	-0.420681531294188
216.16093	0.835129379431378	-0.420454738153403
216.18093	0.835129379431378	-0.420695896119844
216.20093	0.835129379431378	-0.42114954606823
216.22093	0.835129379431378	-0.421231580762333
216.24093	0.835129379431378	-0.420785268414642
216.26093	0.835129379431378	-0.419827464815038
216.28093	0.835129379431378	-0.419554067563983
216.30093	0.835129379431378	-0.41954694085962
216.32093	0.835129379431378	-0.419988442383429
216.34093	0.835129379431378	-0.41946204911709
216.36093	0.835129379431378	-0.419618227799126
216.38093	0.835129379431378	-0.420335128099559
216.40093	0.835129379431378	-0.420121573677599
216.42093	0.835129379431378	-0.420464578655854
216.44093	0.835129379431378	-0.421400771350157
216.46093	0.835129379431378	-0.420878667635635
216.48093	0.835120882618069	-0.420776569935727
216.50093	0.835120882618069	-0.420048929839049
216.52093	0.835120882618069	-0.420215983609317
216.54093	0.835120882618069	-0.419822888762544
216.56093	0.835120882618069	-0.419202033835198
216.58093	0.835120882618069	-0.418637691166567
216.60093	0.835120882618069	-0.418439325259711
216.62093	0.835120882618069	-0.417612130156641
216.64093	0.835120882618069	-0.41732085446745
216.66093	0.835120882618069	-0.417167544771369
216.68093	0.835124744805937	-0.416934229760986
216.70093	0.835124744805937	-0.416893880915517
216.72093	0.835124744805937	-0.416143519723411
216.74093	0.835124744805937	-0.415978996709131
216.76093	0.835124744805937	-0.41548292078536
216.78093	0.835124744805937	-0.41553853375028
216.80093	0.835124744805937	-0.41526526383286
216.82093	0.835124744805937	-0.414716531471997
216.84093	0.835124744805937	-0.414263971817857
216.86093	0.835124744805937	-0.414502284673399
216.88093	0.835128606993804	-0.414709858393708
216.90093	0.835128606993804	-0.414043398129288
216.92093	0.835128606993804	-0.413975931198821
216.94093	0.835128606993804	-0.414263128232528
216.96093	0.835128606993804	-0.414304133642051
216.98093	0.835128606993804	-0.414342488920304
217.00093	0.835128606993804	-0.413700719443472
217.02093	0.835128606993804	-0.413841057025527
217.04093	0.835128606993804	-0.413187266457752
217.06093	0.835128606993804	-0.412699136948617
217.08093	0.835128606993804	-0.412279381622095
217.10093	0.835128606993804	-0.411892685290461
217.12093	0.835128606993804	-0.411498528003675
217.14093	0.835128606993804	-0.410971649277854
217.16093	0.835128606993804	-0.410279674536397
217.18093	0.835128606993804	-0.409832856833343
217.20093	0.835128606993804	-0.409423041488674
217.22093	0.835128606993804	-0.408931271033424
217.24093	0.835128606993804	-0.408659525140443
217.26093	0.835128606993804	-0.408201888057622
217.28093	0.835124744805937	-0.408043373599226
217.30093	0.835124744805937	-0.408091107795503
217.32093	0.835124744805937	-0.407568216204117
217.34093	0.835124744805937	-0.407682661287407
217.36093	0.835124744805937	-0.407491975190389
217.38093	0.835124744805937	-0.40754823676101
217.40093	0.835124744805937	-0.407271111021966
217.42093	0.835124744805937	-0.407287704186227
217.44093	0.835124744805937	-0.407336711718851
217.46093	0.835124744805937	-0.406483425158213
217.48093	0.835124744805937	-0.406063518623001
217.50093	0.835124744805937	-0.406197004063842
217.52093	0.835124744805937	-0.40590965980062
217.54093	0.835124744805937	-0.405729434957521
217.56093	0.835124744805937	-0.405273305982436
217.58093	0.835124744805937	-0.405106455150148
217.60093	0.835124744805937	-0.404875408270132
217.62093	0.835124744805937	-0.405130091456075
217.64093	0.835124744805937	-0.404939998256293
217.66093	0.835124744805937	-0.405002129111634
217.68093	0.835128606993804	-0.404607824595333
217.70093	0.835128606993804	-0.404717737397065
217.72093	0.835128606993804	-0.404716643123642
217.74093	0.835128606993804	-0.404774090488736
217.76093	0.835128606993804	-0.404763716776691
217.78093	0.835128606993804	-0.404670560285439
217.80093	0.835128606993804	-0.404958171153458
217.82093	0.835128606993804	-0.404648077940576
217.84093	0.835128606993804	-0.405004425096233
217.86093	0.835128606993804	-0.404775005699235
217.88093	0.835124744805937	-0.40420621829092
217.90093	0.835124744805937	-0.40322155923194
217.92093	0.835124744805937	-0.40287929040126
217.94093	0.835124744805937	-0.402570589900007
217.96093	0.835124744805937	-0.402132721363961
217.98093	0.835124744805937	-0.401172657592343
218.00093	0.835124744805937	-0.400802172424067
218.02093	0.835124744805937	-0.400097691132185
218.04093	0.835124744805937	-0.399849020481303
218.06093	0.835124744805937	-0.39950799315356
218.08093	0.835124744805937	-0.398889565523625
218.10093	0.835124744805937	-0.398154532117787
218.12093	0.835124744805937	-0.397464037629833
218.14093	0.835124744805937	-0.396661982961248
218.16093	0.835124744805937	-0.395888562443749
218.18093	0.835124744805937	-0.394823531986267
218.20093	0.835124744805937	-0.394334606641915
218.22093	0.835124744805937	-0.393116600739144
218.24093	0.835124744805937	-0.392313479651369
218.26093	0.835124744805937	-0.392024452196665
218.28093	0.835124744805937	-0.391641309269272
218.30093	0.835124744805937	-0.391389121026733
218.32093	0.835124744805937	-0.390926991454116
218.34093	0.835124744805937	-0.390666088815958
218.36093	0.835124744805937	-0.390009815242308
218.38093	0.835124744805937	-0.389905365849336
218.40093	0.835124744805937	-0.389347095403406
218.42093	0.835124744805937	-0.388796130724762
218.44093	0.835124744805937	-0.388792955342248
218.46093	0.835124744805937	-0.388793790969225
218.48093	0.835124050819054	-0.388834975441673
218.50093	0.835120882618069	-0.388924260194597
218.52093	0.835120882618069	-0.388995189008256
218.54093	0.835120882618069	-0.389116398690885
218.56093	0.835120882618069	-0.389097394145918
218.58093	0.835120882618069	-0.389459347960674
218.60093	0.835120882618069	-0.389807203554573
218.62093	0.835120882618069	-0.390418727314007
218.64093	0.835120882618069	-0.390314325671147
218.66093	0.835120882618069	-0.390311082642641
218.68093	0.835120912791412	-0.390579450215128
218.70093	0.835124744805937	-0.390821881517915
218.72093	0.835124744805937	-0.391257426215129
218.74093	0.835124744805937	-0.391731664420563
218.76093	0.835124744805937	-0.391833559182491
218.78093	0.835124744805937	-0.392581465222953
218.80093	0.835124744805937	-0.392271348135015
218.82093	0.835124744805937	-0.393077978856093
218.84093	0.835124744805937	-0.392819555244634
218.86093	0.835124744805937	-0.392541100460779
218.88093	0.835124744805937	-0.392473538030085
218.90093	0.835124744805937	-0.392201589199124
218.92093	0.835124744805937	-0.392637937689907
218.94093	0.835124744805937	-0.392582603267313
218.96093	0.835124744805937	-0.392490628591357
218.98093	0.835124744805937	-0.392573037328012
219.00093	0.835124744805937	-0.391947351680903
219.02093	0.835124744805937	-0.392043528366801
219.04093	0.835124744805937	-0.391711581518878
219.06093	0.835124744805937	-0.391561880935503
219.08093	0.835124744805937	-0.391451904466953
219.10093	0.835124744805937	-0.391174388768653
219.12093	0.835124744805937	-0.391803504465545
219.14093	0.835124744805937	-0.39148433475202
219.16093	0.835124744805937	-0.391308932670332
219.18093	0.835124744805937	-0.391212421733643
219.20093	0.835124744805937	-0.391031954160803
219.22093	0.835124744805937	-0.390399659102222
219.24093	0.835124744805937	-0.3908180575297
219.26093	0.835124744805937	-0.3906029790833
219.28093	0.835124744805937	-0.390675837797359
219.30093	0.835124744805937	-0.390295802606486
219.32093	0.835124744805937	-0.390444806834047
219.34093	0.835124744805937	-0.390511752492448
219.36093	0.835124744805937	-0.389886182241445
219.38093	0.835124744805937	-0.389446344013239
219.40093	0.835124744805937	-0.388974226708657
219.42093	0.835124744805937	-0.388886553522045
219.44093	0.835124744805937	-0.388383215601925
219.46093	0.835124744805937	-0.388701649167874
219.48093	0.835124744805937	-0.388896203024044
219.50093	0.835124744805937	-0.388155547042402
219.52093	0.835124744805937	-0.388030569080024
219.54093	0.835124744805937	-0.387962525169024
219.56093	0.835124744805937	-0.38774332827538
219.58093	0.835124744805937	-0.387508135093886
219.60093	0.835124744805937	-0.388427850020035
219.62093	0.835124744805937	-0.389463549970617
219.64093	0.835124744805937	-0.389549265402596
219.66093	0.835124744805937	-0.39002856114083
219.68093	0.835124744805937	-0.39086072225565
219.70093	0.835124744805937	-0.390344778305702
219.72093	0.835124744805937	-0.389779739281256
219.74093	0.835124744805937	-0.389258837277911
219.76093	0.835124744805937	-0.389101743385375
219.78093	0.835124744805937	-0.389159286250695
219.80093	0.835124744805937	-0.389007946246774
219.82093	0.835124744805937	-0.388511563926445
219.84093	0.835124744805937	-0.387640737157638
219.86093	0.835124744805937	-0.387504362834961
219.88093	0.835124744805937	-0.387329302962416
219.90093	0.83512551724351	-0.387819258913374
219.92093	0.83512551724351	-0.387831315816902
219.94093	0.83512551724351	-0.387354777647692
219.96093	0.83512551724351	-0.387104781931174
219.98093	0.83512551724351	-0.387313107715763
220.00093	0.83512551724351	-0.387376663116142
220.02093	0.83512551724351	-0.387383125298099
220.04093	0.83512551724351	-0.387664258067457
220.06093	0.83512551724351	-0.387090536480802
220.08093	0.83512551724351	-0.386610755283085
220.10093	0.83512551724351	-0.387213246312813
220.12093	0.83512551724351	-0.387247276226665
220.14093	0.83512551724351	-0.386769560221335
220.16093	0.83512551724351	-0.386580541399096
220.18093	0.83512551724351	-0.386459956447112
220.20093	0.83512551724351	-0.386078516607082
220.22093	0.83512551724351	-0.385805389940001
220.24093	0.83512551724351	-0.384531245821067
220.26093	0.83512551724351	-0.383763077815995
220.28093	0.83512551724351	-0.382946343966845
220.30093	0.83512551724351	-0.382286190696515
220.32093	0.83512551724351	-0.38200943104167
220.34093	0.83512551724351	-0.381679565302838
220.36093	0.83512551724351	-0.381163724811468
220.38093	0.83512551724351	-0.380821026229771
220.40093	0.83512551724351	-0.380842657030952
220.42093	0.83512551724351	-0.380540359024015
220.44093	0.83512551724351	-0.381024469565308
220.46093	0.83512551724351	-0.381342393796719
220.48093	0.83512551724351	-0.381562350712995
220.50093	0.83512551724351	-0.381040748374659
220.52093	0.83512551724351	-0.380666136800786
220.54093	0.83512551724351	-0.380325666557695
220.56093	0.83512551724351	-0.379930498560183
220.58093	0.83512551724351	-0.379904550352954
220.60093	0.83512551724351	-0.380015394281889
220.62093	0.83512551724351	-0.380808738534031
220.64093	0.83512551724351	-0.380570103365227
220.66093	0.83512551724351	-0.380149938183569
220.68093	0.83512551724351	-0.380363755231151
220.70093	0.83512551724351	-0.380324870722479
220.72093	0.83512551724351	-0.380222100541813
220.74093	0.83512551724351	-0.380493850413971
220.76093	0.83512551724351	-0.380397172351886
220.78093	0.83512551724351	-0.380567003587059
220.80093	0.83512551724351	-0.380716218710952
220.82093	0.83512551724351	-0.381177600198465
220.84093	0.83512551724351	-0.381689513243042
220.86093	0.83512551724351	-0.382146020239856
220.88093	0.83512551724351	-0.382790352306084
220.90093	0.83512551724351	-0.382921657158433
220.92093	0.83512551724351	-0.383015704985127
220.94093	0.83512551724351	-0.383100839457398
220.96093	0.83512551724351	-0.383047076809357
220.98093	0.83512551724351	-0.383529388763061
221.00093	0.83512551724351	-0.383347918437848
221.02093	0.83512551724351	-0.383274212159284
221.04093	0.83512551724351	-0.383290510864516
221.06093	0.83512551724351	-0.38305615331
221.08093	0.83512551724351	-0.38264856232476
221.10093	0.83512551724351	-0.382258233005364
221.12093	0.83512551724351	-0.382370103561729
221.14093	0.83512551724351	-0.382627070794742
221.16093	0.83512551724351	-0.383056169226704
221.18093	0.83512551724351	-0.383611773624659
221.20093	0.83512551724351	-0.38338913872288
221.22093	0.83512551724351	-0.382981185632617
221.24093	0.83512551724351	-0.382867325488211
221.26093	0.83512551724351	-0.383070963803376
221.28093	0.83512551724351	-0.383220950887428
221.30093	0.83512551724351	-0.383072372431709
221.32093	0.83512551724351	-0.382865323962642
221.34093	0.83512551724351	-0.382726462654914
221.36093	0.83512551724351	-0.382321103987457
221.38093	0.83512551724351	-0.381890923219601
221.40093	0.83512551724351	-0.382030094903063
221.42093	0.83512551724351	-0.382032955930666
221.44093	0.83512551724351	-0.381054452657085
221.46093	0.83512551724351	-0.380779459756421
221.48093	0.83512551724351	-0.380495764397666
221.50093	0.835123646496262	-0.379902520973153
221.52093	0.835121655055643	-0.379414666027166
221.54093	0.835121655055643	-0.379029831949939
221.56093	0.835121655055643	-0.379083598577157
221.58093	0.835121655055643	-0.3790263780251
221.60093	0.835121655055643	-0.378469476415742
221.62093	0.835121655055643	-0.377808734227352
221.64093	0.835121655055643	-0.377588896686358
221.66093	0.835121655055643	-0.377168078919823
221.68093	0.835121655055643	-0.376544466423452
221.70093	0.835122861989351	-0.375952082500973
221.72093	0.83512551724351	-0.376213387035915
221.74093	0.83512551724351	-0.375728078762622
221.76093	0.83512551724351	-0.375510366101655
221.78093	0.83512551724351	-0.374510522506747
221.80093	0.83512551724351	-0.374523148432454
221.82093	0.83512551724351	-0.373479971610015
221.84093	0.83512551724351	-0.373040388049077
221.86093	0.83512551724351	-0.37189125372593
221.88093	0.83512551724351	-0.37151970611764
221.90093	0.835126168987713	-0.370615394582105
221.92093	0.835130151868951	-0.369828031031614
221.94093	0.835130151868951	-0.369876389958537
221.96093	0.835130151868951	-0.369770830375438
221.98093	0.835130151868951	-0.369539878995648
222.00093	0.835130151868951	-0.368932620912974
222.02093	0.835130151868951	-0.368014708553591
222.04093	0.835130151868951	-0.367878099459525
222.06093	0.835130151868951	-0.367742453326071
222.08093	0.835130151868951	-0.367027940531287
222.10093	0.835130151868951	-0.366267436419349
222.12093	0.83512551724351	-0.366385359302535
222.14093	0.83512551724351	-0.366112320177327
222.16093	0.83512551724351	-0.365650449251155
222.18093	0.83512551724351	-0.365429326436287
222.20093	0.83512551724351	-0.365528447712486
222.22093	0.83512551724351	-0.366134738855372
222.24093	0.83512551724351	-0.365991134369755
222.26093	0.83512551724351	-0.365637548762298
222.28093	0.83512551724351	-0.365054348778215
222.30093	0.83512551724351	-0.364958526238988
222.32093	0.83512551724351	-0.364600738621589
222.34093	0.83512551724351	-0.36363439968929
222.36093	0.83512551724351	-0.36304736775864
222.38093	0.83512551724351	-0.362167595802001
222.40093	0.83512551724351	-0.361110129758251
222.42093	0.83512551724351	-0.360491328085764
222.44093	0.83512551724351	-0.359847664521117
222.46093	0.83512551724351	-0.359932802972564
222.48093	0.83512551724351	-0.359764257011266
222.50093	0.83512551724351	-0.359556890208112
222.52093	0.83512551724351	-0.359381253355036
222.54093	0.83512551724351	-0.359267723482245
222.56093	0.83512551724351	-0.359036115538402
222.58093	0.83512551724351	-0.358532761701577
222.60093	0.83512551724351	-0.358626141026689
222.62093	0.83512551724351	-0.358570635499524
222.64093	0.83512551724351	-0.358668232751283
222.66093	0.83512551724351	-0.357836230803507
222.68093	0.83512551724351	-0.357820075348614
222.70093	0.83512551724351	-0.357640582673915
222.72093	0.83512551724351	-0.357956405900354
222.74093	0.83512551724351	-0.357512739704757
222.76093	0.83512551724351	-0.357500229175156
222.78093	0.83512551724351	-0.356802289648753
222.80093	0.83512551724351	-0.356566865675047
222.82093	0.83512551724351	-0.355945135328963
222.84093	0.83512551724351	-0.355357359292386
222.86093	0.83512551724351	-0.355026152571214
222.88093	0.83512551724351	-0.355319131347768
222.90093	0.83512551724351	-0.355145623353895
222.92093	0.83512551724351	-0.354660589643751
222.94093	0.83512551724351	-0.354753634718073
222.96093	0.83512551724351	-0.354431074746526
222.98093	0.83512551724351	-0.354444603945204
223.00093	0.83512551724351	-0.354782583224068
223.02093	0.83512551724351	-0.354788707176058
223.04093	0.83512551724351	-0.355285423747178
223.06093	0.83512551724351	-0.355287297939113
223.08093	0.83512551724351	-0.355270668962267
223.10093	0.83512551724351	-0.355194145427037
223.12093	0.83512551724351	-0.355363714036589
223.14093	0.83512551724351	-0.355744903188525
223.16093	0.83512551724351	-0.355729452047799
223.18093	0.83512551724351	-0.355914018172003
223.20093	0.83512551724351	-0.355667205796351
223.22093	0.83512551724351	-0.354975107700436
223.24093	0.83512551724351	-0.354636694691379
223.26093	0.83512551724351	-0.354601168607321
223.28093	0.83512551724351	-0.354637884465028
223.30093	0.83512551724351	-0.354565570898093
223.32093	0.83512551724351	-0.354136329215792
223.34093	0.83512551724351	-0.353946068890615
223.36093	0.83512551724351	-0.353941532629882
223.38093	0.83512551724351	-0.354232816277425
223.40093	0.83512551724351	-0.354747180494468
223.42093	0.83512551724351	-0.355224442873724
223.44093	0.83512551724351	-0.355270923629536
223.46093	0.83512551724351	-0.355004521770033
223.48093	0.83512551724351	-0.354815670073189
223.50093	0.83512551724351	-0.354771031675902
223.52093	0.83512551724351	-0.354835072535764
223.54093	0.83512551724351	-0.354681094338101
223.56093	0.83512551724351	-0.354996070000035
223.58093	0.83512551724351	-0.355593360246624
223.60093	0.83512551724351	-0.355865949724934
223.62093	0.83512551724351	-0.355931064962337
223.64093	0.83512551724351	-0.355826018692953
223.66093	0.83512551724351	-0.355517628567434
223.68093	0.83512551724351	-0.355182319315721
223.70093	0.83512551724351	-0.355253761443095
223.72093	0.83512551724351	-0.354900116147997
223.74093	0.83512551724351	-0.353984396314635
223.76093	0.83512551724351	-0.353589303921469
223.78093	0.83512551724351	-0.353470851807865
223.80093	0.83512551724351	-0.353518681504368
223.82093	0.83512551724351	-0.353553403794859
223.84093	0.83512551724351	-0.353924816111162
223.86093	0.83512551724351	-0.354216613072419
223.88093	0.83512551724351	-0.353979147781383
223.90093	0.83512551724351	-0.353863795445947
223.92093	0.83512551724351	-0.353647133287466
223.94093	0.83512551724351	-0.353639568873735
223.96093	0.83512551724351	-0.353420917127214
223.98093	0.83512551724351	-0.353052441442859
224.00093	0.83512551724351	-0.352719229216941
224.02093	0.83512551724351	-0.352070165910352
224.04093	0.83512551724351	-0.351846285526459
224.06093	0.83512551724351	-0.351765448564356
224.08093	0.83512551724351	-0.352087793660394
224.10093	0.83512551724351	-0.351667489207574
224.12093	0.83512551724351	-0.351947519745157
224.14093	0.83512551724351	-0.351485863694494
224.16093	0.83512551724351	-0.351447440770248
224.18093	0.83512551724351	-0.351344411943137
224.20093	0.83512551724351	-0.350199531359221
224.22093	0.83512551724351	-0.349940367621011
224.24093	0.83512551724351	-0.349970879943206
224.26093	0.83512551724351	-0.350026349657787
224.28093	0.83512551724351	-0.350274538828364
224.30093	0.83512551724351	-0.350101293460113
224.32093	0.83512551724351	-0.350122251780536
224.34093	0.83512551724351	-0.350221122368641
224.36093	0.83512551724351	-0.350544179737198
224.38093	0.83512551724351	-0.35004989842184
224.40093	0.83512551724351	-0.349668538165332
224.42093	0.83512551724351	-0.349705277898096
224.44093	0.83512551724351	-0.349572986210079
224.46093	0.83512551724351	-0.349273712376963
224.48093	0.83512551724351	-0.349418319614953
224.50093	0.83512551724351	-0.3491778460668
224.52093	0.83512551724351	-0.348936688100359
224.54093	0.83512551724351	-0.348676597214122
224.56093	0.83512551724351	-0.348753204312049
224.58093	0.83512551724351	-0.348610749808319
224.60093	0.83512551724351	-0.34830038999064
224.62093	0.83512551724351	-0.348308499551495
224.64093	0.83512551724351	-0.348436298749715
224.66093	0.83512551724351	-0.348453317685817
224.68093	0.83512551724351	-0.348389734431206
224.70093	0.83512551724351	-0.348284990579203
224.72093	0.83512551724351	-0.348238036301437
224.74093	0.83512551724351	-0.348597602610545
224.76093	0.83512551724351	-0.348793087593918
224.78093	0.83512551724351	-0.34916103802703
224.80093	0.83512551724351	-0.349226260702187
224.82093	0.83512551724351	-0.349639605576041
224.84093	0.83512551724351	-0.349820725733758
224.86093	0.83512551724351	-0.349860362306709
224.88093	0.83512551724351	-0.350080486348381
224.90093	0.83512551724351	-0.350218241445158
224.92093	0.83512551724351	-0.350115662264944
224.94093	0.83512551724351	-0.350390492019389
224.96093	0.83512551724351	-0.350390858103588
224.98093	0.83512551724351	-0.350696984077917
225.00093	0.83512551724351	-0.351182487330838
225.02093	0.83512551724351	-0.350913459215121
225.04093	0.83512551724351	-0.350986596471505
225.06093	0.83512551724351	-0.350746930696096
225.08093	0.83512551724351	-0.35033015577246
225.10093	0.83512551724351	-0.350534761027412
225.12093	0.83512551724351	-0.350486963164317
225.14093	0.83512551724351	-0.350648645046874
225.16093	0.83512551724351	-0.350528505762611
225.18093	0.83512551724351	-0.350801596617108
225.20093	0.83512551724351	-0.350443729416188
225.22093	0.83512551724351	-0.350269875233996
225.24093	0.83512551724351	-0.34983325615924
225.26093	0.83512551724351	-0.349244330140775
225.28093	0.83512551724351	-0.349433297233725
225.30093	0.83512551724351	-0.348905670422801
225.32093	0.83512551724351	-0.348568733688071
225.34093	0.83512551724351	-0.348531166286683
225.36093	0.83512551724351	-0.347647458924899
225.38093	0.83512551724351	-0.347649858368076
225.40093	0.83512551724351	-0.347271629723145
225.42093	0.83512551724351	-0.347385227241929
225.44093	0.83512551724351	-0.34699176233178
225.46093	0.83512551724351	-0.3466060886484
225.48093	0.83512551724351	-0.346103964376984
225.50093	0.83512551724351	-0.345677301200785
225.52093	0.83512551724351	-0.345140932140009
225.54093	0.83512551724351	-0.344731626129878
225.56093	0.83512551724351	-0.344224237408507
225.58093	0.83512551724351	-0.343794195911814
225.60093	0.83512551724351	-0.342947654054634
225.62093	0.83512551724351	-0.342359320933405
225.64093	0.83512551724351	-0.34215659782874
225.66093	0.83512551724351	-0.341440783843377
225.68093	0.83512551724351	-0.341235199711109
225.70093	0.83512551724351	-0.341410637605381
225.72093	0.83512551724351	-0.341390204536201
225.74093	0.83512551724351	-0.340694783828258
225.76093	0.83512551724351	-0.339996685134812
225.78093	0.83512551724351	-0.339650090939731
225.80093	0.83512551724351	-0.339005428601888
225.82093	0.83512551724351	-0.339346758347012
225.84093	0.83512551724351	-0.339109941661677
225.86093	0.83512551724351	-0.339462401162302
225.88093	0.83512551724351	-0.339150386007373
225.90093	0.83512551724351	-0.338859595777664
225.92093	0.83512551724351	-0.339125583802855
225.94093	0.83512551724351	-0.338826783491693
225.96093	0.83512551724351	-0.339219058628193
225.98093	0.83512551724351	-0.33962614425807
226.00093	0.83512551724351	-0.340070522726186
226.02093	0.83512551724351	-0.339843160563222
226.04093	0.83512551724351	-0.339845520214638
226.06093	0.83512551724351	-0.340251137528541
226.08093	0.83512551724351	-0.340064764858395
226.10093	0.83512551724351	-0.340182202282099
226.12093	0.83512551724351	-0.340727894552435
226.14093	0.83512551724351	-0.341476190552154
226.16093	0.83512551724351	-0.341512464721316
226.18093	0.83512551724351	-0.341931591338016
226.20093	0.83512551724351	-0.342507959076767
226.22093	0.83512551724351	-0.342822067278315
226.24093	0.83512551724351	-0.343410555587411
226.26093	0.83512551724351	-0.344461233156765
226.28093	0.83512551724351	-0.34511883179605
226.30093	0.83512551724351	-0.345501349992798
226.32093	0.83512551724351	-0.3454555655928
226.34093	0.83512551724351	-0.345107515019274
226.36093	0.83512551724351	-0.346402907938485
226.38093	0.83512551724351	-0.346900173635905
226.40093	0.83512551724351	-0.34740091713322
226.42093	0.83512551724351	-0.347507578948094
226.44093	0.83512551724351	-0.347851503116024
226.46093	0.83512551724351	-0.348144151620963
226.48093	0.83512551724351	-0.348469580578464
226.50093	0.83512551724351	-0.348494685200364
226.52093	0.83512551724351	-0.348600264679344
226.54093	0.83512551724351	-0.348655173330097
226.56093	0.83512551724351	-0.348488764186355
226.58093	0.83512551724351	-0.348348713104978
226.60093	0.83512551724351	-0.348058869919176
226.62093	0.83512551724351	-0.347807736158299
226.64093	0.83512551724351	-0.347889711164761
226.66093	0.83512551724351	-0.348084193395761
226.68093	0.83512551724351	-0.348415575200681
226.70093	0.83512551724351	-0.34773038893362
226.72093	0.83512551724351	-0.348661460428306
226.74093	0.83512551724351	-0.34829079221793
226.76093	0.83512551724351	-0.348365023747737
226.78093	0.83512551724351	-0.348059633920984
226.80093	0.83512551724351	-0.347941368828655
226.82093	0.83512551724351	-0.347595073071781
226.84093	0.83512551724351	-0.34714304264806
226.86093	0.83512551724351	-0.346987373300562
226.88093	0.83512551724351	-0.346420651084634
226.90093	0.83512551724351	-0.346083527328628
226.92093	0.83512551724351	-0.345771353006656
226.94093	0.83512551724351	-0.346199074643693
226.96093	0.83512551724351	-0.345800257741714
226.98093	0.83512551724351	-0.345609909874663
227.00093	0.83512551724351	-0.345684133446118
227.02093	0.83512551724351	-0.345786609167753
227.04093	0.83512551724351	-0.346630433247669
227.06093	0.83512551724351	-0.346727533102418
227.08093	0.83512551724351	-0.347091122358544
227.10093	0.83512551724351	-0.347438627784948
227.12093	0.83512551724351	-0.347613297698236
227.14093	0.83512551724351	-0.348003814038908
227.16093	0.83512551724351	-0.34851043080012
227.18093	0.83512551724351	-0.349056711988516
227.20093	0.83512551724351	-0.349368400851006
227.22093	0.83512551724351	-0.349354792068807
227.24093	0.83512551724351	-0.349365710927975
227.26093	0.83512551724351	-0.349356184780435
227.28093	0.83512551724351	-0.349613307201316
227.30093	0.83512551724351	-0.349346069714835
227.32093	0.83512551724351	-0.348911746624678
227.34093	0.83512551724351	-0.348360666549928
227.36093	0.83512551724351	-0.347852322826296
227.38093	0.83512551724351	-0.347652389124064
227.40093	0.83512551724351	-0.347857718589063
227.42093	0.83512551724351	-0.347677585267014
227.44093	0.83512551724351	-0.347713553039618
227.46093	0.83512551724351	-0.347672046253908
227.48093	0.83512551724351	-0.34780124612211
227.50093	0.83512551724351	-0.347521386689098
227.52093	0.83512551724351	-0.347810167434885
227.54093	0.83512551724351	-0.347651115787718
227.56093	0.83512551724351	-0.346867361349934
227.58093	0.83512551724351	-0.347082634775962
227.60093	0.83512551724351	-0.346915903318956
227.62093	0.83512551724351	-0.346776413301407
227.64093	0.83512551724351	-0.346224549328969
227.66093	0.83512551724351	-0.345501811577223
227.68093	0.83512551724351	-0.345165722406999
227.70093	0.83512551724351	-0.345024716323363
227.72093	0.83512551724351	-0.344717372721153
227.74093	0.83512551724351	-0.344374932785902
227.76093	0.83512551724351	-0.343493004115827
227.78093	0.83512551724351	-0.343166504759959
227.80093	0.83512551724351	-0.343136537584887
227.82093	0.83512551724351	-0.343092826335628
227.84093	0.83512551724351	-0.342846590940508
227.86093	0.83512551724351	-0.342163847887561
227.88093	0.83512551724351	-0.342141775397835
227.90093	0.83512551724351	-0.342294754822302
227.92093	0.83512551724351	-0.342842575951841
227.94093	0.83512551724351	-0.34326919933628
227.96093	0.83512551724351	-0.343258750019889
227.98093	0.83512551724351	-0.343727544712443
228.00093	0.83512551724351	-0.343315107090736
228.02093	0.83512551724351	-0.344141577983759
228.04093	0.83512551724351	-0.34430561155938
228.06093	0.83512551724351	-0.344506524138929
228.08093	0.83512551724351	-0.344118049115587
228.10093	0.83512551724351	-0.344154008929838
228.12093	0.83512551724351	-0.344056499219953
228.14093	0.83512551724351	-0.343932074363049
228.16093	0.83512551724351	-0.34501904201827
228.18093	0.83512551724351	-0.34553732970293
228.20093	0.83512551724351	-0.345805943984335
228.22093	0.83512551724351	-0.345825573259947
228.24093	0.83512551724351	-0.345887811553043
228.26093	0.83512551724351	-0.346161264512563
228.28093	0.83512551724351	-0.346379832696386
228.30093	0.83512551724351	-0.346232515639485
228.32093	0.83512551724351	-0.345812016207036
228.34093	0.83512551724351	-0.346177833801768
228.36093	0.83512551724351	-0.346227290981289
228.38093	0.83512551724351	-0.346738595211925
228.40093	0.83512551724351	-0.346518280169802
228.42093	0.83512551724351	-0.346292004321908
228.44093	0.83512551724351	-0.346585914225665
228.46093	0.83512551724351	-0.34712401024886
228.48093	0.83512551724351	-0.347514076942635
228.50093	0.83512551724351	-0.347456136159707
228.52093	0.83512551724351	-0.347353091415892
228.54093	0.83512551724351	-0.347114181683938
228.56093	0.83512551724351	-0.346774773880861
228.58093	0.83512551724351	-0.347069598995117
228.60093	0.83512551724351	-0.347196638170706
228.62093	0.83512551724351	-0.347618152293056
228.64093	0.83512551724351	-0.347858562174393
228.66093	0.83512551724351	-0.348073083536141
228.68093	0.83512551724351	-0.347507356114233
228.70093	0.83512551724351	-0.347219391099542
228.72093	0.83512551724351	-0.347724654940886
228.74093	0.83512551724351	-0.34795479058958
228.76093	0.83512551724351	-0.34701498878257
228.78093	0.83512551724351	-0.346591158779741
228.80093	0.83512551724351	-0.346357951207112
228.82093	0.83512551724351	-0.346356912642155
228.84093	0.83512551724351	-0.345102600736813
228.86093	0.83512551724351	-0.344656801702836
228.88093	0.83512551724351	-0.344507630349879
228.90093	0.83512551724351	-0.344527892314488
228.92093	0.83512551724351	-0.344934798881441
228.94093	0.83512551724351	-0.344870769959108
228.96093	0.83512551724351	-0.345268416983319
228.98093	0.83512551724351	-0.344925857672785
229.00093	0.83512551724351	-0.345224383420798
229.02093	0.83512551724351	-0.345362596122824
229.04093	0.83512551724351	-0.346097434549034
229.06093	0.83512551724351	-0.346483896109279
229.08093	0.83512551724351	-0.346498404185273
229.10093	0.83512551724351	-0.346472046122907
229.12093	0.83512551724351	-0.346352802153262
229.14093	0.83512551724351	-0.346513548929441
229.16093	0.83512551724351	-0.347152421566085
229.18093	0.83512551724351	-0.347746998014586
229.20093	0.83512551724351	-0.347832984030538
229.22093	0.83512551724351	-0.348522730433389
229.24093	0.83512551724351	-0.34832109762297
229.26093	0.83512551724351	-0.347942670019235
229.28093	0.83512551724351	-0.348331626522883
229.30093	0.83512551724351	-0.349271977456191
229.32093	0.83512551724351	-0.349347231634251
229.34093	0.83512551724351	-0.349525339555675
229.36093	0.83512551724351	-0.349546138709054
229.38093	0.83512551724351	-0.349874886299408
229.40093	0.83512551724351	-0.349835540206311
229.42093	0.83512551724351	-0.350863122637686
229.44093	0.83512551724351	-0.351995126607801
229.46093	0.83512551724351	-0.352657094382424
229.48093	0.83512551724351	-0.352613116528367
229.50093	0.83512551724351	-0.352320758503282
229.52093	0.83512551724351	-0.351070998775377
229.54093	0.83512551724351	-0.349770854719924
229.56093	0.83512551724351	-0.349329496446455
229.58093	0.83512551724351	-0.348431997260371
229.60093	0.83512551724351	-0.34805333090607
229.62093	0.83512551724351	-0.347061831643405
229.64093	0.83512551724351	-0.346431251609716
229.66093	0.83512551724351	-0.345182530446769
229.68093	0.83512551724351	-0.344239016068475
229.70093	0.83512551724351	-0.344081460591514
229.72093	0.83512551724351	-0.343537726075811
229.74093	0.83512551724351	-0.343117521102392
229.76093	0.83512551724351	-0.343053460346651
229.78093	0.83512551724351	-0.342196572631658
229.80093	0.83512551724351	-0.341735728332916
229.82093	0.83512551724351	-0.340459017645409
229.84093	0.83512551724351	-0.339670134049655
229.86093	0.83512551724351	-0.338458534620375
229.88093	0.83512551724351	-0.337849911680305
229.90093	0.83512551724351	-0.336695194573115
229.92093	0.83512551724351	-0.335840610801075
229.94093	0.83512551724351	-0.335076107617174
229.96093	0.83512551724351	-0.335044421438035
229.98093	0.83512551724351	-0.334585363789353
230.00093	0.83512551724351	-0.33388220358393
230.02093	0.83512551724351	-0.333481349343798
230.04093	0.83512551724351	-0.332374533558281
230.06093	0.83512551724351	-0.331474961221459
230.08093	0.83512551724351	-0.330963064093586
230.10093	0.83512551724351	-0.330748546711014
230.12093	0.83512551724351	-0.331301039393274
230.14093	0.83512551724351	-0.332100400159651
230.16093	0.83512551724351	-0.332491656627074
230.18093	0.83512551724351	-0.33246850578063
230.20093	0.83512551724351	-0.332203345424064
230.22093	0.83512551724351	-0.332687567382287
230.24093	0.83512551724351	-0.333700677550253
230.26093	0.83512551724351	-0.333643206310103
230.28093	0.83512551724351	-0.333648685635568
230.30093	0.83512551724351	-0.334074795706292
230.32093	0.83512551724351	-0.333976613515648
230.34093	0.83512551724351	-0.333918931379166
230.36093	0.83512551724351	-0.333803053792487
230.38093	0.83512551724351	-0.33358949539135
230.40093	0.83512551724351	-0.333902405860898
230.42093	0.83512551724351	-0.333447239846424
230.44093	0.83512551724351	-0.333533484508822
230.46093	0.83512551724351	-0.333914116576107
230.48093	0.83512551724351	-0.333884045942457
230.50093	0.83512551724351	-0.334119131686196
230.52093	0.83512551724351	-0.334022927146065
230.54093	0.83512551724351	-0.333563996831018
230.56093	0.83512551724351	-0.333574402376472
230.58093	0.83512551724351	-0.333105731038376
230.60093	0.83512551724351	-0.333105364954177
230.62093	0.83512551724351	-0.332902347390481
230.64093	0.83512551724351	-0.33259168515542
230.66093	0.83512551724351	-0.332420341833335
230.68093	0.83512551724351	-0.331474252928116
230.70093	0.83512551724351	-0.331674564652077
230.72093	0.83512551724351	-0.332102095288662
230.74093	0.83512551724351	-0.331590619953454
230.76093	0.83512551724351	-0.33112962444602
230.78093	0.83512551724351	-0.331101276795613
230.80093	0.83512551724351	-0.331189678171448
230.82093	0.83512551724351	-0.331356501149502
230.84093	0.83512551724351	-0.330711233976895
230.86093	0.83512551724351	-0.330168717089073
230.88093	0.83512551724351	-0.330648247598696
230.90093	0.83512551724351	-0.330208874934091
230.92093	0.83512551724351	-0.330215906138227
230.94093	0.83512551724351	-0.329948413984477
230.96093	0.83512551724351	-0.329786954935781
230.98093	0.83512551724351	-0.330023381661859
231.00093	0.83512551724351	-0.330122188583148
231.02093	0.83512551724351	-0.330139788478958
231.04093	0.83512551724351	-0.330058179556695
231.06093	0.83512551724351	-0.329728811214873
231.08093	0.83512551724351	-0.330256748401531
231.10093	0.83512551724351	-0.330229638274886
231.12093	0.83512551724351	-0.330225595431987
231.14093	0.83512551724351	-0.331189566754517
231.16093	0.83512551724351	-0.3312264696335
231.18093	0.83512551724351	-0.330928357719801
231.20093	0.83512551724351	-0.331265334246292
231.22093	0.83512551724351	-0.331449024951757
231.24093	0.83512551724351	-0.331918006665587
231.26093	0.83512551724351	-0.332359364939057
231.28093	0.83512551724351	-0.333483171806444
231.30093	0.83512551724351	-0.333899799500564
231.32093	0.83512551724351	-0.333762629342671
231.34093	0.83512551724351	-0.334482947755359
231.36093	0.83512551724351	-0.335125564796696
231.38093	0.83512551724351	-0.335442128149887
231.40093	0.83512551724351	-0.335729408746291
231.42093	0.83512551724351	-0.336132053615661
231.44093	0.83512551724351	-0.337016918917684
231.46093	0.83512551724351	-0.33721868702009
231.48093	0.83512551724351	-0.338051946387509
231.50093	0.83512551724351	-0.338918988959862
231.52093	0.83512551724351	-0.339023171748036
231.54093	0.83512551724351	-0.34009948316971
231.56093	0.83512551724351	-0.340292405563686
231.58093	0.83512551724351	-0.340761132610246
231.60093	0.83512551724351	-0.341644223199738
231.62093	0.83512551724351	-0.341841789292201
231.64093	0.83512551724351	-0.341926263221243
231.66093	0.83512551724351	-0.342304233219729
231.68093	0.83512551724351	-0.34275122600653
231.70093	0.83512551724351	-0.342598962833759
231.72093	0.83512551724351	-0.343425986832257
231.74093	0.83512551724351	-0.343320642124666
231.76093	0.83512551724351	-0.343754081837733
231.78093	0.83512551724351	-0.34432836050904
231.80093	0.83512551724351	-0.34429130244219
231.82093	0.83512551724351	-0.344487471843849
231.84093	0.83512551724351	-0.344494694048437
231.86093	0.83512551724351	-0.344690401865671
231.88093	0.83512551724351	-0.344922336101953
231.90093	0.83512551724351	-0.344906813336058
231.92093	0.83512551724351	-0.34512706869054
231.94093	0.83512551724351	-0.345284158603899
231.96093	0.83512551724351	-0.345580766389039
231.98093	0.83512551724351	-0.345816866822679
232.00093	0.83512551724351	-0.345766355161496
232.02093	0.83512551724351	-0.346496900056714
232.04093	0.83512551724351	-0.346431331193238
232.06093	0.83512551724351	-0.345780783653969
232.08093	0.83512551724351	-0.345180516983671
232.10093	0.83512551724351	-0.344393491663148
232.12093	0.83512551724351	-0.344612915369829
232.14093	0.83512551724351	-0.34440295414387
232.16093	0.83512551724351	-0.344587201933988
232.18093	0.83512551724351	-0.344467345171227
232.20093	0.83512551724351	-0.343722682159271
232.22093	0.83512551724351	-0.343303842043248
232.24093	0.83512551724351	-0.344134304049881
232.26093	0.83512551724351	-0.344076812913851
232.28093	0.83512551724351	-0.344867614472476
232.30093	0.83512551724351	-0.345478039979311
232.32093	0.83512551724351	-0.345502265203297
232.34093	0.83512551724351	-0.345294202044329
232.36093	0.83512551724351	-0.345103265259218
232.38093	0.83512551724351	-0.344689120570972
232.40093	0.83512551724351	-0.344968454752741
232.42093	0.83512551724351	-0.345362054954877
232.44093	0.83512551724351	-0.345030279211525
232.46093	0.83512551724351	-0.344616548357592
232.48093	0.83512551724351	-0.344553705229731
232.50093	0.83512551724351	-0.343624905844588
232.52093	0.83512551724351	-0.34292496081344
232.54093	0.83512551724351	-0.342588441892198
232.56093	0.83512551724351	-0.342492706894845
232.58093	0.83512551724351	-0.342036991754072
232.60093	0.83512551724351	-0.341839994683788
232.62093	0.83512551724351	-0.341281306424369
232.64093	0.83512551724351	-0.340543408011752
232.66093	0.83512551724351	-0.340630878260384
232.68093	0.83512551724351	-0.340589582371006
232.70093	0.83512551724351	-0.340894132591606
232.72093	0.83512551724351	-0.340826005117909
232.74093	0.83512551724351	-0.340453661674402
232.76093	0.83512551724351	-0.340511415436055
232.78093	0.83512551724351	-0.339865435990928
232.80093	0.83512551724351	-0.340257675314843
232.82093	0.83512551724351	-0.34039491311873
232.84093	0.83512551724351	-0.339193488442691
232.86093	0.83512551724351	-0.338894270318041
232.88093	0.83512551724351	-0.338295651026641
232.90093	0.83512551724351	-0.337838483486598
232.92093	0.83512551724351	-0.337408282822862
232.94093	0.83512551724351	-0.337021582512052
232.96093	0.83512551724351	-0.336839399914321
232.98093	0.83512551724351	-0.337150929609769
233.00093	0.83512551724351	-0.337074867658964
233.02093	0.83512551724351	-0.336783715324232
233.04093	0.83512551724351	-0.335483002246599
233.06093	0.83512551724351	-0.335570862454486
233.08093	0.83512551724351	-0.335183581183969
233.10093	0.83512551724351	-0.334677465798943
233.12093	0.83512551724351	-0.334940859401329
233.14093	0.83512551724351	-0.334893192851044
233.16093	0.83512551724351	-0.334629484893748
233.18093	0.83512551724351	-0.333803328355636
233.20093	0.83512551724351	-0.333524228945256
233.22093	0.83512551724351	-0.33321152937204
233.24093	0.83512551724351	-0.332841489871485
233.26093	0.83512551724351	-0.332797830351515
233.28093	0.83512551724351	-0.332697403905562
233.30093	0.83512551724351	-0.33290958949095
233.32093	0.83512551724351	-0.332491489501679
233.34093	0.83512551724351	-0.332254410190722
233.36093	0.83512551724351	-0.332068025583049
233.38093	0.83512551724351	-0.331969230599289
233.40093	0.83512551724351	-0.331751800459825
233.42093	0.83512551724351	-0.3314160773738
233.44093	0.83512551724351	-0.331425428437592
233.46093	0.83512551724351	-0.330882056026912
233.48093	0.83512551724351	-0.330294001448009
233.50093	0.83512551724351	-0.329904810172972
233.52093	0.83512551724351	-0.330233406554635
233.54093	0.83512551724351	-0.329400497354712
233.56093	0.83512551724351	-0.329232488582184
233.58093	0.83512551724351	-0.329036713118958
233.60093	0.83512551724351	-0.328528090853001
233.62093	0.83512551724351	-0.328557930694438
233.64093	0.83512551724351	-0.328779841386171
233.66093	0.83512551724351	-0.328879129787765
233.68093	0.83512551724351	-0.329485874556724
233.70093	0.83512551724351	-0.32978176609017
233.72093	0.83512551724351	-0.329121461611149
233.74093	0.83512551724351	-0.329221720931707
233.76093	0.83512551724351	-0.328282699043209
233.78093	0.83512551724351	-0.328243305199999
233.80093	0.83512551724351	-0.328166335997048
233.82093	0.83512551724351	-0.328053928251912
233.84093	0.83512551724351	-0.328648059032693
233.86093	0.83512551724351	-0.328548030504347
233.88093	0.83512551724351	-0.328090349650589
233.90093	0.83512551724351	-0.327311517453618
233.92093	0.83512551724351	-0.327145561935949
233.94093	0.83512551724351	-0.326927168835873
233.96093	0.83512551724351	-0.325623519126292
233.98093	0.83512551724351	-0.325454420059518
234.00093	0.83512551724351	-0.325312582328081
234.02093	0.83512551724351	-0.32429706077941
234.04093	0.83512551724351	-0.323764583352842
234.06093	0.83512551724351	-0.323238090607101
234.08093	0.83512551724351	-0.323119153034015
234.10093	0.83512551724351	-0.322708605520947
234.12093	0.83512551724351	-0.321456541850091
234.14093	0.83512551724351	-0.321230357523247
234.16093	0.83512551724351	-0.320892326515094
234.18093	0.83512551724351	-0.320685178566626
234.20093	0.83512551724351	-0.321096963603455
234.22093	0.83512551724351	-0.320803941055964
234.24093	0.83512551724351	-0.320933009611355
234.26093	0.83512551724351	-0.320637858204661
234.28093	0.83512551724351	-0.320492900799175
234.30093	0.83512551724351	-0.319818283223788
234.32093	0.83512551724351	-0.31991293190607
234.34093	0.83512551724351	-0.320587641002507
234.36093	0.83512551724351	-0.321370953751746
234.38093	0.83512551724351	-0.321875986800878
234.40093	0.83512551724351	-0.322757744366381
234.42093	0.83512551724351	-0.323343475106453
234.44093	0.83512551724351	-0.323480836264798
234.46093	0.83512551724351	-0.323433086151816
234.48093	0.83512551724351	-0.323383215137982
234.50093	0.83512551724351	-0.323688055838436
234.52093	0.83512551724351	-0.324136107086075
234.54093	0.83512551724351	-0.324207592984386
234.56093	0.83512551724351	-0.324493365473056
234.58093	0.83512551724351	-0.325005672456064
234.60093	0.83512551724351	-0.325290744609744
234.62093	0.83512551724351	-0.325737657813024
234.64093	0.83512551724351	-0.326256399123757
234.66093	0.83512551724351	-0.326567928819204
234.68093	0.83512551724351	-0.326952679333734
234.70093	0.83512551724351	-0.327460999182309
234.72093	0.83512551724351	-0.327894896500625
234.74093	0.83512551724351	-0.32867078012812
234.76093	0.83512551724351	-0.329019105264796
234.78093	0.83512551724351	-0.329443910165765
234.80093	0.83512551724351	-0.329643959264103
234.82093	0.83512551724351	-0.329643067928661
234.84093	0.83512551724351	-0.32989099049444
234.86093	0.83512551724351	-0.329925088054286
234.88093	0.83512551724351	-0.329886788484498
234.90093	0.83512551724351	-0.330064271675276
234.92093	0.83512551724351	-0.330549146218377
234.94093	0.83512551724351	-0.330390404946944
234.96093	0.83512551724351	-0.330125550986937
234.98093	0.83512551724351	-0.330028284006792
235.00093	0.83512551724351	-0.329657353170795
235.02093	0.83512551724351	-0.329174082235655
235.04093	0.83512551724351	-0.329356587146649
235.06093	0.83512551724351	-0.32947828228876
235.08093	0.83512551724351	-0.329806023147565
235.10093	0.83512551724351	-0.32955375930068
235.12093	0.83512551724351	-0.330064601946891
235.14093	0.83512551724351	-0.329765340051304
235.16093	0.83512551724351	-0.329761933876578
235.18093	0.83512551724351	-0.32970467353276
235.20093	0.83512551724351	-0.329988146057655
235.22093	0.83512551724351	-0.330050758393303
235.24093	0.83512551724351	-0.330095233644369
235.26093	0.83512551724351	-0.330183113748137
235.28093	0.83512551724351	-0.330091063467836
235.30093	0.83512551724351	-0.329898531033116
235.32093	0.83512551724351	-0.330425728093023
235.34093	0.83512551724351	-0.330566953031343
235.36093	0.83512551724351	-0.330367178496154
235.38093	0.83512551724351	-0.33060714270977
235.40093	0.83512551724351	-0.330368049935716
235.42093	0.83512551724351	-0.330403201977224
235.44093	0.83512551724351	-0.329548717684585
235.46093	0.83512551724351	-0.329425104579602
235.48093	0.83512551724351	-0.329579162360787
235.50093	0.83512551724351	-0.329579042985504
235.52093	0.83512551724351	-0.329433560328776
235.54093	0.83512551724351	-0.32917752024379
235.56093	0.83512551724351	-0.329276601728228
235.58093	0.83512551724351	-0.328469425860026
235.60093	0.83512551724351	-0.328559904365775
235.62093	0.83512551724351	-0.328362123397803
235.64093	0.83512551724351	-0.327970110886924
235.66093	0.83512551724351	-0.32805484346241
235.68093	0.83512551724351	-0.327880666966957
235.70093	0.83512551724351	-0.328063414607691
235.72093	0.83512551724351	-0.327572241028853
235.74093	0.83512551724351	-0.327664828497926
235.76093	0.83512551724351	-0.327943772720439
235.78093	0.83512551724351	-0.327355360015688
235.80093	0.83512551724351	-0.326985889537313
235.82093	0.83512551724351	-0.326943117373609
235.84093	0.83512551724351	-0.327374738603207
235.86093	0.83512551724351	-0.327158215715889
235.88093	0.83512551724351	-0.327241344683415
235.90093	0.83512551724351	-0.327246028173663
235.92093	0.83512551724351	-0.327400583351858
235.94093	0.83512551724351	-0.326872829207299
235.96093	0.83512551724351	-0.326944323063962
235.98093	0.83512551724351	-0.326557893337126
236.00093	0.83512551724351	-0.326454765030613
236.02093	0.83512551724351	-0.326164583614844
236.04093	0.83512551724351	-0.326272558557825
236.06093	0.83512551724351	-0.32687132507874
236.08093	0.83512551724351	-0.326583547085325
236.10093	0.83512551724351	-0.327124854303619
236.12093	0.83512551724351	-0.326851926595342
236.14093	0.83512551724351	-0.327527777715314
236.16093	0.83512551724351	-0.327566041472517
236.18093	0.83512551724351	-0.328110830469882
236.20093	0.83512551724351	-0.328195324294804
236.22093	0.83512551724351	-0.328004435259806
236.24093	0.83512551724351	-0.327865502326909
236.26093	0.83512551724351	-0.326740020226392
236.28093	0.83512551724351	-0.326596511241
236.30093	0.83512551724351	-0.326583535147798
236.32093	0.83512551724351	-0.326910754734536
236.34093	0.83512551724351	-0.327059134231451
236.36093	0.83512551724351	-0.326358791282695
236.38093	0.83512551724351	-0.32689578109494
236.40093	0.83512551724351	-0.326982558966933
236.42093	0.83512551724351	-0.326521865876881
236.44093	0.83512551724351	-0.326032554552449
236.46093	0.83512551724351	-0.325838625426924
236.48093	0.83512551724351	-0.325768440719193
236.50093	0.83512551724351	-0.325852472959689
236.52093	0.83512551724351	-0.325979042592501
236.54093	0.83512551724351	-0.326188347254405
236.56093	0.83512551724351	-0.326575135107089
236.58093	0.83512551724351	-0.326656234694813
236.60093	0.83512551724351	-0.326519191870554
236.62093	0.83512551724351	-0.326102866593815
236.64093	0.83512551724351	-0.326083551673114
236.66093	0.83512551724351	-0.325788901642606
236.68093	0.83512551724351	-0.32576750959199
236.70093	0.83512551724351	-0.325292467592987
236.72093	0.83512551724351	-0.324960644099522
236.74093	0.83512551724351	-0.324802575308847
236.76093	0.83512551724351	-0.324452061625326
236.78093	0.83512551724351	-0.324349323278069
236.80093	0.83512551724351	-0.324674179234214
236.82093	0.83512551724351	-0.324866433126609
236.84093	0.83512551724351	-0.325125867448792
236.86093	0.83512551724351	-0.325433187175945
236.88093	0.83512551724351	-0.325675133019249
236.90093	0.83512551724351	-0.325221439299926
236.92093	0.83512551724351	-0.324755585218497
236.94093	0.83512551724351	-0.324686590284413
236.96093	0.83512551724351	-0.324335467786952
236.98093	0.83512551724351	-0.323810025543697
237.00093	0.83512551724351	-0.323686706897744
237.02093	0.83512551724351	-0.323749510233844
237.04093	0.83512551724351	-0.324361682598979
237.06093	0.83512551724351	-0.324577990610788
237.08093	0.83512551724351	-0.324390666917559
237.10093	0.83512551724351	-0.324891963520349
237.12093	0.83512551724351	-0.32529466807736
237.14093	0.83512551724351	-0.325382548181128
237.16093	0.83512551724351	-0.324942483139884
237.18093	0.83512551724351	-0.325219632753985
237.20093	0.83512551724351	-0.325216143016561
237.22093	0.83512551724351	-0.325924766630744
237.24093	0.83512551724351	-0.326338497484677
237.26093	0.83512551724351	-0.326449723414518
237.28093	0.83512551724351	-0.325472584998332
237.30093	0.83512551724351	-0.326040910822221
237.32093	0.83512551724351	-0.325935391030882
237.34093	0.83512551724351	-0.325870785128018
237.36093	0.83512551724351	-0.325771456934663
237.38093	0.83512551724351	-0.325714538799988
237.40093	0.83512551724351	-0.325646864952364
237.42093	0.83512551724351	-0.32551975017243
237.44093	0.83512551724351	-0.325404986755053
237.46093	0.83512551724351	-0.325397939634212
237.48093	0.83512551724351	-0.324952240079638
237.50093	0.83512551724351	-0.325257299634776
237.52093	0.83512551724351	-0.32560844998647
237.54093	0.83512551724351	-0.32662389195162
237.56093	0.83512551724351	-0.326759748981406
237.58093	0.83512551724351	-0.327068485295244
237.60093	0.83512551724351	-0.327056364724899
237.62093	0.83512551724351	-0.326922648491844
237.64093	0.83512551724351	-0.327725105057213
237.66093	0.83512551724351	-0.327161796974363
237.68093	0.83512551724351	-0.327543710336346
237.70093	0.83512551724351	-0.32773108973804
237.72093	0.83512551724351	-0.327882445658666
237.74093	0.83512551724351	-0.328407597422067
237.76093	0.83512551724351	-0.328106592647356
237.78093	0.83512551724351	-0.328847423712745
237.80093	0.83512551724351	-0.329266705517312
237.82093	0.83512551724351	-0.329455728318728
237.84093	0.83512551724351	-0.329281627427619
237.86093	0.83512551724351	-0.329948445817886
237.88093	0.83512551724351	-0.330732685715153
237.90093	0.83512551724351	-0.331040809235873
237.92093	0.83512551724351	-0.331585645983351
237.94093	0.83512551724351	-0.331481590528811
237.96093	0.83512551724351	-0.33161010199955
237.98093	0.83512551724351	-0.331170060833364
238.00093	0.83512551724351	-0.331328646916929
238.02093	0.83512551724351	-0.331263738596682
238.04093	0.83512551724351	-0.331858808463018
238.06093	0.83512551724351	-0.33246666740128
238.08093	0.83512551724351	-0.332420134916179
238.10093	0.83512551724351	-0.333032991699599
238.12093	0.83512551724351	-0.333051729639769
238.14093	0.83512551724351	-0.333073849879608
238.16093	0.83512551724351	-0.332576050972594
238.18093	0.83512551724351	-0.332711331021848
238.20093	0.83512551724351	-0.333579209221178
238.22093	0.83512551724351	-0.334253309503675
238.24093	0.83512551724351	-0.33370600168785
238.26093	0.83512551724351	-0.33365735626025
238.28093	0.83512551724351	-0.333065517484893
238.30093	0.83512551724351	-0.332456958211641
238.32093	0.83512551724351	-0.33158343356145
238.34093	0.83512551724351	-0.330487608260271
238.36093	0.83512551724351	-0.329359261152976
238.38093	0.83512551724351	-0.328663012776408
238.40093	0.83512551724351	-0.327536730861499
238.42093	0.83512551724351	-0.326600398896032
238.44093	0.83512551724351	-0.326303687652314
238.46093	0.83512551724351	-0.325491903898209
238.48093	0.83512551724351	-0.324324962762096
238.50093	0.83512551724351	-0.323279028370631
238.52093	0.83512551724351	-0.322932732613757
238.54093	0.83512551724351	-0.322001012513369
238.56093	0.83512551724351	-0.322035802449853
238.58093	0.83512551724351	-0.321399886341037
238.60093	0.83512551724351	-0.321450744190539
238.62093	0.83512551724351	-0.321338965155224
238.64093	0.83512551724351	-0.320115535635453
238.66093	0.83512551724351	-0.319241183316638
238.68093	0.83512551724351	-0.319020732982527
238.70093	0.83512551724351	-0.318556916239252
238.72093	0.83512551724351	-0.318161314511547
238.74093	0.83512551724351	-0.317236888240918
238.76093	0.83512551724351	-0.316804825322776
238.78093	0.83512551724351	-0.31629587676438
238.80093	0.83512551724351	-0.315695741406892
238.82093	0.83512551724351	-0.3144395911222
238.84093	0.83512551724351	-0.313961234469521
238.86093	0.83512551724351	-0.314210223454491
238.88093	0.83512551724351	-0.314128893074554
238.90093	0.83512551724351	-0.314908608648615
238.92093	0.83512551724351	-0.314942161061337
238.94093	0.83512551724351	-0.314986298082436
238.96093	0.83512551724351	-0.315460520371166
238.98093	0.83512551724351	-0.315948399192209
239.00093	0.83512551724351	-0.316413708126515
239.02093	0.83512551724351	-0.317017221804496
239.04093	0.83512551724351	-0.31708675392735
239.06093	0.83512551724351	-0.317226940300714
239.08093	0.83512551724351	-0.317613091485224
239.10093	0.83512551724351	-0.317838483956028
239.12093	0.83512551724351	-0.318302603116686
239.14093	0.83512551724351	-0.31840297783335
239.16093	0.83512551724351	-0.318276738472153
239.18093	0.83512551724351	-0.318245482044031
239.20093	0.83512551724351	-0.317500456927051
239.22093	0.83512551724351	-0.316778073321978
239.24093	0.83512551724351	-0.316840080822861
239.26093	0.83512551724351	-0.317228921930402
239.28093	0.83512551724351	-0.316835914625503
239.30093	0.83512551724351	-0.317084597213914
239.32093	0.83512551724351	-0.317282163306377
239.34093	0.83512551724351	-0.317589968493012
239.36093	0.83512551724351	-0.317462161336439
239.38093	0.83512551724351	-0.317897511054025
239.40093	0.83512551724351	-0.31753714095135
239.42093	0.83512551724351	-0.317288991572534
239.44093	0.83512551724351	-0.317763544132878
239.46093	0.83512551724351	-0.317510114387402
239.48093	0.83512551724351	-0.317524359837775
239.50093	0.83512551724351	-0.317519584826476
239.52093	0.83512551724351	-0.317073519187702
239.54093	0.83512551724351	-0.317084867797887
239.56093	0.83512551724351	-0.316890302004189
239.58093	0.83512551724351	-0.316561558393012
239.60093	0.83512551724351	-0.316175311708276
239.62093	0.83512551724351	-0.315835231424441
239.64093	0.83512551724351	-0.31506737777428
239.66093	0.83512551724351	-0.315039181332564
239.68093	0.83512551724351	-0.314784545896735
239.70093	0.83512551724351	-0.314274025563787
239.72093	0.83512551724351	-0.31413395458653
239.74093	0.83512551724351	-0.313654802098635
239.76093	0.83512551724351	-0.313680591138821
239.78093	0.83512551724351	-0.313442377762682
239.80093	0.83512551724351	-0.313464259251956
239.82093	0.83512551724351	-0.313664280496062
239.84093	0.83512551724351	-0.313883560952404
239.86093	0.83512551724351	-0.314647526947533
239.88093	0.83512551724351	-0.314829797087138
239.90093	0.83512551724351	-0.314380731149597
239.92093	0.83512551724351	-0.314230366043817
239.94093	0.83512551724351	-0.31375405866682
239.96093	0.83512551724351	-0.313804419119312
239.98093	0.83512551724351	-0.313192557129911
240.00093	0.835126289681084	-0.312633630119927
240.02093	0.835126289681084	-0.312568025443866
240.04093	0.835126289681084	-0.311903121037295
240.06093	0.835126289681084	-0.311266476739256
240.08093	0.835126289681084	-0.311125864594052
240.10093	0.835126289681084	-0.31026584924666
240.12093	0.835126289681084	-0.309973590700977
240.14093	0.835126289681084	-0.309441093378528
240.16093	0.835126289681084	-0.309339421450461
240.18093	0.835126289681084	-0.309217718349998
240.20093	0.835126289681084	-0.308880208613912
240.22093	0.835126289681084	-0.309356424469859
240.24093	0.835126289681084	-0.310061928409994
240.26093	0.835126289681084	-0.310266676915285
240.28093	0.835126289681084	-0.31045965103855
240.30093	0.835126289681084	-0.310329285271756
240.32093	0.835126289681084	-0.310063070433529
240.34093	0.835126289681084	-0.309725397551224
240.36093	0.835126289681084	-0.309336922527882
240.38093	0.835126289681084	-0.309562609457716
240.40093	0.835126289681084	-0.309924853752326
240.42093	0.835126289681084	-0.310174487363821
240.44093	0.835126289681084	-0.309634047605913
240.46093	0.835126289681084	-0.309387406334832
240.48093	0.835126289681084	-0.308487865831419
240.50093	0.835126289681084	-0.308253166067759
240.52093	0.835126289681084	-0.307758614168427
240.54093	0.835126289681084	-0.307420921390242
240.56093	0.835126289681084	-0.307482928891125
240.58093	0.835126289681084	-0.307004516529981
240.60093	0.835126289681084	-0.306860323126304
240.62093	0.835126289681084	-0.307076857951149
240.64093	0.835126289681084	-0.307389175523461
240.66093	0.835126289681084	-0.307435031548629
240.68093	0.835126289681084	-0.30757894640998
240.70093	0.835126289681084	-0.307781808785808
240.72093	0.835126289681084	-0.307179381422898
240.74093	0.835126289681084	-0.306981914809836
240.76093	0.835126289681084	-0.306437889814279
240.78093	0.835126289681084	-0.306046975555999
240.80093	0.835126289681084	-0.305364399628448
240.82093	0.835126289681084	-0.304327295028709
240.84093	0.835126289681084	-0.304352105191579
240.86093	0.835126289681084	-0.303158189220807
240.88093	0.835126289681084	-0.302052105603689
240.90093	0.835126289681084	-0.301272529300791
240.92093	0.835126289681084	-0.300749518334122
240.94093	0.835126289681084	-0.300147106887916
240.96093	0.835126289681084	-0.301030977395919
240.98093	0.835126289681084	-0.300942480519859
241.00093	0.835126289681084	-0.300420484243091
241.02093	0.835126289681084	-0.299891962117548
241.04093	0.835126289681084	-0.300248635565644
241.06093	0.835126289681084	-0.299161019304722
241.08093	0.835126289681084	-0.299128059789237
241.10093	0.835126289681084	-0.299483093816787
241.12093	0.835126289681084	-0.299996471198162
241.14093	0.835126289681084	-0.299827069714006
241.16093	0.835126289681084	-0.300132893270951
241.18093	0.835126289681084	-0.299183819983671
241.20093	0.835126289681084	-0.298994888703306
241.22093	0.835126289681084	-0.298966294343981
241.24093	0.835126289681084	-0.2988147315062
241.26093	0.835126289681084	-0.299201535275588
241.28093	0.835126289681084	-0.298788707694625
241.30093	0.835126289681084	-0.298555420538474
241.32093	0.835126289681084	-0.299102334415867
241.34093	0.835126289681084	-0.299212852052364
[truncated: 13,001 more rows]
