# Supplementary material for: Unraveling the Local Relation Between Tissue Composition and Human Brain Mechanics Through Machine Learning
Source: Front Bioeng Biotechnol. 2021 Aug 17;9:704738. doi: 10.3389/fbioe.2021.704738 (PMC8415910; doi:10.3389/fbioe.2021.704738)
Supplement: Supplementary file 4 [file DataSheet2.ZIP › Mechanics_compRelax/compRelax_HBE_05_19_P2a_H_05.txt]

408.074272	0.999953421724785	0.11377478803899
408.094272	0.999953421724785	0.123231606755784
408.114272	0.999752036846803	0.11887857226862
408.134272	0.999618091224399	0.112730664349694
408.154272	0.999450085238243	0.111817266065345
408.174272	0.999237532160181	0.111144158756639
408.194272	0.998975926336035	0.110210512582709
408.214272	0.998671004039181	0.109807645100144
408.234272	0.998357427710516	0.109142194610467
408.254272	0.997605307657978	0.107411366800625
408.274272	0.997581317199748	0.1060536111224
408.294272	0.99660869135795	0.105036380638321
408.314272	0.996136914299363	0.104371216436067
408.334272	0.995710557675335	0.10397351472821
408.354272	0.995321503368879	0.104192637215476
408.374272	0.994650273372132	0.103432959940526
408.394272	0.994606447449541	0.10244877957372
408.414272	0.994297125358229	0.101105441561898
408.434272	0.993974464942649	0.0997464494713702
408.454272	0.99364502950522	0.0990178185598492
408.474272	0.99299973513899	0.0980983781968496
408.494272	0.99266529121373	0.0964543378276983
408.514272	0.992491582035352	0.095397520389651
408.534272	0.991854809376292	0.095518109320811
408.554272	0.991489725679365	0.094704156915743
408.574272	0.990894463261596	0.0947248327146649
408.594272	0.989947640725674	0.0941822322641428
408.614272	0.989533206552205	0.0945140438200817
408.634272	0.9894563722468	0.0942734827300521
408.654272	0.988811316064933	0.0936692965713145
408.674272	0.988482356996224	0.0929027998201982
408.694272	0.988132563412087	0.0925050214831746
408.714272	0.987753512848831	0.0933922384782637
408.734272	0.987431487591548	0.0932897866316837
408.754272	0.987051107165602	0.0925242528411783
408.774272	0.986128989640994	0.0923458544399001
408.794272	0.986073942588465	0.0924191707592096
408.814272	0.985527706451853	0.0914118662091472
408.834272	0.98501619230222	0.0917068664071516
408.854272	0.984379340248371	0.0917467775432537
408.874272	0.98401004862772	0.0910480899317452
408.894272	0.983385952669697	0.0900425242816311
408.914272	0.983361869584216	0.089290352564409
408.934272	0.982765191292742	0.0885145604579642
408.954272	0.982434512003643	0.0874667041244521
408.974272	0.982111044407727	0.087406944858055
408.994272	0.981789561681494	0.0867221923211866
409.014272	0.981412641545024	0.0864662716114853
409.034272	0.981170520524929	0.0863529804892575
409.054272	0.98049157600135	0.0860261269867189
409.074272	0.980072966985319	0.0856884819586463
409.094272	0.979545428321115	0.0856422319950468
409.114272	0.979054173074708	0.0853703149974938
409.134272	0.97827664669023	0.0841852089225643
409.154272	0.977942302008455	0.0832462387633587
409.174272	0.977627865569595	0.0816975872032415
409.194272	0.977293143762574	0.080749059063087
409.214272	0.976630409008069	0.0811207817551228
409.234272	0.976553687178611	0.079987858595335
409.254272	0.975810631364286	0.0799243827784749
409.274272	0.975810631364286	0.0798576440372303
409.294272	0.974815550030146	0.079351759444416
409.314272	0.974735096645687	0.0778315271598764
409.334272	0.973946507920848	0.0769380310249331
409.354272	0.973564711621192	0.0761533016890081
409.374272	0.972957500287938	0.0750425504983474
409.394272	0.972861895731568	0.074162830270998
409.414272	0.972276610592069	0.0728941177274141
409.434272	0.972266315734649	0.0726182971581257
409.454272	0.97194717515464	0.0712427278200418
409.474272	0.971265094536959	0.0700716483408017
409.494272	0.970932225274981	0.0695531815932195
409.514272	0.970811512117127	0.0691021380051662
409.534272	0.969822358927108	0.0685864527016638
409.554272	0.969641735786004	0.0668876787655081
409.574272	0.96927188840184	0.0660373129201154
409.594272	0.968265797657197	0.0659256254058484
409.614272	0.967804315456027	0.0643518930988892
409.634272	0.96736387287349	0.0626079475558471
409.654272	0.967081028943739	0.0615477438389571
409.674272	0.966982777894459	0.0605822445128113
409.694272	0.96639808159963	0.0592176179089499
409.714272	0.966189253460342	0.0586794502605872
409.734272	0.965382178982527	0.058265329447398
409.754272	0.965313105517575	0.0569441315712952
409.774272	0.964940108806851	0.0559836460070126
409.794272	0.964410810224863	0.054385075682952
409.814272	0.963456372405587	0.052711283014235
409.834272	0.963357294327274	0.0511854679456534
409.854272	0.962650998299471	0.0488869486112671
409.874272	0.96207004017588	0.0470783056443106
409.894272	0.961951973510935	0.0442585619933186
409.914272	0.961406088034634	0.0427578595049885
409.934272	0.961080886985861	0.0409836483486714
409.954272	0.960714083068543	0.0394171661005342
409.974272	0.96038512399984	0.0376542478459379
409.994272	0.960061881355816	0.0358544983375284
410.014272	0.959970630280283	0.034345710163402
410.034272	0.959493838117628	0.0324896274591969
410.054272	0.958384428289781	0.0304572195044642
410.074272	0.958240326750836	0.0287169387825984
410.094272	0.957792454139451	0.0272427734195566
410.114272	0.956931186103075	0.0251073485752368
410.134272	0.956548542925693	0.0228202295803263
410.154272	0.956223725618388	0.0213428570013622
410.174272	0.955905187115517	0.0195180585795178
410.194272	0.955557576888031	0.017322623780707
410.214272	0.955187980920689	0.0162848427210321
410.234272	0.954827515353893	0.0152168199231396
410.254272	0.954134795834717	0.0144811816825377
410.274272	0.954134795834717	0.0132162652729353
410.294272	0.953597028475417	0.0115432405852068
410.314272	0.952595277979149	0.0105191160578466
410.334272	0.952195161332323	0.0084272592124458
410.354272	0.951816084304138	0.00763427706532858
410.374272	0.951663606615131	0.00662324402727433
410.394272	0.951128697468173	0.00508722237204501
410.414272	0.950596540673844	0.0047163512236897
410.434272	0.950267105236414	0.00264904589471272
410.454272	0.949885163379652	0.000648614598969477
410.474272	0.949527886836811	5.88171409424274e-05
410.494272	0.949504068400621	-0.000661803689128423
410.514272	0.94913059532117	-0.00159457031282463
410.534272	0.948658037547171	-0.00235913716354189
410.554272	0.947882271080478	-0.0031405359290867
410.574272	0.947070988678938	-0.00404321998160377
410.594272	0.947070988678938	-0.00540428124369317
410.614272	0.946100466799005	-0.00721418958863936
410.634272	0.946100466799005	-0.00879045663076326
410.654272	0.945345627475002	-0.0101019413380518
410.674272	0.945016569162809	-0.0116681967731528
410.694272	0.944650817226425	-0.012261213384629
410.714272	0.944499867887074	-0.013129477564041
410.734272	0.943916210340715	-0.0141368497600944
410.754272	0.943255804499969	-0.0148541957282483
410.774272	0.942734974695293	-0.0163478988458561
410.794272	0.942188738558682	-0.0176381387320366
410.814272	0.942188738558682	-0.0194114505945567
410.834272	0.941677224409049	-0.0209103107243657
410.854272	0.940909106306867	-0.0227626569822207
410.874272	0.940549950754061	-0.0244674394742581
410.894272	0.940024965955515	-0.0256367323034386
410.914272	0.939916009842413	-0.0267328560428222
410.934272	0.939643024098754	-0.0273801963661683
410.954272	0.939348839946882	-0.0290813259745672
410.974272	0.938655564664196	-0.0307786514906268
410.994272	0.938655564664196	-0.0322564617789596
411.014272	0.938282091584745	-0.0331068117076476
411.034272	0.937463637187418	-0.0336274550645483
411.054272	0.937280235228759	-0.0352104906851903
411.074272	0.936503714511587	-0.0359986381333671
411.094272	0.93620554738789	-0.0367481557401422
411.114272	0.935629935179975	-0.0368559038700876
411.134272	0.935231432893831	-0.0386504008660678
411.154272	0.934848002384808	-0.0404326738331232
411.174272	0.934488079349056	-0.0422699390136371
411.194272	0.933829287868984	-0.043401648524718
411.214272	0.933454048255518	-0.0448113910269907
411.234272	0.933282972337586	-0.0461829493555861
411.254272	0.932738707838192	-0.0473631690022848
411.274272	0.932458960305147	-0.0478447010374746
411.294272	0.931847521199464	-0.0500496420879511
411.314272	0.931358627947981	-0.0522819757865657
411.334272	0.930461705035876	-0.0537509841374011
411.354272	0.930416291217539	-0.0548104238524906
411.374272	0.92974121718984	-0.0558998307426485
411.394272	0.929413230707278	-0.0574619557929808
411.414272	0.929112225219933	-0.0590012562893031
411.434272	0.928824902100935	-0.0605799426704834
411.454272	0.928520079047565	-0.0614781023997984
411.474272	0.927845170425675	-0.0625111959900469
411.494272	0.927845170425675	-0.0637160706117462
411.514272	0.927057494740886	-0.065253787395992
411.534272	0.926601325374234	-0.0667630729671305
411.554272	0.926116864998376	-0.068826164348634
411.574272	0.925648521764331	-0.0704948596927895
411.594272	0.925205770116733	-0.0725851169094038
411.614272	0.924428865658092	-0.0755271525789216
411.634272	0.924003733037039	-0.0787119498228438
411.654272	0.92399509885392	-0.0809605265182266
411.674272	0.923293043831006	-0.0825395988794865
411.694272	0.923257633755869	-0.0844799684914564
411.714272	0.922548889722123	-0.0869235765441368
411.734272	0.922030507923388	-0.0891204557838658
411.754272	0.921588437747712	-0.0904916639449655
411.774272	0.921417540468053	-0.0924056078485693
411.794272	0.920943090451625	-0.0945794635754911
411.814272	0.920005623268135	-0.0965350256817355
411.834272	0.920005623268135	-0.0981561141632434
411.854272	0.919103698484428	-0.0998089325948356
411.874272	0.919103698484428	-0.102285002765992
411.894272	0.918495276380666	-0.104196602934883
411.914272	0.918204314333912	-0.105174632686514
411.934272	0.917919836194792	-0.106896386364541
411.954272	0.917617533925923	-0.108756917787598
411.974272	0.916983963523282	-0.110468755358833
411.994272	0.916606256055176	-0.111538353910455
412.014272	0.916606256055176	-0.112574487591229
412.034272	0.915703444696341	-0.114135490513906
412.054272	0.915206817069329	-0.116967171693145
412.074272	0.914511927425966	-0.119119193680904
412.094272	0.914295834663635	-0.120926499644694
412.114272	0.913877166101517	-0.122484860394447
412.134272	0.913484228066715	-0.124382756280919
412.154272	0.913126117878604	-0.126667849875203
412.174272	0.912448152557402	-0.128097269403202
412.194272	0.912439617617767	-0.128700110600428
412.214272	0.91201871938537	-0.130351030965022
412.234272	0.911359954370229	-0.130705663095787
412.254272	0.910992237412853	-0.131351463477991
412.274272	0.910228419861654	-0.132771850276285
412.294272	0.910077669009274	-0.13506843971027
412.314272	0.909183372741377	-0.137283018325213
412.334272	0.908736221299314	-0.138485115482009
412.354272	0.908345082879691	-0.139203432369127
412.374272	0.908001184358505	-0.140471058597641
412.394272	0.907681223365695	-0.142301746200084
412.414272	0.907389434289911	-0.143656492509734
412.434272	0.906919668565931	-0.143871992748798
412.454272	0.906787092503608	-0.14544211594305
412.474272	0.90614392856417	-0.146185278805626
412.494272	0.906105567649439	-0.146740596702903
412.514272	0.905766221096063	-0.147663136844068
412.534272	0.905289428933408	-0.149043218567833
412.554272	0.904349606371229	-0.151572207801702
412.574272	0.904209659826153	-0.153159178827484
412.594272	0.903445312976365	-0.155139801784697
412.614272	0.903021205871318	-0.157153420069974
412.634272	0.902319428730158	-0.159623752269222
412.654272	0.901950190039363	-0.160407065018465
412.674272	0.901932524699188	-0.161381410053038
412.694272	0.901178088965354	-0.163087493735654
412.714272	0.901148196827935	-0.163749855448711
412.734272	0.90071459542957	-0.165089214284451
412.754272	0.900090631796196	-0.166517666872663
412.774272	0.899660159875693	-0.167733452395182
412.794272	0.899187066186883	-0.168845461005484
412.814272	0.898713668151386	-0.171183799954923
412.834272	0.898270559227239	-0.172280039090416
412.854272	0.897857229964567	-0.17433336955299
412.874272	0.897077784872729	-0.176440530309604
412.894272	0.896762647113247	-0.178867787927766
412.914272	0.896677529285032	-0.179741408078182
412.934272	0.89618920502952	-0.181584065042283
412.954272	0.895882205235736	-0.183827520538049
412.974272	0.895556481504615	-0.185960864273277
412.994272	0.895294577950014	-0.187833038765555
413.014272	0.894453628362952	-0.18962526365199
413.034272	0.894453628362952	-0.192139907956083
413.054272	0.893447001703491	-0.194318009463886
413.074272	0.892992645184484	-0.195532999151187
413.094272	0.892844560673708	-0.197194659312026
413.114272	0.892141493367251	-0.198403083358796
413.134272	0.891899445125711	-0.201340940893427
413.154272	0.891123705123949	-0.202567211544919
413.174272	0.890759547699541	-0.204634695936821
413.194272	0.890342883855801	-0.206455041660628
413.214272	0.8903428838558	-0.209816963969484
413.234272	0.889631400701891	-0.211839392150606
413.254272	0.889098820468696	-0.214481553131418
413.274272	0.888813131559064	-0.217128719915753
413.294272	0.888014816972785	-0.219971829288695
413.314272	0.887507537211808	-0.222133250090356
413.334272	0.887068854547056	-0.224803655263003
413.354272	0.88704286598668	-0.226311766977197
413.374272	0.886271969066945	-0.228219352157422
413.394272	0.886249923781004	-0.23105139544169
413.414272	0.885667271901952	-0.233418432209029
413.434272	0.885573268473791	-0.235660220430015
413.454272	0.885053543579903	-0.238413913737232
413.474272	0.884716797205812	-0.24051156028383
413.494272	0.88438624362513	-0.242069670345491
413.514272	0.883622062181151	-0.244005412175678
413.534272	0.883092763599163	-0.246942633042134
413.554272	0.882598729535203	-0.249188710814942
413.574272	0.882538058685239	-0.252648461167764
413.594272	0.881708991851343	-0.255618128235993
413.614272	0.881540436717908	-0.258342335848446
413.634272	0.881076347721221	-0.261441326139333
413.654272	0.88054828637467	-0.264079141859864
413.674272	0.880220524844003	-0.267244914662942
413.694272	0.879468126909709	-0.269817623104422
413.714272	0.879087944970733	-0.272754505740914
413.734272	0.879069247498323	-0.276147982916096
413.754272	0.878348977987954	-0.279817614911355
413.774272	0.877905319916534	-0.282443230478019
413.794272	0.877694764940617	-0.285396228777647
413.814272	0.876959476582984	-0.288671556256604
413.834272	0.876534754168334	-0.290644602862552
413.854272	0.876130588387357	-0.293503187251286
413.874272	0.875357382402558	-0.296538391349583
413.894272	0.875357382402558	-0.299379650405657
413.914272	0.874775339216874	-0.301800796009357
413.934272	0.874706980305011	-0.304987813633527
413.954272	0.874166751707305	-0.308725493518969
413.974272	0.873835490189767	-0.313049266249496
413.994272	0.873246116218725	-0.315430381341811
414.014272	0.872764242789683	-0.318135620221882
414.034272	0.872218006653071	-0.321344145292774
414.054272	0.871676831934152	-0.324955096378352
414.074272	0.871654832961836	-0.328210699081477
414.094272	0.871151787589515	-0.332435390327567
414.114272	0.87039205886986	-0.334683441771705
414.134272	0.870027219973525	-0.337724574842375
414.154272	0.869703838388629	-0.340870527369379
414.174272	0.869178562475864	-0.344291285775775
414.194272	0.868818639440112	-0.346556817740448
414.214272	0.868818639440112	-0.349535079829012
414.234272	0.868125443552213	-0.352351262117419
414.254272	0.868094558979953	-0.35459628540856
414.274272	0.867344225310127	-0.35706196197179
414.294272	0.867101363272013	-0.361128552593806
414.314272	0.866718541456357	-0.36463025142088
414.334272	0.866347900124322	-0.367188706453635
414.354272	0.866004411809538	-0.36942089292274
414.374272	0.865410803449841	-0.372188791888566
414.394272	0.865410803449841	-0.375983779867928
414.414272	0.86511608999939	-0.379359374625803
414.434272	0.86464003885475	-0.382444871530597
414.454272	0.864569853862779	-0.384942978378897
414.474272	0.864101530477436	-0.38728204551756
414.494272	0.863905901721533	-0.390001096117803
414.514272	0.863672163467727	-0.392851316278407
414.534272	0.863635456611065	-0.39586380326046
414.554272	0.86316488370675	-0.399442343956852
414.574272	0.862958199226717	-0.401391499589608
414.594272	0.862938767352525	-0.403893299113312
414.614272	0.862535594006392	-0.406284799855201
414.634272	0.862296728172573	-0.409232103953858
414.654272	0.862042142170868	-0.411927347143604
414.674272	0.861780145989018	-0.413791420033372
414.694272	0.861573600449861	-0.415858972071267
414.714272	0.861247843637576	-0.418532504876311
414.734272	0.860738016627175	-0.422003683422837
414.754272	0.860731803985068	-0.424378527333656
414.774272	0.860311997430996	-0.426832803557412
414.794272	0.860255011822413	-0.428894295310131
414.814272	0.859928249342822	-0.431409639949224
414.834272	0.859626628545877	-0.434016744388754
414.854272	0.859573136307936	-0.436356913759187
414.874272	0.859248921077771	-0.439520207535566
414.894272	0.859242337926657	-0.442373813975015
414.914272	0.859080392409265	-0.445142465005116
414.934272	0.858801736554545	-0.447833434559758
414.954272	0.858673732308724	-0.451538863223047
414.974272	0.858537722421851	-0.45443552036853
414.994272	0.858397954515043	-0.456448585548335
415.014272	0.858312274307085	-0.458607041863816
415.034272	0.858111802469157	-0.460044590848549
415.054272	0.857788056991484	-0.462569051780043
415.074272	0.857788056991484	-0.465462891668856
415.094272	0.857631384611215	-0.467789082193721
415.114272	0.857475559108678	-0.470525772481534
415.134272	0.85734090554942	-0.47437778205415
415.154272	0.857202864479238	-0.47782113820152
415.174272	0.856929322972067	-0.481083103607194
415.194272	0.856890260736716	-0.484407303326786
415.214272	0.856764175198253	-0.488394382052333
415.234272	0.856622038680293	-0.492877361617895
415.254272	0.856452530809412	-0.49681662656363
415.274272	0.856164221871802	-0.499771347846507
415.294272	0.85613579853795	-0.503497289162498
415.314272	0.855923298389747	-0.506838555568312
415.334272	0.85580871847921	-0.511405523603436
415.354272	0.855705346466149	-0.515449540359529
415.374272	0.855606480107266	-0.520019437068254
415.394272	0.855385464868124	-0.52430162342955
415.414272	0.855261106166286	-0.527871417896913
415.434272	0.855160830549928	-0.531165041627503
415.454272	0.855146645347931	-0.536249008094234
415.474272	0.854969647902114	-0.540163669794256
415.494272	0.854919556407561	-0.543943711988265
415.514272	0.854828192856078	-0.547591717161518
415.534272	0.854761315980244	-0.55191600320576
415.554272	0.854671189664196	-0.556626325038415
415.574272	0.854587448012293	-0.560686286353067
415.594272	0.854424046923802	-0.564169251219149
415.614272	0.854350944173396	-0.567065116508596
415.634272	0.854244720564224	-0.571470816495472
415.654272	0.854201549648631	-0.575530917081293
415.674272	0.854171042201611	-0.579442793358063
415.694272	0.854068715553248	-0.583808423041796
415.714272	0.854023685476386	-0.58748091208549
415.734272	0.853933400370763	-0.590933070170344
415.754272	0.853872094362504	-0.593710240616437
415.774272	0.853798415999892	-0.597063583821663
415.794272	0.853668327640903	-0.600948123158747
415.814272	0.853594318466677	-0.604598034357342
415.834272	0.853594318466677	-0.60763460331304
415.854272	0.853505436002297	-0.610385296321487
415.874272	0.853403770977161	-0.613761292976137
415.894272	0.853342795780516	-0.617513660000496
415.914272	0.853282667461603	-0.620963681267796
415.934272	0.853237035307603	-0.624777550437667
415.954272	0.853184601666824	-0.627997543494041
415.974272	0.853174267112011	-0.632147796293164
415.994272	0.853117526304022	-0.635754040013442
416.014272	0.853036609783301	-0.639900874700319
416.034272	0.852985691259714	-0.643644754142086
416.054272	0.852931405073899	-0.647624475371057
416.074272	0.852884634927947	-0.651672702095444
416.094272	0.852766072045582	-0.654743245256523
416.114272	0.852766072045582	-0.659095608367209
416.134272	0.852667252000325	-0.663521932423716
416.154272	0.852653437307335	-0.667286670706506
416.174272	0.852580447032879	-0.670899396504625
416.194272	0.852497611804798	-0.675566787006524
416.214272	0.85247903342457	-0.680156870075503
416.234272	0.852428538339848	-0.684420748247659
416.254272	0.852389813532344	-0.688934339614816
416.274272	0.852295777023022	-0.693265278841465
416.294272	0.852253869807792	-0.697168715285773
416.314272	0.852215045756804	-0.701623967952396
416.334272	0.852202898354347	-0.705668983481685
416.354272	0.852163941978713	-0.710026857751245
416.374272	0.852124985603079	-0.714778356097983
416.394272	0.852037757196767	-0.719788620265328
416.414272	0.851994566432477	-0.723953074743898
416.434272	0.851947141279531	-0.728920829373157
416.454272	0.851915945744355	-0.733761079263241
416.474272	0.851912419292552	-0.738635653526188
416.494272	0.851841407271546	-0.743526152451819
416.514272	0.851806202299612	-0.748332857887528
416.534272	0.851790468899262	-0.753020971938462
416.554272	0.851738015409787	-0.757815568741344
416.574272	0.85170236715029	-0.761742824533676
416.594272	0.851675121505782	-0.764596522494175
416.614272	0.851643112174037	-0.767480088150345
416.634272	0.851569963110006	-0.771434569465431
416.654272	0.851539971729104	-0.775900100343872
416.674272	0.851478817894188	-0.780070408190449
416.694272	0.851478817894188	-0.785037450547204
416.714272	0.851442719730896	-0.788535985929291
416.734272	0.851426311474854	-0.791943589179561
416.754272	0.851356867500898	-0.79508756405606
416.774272	0.85135585521736	-0.799343046166671
416.794272	0.851293722180067	-0.803439003108171
416.814272	0.851291657915597	-0.808730945191995
416.834272	0.851270485972317	-0.813435584761194
416.854272	0.851220738521843	-0.817790765128547
416.874272	0.85119193806275	-0.820915560376324
416.894272	0.851152769967683	-0.825502802313581
416.914272	0.851123129247092	-0.827979775757717
416.934272	0.851121237004661	-0.830638064339189
416.954272	0.851079779693227	-0.834432694192705
416.974272	0.85107909160507	-0.837811551874964
416.994272	0.851040889479915	-0.839995470938192
417.014272	0.851012849887535	-0.840911254438369
417.034272	0.851001178853802	-0.842480179900625
417.054272	0.850984280996572	-0.844476799145683
417.074272	0.850970691255479	-0.845834704921139
417.094272	0.85095312515879	-0.848276697428336
417.114272	0.850919031713877	-0.851535415826326
417.134272	0.850919031713877	-0.853889106437093
417.154272	0.850880075338243	-0.855825254143235
417.174272	0.850867372172275	-0.857916104257082
417.194272	0.850854986585457	-0.861350101382316
417.214272	0.850837433721232	-0.865329778840334
417.234272	0.850810631364286	-0.867519057853744
417.254272	0.850797928198318	-0.869567342721052
417.274272	0.850775909377308	-0.871409283433455
417.294272	0.850775909377308	-0.872697080105526
417.314272	0.85076320621134	-0.874128644409438
417.334272	0.850719168569319	-0.876149779358332
417.354272	0.850716522076409	-0.879381085212294
417.374272	0.850704182803216	-0.880922482734419
417.394272	0.850689527848727	-0.882600214787451
417.414272	0.850667509027717	-0.882218170112657
417.434272	0.850663274639061	-0.882239009057798
417.454272	0.85064125581805	-0.883065169575086
417.474272	0.850629545086924	-0.883614283936853
417.494272	0.850617649101293	-0.883803652926588
417.514272	0.850615002608383	-0.884606698410016
417.534272	0.850606533831072	-0.885642593340231
417.554272	0.850580280621405	-0.887085581858665
417.574272	0.850576013151588	-0.888234990744961
417.594272	0.850563872365363	-0.889841734296699
417.614272	0.850537089857115	-0.891906910766469
417.634272	0.850537089857115	-0.893725314652348
417.654272	0.850518167432809	-0.89585033793039
417.674272	0.850512106964045	-0.897802060131718
417.694272	0.850506602258792	-0.898278542592462
417.714272	0.850485430315513	-0.897579488896753
417.734272	0.850481195926857	-0.89702023957351
417.754272	0.850481195926857	-0.896717798316234
417.774272	0.85047611466047	-0.897257991365224
417.794272	0.85047611466047	-0.897769964097442
417.814272	0.850439897404997	-0.897404620024664
417.834272	0.850428689507524	-0.897753068515797
417.854272	0.850424455118868	-0.898096829537509
417.874272	0.850424455118868	-0.898539449209799
417.894272	0.850428689507524	-0.898971754857682
417.914272	0.850427233936423	-0.899648875334823
417.934272	0.850381264354578	-0.899629596226707
417.954272	0.850371948699535	-0.899576876122798
417.974272	0.850371948699535	-0.898891053187565
417.994272	0.850368243609461	-0.898842630593829
418.014272	0.850367714310879	-0.899170478890384
418.034272	0.850367714310879	-0.9002898887682
418.054272	0.850367714310879	-0.90084830246447
418.074272	0.850342307978943	-0.901505129143595
418.094272	0.850320289157933	-0.902139258602346
418.114272	0.850319561372382	-0.9027474517914
418.134272	0.850316054769277	-0.902553399311418
418.154272	0.850316054769277	-0.90335695810856
418.174272	0.850316054769277	-0.902460187111702
418.194272	0.850316054769277	-0.901705966118797
418.214272	0.850316054769277	-0.902087043853802
418.234272	0.85031155573133	-0.902394013413459
418.254272	0.85028980155961	-0.902290399647465
418.274272	0.85028980155961	-0.902372541779321
418.294272	0.850289305342189	-0.90280581038782
418.314272	0.850267782738599	-0.903922478613313
418.334272	0.850267782738599	-0.904345747552317
418.354272	0.850263548349943	-0.905880034286777
418.374272	0.850260802613549	-0.905739215224416
418.394272	0.850252565404367	-0.904502546985821
418.414272	0.850242376406664	-0.903940337155569
418.434272	0.850239610821573	-0.903685781303261
418.454272	0.850233060751621	-0.9044483983577
418.474272	0.850233060751621	-0.90384069858648
418.494272	0.850233060751621	-0.903130459426807
418.514272	0.850215527736093	-0.90234145645577
418.534272	0.850208878422656	-0.901443117663535
418.554272	0.850207654419685	-0.900479472633443
418.574272	0.850207654419685	-0.900382404612102
418.594272	0.850198338764643	-0.899572586570982
418.614272	0.850198338764643	-0.899545038734965
418.634272	0.850198338764643	-0.898078374118841
418.654272	0.850185635598675	-0.897213392759699
418.674272	0.850178093093881	-0.896745827632557
418.694272	0.850177166821363	-0.896565001933866
418.714272	0.850177166821363	-0.896732362100692
418.734272	0.850174884221228	-0.896580775387853
418.754272	0.850177166821363	-0.896807878904375
418.774272	0.850172932432707	-0.896939219569308
418.794272	0.850172932432707	-0.897119902017654
418.814272	0.850171086503902	-0.896301902790512
418.834272	0.850150715124728	-0.895325357271562
418.854272	0.850150913611696	-0.894935668599514
418.874272	0.850138210445729	-0.893547938899325
418.894272	0.850135153746418	-0.893560592679265
418.914272	0.850138210445729	-0.893222386587367
418.934272	0.850142444834385	-0.892841082039323
418.954272	0.85012466040203	-0.89126946267486
418.974272	0.85012466040203	-0.891161308668958
418.994272	0.850138210445729	-0.890825219498732
419.014272	0.850126036578343	-0.891121453241322
419.034272	0.85012466040203	-0.890458840840173
419.054272	0.850120426013374	-0.889262473696934
419.074272	0.850120426013374	-0.888646294301484
419.094272	0.850116191624718	-0.888367660454705
419.114272	0.850116191624718	-0.887540847352541
419.134272	0.850116191624718	-0.887425821309544
419.154272	0.850120426013374	-0.887077504131218
419.174272	0.850116357030525	-0.886327341897917
419.194272	0.850119764390146	-0.885233370892791
419.214272	0.850117349465366	-0.885036206697113
419.234272	0.850113611294131	-0.884075709195304
419.254272	0.850111957236062	-0.882963716501702
419.274272	0.850113545131808	-0.882584672125675
419.294272	0.850116191624718	-0.881480578096596
419.314272	0.850111957236062	-0.879405652645425
419.334272	0.850120426013374	-0.878292311011135
419.354272	0.850112751183935	-0.877170525565192
419.374272	0.850111957236062	-0.875902314397801
419.394272	0.850068766471772	-0.87493425248226
419.414272	0.850068766471772	-0.874355966780639
419.434272	0.850068766471772	-0.873507089147097
419.454272	0.850068766471772	-0.872568584551492
419.474272	0.850068766471772	-0.870948287926018
419.494272	0.850089938415051	-0.86983215291012
419.514272	0.850089938415051	-0.868416767936162
419.534272	0.850089938415051	-0.866790613963498
419.554272	0.850089938415051	-0.866372458265763
419.574272	0.850089938415051	-0.865349495657819
419.594272	0.850089938415051	-0.864446759876012
419.614272	0.850089938415051	-0.863234885883582
419.634272	0.850089938415051	-0.862545732377968
419.654272	0.850089938415051	-0.862254966023313
419.674272	0.850089938415051	-0.859969613782583
419.694272	0.850089938415051	-0.859262179942045
419.714272	0.850089938415051	-0.858137171363485
419.734272	0.850089938415051	-0.856998673378006
419.754272	0.850089938415051	-0.855505392053066
419.774272	0.850089938415051	-0.854873025369317
419.794272	0.850089938415051	-0.854155209858385
419.814272	0.850089938415051	-0.852964684145631
419.834272	0.850089938415051	-0.851358262907162
419.854272	0.850089938415051	-0.849987480517905
419.874272	0.850089938415051	-0.84953135950117
419.894272	0.850055216428073	-0.848858703659592
419.914272	0.850055216428073	-0.84848039543114
419.934272	0.850055216428073	-0.847786912581944
419.954272	0.850055216428073	-0.846693466828066
419.974272	0.850055216428073	-0.844973483883394
419.994272	0.850055216428073	-0.844809494078708
420.014272	0.850055216428073	-0.843695877881269
420.034272	0.850055216428073	-0.842661304037515
420.054272	0.850055216428073	-0.842277862671919
420.074272	0.850055216428073	-0.841268377533364
420.094272	0.850029810096138	-0.841053637316929
420.114272	0.850029810096138	-0.840514586291475
420.134272	0.850029810096138	-0.840616421365762
420.154272	0.850029810096138	-0.840769102352021
420.174272	0.850029810096138	-0.840086566216233
420.194272	0.850029810096138	-0.839996051897899
420.214272	0.850029810096138	-0.839593434882762
420.234272	0.850029810096138	-0.839040261761393
420.254272	0.850029810096138	-0.837823648570252
420.274272	0.850029810096138	-0.837560215176104
420.294272	0.850007791275127	-0.837251594258372
420.314272	0.850007791275127	-0.836539094926686
420.334272	0.850007791275127	-0.83658841681422
420.354272	0.850007791275127	-0.835363335936375
420.374272	0.850007791275127	-0.834588041226939
420.394272	0.850007791275127	-0.833521972204501
420.414272	0.850007791275127	-0.832871436602762
420.434272	0.850007791275127	-0.831700074602021
420.454272	0.850007791275127	-0.830775572727048
420.474272	0.850007791275127	-0.830057781091172
420.494272	0.85001710693017	-0.829268567223802
420.514272	0.85001710693017	-0.827957349121314
420.534272	0.85001710693017	-0.826569201607637
420.554272	0.85001710693017	-0.825263908498331
420.574272	0.85001710693017	-0.824721487110737
420.594272	0.85001710693017	-0.82331314925762
420.614272	0.85001710693017	-0.821823481024563
420.634272	0.85001710693017	-0.82044905768919
420.654272	0.85001710693017	-0.819644058430306
420.674272	0.85001710693017	-0.818706027356651
420.694272	0.85001710693017	-0.817973652040437
420.714272	0.85001710693017	-0.817029847182289
420.734272	0.85001710693017	-0.815388878737071
420.754272	0.85001710693017	-0.814014865256838
420.774272	0.85001710693017	-0.812317384552905
420.794272	0.85001710693017	-0.810753938416119
420.814272	0.85001710693017	-0.809879908410568
420.834272	0.85001710693017	-0.809106320767667
420.854272	0.85001710693017	-0.807498423254873
420.874272	0.85001710693017	-0.806446543974343
420.894272	0.850001406610982	-0.805790899110513
420.914272	0.849999322497815	-0.804431640415188
420.934272	0.849999322497815	-0.803713793070848
420.954272	0.849999322497815	-0.802567754546692
420.974272	0.849999322497815	-0.802390259418385
420.994272	0.849999322497815	-0.80184715759168
421.014272	0.849999322497815	-0.800925811203335
421.034272	0.849999322497815	-0.800294260250684
421.054272	0.849999322497815	-0.79957350014945
421.074272	0.849999322497815	-0.798490038148358
421.094272	0.8500023328835	-0.797583140148371
421.114272	0.850003556886471	-0.796679783615093
421.134272	0.850003556886471	-0.796393959397135
421.154272	0.850003556886471	-0.796428761271147
421.174272	0.850003556886471	-0.796197081702134
421.194272	0.850003556886471	-0.796110045183696
421.214272	0.850003556886471	-0.795667791595608
421.234272	0.850003556886471	-0.79527791192311
421.254272	0.850003556886471	-0.794924807795959
421.274272	0.850003556886471	-0.794358698373147
421.294272	0.850008578606768	-0.79410216089115
421.314272	0.850012872541514	-0.793327407349664
421.334272	0.850012872541514	-0.792262559934282
421.354272	0.850012872541514	-0.792257438734663
421.374272	0.850012872541514	-0.792145305552678
421.394272	0.850012872541514	-0.792235012098267
421.414272	0.850012872541514	-0.791814234123493
421.434272	0.850012872541514	-0.790972546861133
421.454272	0.850012872541514	-0.790221373917106
421.474272	0.850012872541514	-0.789716758681465
421.494272	0.850007897134843	-0.789284906659655
421.514272	0.849999322497815	-0.788151629353193
421.534272	0.849999322497815	-0.787249096509366
421.554272	0.849999322497815	-0.786564479264486
421.574272	0.849999322497815	-0.785789463097374
421.594272	0.849999322497815	-0.784845156863042
421.614272	0.849999322497815	-0.784247492573902
421.634272	0.849999322497815	-0.783667177492477
421.654272	0.849999322497815	-0.782703564295795
421.674272	0.849999322497815	-0.782828796925444
421.694272	0.850000314932656	-0.7818172465945
421.714272	0.850004403764202	-0.781556176830947
421.734272	0.850004403764202	-0.780848309260221
421.754272	0.850004403764202	-0.779603977128491
421.774272	0.850004403764202	-0.77886867313868
421.794272	0.850004403764202	-0.777714672283184
421.814272	0.850004403764202	-0.777182123231447
421.834272	0.850004403764202	-0.777130266608749
421.854272	0.850004403764202	-0.776096261787178
421.874272	0.850004403764202	-0.774791394449715
421.894272	0.850004503007686	-0.774191068091777
421.914272	0.850008638152858	-0.773000725421125
421.934272	0.850008638152858	-0.772523192457895
421.954272	0.850008638152858	-0.771695484041112
421.974272	0.850008638152858	-0.771655453529729
421.994272	0.850008638152858	-0.770622690211095
422.014272	0.850008638152858	-0.769517454158483
422.034272	0.850008638152858	-0.768674692518581
422.054272	0.850008638152858	-0.767952981394265
422.074272	0.850008638152858	-0.767508634759558
422.094272	0.850008638152858	-0.766733228633193
422.114272	0.850008638152858	-0.766633661689273
422.134272	0.850008638152858	-0.766174365290026
422.154272	0.850008638152858	-0.766199183411249
422.174272	0.850008638152858	-0.765133042763642
422.194272	0.850008638152858	-0.764388156917824
422.214272	0.850008638152858	-0.76283697460172
422.234272	0.850008638152858	-0.762600416562831
422.254272	0.850008638152858	-0.762774983017541
422.274272	0.850008638152858	-0.762327707709238
422.294272	0.850008638152858	-0.762173630032173
422.314272	0.850012872541514	-0.762049221091971
422.334272	0.850012872541514	-0.761579041646143
422.354272	0.850012872541514	-0.761044280172505
422.374272	0.850012872541514	-0.760954123980017
422.394272	0.850012872541514	-0.760201275802862
422.414272	0.850012872541514	-0.759099569279436
422.434272	0.850012872541514	-0.758298776009666
422.454272	0.850012872541514	-0.757928843946867
422.474272	0.850012872541514	-0.757770460801282
422.494272	0.850012872541514	-0.757952249460581
422.514272	0.850012872541514	-0.758307530197048
422.534272	0.850012872541514	-0.758386520821451
422.554272	0.850012872541514	-0.757595504387314
422.574272	0.850012872541514	-0.756916732552098
422.594272	0.850012872541514	-0.756660851634158
422.614272	0.850012872541514	-0.756189398851979
422.634272	0.850012872541514	-0.75591883875347
422.654272	0.850012872541514	-0.755828698477687
422.674272	0.850012872541514	-0.755897669536714
422.694272	0.850012872541514	-0.756645201534624
422.714272	0.850000169375546	-0.757306027285716
422.734272	0.850000169375546	-0.757948763702333
422.754272	0.850000169375546	-0.75807669819254
422.774272	0.850000169375546	-0.758051597549818
422.794272	0.850000169375546	-0.7574652420791
422.814272	0.850000169375546	-0.757719272680165
422.834272	0.850000169375546	-0.756941646173547
422.854272	0.850000169375546	-0.756844347359994
422.874272	0.850000169375546	-0.756323441377469
422.894272	0.850000169375546	-0.75640358198376
422.914272	0.850000169375546	-0.756432900553131
422.934272	0.850000169375546	-0.756440532612856
422.954272	0.850000169375546	-0.75659042817586
422.974272	0.850000169375546	-0.756033586254142
422.994272	0.850000169375546	-0.755830222502126
423.014272	0.850000169375546	-0.755953043751069
423.034272	0.850000169375546	-0.755276360983296
423.054272	0.850000169375546	-0.754857588513266
423.074272	0.850000169375546	-0.755203175976799
423.094272	0.850000169375546	-0.755159966103725
423.114272	0.850000169375546	-0.755124849874805
423.134272	0.850000169375546	-0.754603199786354
423.154272	0.850000169375546	-0.753313513005644
423.174272	0.850000169375546	-0.754019203967053
423.194272	0.850000169375546	-0.753791969137725
423.214272	0.850000169375546	-0.753644222329806
423.234272	0.850000169375546	-0.75268931557039
423.254272	0.850000169375546	-0.752506130220287
423.274272	0.850000169375546	-0.751517806340135
423.294272	0.850000169375546	-0.750103050075993
423.314272	0.850000169375546	-0.749015708378224
423.334272	0.850000169375546	-0.747950021356688
423.354272	0.850000169375546	-0.747195832197193
423.374272	0.850000169375546	-0.746655416314343
423.394272	0.850000169375546	-0.745699932574391
423.414272	0.850000169375546	-0.745101563971087
423.434272	0.850000169375546	-0.744030142956821
423.454272	0.850000169375546	-0.744191196129556
423.474272	0.850000169375546	-0.744114676573501
423.494272	0.850000169375546	-0.743147000638039
423.514272	0.850008638152858	-0.742334568278231
423.534272	0.850008638152858	-0.741853788307319
423.554272	0.850008638152858	-0.7417472339302
423.574272	0.850008638152858	-0.741277524027148
423.594272	0.850008638152858	-0.741536759390527
423.614272	0.850008638152858	-0.741011532022778
423.634272	0.850008638152858	-0.741188565566662
423.654272	0.850008638152858	-0.740531034573372
423.674272	0.850008638152858	-0.740488437493414
423.694272	0.850008638152858	-0.739547449891932
423.714272	0.850000169375546	-0.73957079969718
423.734272	0.850000169375546	-0.739045763329882
423.754272	0.850000169375546	-0.737864075367211
423.774272	0.850000169375546	-0.736967391912227
423.794272	0.850000169375546	-0.736095602182805
423.814272	0.850000169375546	-0.735979979263397
423.834272	0.850000169375546	-0.735320060764455
423.854272	0.850000169375546	-0.734837346913964
423.874272	0.850000169375546	-0.734933738475374
423.894272	0.850000169375546	-0.734644722958197
423.914272	0.850008638152858	-0.734684650011001
423.934272	0.850008638152858	-0.734276975463066
423.954272	0.850008638152858	-0.734444594276335
423.974272	0.850008638152858	-0.7341455074645
423.994272	0.850008638152858	-0.733257128549993
424.014272	0.850008638152858	-0.732835069280521
424.034272	0.850008638152858	-0.731937657636313
424.054272	0.850008638152858	-0.73263865714912
424.074272	0.850008638152858	-0.732994773512567
424.094272	0.850008638152858	-0.733113110230064
424.114272	0.850000169375546	-0.733053959777608
424.134272	0.850000169375546	-0.732993985635702
424.154272	0.850000169375546	-0.73237457912845
424.174272	0.850000169375546	-0.73181288659109
424.194272	0.850000169375546	-0.731667224871437
424.214272	0.850000169375546	-0.731505546968056
424.234272	0.850000169375546	-0.731099826195577
424.254272	0.850000169375546	-0.730672554205434
424.274272	0.850000169375546	-0.730834860818637
424.294272	0.850000169375546	-0.731019582130709
424.314272	0.850000169375546	-0.730192287548236
424.334272	0.850000169375546	-0.729971928735176
424.354272	0.850000169375546	-0.729840886508453
424.374272	0.850000169375546	-0.729640176866882
424.394272	0.850000169375546	-0.729667927640875
424.414272	0.850000169375546	-0.729759512357575
424.434272	0.850000169375546	-0.728743763995868
424.454272	0.850000169375546	-0.728227179398569
424.474272	0.850000169375546	-0.728129005166279
424.494272	0.850000169375546	-0.727630163715131
424.514272	0.850005859335303	-0.727160306582565
424.534272	0.850008638152858	-0.726626484194477
424.554272	0.850008638152858	-0.725606653198112
424.574272	0.850008638152858	-0.724858396990155
424.594272	0.850008638152858	-0.724830148819152
424.614272	0.850008638152858	-0.725053591493674
424.634272	0.850008638152858	-0.725466570283325
424.654272	0.850008638152858	-0.725658637154447
424.674272	0.850008638152858	-0.725501515407679
424.694272	0.850008638152858	-0.724833157076267
424.714272	0.850008638152858	-0.724987907234089
424.734272	0.850008638152858	-0.724182279265385
424.754272	0.850008638152858	-0.723565654202211
424.774272	0.850008638152858	-0.723067922941192
424.794272	0.850008638152858	-0.722163169717112
424.814272	0.850008638152858	-0.721733203824763
424.834272	0.850008638152858	-0.720846818477478
424.854272	0.850008638152858	-0.720804909794983
424.874272	0.850008638152858	-0.719595295974566
424.894272	0.850008638152858	-0.718622228255515
424.914272	0.850008638152858	-0.718130457800265
424.934272	0.850008638152858	-0.717879228539161
424.954272	0.850008638152858	-0.717580432207176
424.974272	0.850008638152858	-0.717259615114754
424.994272	0.850008638152858	-0.716323131940593
425.014272	0.850008638152858	-0.715728396325051
425.034272	0.850008638152858	-0.7152265108042
425.054272	0.850008638152858	-0.715138515304327
425.074272	0.850008638152858	-0.714331554311634
425.094272	0.850008638152858	-0.713717030253433
425.114272	0.850007314906403	-0.713482151426851
425.134272	0.850000169375546	-0.713819191620161
425.154272	0.850000169375546	-0.712817056019826
425.174272	0.850000169375546	-0.712986290378588
425.194272	0.850000169375546	-0.712598121751805
425.214272	0.850000169375546	-0.711835325634441
425.234272	0.850000169375546	-0.71104077569195
425.254272	0.850000169375546	-0.710200564703918
425.274272	0.850000169375546	-0.708817188222358
425.294272	0.850000169375546	-0.707549263555642
425.314272	0.850000169375546	-0.706730747035607
425.334272	0.850008638152858	-0.706342228241329
425.354272	0.850008638152858	-0.706091468523002
425.374272	0.850008638152858	-0.705889513399322
425.394272	0.850008638152858	-0.705916766776305
425.414272	0.850008638152858	-0.705924028772654
425.434272	0.850008638152858	-0.705320940866513
425.454272	0.850008638152858	-0.704188507145383
425.474272	0.850008638152858	-0.703924194353321
425.494272	0.850008638152858	-0.704077026548273
425.514272	0.850008638152858	-0.703228626415863
425.534272	0.84999593498689	-0.703289885831643
425.554272	0.84999593498689	-0.702675146897931
425.574272	0.84999593498689	-0.701842938033002
425.594272	0.84999593498689	-0.701987346312192
425.614272	0.84999593498689	-0.70159043543555
425.634272	0.84999593498689	-0.700675308499428
425.654272	0.84999593498689	-0.700121761335507
425.674272	0.84999593498689	-0.699597389490617
425.694272	0.84999593498689	-0.698712361042374
425.714272	0.84999593498689	-0.697801197365627
425.734272	0.850004403764202	-0.696824198220601
425.754272	0.850004403764202	-0.696360902749395
425.774272	0.850004403764202	-0.696527216392904
425.794272	0.850004403764202	-0.695358866628464
425.814272	0.850004403764202	-0.695224680852633
425.834272	0.850004403764202	-0.694701856907239
425.854272	0.850004403764202	-0.693700011786762
425.874272	0.850004403764202	-0.693561934376722
425.894272	0.850004403764202	-0.693459040841598
425.914272	0.850004403764202	-0.692817780699304
425.934272	0.849995088109159	-0.692344907351267
425.954272	0.849995088109159	-0.691495158278165
425.974272	0.849995088109159	-0.690517793048942
425.994272	0.849995088109159	-0.689656643636368
426.014272	0.849995088109159	-0.688795832453757
426.034272	0.849995088109159	-0.688653190928752
426.054272	0.849995088109159	-0.688565278991577
426.074272	0.849995088109159	-0.688185430821979
426.094272	0.849995088109159	-0.687325881038188
426.114272	0.849995088109159	-0.686909651261676
426.134272	0.850008638152858	-0.686531534033673
426.154272	0.850008638152858	-0.685863692995154
426.174272	0.850008638152858	-0.68476592187687
426.194272	0.850008638152858	-0.684556748527778
426.214272	0.850008638152858	-0.684093468973273
426.234272	0.850008638152858	-0.683861912758718
426.254272	0.850008638152858	-0.683760511414625
426.274272	0.850008638152858	-0.682950800811259
426.294272	0.850008638152858	-0.682589646810895
426.314272	0.850008638152858	-0.68230955658567
426.334272	0.850000169375546	-0.68216056031646
426.354272	0.850000169375546	-0.682366705512556
426.374272	0.850000169375546	-0.682178196024856
426.394272	0.850000169375546	-0.682049461720256
426.414272	0.850000169375546	-0.6815712841305
426.434272	0.850000169375546	-0.681695577674594
426.454272	0.850000169375546	-0.68155668055428
426.474272	0.850000169375546	-0.681870446546686
426.494272	0.850000169375546	-0.681045320615179
426.514272	0.850000169375546	-0.681361947635187
426.534272	0.850008638152858	-0.680231849690414
426.554272	0.850008638152858	-0.680540319399457
426.574272	0.850008638152858	-0.68013964820142
426.594272	0.850008638152858	-0.680094038885172
426.614272	0.850008638152858	-0.68002053554459
426.634272	0.850008638152858	-0.679417491409382
426.654272	0.850008638152858	-0.679276453492341
426.674272	0.850008638152858	-0.678548908895891
426.694272	0.850008638152858	-0.677514995595372
426.714272	0.850008638152858	-0.676442579787079
426.734272	0.850000169375546	-0.674973078018408
426.754272	0.850000169375546	-0.674511286675759
426.774272	0.850000169375546	-0.674225362978396
426.794272	0.850000169375546	-0.674451511492656
426.814272	0.850000169375546	-0.673669460142234
426.834272	0.850000169375546	-0.673424557771101
426.854272	0.850000169375546	-0.673647674153187
426.874272	0.850000169375546	-0.674079394862187
426.894272	0.850000169375546	-0.673768247167643
426.914272	0.850000169375546	-0.67378556454195
426.934272	0.850008638152858	-0.673555520414307
426.954272	0.850008638152858	-0.67318635633249
426.974272	0.850008638152858	-0.673058652634497
426.994272	0.850008638152858	-0.672957856125166
427.014272	0.850008638152858	-0.672716924971763
427.034272	0.850008638152858	-0.671872639307418
427.054272	0.850008638152858	-0.671729142259558
427.074272	0.850008638152858	-0.671252548381885
427.094272	0.850008638152858	-0.670964340637453
427.114272	0.850008638152858	-0.670944934195701
427.134272	0.850008638152858	-0.671185817598991
427.154272	0.850008638152858	-0.671585979462484
427.174272	0.850008638152858	-0.671342975158344
427.194272	0.850008638152858	-0.670956155472251
427.214272	0.850008638152858	-0.671178897811784
427.234272	0.850008638152858	-0.671248983040114
427.254272	0.850008638152858	-0.670950946730759
427.274272	0.850008638152858	-0.67043028347798
427.294272	0.850008638152858	-0.670936183987496
427.314272	0.850008638152858	-0.671432924433675
427.334272	0.850004403764202	-0.672278841560209
427.354272	0.850004403764202	-0.673157976848674
427.374272	0.850004403764202	-0.673096999954398
427.394272	0.850004403764202	-0.673275044209001
427.414272	0.850004403764202	-0.673337783878283
427.434272	0.850004403764202	-0.673315090637088
427.454272	0.850004403764202	-0.672689325406459
427.474272	0.850004403764202	-0.672489729934194
427.494272	0.850004403764202	-0.672498504017456
427.514272	0.850004403764202	-0.673142330728321
427.534272	0.850004403764202	-0.672702755125734
427.554272	0.850008638152858	-0.672397078798302
427.574272	0.850008638152858	-0.67241153514501
427.594272	0.850008638152858	-0.672477553655381
427.614272	0.850008638152858	-0.67235812664364
427.634272	0.850008638152858	-0.672594931391446
427.654272	0.850008638152858	-0.67327330530905
427.674272	0.850008638152858	-0.672538275882392
427.694272	0.850008638152858	-0.672267998305386
427.714272	0.850008638152858	-0.672382164846351
427.734272	0.850008638152858	-0.672009391651827
427.754272	0.850008638152858	-0.671684233278299
427.774272	0.850008638152858	-0.67193490545475
427.794272	0.850008638152858	-0.671326027847411
427.814272	0.850008638152858	-0.671093441026252
427.834272	0.850008638152858	-0.670279536371295
427.854272	0.850008638152858	-0.670151367109699
427.874272	0.850008638152858	-0.670425500508328
427.894272	0.850008638152858	-0.670266233985654
427.914272	0.850008638152858	-0.670174979540569
427.934272	0.850008638152858	-0.670478861259586
427.954272	0.850008638152858	-0.670180311636517
427.974272	0.850008638152858	-0.669997146182295
427.994272	0.850008638152858	-0.670052866584967
428.014272	0.850008638152858	-0.670405938878711
428.034272	0.850008638152858	-0.671103106444954
428.054272	0.850008638152858	-0.671564897787606
428.074272	0.850008638152858	-0.671665451567191
428.094272	0.850008638152858	-0.672107028695346
428.114272	0.850008638152858	-0.672256900383294
428.134272	0.850008638152858	-0.673145140026634
428.154272	0.850008638152858	-0.674190493458391
428.174272	0.850008638152858	-0.674114785654256
428.194272	0.850008638152858	-0.673784251413843
428.214272	0.850008638152858	-0.673567040129063
428.234272	0.850008638152858	-0.673942081453953
428.254272	0.850008638152858	-0.67341429149681
428.274272	0.850008638152858	-0.673511136684291
428.294272	0.850008638152858	-0.674142974137623
428.314272	0.850008638152858	-0.674249035096907
428.334272	0.850008638152858	-0.674154963395155
428.354272	0.850004403764202	-0.674154656998599
428.374272	0.850004403764202	-0.67481731714986
428.394272	0.850004403764202	-0.674798877647896
428.414272	0.850004403764202	-0.675007231286718
428.434272	0.850004403764202	-0.674464714398895
428.454272	0.850004403764202	-0.674867506497779
428.474272	0.850004403764202	-0.675166696768197
428.494272	0.850004403764202	-0.674944328471215
428.514272	0.850004403764202	-0.674546518300787
428.534272	0.850004403764202	-0.673958471680235
428.554272	0.850008638152858	-0.673377293117604
428.574272	0.850008638152858	-0.672738169792863
428.594272	0.850008638152858	-0.673127408818013
428.614272	0.850008638152858	-0.671524306212392
428.634272	0.850008638152858	-0.670422770793537
428.654272	0.850008638152858	-0.669552322046459
428.674272	0.850008638152858	-0.669271881653739
428.694272	0.850008638152858	-0.668198717760345
428.714272	0.850008638152858	-0.66746977647309
428.734272	0.850008638152858	-0.666591639957819
428.754272	0.850000169375546	-0.665899760716589
428.774272	0.850000169375546	-0.664943007619471
428.794272	0.850000169375546	-0.664457572012539
428.814272	0.850000169375546	-0.664004125002137
428.834272	0.850000169375546	-0.66357093995634
428.854272	0.850000169375546	-0.663375522618962
428.874272	0.850000169375546	-0.663605009661952
428.894272	0.850000169375546	-0.662740708741918
428.914272	0.850000169375546	-0.663029676508982
428.934272	0.850000169375546	-0.662941139841161
428.954272	0.850008638152858	-0.661794802878799
428.974272	0.850008638152858	-0.662138667359088
428.994272	0.850008638152858	-0.661357825678196
429.014272	0.850008638152858	-0.661585299258089
429.034272	0.850008638152858	-0.661752177944611
429.054272	0.850008638152858	-0.661852707849143
429.074272	0.850008638152858	-0.661418818489175
429.094272	0.850008638152858	-0.661182332075459
429.114272	0.850008638152858	-0.661638548592417
429.134272	0.850008638152858	-0.661550767968051
429.154272	0.850008638152858	-0.661986089831407
429.174272	0.850008638152858	-0.662719595233628
429.194272	0.850008638152858	-0.662933133738883
429.214272	0.850008638152858	-0.662749554450349
429.234272	0.850008638152858	-0.663131511583271
429.254272	0.850008638152858	-0.663317454502398
429.274272	0.850008638152858	-0.66320585055083
429.294272	0.850008638152858	-0.663242359491381
429.314272	0.850008638152858	-0.663538859838768
429.334272	0.850008638152858	-0.663089459650436
429.354272	0.850000169375546	-0.662507075397449
429.374272	0.850000169375546	-0.662028432244092
429.394272	0.850000169375546	-0.662556226180412
429.414272	0.850000169375546	-0.662374381812647
429.434272	0.850000169375546	-0.662766581344803
429.454272	0.850000169375546	-0.662162041039394
429.474272	0.850000169375546	-0.661818781393867
429.494272	0.850000169375546	-0.661304126696971
429.514272	0.850000169375546	-0.66065895502459
429.534272	0.850000169375546	-0.65970113550828
429.554272	0.850004403764202	-0.659027572414556
429.574272	0.850004403764202	-0.659006232093228
429.594272	0.850004403764202	-0.658755349020444
429.614272	0.850004403764202	-0.658068917271271
429.634272	0.850004403764202	-0.657150953182598
429.654272	0.850004403764202	-0.656313475888533
429.674272	0.850004403764202	-0.655488158956575
429.694272	0.850004403764202	-0.655197830311291
429.714272	0.850004403764202	-0.654921070656447
429.734272	0.850004403764202	-0.654087771497268
429.754272	0.850008638152858	-0.653140015317268
429.774272	0.850008638152858	-0.653083232474584
429.794272	0.850008638152858	-0.652033446240672
429.814272	0.850008638152858	-0.650988689685327
429.834272	0.850008638152858	-0.651205451323209
429.854272	0.850008638152858	-0.651014415058696
429.874272	0.850008638152858	-0.651077608354055
429.894272	0.850008638152858	-0.650547506495604
429.914272	0.850008638152858	-0.649528960773111
429.934272	0.850008638152858	-0.649276804363981
429.954272	0.850009485030589	-0.649020724487234
429.974272	0.850009485030589	-0.648681316684158
429.994272	0.850009485030589	-0.648722731948819
430.014272	0.850009485030589	-0.649319457152402
430.034272	0.850009485030589	-0.649149769167568
430.054272	0.850009485030589	-0.649456547726775
430.074272	0.850009485030589	-0.649048133052085
430.094272	0.850009485030589	-0.650327052182321
430.114272	0.850009485030589	-0.650997618956454
430.134272	0.850009485030589	-0.651371959946353
430.154272	0.850004403764202	-0.651794751384223
430.174272	0.850004403764202	-0.652293803731705
430.194272	0.850004403764202	-0.651798300809289
430.214272	0.850004403764202	-0.652119098005831
430.234272	0.850004403764202	-0.652258357231168
430.254272	0.850004403764202	-0.653033731524123
430.274272	0.850004403764202	-0.653796237161631
430.294272	0.850004403764202	-0.654175377037885
430.314272	0.850004403764202	-0.655155881837037
430.334272	0.850004403764202	-0.654904465554656
430.354272	0.850009485030589	-0.655325068445684
430.374272	0.850009485030589	-0.655571172527994
430.394272	0.850009485030589	-0.655560786878421
430.414272	0.850009485030589	-0.656755753351678
430.434272	0.850009485030589	-0.657219339302742
430.454272	0.850009485030589	-0.657265434078473
430.474272	0.850009485030589	-0.657929558566532
430.494272	0.850009485030589	-0.658098836696227
430.514272	0.850009485030589	-0.659285176315743
430.534272	0.850009485030589	-0.660509397691554
430.554272	0.850000169375546	-0.660744921144662
430.574272	0.850000169375546	-0.66066827823415
430.594272	0.850000169375546	-0.66074539068744
430.614272	0.850000169375546	-0.660741586595104
430.634272	0.850000169375546	-0.660426762141862
430.654272	0.850000169375546	-0.660647662122871
430.674272	0.850000169375546	-0.66033778776467
430.694272	0.850000169375546	-0.660167391486496
430.714272	0.850000169375546	-0.659737759844939
430.734272	0.850000169375546	-0.659637110565125
430.754272	0.84999593498689	-0.660356259100044
430.774272	0.84999593498689	-0.660268597850964
430.794272	0.84999593498689	-0.660311779869801
430.814272	0.84999593498689	-0.660031709540457
430.834272	0.84999593498689	-0.660309280947223
430.854272	0.84999593498689	-0.660250974080094
430.874272	0.84999593498689	-0.660223267077037
430.894272	0.84999593498689	-0.660121336502523
430.914272	0.84999593498689	-0.65926008363137
430.934272	0.84999593498689	-0.659885836924473
430.954272	0.849999904726255	-0.659987238268565
430.974272	0.850000169375546	-0.660198265913714
430.994272	0.850000169375546	-0.659533453028193
431.014272	0.850000169375546	-0.659525797093409
431.034272	0.850000169375546	-0.658900795864589
431.054272	0.850000169375546	-0.6586850170832
431.074272	0.850000169375546	-0.658309410715305
431.094272	0.850000169375546	-0.657641243384346
431.114272	0.850000169375546	-0.657593525104773
431.134272	0.850000169375546	-0.656082031090907
431.154272	0.850000169375546	-0.656147365182996
431.174272	0.850000169375546	-0.656372176694094
431.194272	0.850000169375546	-0.656495941007767
431.214272	0.850000169375546	-0.655900843287199
431.234272	0.850000169375546	-0.654985127433011
431.254272	0.850000169375546	-0.654078177703733
431.274272	0.850000169375546	-0.653687279362158
431.294272	0.850000169375546	-0.653230875823921
431.314272	0.850000169375546	-0.652447877429594
431.334272	0.850000169375546	-0.651938188744448
431.354272	0.850000169375546	-0.651334694962347
431.374272	0.850005250641933	-0.651472804205796
431.394272	0.850005250641933	-0.650922133986183
431.414272	0.850005250641933	-0.650550463023434
431.434272	0.850005250641933	-0.650882151224911
431.454272	0.850005250641933	-0.650867746607494
431.474272	0.850005250641933	-0.650842431089263
431.494272	0.850005250641933	-0.650189110064264
431.514272	0.850005250641933	-0.650244591716372
431.534272	0.850005250641933	-0.64927804188774
431.554272	0.850005250641933	-0.64840774832853
431.574272	0.850005250641933	-0.648190170959549
431.594272	0.850005250641933	-0.647616361831021
431.614272	0.850005250641933	-0.646998352014576
431.634272	0.850005250641933	-0.645401297756595
431.654272	0.850005250641933	-0.645013714068699
431.674272	0.850005250641933	-0.644434405718825
431.694272	0.850005250641933	-0.644005625620948
431.714272	0.850005250641933	-0.643222897810594
431.734272	0.850005250641933	-0.642945513425104
431.754272	0.850005250641933	-0.642243964785994
431.774272	0.850005250641933	-0.641414437885742
431.794272	0.850005250641933	-0.640123358393404
431.814272	0.850005250641933	-0.639686516484786
431.834272	0.850005250641933	-0.639251576622336
431.854272	0.850005250641933	-0.639637353764296
431.874272	0.850005250641933	-0.639050556605034
431.894272	0.850005250641933	-0.639124318592063
431.914272	0.850005250641933	-0.638952008330189
431.934272	0.850005250641933	-0.638811161413598
431.954272	0.850005250641933	-0.638591733727741
431.974272	0.850004403764202	-0.637764232228109
431.994272	0.850004403764202	-0.637621722015918
432.014272	0.850004403764202	-0.637456538458409
432.034272	0.850004403764202	-0.637505697199724
432.054272	0.850004403764202	-0.637631876873279
432.074272	0.850004403764202	-0.637205245530489
432.094272	0.850004403764202	-0.636185641347157
432.114272	0.850004403764202	-0.636402208005412
432.134272	0.850004403764202	-0.636224732772987
432.154272	0.850004403764202	-0.636060341071516
432.174272	0.850004403764202	-0.635358426348207
432.194272	0.850004403764202	-0.634544458026435
432.214272	0.850004403764202	-0.634918647807642
432.234272	0.850004403764202	-0.63611170427638
432.254272	0.850004403764202	-0.63681547727492
432.274272	0.850004403764202	-0.636877170420893
432.294272	0.850004403764202	-0.636946583168464
432.314272	0.850004403764202	-0.636414790160181
432.334272	0.850004403764202	-0.636777121996666
432.354272	0.850004403764202	-0.637151829070765
432.374272	0.850000169375546	-0.637892648198626
432.394272	0.850000169375546	-0.638535245344084
432.414272	0.850000169375546	-0.638968326931302
432.434272	0.850000169375546	-0.639266586074518
432.454272	0.850000169375546	-0.639723240300845
432.474272	0.850000169375546	-0.638979591978791
432.494272	0.850000169375546	-0.639349313145261
432.514272	0.850000169375546	-0.63940194968647
432.534272	0.850000169375546	-0.639288153208882
432.554272	0.850000169375546	-0.639133140425438
432.574272	0.850000169375546	-0.639041734771661
432.594272	0.850000169375546	-0.638832052088028
432.614272	0.850000169375546	-0.638417047897747
432.634272	0.850000169375546	-0.638093588632408
432.654272	0.850000169375546	-0.637336689653998
432.674272	0.850000169375546	-0.637287009640619
432.694272	0.850000169375546	-0.63683445794483
432.714272	0.850000169375546	-0.636976363322263
432.734272	0.850000169375546	-0.635774389519923
432.754272	0.850000169375546	-0.635015329848903
432.774272	0.850004403764202	-0.635031640491663
432.794272	0.850004403764202	-0.635858517260645
432.814272	0.850004403764202	-0.635902662240097
432.834272	0.850004403764202	-0.635412196954602
432.854272	0.850004403764202	-0.63427577211986
432.874272	0.850004403764202	-0.633843924077228
432.894272	0.850004403764202	-0.633589340370684
432.914272	0.850004403764202	-0.632939719979444
432.934272	0.850004403764202	-0.633109328380757
432.954272	0.850004403764202	-0.633042438430821
432.974272	0.850004403764202	-0.632832715955428
432.994272	0.850004403764202	-0.632360980651749
433.014272	0.850004403764202	-0.631773737824766
433.034272	0.850004403764202	-0.630174773562272
433.054272	0.850004403764202	-0.629189593231227
433.074272	0.850004403764202	-0.628929904241771
433.094272	0.850004403764202	-0.628281079685746
433.114272	0.850004403764202	-0.627798409606195
433.134272	0.850004403764202	-0.626678072580353
433.154272	0.850004403764202	-0.626497513486464
433.174272	0.850008638152858	-0.625991752248113
433.194272	0.850008638152858	-0.625982281809033
433.214272	0.850008638152858	-0.625768154385718
433.234272	0.850008638152858	-0.625765790755124
433.254272	0.850008638152858	-0.625283586239175
433.274272	0.850008638152858	-0.625009946258378
433.294272	0.850008638152858	-0.624988804895855
433.314272	0.850008638152858	-0.624453880275997
433.334272	0.850008638152858	-0.624888374470728
433.354272	0.850008638152858	-0.625388811571482
433.374272	0.850004403764202	-0.625437874812572
433.394272	0.850004403764202	-0.624909113936465
433.414272	0.850004403764202	-0.62421091178444
433.434272	0.850004403764202	-0.623851846851519
433.454272	0.850004403764202	-0.622995014844989
433.474272	0.850004403764202	-0.622318940891159
433.494272	0.850004403764202	-0.622432769202157
433.514272	0.850004403764202	-0.621681779300228
433.534272	0.850004403764202	-0.621403821913385
433.554272	0.850004403764202	-0.621233413697681
433.574272	0.850003556886471	-0.620141957531836
433.594272	0.850003556886471	-0.619436027819864
433.614272	0.850003556886471	-0.619098339020854
433.634272	0.850003556886471	-0.619404862912789
433.654272	0.850003556886471	-0.619817658660345
433.674272	0.850003556886471	-0.620267452787106
433.694272	0.850003556886471	-0.619941753245633
433.714272	0.850003556886471	-0.619995913811283
433.734272	0.850003556886471	-0.61951914484986
433.754272	0.850003556886471	-0.619307357182081
433.774272	0.850003556886471	-0.618903606101761
433.794272	0.850003556886471	-0.618307294732487
433.814272	0.850003556886471	-0.617000234869005
433.834272	0.850003556886471	-0.616250617782829
433.854272	0.850003556886471	-0.615641405924695
433.874272	0.850003556886471	-0.615239827474517
433.894272	0.850003556886471	-0.614635434398623
433.914272	0.850003556886471	-0.614408943675219
433.934272	0.850003556886471	-0.614543201076221
433.954272	0.850003556886471	-0.614270691181433
433.974272	0.850003556886471	-0.613722448259228
433.994272	0.850003556886471	-0.613344259406058
434.014272	0.850003556886471	-0.612767290811721
434.034272	0.850003556886471	-0.612725417941808
434.054272	0.850003556886471	-0.613015539669937
434.074272	0.850003556886471	-0.613034488506439
434.094272	0.850003556886471	-0.613348572832931
434.114272	0.850003556886471	-0.614193304164992
434.134272	0.850003556886471	-0.614114424957521
434.154272	0.850003556886471	-0.614148498642311
434.174272	0.850007791275127	-0.61463619840043
434.194272	0.850007791275127	-0.614763902098423
434.214272	0.850007791275127	-0.61536671146224
434.234272	0.850007791275127	-0.615832740627418
434.254272	0.850007791275127	-0.615696111637471
434.274272	0.850007791275127	-0.615283884912096
434.294272	0.850007791275127	-0.615248653287067
434.314272	0.850007791275127	-0.614866978675649
434.334272	0.850007791275127	-0.614705631043882
434.354272	0.850007791275127	-0.614655955009675
434.374272	0.850007791275127	-0.615835187820708
434.394272	0.850003556886471	-0.61654491764584
434.414272	0.850003556886471	-0.616982221138886
434.434272	0.850003556886471	-0.617855467246747
434.454272	0.850003556886471	-0.618210393836543
434.474272	0.850003556886471	-0.618958526690042
434.494272	0.850003556886471	-0.619463464238948
434.514272	0.850003556886471	-0.620086440067147
434.534272	0.850003556886471	-0.619724255460176
434.554272	0.850003556886471	-0.619311845692701
434.574272	0.850003556886471	-0.619223850192827
434.594272	0.850003556886471	-0.618767502363055
434.614272	0.850003556886471	-0.618593246284082
434.634272	0.850003556886471	-0.6192596070691
434.654272	0.850003556886471	-0.619221064769569
434.674272	0.850003556886471	-0.619157748119756
434.694272	0.850003556886471	-0.618754693395253
434.714272	0.850003556886471	-0.617753759506093
434.734272	0.850003556886471	-0.616252444224649
434.754272	0.850003556886471	-0.616172411056112
434.774272	0.850003556886471	-0.615809351030407
434.794272	0.850003556886471	-0.615291668180512
434.814272	0.850003556886471	-0.614800224017696
434.834272	0.850003556886471	-0.613828047634087
434.854272	0.850003556886471	-0.61319364759136
434.874272	0.850003556886471	-0.612552164615206
434.894272	0.850003556886471	-0.612798037905303
434.914272	0.850003556886471	-0.613038045889855
434.934272	0.850003556886471	-0.612637020545153
434.954272	0.850003556886471	-0.612556637209122
434.974272	0.850003556886471	-0.61143355853096
434.994272	0.849999322497815	-0.609355628801843
435.014272	0.849999322497815	-0.609115123420282
435.034272	0.849999322497815	-0.607859315344733
435.054272	0.849999322497815	-0.607761208758435
435.074272	0.849999322497815	-0.60742208347686
435.094272	0.849999322497815	-0.606821164221683
435.114272	0.849999322497815	-0.605939522052286
435.134272	0.849999322497815	-0.605672021940185
435.154272	0.849999322497815	-0.605042679430255
435.174272	0.849999322497815	-0.605314357677244
435.194272	0.849999322497815	-0.605155528863938
435.214272	0.849999322497815	-0.604871340087348
435.234272	0.849999322497815	-0.604982904247156
435.254272	0.849999322497815	-0.604387153941711
435.274272	0.849999322497815	-0.604184132398838
435.294272	0.849999322497815	-0.604395211773276
435.314272	0.849999322497815	-0.604588551980741
435.334272	0.849999322497815	-0.605652894040763
435.354272	0.849999322497815	-0.606385428524018
435.374272	0.849999322497815	-0.606209974713042
435.394272	0.850003556886471	-0.60606304363622
435.414272	0.850003556886471	-0.605742524982004
435.434272	0.850003556886471	-0.605687019454836
435.454272	0.850003556886471	-0.605395676119654
435.474272	0.850003556886471	-0.605905086262475
435.494272	0.850003556886471	-0.605585013275978
435.514272	0.850003556886471	-0.605874008897275
435.534272	0.850003556886471	-0.605954599150461
435.554272	0.850003556886471	-0.606037815659859
435.574272	0.850003556886471	-0.606316453485816
435.594272	0.850003556886471	-0.606405785988854
435.614272	0.850003556886471	-0.606861576733974
435.634272	0.850003556886471	-0.606413744341017
435.654272	0.850003556886471	-0.606905626213197
435.674272	0.850003556886471	-0.607429436994259
435.694272	0.850003556886471	-0.607179612382313
435.714272	0.850003556886471	-0.607097215583186
435.734272	0.850003556886471	-0.607377926559879
435.754272	0.850003556886471	-0.606943802428527
435.774272	0.850003556886471	-0.60651366145243
435.794272	0.850003556886471	-0.606290302340606
435.814272	0.850003556886471	-0.60651258707489
435.834272	0.850003556886471	-0.606776501949342
435.854272	0.850003556886471	-0.606883291097852
435.874272	0.850003556886471	-0.607102070178005
435.894272	0.850003556886471	-0.607317013332419
435.914272	0.850003556886471	-0.606802366593874
435.934272	0.850003556886471	-0.606875499871082
435.954272	0.850003556886471	-0.606124768615599
435.974272	0.850003556886471	-0.605563171578466
435.994272	0.850003556886471	-0.605133675228897
436.014272	0.850003556886471	-0.604553133334438
436.034272	0.850003556886471	-0.605390889170827
436.054272	0.850003556886471	-0.605981012921292
436.074272	0.850003556886471	-0.606134565347114
436.094272	0.850003556886471	-0.605890757249404
436.114272	0.850003556886471	-0.606228784278382
436.134272	0.850003556886471	-0.606085537918609
436.154272	0.850003556886471	-0.605517681637498
436.174272	0.850003556886471	-0.604941508878376
436.194272	0.850003556886471	-0.604733298489893
436.214272	0.850003556886471	-0.605083692798132
436.234272	0.850003556886471	-0.605620010129619
436.254272	0.850003556886471	-0.604646393284265
436.274272	0.850003556886471	-0.604000684423114
436.294272	0.850003556886471	-0.603371393642474
436.314272	0.850003556886471	-0.602995266002514
436.334272	0.850003556886471	-0.60231567047785
436.354272	0.850003556886471	-0.602300780400948
436.374272	0.850003556886471	-0.601183005964504
436.394272	0.850003556886471	-0.601247404950214
436.414272	0.850003556886471	-0.601085452483681
436.434272	0.850003556886471	-0.599626702448783
436.454272	0.850003556886471	-0.599378477465621
436.474272	0.850003556886471	-0.599098888616583
436.494272	0.850003556886471	-0.599608517614089
436.514272	0.850003556886471	-0.599982018997835
436.534272	0.850003556886471	-0.6005873153467
436.554272	0.850003556886471	-0.600229213374391
436.574272	0.850003556886471	-0.600221847919463
436.594272	0.850003556886471	-0.600469850068764
436.614272	0.850003556886471	-0.600770253987887
436.634272	0.850003556886471	-0.60088399475701
436.654272	0.850003556886471	-0.599954797454258
436.674272	0.850003556886471	-0.59886270064107
436.694272	0.850003556886471	-0.598330378402368
436.714272	0.850003556886471	-0.597734333637893
436.734272	0.850003556886471	-0.59760288155603
436.754272	0.850003556886471	-0.597103244269664
436.774272	0.850003556886471	-0.596937626981963
436.794272	0.850003556886471	-0.596085713237075
436.814272	0.850003556886471	-0.595953771716551
436.834272	0.850003556886471	-0.595568364637968
436.854272	0.850003556886471	-0.59591501852069
436.874272	0.850003556886471	-0.595989258008847
436.894272	0.850003556886471	-0.596004494274066
436.914272	0.850003556886471	-0.595617881505131
436.934272	0.850003556886471	-0.595453637033176
436.954272	0.850003556886471	-0.595797795972495
436.974272	0.850003556886471	-0.595690791948479
436.994272	0.849999322497815	-0.596248668455977
437.014272	0.849999322497815	-0.596342795866193
437.034272	0.849999322497815	-0.596341431008797
437.054272	0.849999322497815	-0.596356758795063
437.074272	0.849999322497815	-0.596061066220422
437.094272	0.849999322497815	-0.595704229626105
437.114272	0.849999322497815	-0.595545866376401
437.134272	0.849999322497815	-0.595570986915006
437.154272	0.849999322497815	-0.595494463379776
437.174272	0.849999322497815	-0.595288544996717
437.194272	0.850003556886471	-0.595282938337617
437.214272	0.850003556886471	-0.59544621984896
437.234272	0.850003556886471	-0.595098081733559
437.254272	0.850003556886471	-0.595170590280123
437.274272	0.850003556886471	-0.59582940654729
437.294272	0.850003556886471	-0.59654554682509
437.314272	0.850003556886471	-0.596561025820049
437.334272	0.850003556886471	-0.59650667027477
437.354272	0.850003556886471	-0.596007530385417
437.374272	0.850003556886471	-0.59573298315247
437.394272	0.850003556886471	-0.595852764310889
437.414272	0.850003556886471	-0.596556998893854
437.434272	0.850003556886471	-0.596084280733683
437.454272	0.850003556886471	-0.595646455968574
437.474272	0.850003556886471	-0.595628386529985
437.494272	0.850003556886471	-0.596109297813707
437.514272	0.850003556886471	-0.596191209153354
437.534272	0.850003556886471	-0.597669110962734
437.554272	0.850003556886471	-0.598129656823273
437.574272	0.850003556886471	-0.599295833957577
437.594272	0.8500035833514	-0.59940746576338
437.614272	0.850004403764202	-0.599523192141364
437.634272	0.850004403764202	-0.599615887048192
437.654272	0.850004403764202	-0.600108023587643
437.674272	0.850004403764202	-0.599913712461214
437.694272	0.850004403764202	-0.599551639271175
437.714272	0.850004403764202	-0.599107427928453
437.734272	0.850004403764202	-0.598548122896742
437.754272	0.850004403764202	-0.598164944156766
437.774272	0.850004403764202	-0.597602268762914
437.794272	0.850004403764202	-0.597746183624265
437.814272	0.850004403764202	-0.597761929224021
437.834272	0.850004403764202	-0.597696038047281
437.854272	0.850004403764202	-0.598185202142199
437.874272	0.850004403764202	-0.597274762675498
437.894272	0.850004403764202	-0.596764031446215
437.914272	0.850004403764202	-0.596060628511053
437.934272	0.850004403764202	-0.595655440948168
437.954272	0.850004403764202	-0.595722796461704
437.974272	0.850004403764202	-0.596373340021796
437.994272	0.850007314906403	-0.59699041871104
438.014272	0.850008638152858	-0.596946500544624
438.034272	0.850008638152858	-0.597140473441086
438.054272	0.850008638152858	-0.597383525495342
438.074272	0.850008638152858	-0.597027854799618
438.094272	0.850008638152858	-0.596274823580362
438.114272	0.850008638152858	-0.595646802156892
438.134272	0.850008638152858	-0.594991388085277
438.154272	0.850008638152858	-0.593764484744786
438.174272	0.850008638152858	-0.593165817703273
438.194272	0.850008638152858	-0.592270901002466
438.214272	0.850008638152858	-0.59140956058944
438.234272	0.850008638152858	-0.591307311680839
438.254272	0.850008638152858	-0.590372555469102
438.274272	0.850008638152858	-0.590912641080339
438.294272	0.850008638152858	-0.590052446670021
438.314272	0.850008638152858	-0.58959230270627
438.334272	0.850008638152858	-0.589844391469407
438.354272	0.850008638152858	-0.589050935800333
438.374272	0.850008638152858	-0.588733349798891
438.394272	0.850008638152858	-0.588636918445722
438.414272	0.850008638152858	-0.588676531143618
438.434272	0.850008638152858	-0.588222932924521
438.454272	0.850008638152858	-0.587893532749291
438.474272	0.850008638152858	-0.58731777382448
438.494272	0.850008638152858	-0.587405960324805
438.514272	0.850008638152858	-0.587619634122051
438.534272	0.850008638152858	-0.58816213111399
438.554272	0.850008638152858	-0.587867011540705
438.574272	0.850008638152858	-0.587955647687926
438.594272	0.850008638152858	-0.58746265562562
438.614272	0.849990853720503	-0.586857908403055
438.634272	0.849990853720503	-0.586664743279337
438.654272	0.849990853720503	-0.586320472923088
438.674272	0.849990853720503	-0.586572712894916
438.694272	0.849990853720503	-0.586509471849448
438.714272	0.849990853720503	-0.586339708260267
438.734272	0.849990853720503	-0.586856360503557
438.754272	0.849990853720503	-0.587011512558165
438.774272	0.849990853720503	-0.587142113096347
438.794272	0.849990853720503	-0.587109774332331
438.814272	0.850000169375546	-0.587486307848251
438.834272	0.850000169375546	-0.587889064134551
438.854272	0.850000169375546	-0.587620294665279
438.874272	0.850000169375546	-0.587812242161115
438.894272	0.850000169375546	-0.587689468662285
438.914272	0.850000169375546	-0.587815361835162
438.934272	0.850000169375546	-0.58780494435218
438.954272	0.850000169375546	-0.588120994391656
438.974272	0.850000169375546	-0.588801119146742
438.994272	0.850000169375546	-0.588501355874967
439.014272	0.850000169375546	-0.588253055287462
439.034272	0.850000169375546	-0.588106032689588
439.054272	0.850000169375546	-0.588386206477511
439.074272	0.850000169375546	-0.588777860862542
439.094272	0.850000169375546	-0.588703072248084
439.114272	0.850000169375546	-0.589058870277442
439.134272	0.850000169375546	-0.588567426114631
439.154272	0.850000169375546	-0.588454783598106
439.174272	0.850000169375546	-0.588853926792523
439.194272	0.850000169375546	-0.5888851076163
439.214272	0.850000169375546	-0.58853143446697
439.234272	0.850000169375546	-0.588398255422687
439.254272	0.850000169375546	-0.588124034482182
439.274272	0.850000169375546	-0.58795880317456
439.294272	0.850000169375546	-0.5880063941205
439.314272	0.850000169375546	-0.588059929955505
439.334272	0.850000169375546	-0.587704358739183
439.354272	0.850000169375546	-0.587066926564281
439.374272	0.850000169375546	-0.586676008326824
439.394272	0.850000169375546	-0.586775022165269
439.414272	0.850004403764202	-0.586627132107011
439.434272	0.850004403764202	-0.586077607890109
439.454272	0.850004403764202	-0.585858844726657
439.474272	0.850004403764202	-0.585098475906705
439.494272	0.850004403764202	-0.584807192259164
439.514272	0.850004403764202	-0.584257389499935
439.534272	0.850004403764202	-0.584044145453711
439.554272	0.850004403764202	-0.583913644394929
439.574272	0.850004403764202	-0.583312741056458
439.594272	0.850004403764202	-0.582940138966505
439.614272	0.850004403764202	-0.582750837622764
439.634272	0.850004403764202	-0.581564943670974
439.654272	0.850004403764202	-0.580545542425621
439.674272	0.850004403764202	-0.579821451754009
439.694272	0.850004403764202	-0.579361701728689
439.714272	0.850004403764202	-0.578814568996611
439.734272	0.850004403764202	-0.577832723215122
439.754272	0.850004403764202	-0.577205063896676
439.774272	0.850004403764202	-0.576366524162597
439.794272	0.850004403764202	-0.576087870419938
439.814272	0.850008638152858	-0.575727691317715
439.834272	0.850008638152858	-0.57633251016545
439.854272	0.850008638152858	-0.576436143827326
439.874272	0.850008638152858	-0.576823938411557
439.894272	0.850008638152858	-0.57661392545631
439.914272	0.850008638152858	-0.576492632210983
439.934272	0.850008638152858	-0.577126256314376
439.954272	0.850008638152858	-0.577281798328239
439.974272	0.850008638152858	-0.577211832475192
439.994272	0.850008638152858	-0.57663787213797
440.014272	0.850008638152858	-0.576371569757869
440.034272	0.850008638152858	-0.576308030274194
440.054272	0.850008638152858	-0.576122954815452
440.074272	0.850008638152858	-0.576473341165338
440.094272	0.850008638152858	-0.576752257533619
440.114272	0.850008638152858	-0.576686553378156
440.134272	0.850008638152858	-0.577405491016743
440.154272	0.850008638152858	-0.577403720283385
440.174272	0.850008638152858	-0.57683165403398
440.194272	0.850008638152858	-0.576920258347795
440.214272	0.850004403764202	-0.576998843096235
440.234272	0.850004403764202	-0.577804168647558
440.254272	0.850004403764202	-0.578348695019301
440.274272	0.850004403764202	-0.578664522224919
440.294272	0.850004403764202	-0.579540084213263
440.314272	0.850004403764202	-0.579332379180141
440.334272	0.850004403764202	-0.579313434322816
440.354272	0.850004403764202	-0.579590476499163
440.374272	0.850004403764202	-0.580271771132015
440.394272	0.850004403764202	-0.579963365089793
440.414272	0.84999593498689	-0.580244370525516
440.434272	0.84999593498689	-0.580216305396611
440.454272	0.84999593498689	-0.580147195066421
440.474272	0.84999593498689	-0.579691698780333
440.494272	0.84999593498689	-0.579766065602126
440.514272	0.84999593498689	-0.580033836298203
440.534272	0.84999593498689	-0.57974901085344
440.554272	0.84999593498689	-0.57941633979547
440.574272	0.84999593498689	-0.579711980640823
440.594272	0.84999593498689	-0.580212819638364
440.614272	0.850000169375546	-0.580198518479525
440.634272	0.850000169375546	-0.580160923223904
440.654272	0.850000169375546	-0.580674034000482
440.674272	0.850000169375546	-0.580952739472431
440.694272	0.850000169375546	-0.581119088928531
440.714272	0.850000169375546	-0.581083837407622
440.734272	0.850000169375546	-0.58067548639975
440.754272	0.850000169375546	-0.580642109070777
440.774272	0.850000169375546	-0.58114383940376
440.794272	0.850000169375546	-0.581668792208357
440.814272	0.850000169375546	-0.58186758786623
440.834272	0.850000169375546	-0.582056849418211
440.854272	0.850000169375546	-0.582259970440484
440.874272	0.850000169375546	-0.582046607018976
440.894272	0.850000169375546	-0.582137690359487
440.914272	0.850000169375546	-0.58253967468563
440.934272	0.850000169375546	-0.582987240473786
440.954272	0.850000169375546	-0.583428367955044
440.974272	0.850000169375546	-0.583025603710391
440.994272	0.850000169375546	-0.583245031396249
441.014272	0.850000169375546	-0.582893574647995
441.034272	0.850000169375546	-0.58229236093379
441.054272	0.850000169375546	-0.582180653523645
441.074272	0.850000169375546	-0.582568834087958
441.094272	0.850000169375546	-0.582776594829543
441.114272	0.850000169375546	-0.583059355081919
441.134272	0.850000169375546	-0.583146980518417
441.154272	0.850000169375546	-0.583406729195511
441.174272	0.850000169375546	-0.582908985996961
441.194272	0.850000169375546	-0.582956883339459
441.214272	0.850007116419435	-0.583654333427203
441.234272	0.850008638152858	-0.58397684166946
441.254272	0.850008638152858	-0.583797257473711
441.274272	0.850008638152858	-0.583404397398327
441.294272	0.850008638152858	-0.583458653464201
441.314272	0.850008638152858	-0.583616057732472
441.334272	0.850008638152858	-0.583992977228473
441.354272	0.850008638152858	-0.58399824963678
441.374272	0.850008638152858	-0.583673314097114
441.394272	0.850008638152858	-0.583665208515436
441.414272	0.850008638152858	-0.583168292985509
441.434272	0.850008638152858	-0.582918062497604
441.454272	0.850008638152858	-0.58177500835551
441.474272	0.850008638152858	-0.581606454435858
441.494272	0.850008638152858	-0.581511674440766
441.514272	0.850008638152858	-0.581581648252165
441.534272	0.850008638152858	-0.581569806224146
441.554272	0.850008638152858	-0.581778728885147
441.574272	0.850008638152858	-0.582257654560007
441.594272	0.850008638152858	-0.582248685497116
441.614272	0.850008638152858	-0.582373818647362
441.634272	0.850008638152858	-0.582336489996541
441.654272	0.850008638152858	-0.582778823168149
441.674272	0.850008638152858	-0.582939979799463
441.694272	0.850008638152858	-0.58293730181396
441.714272	0.850008638152858	-0.58252195143536
441.734272	0.850008638152858	-0.581911147906798
441.754272	0.850008638152858	-0.581244054953381
441.774272	0.850008638152858	-0.580820595013928
441.794272	0.850008638152858	-0.58059872013478
441.814272	0.850007347987564	-0.579606329536672
441.834272	0.850004403764202	-0.579575697839195
441.854272	0.850004403764202	-0.57938242129855
441.874272	0.850004403764202	-0.578612936186193
441.894272	0.850004403764202	-0.578317104340389
441.914272	0.850004403764202	-0.578182429125898
441.934272	0.850004403764202	-0.577630242840197
441.954272	0.850004403764202	-0.5776338360362
441.974272	0.850004403764202	-0.577033979221038
441.994272	0.850004403764202	-0.576757549837808
442.014272	0.850004403764202	-0.576878847062311
442.034272	0.850004403764202	-0.576314396955926
442.054272	0.850004403764202	-0.576814093929931
442.074272	0.850004403764202	-0.577041137758809
442.094272	0.850004403764202	-0.576910191032307
442.114272	0.850004403764202	-0.576193318586107
442.134272	0.850004403764202	-0.57620951383276
442.154272	0.850004403764202	-0.575209300174475
442.174272	0.850004403764202	-0.574050635724613
442.194272	0.850004403764202	-0.573817320714231
442.214272	0.850004403764202	-0.573583305368856
442.234272	0.850004403764202	-0.573212597366721
442.254272	0.850004403764202	-0.57320332588645
442.274272	0.850004403764202	-0.572765974643296
442.294272	0.850004403764202	-0.572147726076283
442.314272	0.850004403764202	-0.572091854464919
442.334272	0.850004403764202	-0.572528688415182
442.354272	0.850004403764202	-0.572790064575294
442.374272	0.850004403764202	-0.572907525874053
442.394272	0.850004403764202	-0.572959107933603
442.414272	0.850004403764202	-0.572126103233454
442.434272	0.850008638152858	-0.57126373221382
442.454272	0.850008638152858	-0.570895204800177
442.474272	0.850008638152858	-0.57112679284814
442.494272	0.850008638152858	-0.571884710495624
442.514272	0.850008638152858	-0.571121970086729
442.534272	0.850008638152858	-0.570741914999976
442.554272	0.850008638152858	-0.570425168604687
442.574272	0.850008638152858	-0.570086453178247
442.594272	0.850008638152858	-0.569689546280786
442.614272	0.850008638152858	-0.56944732985351
442.634272	0.850004403764202	-0.569360229668254
442.654272	0.850004403764202	-0.568633934533092
442.674272	0.850004403764202	-0.567951529710112
442.694272	0.850004403764202	-0.567545335415678
442.714272	0.850004403764202	-0.56737323605014
442.734272	0.850004403764202	-0.567181185095724
442.754272	0.850004403764202	-0.566811694721469
442.774272	0.850004403764202	-0.567486674401879
442.794272	0.850004403764202	-0.567759996048589
442.814272	0.850004403764202	-0.567592118588872
442.834272	0.850004403764202	-0.567567141300606
442.854272	0.850004403764202	-0.567082477653837
442.874272	0.850004403764202	-0.566168994117433
442.894272	0.850004403764202	-0.56592304522299
442.914272	0.850004403764202	-0.565868956282511
442.934272	0.850004403764202	-0.565706227876644
442.954272	0.850004403764202	-0.564900942117081
442.974272	0.850004403764202	-0.564933921528447
442.994272	0.850004403764202	-0.564181300164327
443.014272	0.850004403764202	-0.564469022449278
443.034272	0.850004403764202	-0.56537373190242
443.054272	0.850004403764202	-0.566077158712642
443.074272	0.850004403764202	-0.566427903188375
443.094272	0.850004403764202	-0.566027725408176
443.114272	0.850004403764202	-0.565279727846663
443.134272	0.850004403764202	-0.565511626270361
443.154272	0.850004403764202	-0.565068927014551
443.174272	0.850004403764202	-0.565470366193568
443.194272	0.850004403764202	-0.56586855040655
443.214272	0.850004403764202	-0.565937394131942
443.234272	0.850004403764202	-0.565758955938904
443.254272	0.850004403764202	-0.566031063936908
443.274272	0.850004403764202	-0.566131558028855
443.294272	0.850004403764202	-0.566350305275604
443.314272	0.850004403764202	-0.566651214550088
443.334272	0.850004403764202	-0.566570775505593
443.354272	0.850004403764202	-0.566387084800127
443.374272	0.850004403764202	-0.565859446051674
443.394272	0.850004403764202	-0.565904880284173
443.414272	0.850004403764202	-0.564822838848945
443.434272	0.850000169375546	-0.565269095488172
443.454272	0.850000169375546	-0.565028948232457
443.474272	0.850000169375546	-0.565583904024711
443.494272	0.850000169375546	-0.565029803755314
443.514272	0.850000169375546	-0.564723566364058
443.534272	0.850000169375546	-0.564021007014222
443.554272	0.850000169375546	-0.56310567316094
443.574272	0.850000169375546	-0.562322535495447
443.594272	0.850000169375546	-0.561823924836513
443.614272	0.850000169375546	-0.562098877945416
443.634272	0.850000169375546	-0.561735221043297
443.654272	0.850000169375546	-0.561344127722093
443.674272	0.850000169375546	-0.561711775737822
443.694272	0.850000169375546	-0.56125602080529
443.714272	0.850000169375546	-0.56154223896168
443.734272	0.850000169375546	-0.562717070803959
443.754272	0.850000169375546	-0.562352868754721
443.774272	0.850000169375546	-0.56277445450224
443.794272	0.850000169375546	-0.562440243503126
443.814272	0.850000169375546	-0.563029726606242
443.834272	0.850000169375546	-0.562929276285231
443.854272	0.850000169375546	-0.563655054127504
443.874272	0.850000169375546	-0.563504887980528
443.894272	0.850000169375546	-0.564452847098504
443.914272	0.850000169375546	-0.564567646328465
443.934272	0.850000169375546	-0.564243494686486
443.954272	0.850000169375546	-0.564258289263159
443.974272	0.850000169375546	-0.5643750382894
443.994272	0.850000169375546	-0.564072063822528
444.014272	0.850000169375546	-0.5646588092525
444.034272	0.850000169375546	-0.564622598750156
444.054272	0.850000169375546	-0.564403561023555
444.074272	0.850000169375546	-0.564792613027429
444.094272	0.850000169375546	-0.564654117803899
444.114272	0.850000169375546	-0.564956539165296
444.134272	0.850000169375546	-0.565618232376772
444.154272	0.850000169375546	-0.566244248295493
444.174272	0.850000169375546	-0.56682102588938
444.194272	0.850000169375546	-0.567231219255777
444.214272	0.850000169375546	-0.567561590349972
444.234272	0.850004403764202	-0.567069179247373
444.254272	0.850004403764202	-0.56702950288266
444.274272	0.850004403764202	-0.566564452594799
444.294272	0.850004403764202	-0.565966720659664
444.314272	0.850004403764202	-0.565423280602991
444.334272	0.850004403764202	-0.564907487861735
444.354272	0.850004403764202	-0.564683679103012
444.374272	0.850004403764202	-0.564598282005119
444.394272	0.850004403764202	-0.563738004032105
444.414272	0.850004403764202	-0.562586991537848
444.434272	0.85000843966589	-0.561866247353319
444.454272	0.850008638152858	-0.561826662509657
444.474272	0.850008638152858	-0.561133219452226
444.494272	0.850008638152858	-0.561003235686336
444.514272	0.850008638152858	-0.559959131715871
444.534272	0.850008638152858	-0.559939024939128
444.554272	0.850008638152858	-0.559599342572902
444.574272	0.850008638152858	-0.55925108508222
444.594272	0.850008638152858	-0.559047009057687
444.614272	0.850008638152858	-0.558515999947092
444.634272	0.850005330036721	-0.557850637935272
444.654272	0.850004403764202	-0.5574253674707
444.674272	0.850004403764202	-0.556439757388637
444.694272	0.850004403764202	-0.555982888286801
444.714272	0.850004403764202	-0.555600143277016
444.734272	0.850004403764202	-0.55542507544612
444.754272	0.850004403764202	-0.555384583350311
444.774272	0.850004403764202	-0.554753259210692
444.794272	0.850004403764202	-0.554481039795759
444.814272	0.850004403764202	-0.554823260876325
444.834272	0.850004403764202	-0.554232022956557
444.854272	0.850004403764202	-0.554258281539521
444.874272	0.850004403764202	-0.554244517569451
444.894272	0.850004403764202	-0.553783923958804
444.914272	0.850004403764202	-0.55345969671248
444.934272	0.850004403764202	-0.553802514669458
444.954272	0.850004403764202	-0.553617144751686
444.974272	0.850004403764202	-0.553180135717673
444.994272	0.850004403764202	-0.552732494325171
445.014272	0.850004403764202	-0.553139484454822
445.034272	0.850004403764202	-0.553581873334897
445.054272	0.850004403764202	-0.553295241344194
445.074272	0.850004403764202	-0.553274625232913
445.094272	0.850004403764202	-0.552853103152212
445.114272	0.850004403764202	-0.552611973040003
445.134272	0.850004403764202	-0.552687724615075
445.154272	0.850004403764202	-0.552670665887213
445.174272	0.850004403764202	-0.552963481517547
445.194272	0.850004403764202	-0.553154987324838
445.214272	0.850004403764202	-0.553307477310648
445.234272	0.850004403764202	-0.554278284857686
445.254272	0.850004403764202	-0.554365643689386
445.274272	0.850004403764202	-0.554612082022488
445.294272	0.850004403764202	-0.554958445425354
445.314272	0.850004403764202	-0.555716597844227
445.334272	0.850004403764202	-0.555800614168018
445.354272	0.850004403764202	-0.555703729188778
445.374272	0.850004403764202	-0.555582272797232
445.394272	0.850004403764202	-0.55513093475015
445.414272	0.850004403764202	-0.55491308281802
445.434272	0.850004403764202	-0.55453945410064
445.454272	0.850004403764202	-0.554215075645623
445.474272	0.850004403764202	-0.553798093804832
445.494272	0.850004403764202	-0.553366767034264
445.514272	0.850004403764202	-0.553351272122601
445.534272	0.850004403764202	-0.553104073766869
445.554272	0.850004403764202	-0.553400558197551
445.574272	0.850004403764202	-0.553864024773333
445.594272	0.850004403764202	-0.553800011767703
445.614272	0.850004403764202	-0.553723305190374
445.634272	0.850004403764202	-0.553694738685283
445.654272	0.849999322497815	-0.553598971854521
445.674272	0.849999322497815	-0.552607484529381
445.694272	0.849999322497815	-0.55281240016007
445.714272	0.849999322497815	-0.552591289282732
445.734272	0.849999322497815	-0.55218433894484
445.754272	0.849999322497815	-0.552449415738709
445.774272	0.849999322497815	-0.552265713095715
445.794272	0.849999322497815	-0.551865471648698
445.814272	0.849999322497815	-0.552021503101219
445.834272	0.849999322497815	-0.552098372824769
445.854272	0.849999322497815	-0.551536194827926
445.874272	0.849999322497815	-0.552115427573455
445.894272	0.849999322497815	-0.552253485087617
445.914272	0.849999322497815	-0.552597536589178
445.934272	0.849999322497815	-0.552150507989793
445.954272	0.849999322497815	-0.552234150271034
445.974272	0.849999322497815	-0.552397575032714
445.994272	0.849999322497815	-0.552626234407081
446.014272	0.849999322497815	-0.552953004346924
446.034272	0.849999322497815	-0.553004439176957
446.054272	0.850004403764202	-0.553286455323405
446.074272	0.850004403764202	-0.554090730372243
446.094272	0.850004403764202	-0.554956400128847
446.114272	0.850004403764202	-0.555622609705174
446.134272	0.850004403764202	-0.556341439906007
446.154272	0.850004403764202	-0.556433892083092
446.174272	0.850004403764202	-0.556288441259773
446.194272	0.850004403764202	-0.556463903029103
446.214272	0.850004403764202	-0.556633965056487
446.234272	0.850004403764202	-0.557010426947238
446.254272	0.850004403764202	-0.557117319554324
446.274272	0.850004403764202	-0.557150072152654
446.294272	0.850004403764202	-0.557413167316833
446.314272	0.850004403764202	-0.557549589389624
446.334272	0.850004403764202	-0.558338990278267
446.354272	0.850004403764202	-0.558262705493604
446.374272	0.850004403764202	-0.557880776214915
446.394272	0.850004403764202	-0.55808364256992
446.414272	0.850004403764202	-0.558288968055743
446.434272	0.850004403764202	-0.558348798947309
446.454272	0.850008638152858	-0.558178378794077
446.474272	0.850008638152858	-0.557623888565424
446.494272	0.850008638152858	-0.557421818045636
446.514272	0.850008638152858	-0.55736790816808
446.534272	0.850008638152858	-0.557608513029044
446.554272	0.850008638152858	-0.557501154858356
446.574272	0.850008638152858	-0.55753142445081
446.594272	0.850008638152858	-0.557223201450686
446.614272	0.850008638152858	-0.557195160196838
446.634272	0.850008638152858	-0.557048340536945
446.654272	0.850000169375546	-0.557145440391696
446.674272	0.850000169375546	-0.557052041170703
446.694272	0.850000169375546	-0.55645554675933
446.714272	0.850000169375546	-0.556185257244794
446.734272	0.850000169375546	-0.555600481506983
446.754272	0.850000169375546	-0.554702640111754
446.774272	0.850000169375546	-0.553950611644873
446.794272	0.850000169375546	-0.553745178721297
446.814272	0.850000169375546	-0.553453532968727
446.834272	0.850000169375546	-0.553171095029616
446.854272	0.850004403764202	-0.552810987552562
446.874272	0.850004403764202	-0.552635004511167
446.894272	0.850004403764202	-0.552070196278933
446.914272	0.850004403764202	-0.552226072543588
446.934272	0.850004403764202	-0.552399604412514
446.954272	0.850004403764202	-0.552096048985937
446.974272	0.850004403764202	-0.552348181520012
446.994272	0.850004403764202	-0.552868574188818
447.014272	0.850004403764202	-0.552548811578057
447.034272	0.850004403764202	-0.551974970616118
447.054272	0.850004403764202	-0.552069567569112
447.074272	0.850004403764202	-0.552315381171567
447.094272	0.850004403764202	-0.552677768716518
447.114272	0.850004403764202	-0.552490560419395
447.134272	0.850004403764202	-0.552452459808412
447.154272	0.850004403764202	-0.551954119733448
447.174272	0.850004403764202	-0.551783783142914
447.194272	0.850004403764202	-0.551933380267711
447.214272	0.850004403764202	-0.551853856433715
447.234272	0.850004403764202	-0.551414710582147
447.254272	0.850000169375546	-0.55128138430835
447.274272	0.850000169375546	-0.550956890457226
447.294272	0.850000169375546	-0.550643215985871
447.314272	0.850000169375546	-0.55050394084383
447.334272	0.850000169375546	-0.550524218725145
447.354272	0.850000169375546	-0.550795160824556
447.374272	0.850000169375546	-0.5514557279292
447.394272	0.850000169375546	-0.551659175243911
447.414272	0.850000169375546	-0.552115041593375
447.434272	0.850000169375546	-0.552402891211962
447.454272	0.850000169375546	-0.552292158699955
447.474272	0.850000169375546	-0.552572292696116
447.494272	0.850000169375546	-0.55314413611166
447.514272	0.850000169375546	-0.552866512975608
447.534272	0.850000169375546	-0.552867034247674
447.554272	0.850000169375546	-0.552759321930316
447.574272	0.850000169375546	-0.552485455136482
447.594272	0.850000169375546	-0.552515422311554
447.614272	0.850000169375546	-0.552946856519876
447.634272	0.850000169375546	-0.553206191362658
447.654272	0.850008638152858	-0.553504418672464
447.674272	0.850008638152858	-0.553499392973073
447.694272	0.850008638152858	-0.553523805218334
447.714272	0.850008638152858	-0.553588399183672
447.734272	0.850008638152858	-0.55285118518934
447.754272	0.850008638152858	-0.552192090379849
447.774272	0.850008638152858	-0.551904057719164
447.794272	0.850008638152858	-0.551570312283651
447.814272	0.850008638152858	-0.550912196351476
447.834272	0.850008638152858	-0.550977423005807
447.854272	0.850008638152858	-0.551481377698223
447.874272	0.850008638152858	-0.551536998621494
447.894272	0.850008638152858	-0.551996410416848
447.914272	0.850008638152858	-0.552286508269918
447.934272	0.850008638152858	-0.552425011451799
447.954272	0.850008638152858	-0.552833374397198
447.974272	0.850008638152858	-0.55280437814109
447.994272	0.850008638152858	-0.552171207663771
448.014272	0.850008638152858	-0.551796639860835
448.034272	0.850008638152858	-0.552061159570051
448.054272	0.850005495442528	-0.551492435828554
[truncated: 13,001 more rows]
