# Supplementary material for: Unraveling the Local Relation Between Tissue Composition and Human Brain Mechanics Through Machine Learning
Source: Front Bioeng Biotechnol. 2021 Aug 17;9:704738. doi: 10.3389/fbioe.2021.704738 (PMC8415910; doi:10.3389/fbioe.2021.704738)
Supplement: Supplementary file 4 [file DataSheet2.ZIP › Mechanics_compRelax/compRelax_HBE_04_10_P2a_Pu_15.txt]

340.564	0.999951069848697	0.0735100717134785
340.584	0.999951069848697	0.0560881457595811
340.604	0.999844148406961	0.0628524214399965
340.624	0.999570813481887	0.0565553746023997
340.644	0.999500731233928	0.0533342303910745
340.664	0.999108447620725	0.0545435757302024
340.684	0.998907226620902	0.0540664929985583
340.704	0.998506632244154	0.0542892716921899
340.724	0.9982249228444	0.0542641860197517
340.744	0.997784551482674	0.0549435847341851
340.764	0.996693632805492	0.0555224524612732
340.784	0.996587575003579	0.0541995103004288
340.804	0.99572951344401	0.0516074801292931
340.824	0.995315518491972	0.0505765790561101
340.844	0.995069834199276	0.0498685915382341
340.864	0.994643054546245	0.0496907027359867
340.884	0.994219899348865	0.0487660904997808
340.904	0.993562060648016	0.0482296259387808
340.924	0.993562060648016	0.0464077522113534
340.944	0.993149778817594	0.045490317353103
340.964	0.992750182581953	0.044571863825773
340.984	0.992346961890661	0.0447342142099135
341.004	0.991616407548289	0.0440181535156328
341.024	0.991289526954171	0.0438392696548727
341.044	0.990605127789245	0.0430029383635156
341.064	0.990152353993335	0.041414534834344
341.084	0.989614122329003	0.0392369904111938
341.104	0.989113041335104	0.0378650699775805
341.124	0.98864911101164	0.0372965929450005
341.144	0.988007858442805	0.0358724179710723
341.164	0.98784720019862	0.0337805929590818
341.184	0.987211717026967	0.0326879629362992
341.204	0.986923870121256	0.0313180718824825
341.224	0.986462658139528	0.0298294581310895
341.244	0.985490397910864	0.0278905210225154
341.264	0.985490397910864	0.0262335363935675
341.284	0.984915015576098	0.0253070807431409
341.304	0.984363192203071	0.0238182163036537
341.324	0.983884764056998	0.0235026278485995
341.344	0.983229027823585	0.0224003841364025
341.364	0.982980462371808	0.0214930723021022
341.384	0.982537351431297	0.0198391118469775
341.404	0.982261007924872	0.0176119749523238
341.424	0.981913060182274	0.0155357721856294
341.444	0.981523431199677	0.0122968780428718
341.464	0.981148300039688	0.0107250477820846
341.484	0.980739642664917	0.00866950887678491
341.504	0.980257590063192	0.00716215718521601
341.524	0.97946496691778	0.00600019797756135
341.544	0.979087797001488	0.0046694659955604
341.564	0.978522381919765	0.00279943627919951
341.584	0.977972830910535	0.000635552367542536
341.604	0.977501191539796	-0.00055227944300229
341.624	0.977047228469374	-0.00147859184309485
341.644	0.976406436036513	-0.00252207506209051
341.664	0.976281562212875	-0.00349443448780615
341.684	0.975628820402784	-0.00487240724824295
341.704	0.975236508473524	-0.00595841592202406
341.724	0.974968603152914	-0.00839727283847339
341.744	0.974458977787975	-0.0115237791319641
341.764	0.973924759925119	-0.0124586905315685
341.784	0.973344847020788	-0.0139807054869988
341.804	0.972783056394718	-0.0165193919729773
341.824	0.972324562754731	-0.0186131389270187
341.844	0.971865163000832	-0.0208197034813301
341.864	0.97128990100932	-0.0226443427361293
341.884	0.971057815504334	-0.0245621822531224
341.904	0.970662749838257	-0.0270704121253727
341.924	0.970353538465441	-0.0292481077572091
341.944	0.969953262644367	-0.0306191050219765
341.964	0.969233256034264	-0.0319707873660434
341.984	0.969151351831347	-0.0340727274436322
342.004	0.968663862546144	-0.0356622849338729
342.024	0.967842810076709	-0.03617913215679
342.044	0.967330544239199	-0.0374427672716898
342.064	0.96695674393402	-0.0392216022306187
342.084	0.966380172324742	-0.0411315828748419
342.104	0.965464480504504	-0.0433945840835203
342.124	0.965110876628966	-0.0450511747740407
342.144	0.965054810830598	-0.0470359798453062
342.164	0.964655214594958	-0.0485280753757742
342.184	0.964191284271493	-0.0499708967688154
342.204	0.963727353948029	-0.051854236829175
342.224	0.963203046706093	-0.0547525294160354
342.244	0.962782333768872	-0.0576502410431726
342.264	0.962289690960788	-0.059630565562171
342.284	0.961718499402871	-0.06163252884071
342.304	0.960787835466021	-0.0638214537074511
342.324	0.960371617703291	-0.064797589371261
342.344	0.959970973773438	-0.064998613367741
342.364	0.959779415629015	-0.0663436743628069
342.384	0.959285307464838	-0.0683297567495974
342.404	0.959060867295993	-0.0697875239280102
342.424	0.958677418293442	-0.0711722095584945
342.444	0.958323290570797	-0.0739258511364156
342.464	0.957592269013441	-0.075798164899856
342.484	0.957538595922125	-0.0779033718810091
342.504	0.957052012750835	-0.0792922714589693
342.524	0.9564856915552	-0.0813439426051176
342.544	0.955887656372609	-0.0824402016364912
342.564	0.955325865746538	-0.0852702593118949
342.584	0.954713077896801	-0.0875324408102993
342.604	0.953850712296147	-0.0889901920720002
342.624	0.953850712296147	-0.0903539631530065
342.644	0.95347014445268	-0.0921704689718923
342.664	0.952787911466328	-0.0937609615685083
342.684	0.952653735817052	-0.0952780463247743
342.704	0.951992378845772	-0.0970921208670734
342.724	0.951614168314284	-0.0987950013129426
342.744	0.951180274251232	-0.101027346949093
342.764	0.950664320246932	-0.102560726431406
342.784	0.949581903466698	-0.103892126914978
342.804	0.94957747908236	-0.106698663680566
342.824	0.949113548758896	-0.108064714829458
342.844	0.948664116258039	-0.109863159168114
342.864	0.948042663694009	-0.111101538452422
342.884	0.947861299331107	-0.113980078409202
342.904	0.947417303513727	-0.115750787890573
342.924	0.947098917737542	-0.117888902657919
342.944	0.946734943105107	-0.119795218480976
342.964	0.946358056349412	-0.122258006162377
342.984	0.94595483565812	-0.124834037215888
343.004	0.945467346372917	-0.127136109954511
343.024	0.944910992430324	-0.128572560686649
343.044	0.944055790792792	-0.129882998870628
343.064	0.943572598469664	-0.131760915313985
343.084	0.94310908580808	-0.133044120016859
343.104	0.942671078837345	-0.134594880540297
343.124	0.942261515348664	-0.136038306768104
343.144	0.941506587957836	-0.138052406533696
343.164	0.941458698421731	-0.139338874160952
343.184	0.940703339210991	-0.141517672024562
343.204	0.940330643232144	-0.143302276788809
343.224	0.939949112642644	-0.14552005068214
343.244	0.93967727846874	-0.148126972079581
343.264	0.939011376769866	-0.150208853130539
343.284	0.938531950482687	-0.151843371331323
343.304	0.937979220995747	-0.152738868991842
343.324	0.937112976094901	-0.153394326834394
343.344	0.937033238070557	-0.1546886055843
343.364	0.936356937298728	-0.156935300129402
343.384	0.936043421884824	-0.158898852421219
343.404	0.935868881692331	-0.160979201489387
343.424	0.935430004002757	-0.162952466950023
343.444	0.935131304967135	-0.164958321862768
343.464	0.934747544487928	-0.167191152958392
343.484	0.934342079748898	-0.169354523556337
343.504	0.933860027147173	-0.171038773499794
343.524	0.93290124536296	-0.172731578671826
343.544	0.932695670768946	-0.175056734610911
343.564	0.931901575188425	-0.176705836492034
343.584	0.931595648478544	-0.179296339808953
343.604	0.931027458422963	-0.180543003737869
343.624	0.93065419612292	-0.182421369828125
343.644	0.930273628279453	-0.184485690775045
343.664	0.929893060435986	-0.186457169585614
343.684	0.929448158504695	-0.189184023350153
343.704	0.92898422818123	-0.191305413640439
343.724	0.928575570806459	-0.19394220273354
343.744	0.928111640482995	-0.196115775938955
343.764	0.927383351425406	-0.198443120424882
343.784	0.92687732220006	-0.200070774546927
343.804	0.926383752041021	-0.202331786167564
343.824	0.925931530408277	-0.204879819738167
343.844	0.92514323962001	-0.207950549920523
343.864	0.925049881570912	-0.209592755889497
343.884	0.924486038030507	-0.211681711915537
343.904	0.924330427123976	-0.214669973673599
343.924	0.923850526542793	-0.21818597763869
343.944	0.923570197550955	-0.221211993819421
343.964	0.922762850054457	-0.223368607776374
343.984	0.922762850054457	-0.227009514099509
344.004	0.922266299630124	-0.22927138920135
344.024	0.921699978434489	-0.23127593496516
344.044	0.920779267592652	-0.233146541662061
344.064	0.920563711587566	-0.23600009239305
344.084	0.920034541062364	-0.238698948674674
344.104	0.919411658537313	-0.241531210813626
344.124	0.919074060314567	-0.24383902550334
344.144	0.918665919707887	-0.246433002640978
344.164	0.918272149501547	-0.248239978333155
344.184	0.917798251925039	-0.25083246725894
344.204	0.917072695367219	-0.253378471449734
344.224	0.916935631479847	-0.256481325520605
344.244	0.916227050399866	-0.259173146618921
344.264	0.915716837476687	-0.262278201174159
344.284	0.915326373170329	-0.264571758475976
344.304	0.914731438596283	-0.266084808347684
344.324	0.914282529942534	-0.268485262235766
344.344	0.913450540395011	-0.270398848013522
344.364	0.913386383282561	-0.272743450186109
344.384	0.912795483747033	-0.27536763722857
344.404	0.912667834949539	-0.27807311883837
344.424	0.912324417776505	-0.28055933192936
344.444	0.911930258224343	-0.282356272139455
344.464	0.911489030301806	-0.284733722410603
344.484	0.910658980404381	-0.287741529881577
344.504	0.910658980404381	-0.290970949606083
344.524	0.909617020194558	-0.293749305846647
344.544	0.909109702588496	-0.296187983700165
344.564	0.908928302830519	-0.299584385569774
344.584	0.908184468256109	-0.30202148369038
344.604	0.907917079703592	-0.303817353502109
344.624	0.907375492586175	-0.306571010996743
344.644	0.907068050967095	-0.309261646300583
344.664	0.906261751164807	-0.311808271242854
344.684	0.906251642331467	-0.313837444127436
344.704	0.905787712008003	-0.315765458397662
344.724	0.905097026677804	-0.31748669876198
344.744	0.904925091562811	-0.319979628702196
344.764	0.90434517865848	-0.32244948737949
344.784	0.903755298501106	-0.325602948611768
344.804	0.903127163346965	-0.3281000845411
344.824	0.902280145050715	-0.329605442665447
344.844	0.901886707558076	-0.332293380087915
344.864	0.90155077290384	-0.334672250924917
344.884	0.901238114050746	-0.337234967655257
344.904	0.900928357593778	-0.340219118924433
344.924	0.900776902069021	-0.34267635565519
344.944	0.900236398040891	-0.34551824342108
344.964	0.899965024002958	-0.348685778999166
344.984	0.899511372409192	-0.352499636231506
345.004	0.899065252887332	-0.355302376863102
345.024	0.898503462261262	-0.357490756582725
345.044	0.897500620688029	-0.359439311359887
345.064	0.897027799121792	-0.362032265849279
345.084	0.896833494319572	-0.364685138772102
345.104	0.896332413325674	-0.366764711900937
345.124	0.895757625628162	-0.367654081630289
345.144	0.895474323450047	-0.369494024796299
345.164	0.895053886594407	-0.371737591708994
345.184	0.894611703004855	-0.374297837370996
345.204	0.894156833820521	-0.376740705296922
345.224	0.893424219484802	-0.37942433725086
345.244	0.893284246122286	-0.382419864984458
345.264	0.892458500265942	-0.385208539228599
345.284	0.891951890561373	-0.387614679359293
345.304	0.891586188649292	-0.390553957459789
345.324	0.891048367567826	-0.392959309713624
345.344	0.890631144584973	-0.396223535291308
345.364	0.890194397678899	-0.399777206137201
345.384	0.889809299265866	-0.402742281236228
345.404	0.889252945323272	-0.404209188582094
345.424	0.888921109418692	-0.40758917635036
345.444	0.888580438903456	-0.41022467619041
345.464	0.888238267637052	-0.412934853228
345.484	0.887944516832878	-0.415827196946605
345.504	0.887431741306289	-0.419490064342522
345.524	0.886900673605083	-0.42276987237375
345.544	0.885833384679785	-0.425916620735978
345.564	0.885731786657291	-0.428812275129083
345.584	0.885198085562525	-0.43211274702171
345.604	0.884706065707757	-0.434528831113428
345.624	0.884122839824431	-0.437199964475294
345.644	0.883876065363433	-0.44050131178666
345.664	0.883448952996698	-0.443948312859312
345.684	0.883064187297367	-0.446590780236681
345.704	0.882235489491797	-0.44968922140128
345.724	0.88218706902957	-0.452877369111457
345.744	0.881357507584171	-0.456627460047096
345.764	0.88115681751047	-0.459494038600575
345.784	0.880567843467009	-0.462020485140925
345.804	0.879869229640071	-0.464782880906229
345.824	0.87945966615139	-0.466686188472171
345.844	0.879079098307923	-0.470009090980361
345.864	0.878292513562259	-0.473003938274844
345.884	0.877987358465005	-0.475856283315475
345.904	0.877928333638392	-0.478951453597324
345.924	0.877335055553843	-0.482220179623168
345.944	0.877167197951458	-0.485951667910619
345.964	0.87676850782973	-0.489683418823688
345.984	0.876245439415411	-0.492938914089058
346.004	0.87587326728367	-0.496510913019973
346.024	0.875302415518466	-0.499975633363719
346.044	0.874226688407359	-0.502760957141611
346.064	0.873756663052026	-0.505714353358842
346.084	0.873636978146345	-0.508385713533746
346.104	0.873140427722012	-0.511459929474351
346.124	0.872681027968112	-0.513635225663011
346.144	0.872161966276251	-0.516959039402543
346.164	0.871887272180309	-0.520849081940139
346.184	0.871420149221104	-0.524508073618552
346.204	0.871006529456857	-0.527351477450536
346.224	0.870308573978309	-0.530679441470703
346.244	0.870245393769923	-0.533822007718863
346.264	0.869252292921257	-0.536971075940749
346.284	0.869252292921257	-0.540338624804578
346.304	0.868605228481154	-0.543753291092391
346.324	0.868338023983023	-0.547723354861013
346.344	0.867910224951838	-0.55133166377367
346.364	0.867590480004785	-0.554912802872044
346.384	0.866968737201141	-0.558666057252674
346.404	0.866937171873499	-0.562897608598324
346.424	0.866663525471768	-0.56738513238297
346.444	0.866417968601341	-0.570706614325311
346.464	0.866057568871453	-0.573567060968443
346.484	0.865823727770759	-0.577196952932183
346.504	0.865575296820265	-0.580428835766671
346.524	0.865333364405489	-0.584486230512753
346.544	0.865076920010076	-0.588751521292418
346.564	0.864794212469215	-0.592150250980022
346.584	0.86449247653618	-0.595499113632966
346.604	0.864135467654452	-0.598808598359416
346.624	0.863787519911853	-0.602754154382544
346.644	0.86329742554915	-0.606902234551525
346.664	0.862984433982352	-0.610440438339979
346.684	0.862451001890154	-0.613795711445602
346.704	0.862444800673061	-0.61862606910393
346.724	0.86194663623332	-0.622598206023291
346.744	0.861921831364952	-0.626710489524243
346.764	0.861680805064089	-0.630876372527018
346.784	0.861448839902357	-0.634048579657819
346.804	0.861148123347474	-0.638306401523968
346.824	0.860980138322818	-0.642283190100161
346.844	0.860850804719766	-0.646407375316784
346.864	0.860663147112577	-0.650830161885753
346.884	0.860498326407603	-0.654973578460385
346.904	0.860317103624999	-0.659480671832996
346.924	0.859952859989996	-0.663888548429189
346.944	0.859766228839974	-0.668531017351292
346.964	0.859591306380672	-0.673416804932449
346.984	0.859421586997356	-0.678043166149766
347.004	0.859301349928508	-0.682362430473807
347.024	0.859124657715469	-0.686287939407824
347.044	0.858947738973953	-0.690101331076566
347.064	0.858602389229839	-0.695702670017473
347.084	0.858416742062894	-0.69962155760249
347.104	0.858373489281579	-0.703396219950427
347.124	0.858033413403599	-0.707613080178
347.144	0.857945803514635	-0.710980247040921
347.164	0.857756425706814	-0.71543085600906
347.184	0.857546037382636	-0.718380277029391
347.204	0.857403041280738	-0.721911565009808
347.224	0.857245377459873	-0.724823120190546
347.244	0.857078652499878	-0.72784246329298
347.264	0.856920988679013	-0.730524332471913
347.284	0.856742144445431	-0.733869211969613
347.304	0.856632143632194	-0.736614859382783
347.324	0.856506710566376	-0.737933765253459
347.344	0.85642443825468	-0.739348513559248
347.364	0.856294863965118	-0.740051466847513
347.384	0.856076490512081	-0.741885027415088
347.404	0.856076490512081	-0.74317423669467
347.424	0.855960507931215	-0.744783511002392
347.444	0.855844525350349	-0.747243541114763
347.464	0.855742134478178	-0.749116535317314
347.484	0.85558357870143	-0.751385521206823
347.504	0.855514699886011	-0.752679764144145
347.524	0.855405598107672	-0.754532054693538
347.544	0.855329852647756	-0.755953587494541
347.564	0.855236522914715	-0.757885187002424
347.584	0.855071808394964	-0.759553782867179
347.604	0.854994137442983	-0.760905198606442
347.624	0.854971937652114	-0.762493753344323
347.644	0.854850121962933	-0.763892047756995
347.664	0.854774723374749	-0.765334940775208
347.684	0.854643018301689	-0.766618006206914
347.704	0.854643018301689	-0.768468159938753
347.724	0.854555280990455	-0.768814646696081
347.744	0.854466326088651	-0.769259562352971
347.764	0.854373902469523	-0.768108080315931
347.784	0.854276042166917	-0.767348765977643
347.804	0.854197210256485	-0.767984574648709
347.824	0.854072980623207	-0.768836516247829
347.844	0.85403048529649	-0.769499821025615
347.864	0.853928236004618	-0.770147670683499
347.884	0.853863760336494	-0.769866939810925
347.904	0.853774961173019	-0.770684891287958
347.924	0.853719688224325	-0.77239699546399
347.944	0.8535834525817	-0.773811922832696
347.964	0.853566554973025	-0.7753003853754
347.984	0.853453149153599	-0.777216931660164
348.004	0.853413421721725	-0.779379876486264
348.024	0.853348181519988	-0.780313128569446
348.044	0.853256579066594	-0.780700533194421
348.064	0.853191777763783	-0.781055228992002
348.084	0.853135244750429	-0.780420956282908
348.104	0.853041915017388	-0.780303081149836
348.124	0.852931708912718	-0.781256814052308
348.144	0.852912340727827	-0.782114517498399
348.164	0.85280292747283	-0.782383167592384
348.184	0.852768268615657	-0.782593391443967
348.204	0.852679950825198	-0.78258651940687
348.224	0.852634163756531	-0.782214816610716
348.244	0.852573454124358	-0.782500983037817
348.264	0.85252271174523	-0.781975095126838
348.284	0.852462002113058	-0.782225862803519
348.304	0.852392231341755	-0.782007656724719
348.324	0.852341488962626	-0.782475898311801
348.344	0.852276546079517	-0.783986695969847
348.364	0.852243628660021	-0.785020278998754
348.384	0.852189113165926	-0.785633668991776
348.404	0.852151205040893	-0.787251896445677
348.424	0.852109523800894	-0.787207130714752
348.444	0.8520542508522	-0.789065278611348
348.464	0.852011663498288	-0.789524177092981
348.484	0.851979949511333	-0.790697512765059
348.504	0.851906278202795	-0.790918615684045
348.524	0.851878832861852	-0.790388856034741
348.544	0.851859422202871	-0.79041802339542
348.564	0.851785135020034	-0.790855406471985
348.584	0.851784880175496	-0.791081057589233
348.604	0.851752514919166	-0.791494653151181
348.624	0.851710833679167	-0.791139770332321
348.644	0.851678213578298	-0.791327575505856
348.664	0.851622034515691	-0.791499599267052
348.684	0.851583708728777	-0.79137540520236
348.704	0.851552292060449	-0.791674014513075
348.724	0.851524344109444	-0.790675452212858
348.744	0.851498909208745	-0.78954793277419
348.764	0.851464370694826	-0.789356824884506
348.784	0.851431085166553	-0.788644265865179
348.804	0.851427220024393	-0.787492159097499
348.824	0.851378247399	-0.787066072901832
348.844	0.851353810639408	-0.786003302616363
348.864	0.85133932697483	-0.786111739143771
348.884	0.851318712883309	-0.786425150989502
348.904	0.851284054026136	-0.785556377475556
348.924	0.851273293923419	-0.784964801325821
348.944	0.851215203526776	-0.784555065564672
348.964	0.851185259293557	-0.783665162625729
348.984	0.8511771325844	-0.783006306566806
349.004	0.851158104192227	-0.784146245014027
349.024	0.851153573622662	-0.783495741245692
349.044	0.851102831243533	-0.782558697007715
349.064	0.851068441388928	-0.782116483211377
349.084	0.851061150003534	-0.78110182514392
349.104	0.851020530615777	-0.78064005369715
349.124	0.851019468763535	-0.780235972345216
349.144	0.851000440371362	-0.780266178270853
349.164	0.850991379232232	-0.779836837109145
349.184	0.850956600031805	-0.777855115899342
349.204	0.850949697992233	-0.777139727685821
349.224	0.850949697992233	-0.776211664448254
349.244	0.85090725221862	-0.775450225229935
349.264	0.850875396651365	-0.774567934454837
349.284	0.850875396651365	-0.773938687445132
349.304	0.850847307120062	-0.773256517393544
349.324	0.850841219167209	-0.773681982837743
349.344	0.850838245980932	-0.773177932645101
349.364	0.850794582616748	-0.772882200278702
349.384	0.850792034171368	-0.772397532652757
349.404	0.85076847520963	-0.771509925698412
349.424	0.850759414070499	-0.771001243744814
349.444	0.850740980315581	-0.771402344693868
349.464	0.850721095362599	-0.770918576361713
349.484	0.850717732830501	-0.770163842055095
349.504	0.850713202260935	-0.769342464507453
349.524	0.850666084337459	-0.768816182658051
349.544	0.850666084337459	-0.768077560035385
349.564	0.850657023198328	-0.768030669424434
349.584	0.850655005679069	-0.767185838612972
349.604	0.850642978432677	-0.767030996934099
349.624	0.850628933667025	-0.765483885315126
349.644	0.85061534195833	-0.764907087825361
349.664	0.85059189626083	-0.763935022858679
349.684	0.850587252427026	-0.762982328521164
349.704	0.850578191287896	-0.762477681452113
349.724	0.850563112986062	-0.762378202050064
349.744	0.850555099541144	-0.762394043150047
349.764	0.850535660566104	-0.762252897795249
349.784	0.850527448908767	-0.761113468682563
349.804	0.850495522551363	-0.760963684536492
349.824	0.850490298238333	-0.760783220942828
349.844	0.85049596145029	-0.760676571065481
349.864	0.850485095162348	-0.760837990322418
349.884	0.85047126984616	-0.76038878113454
349.904	0.850466739276595	-0.760817911399907
349.924	0.850444086428769	-0.759407388979121
349.944	0.850438649745291	-0.758946652118134
349.964	0.850438649745291	-0.757905878718046
349.984	0.850424066974504	-0.756283660150529
350.004	0.850414297933879	-0.75609730339709
350.024	0.850411466327901	-0.756168455044606
350.044	0.850400791173363	-0.755543688587175
350.064	0.850387907366162	-0.754194572811682
350.084	0.85038691630407	-0.754129186990303
350.104	0.850383376796597	-0.753465301252812
350.124	0.850383376796597	-0.753475615277218
350.144	0.850383376796597	-0.752848409584844
350.164	0.850352115866598	-0.751783144355973
350.184	0.850332634417468	-0.751131482647402
350.204	0.850332634417468	-0.750096236322888
350.224	0.850332634417468	-0.748516825731664
350.244	0.850326008459479	-0.747854503810368
350.264	0.850295483747035	-0.747606000284883
350.284	0.850295483747035	-0.746984647960527
350.304	0.850295483747035	-0.746074920766345
350.324	0.850295483747035	-0.744678309545137
350.344	0.850295483747035	-0.74351730533974
350.364	0.850294577633122	-0.742065097070318
350.384	0.850294577633122	-0.741230958304987
350.404	0.850294577633122	-0.74125561327999
350.424	0.850258333076601	-0.740344198915144
350.444	0.850252896393123	-0.739612921851531
350.464	0.850252896393123	-0.738754227590597
350.484	0.850248932144753	-0.737541195657926
350.504	0.850248365823558	-0.73673109111613
350.524	0.850248365823558	-0.736016550467113
350.544	0.850248365823558	-0.735581718042419
350.564	0.850248365823558	-0.734766118258451
350.584	0.850248365823558	-0.73477116385372
350.604	0.850248365823558	-0.733742355836115
350.624	0.850246581911792	-0.732798236623057
350.644	0.850215745722689	-0.733098588812892
350.664	0.850215745722689	-0.732579107375406
350.684	0.850215745722689	-0.732183290772193
350.704	0.850215745722689	-0.732153140555021
350.724	0.850176471347772	-0.730959527001632
350.744	0.850174064482691	-0.730512657569287
350.764	0.850171657617609	-0.730057256783423
350.784	0.850178595052256	-0.729516180357344
350.804	0.850169533913125	-0.72867349034261
350.824	0.850169533913125	-0.728086502182898
350.844	0.850166065195802	-0.728190569574967
350.864	0.85016500334356	-0.727155140208356
350.884	0.85016500334356	-0.726059139823434
350.904	0.85016500334356	-0.725909685948974
350.924	0.85016500334356	-0.725528397317636
350.944	0.85016500334356	-0.724823717066953
350.964	0.85016500334356	-0.725196167948211
350.984	0.85016500334356	-0.72445401579636
351.004	0.85016500334356	-0.723203834275791
351.024	0.85016500334356	-0.72236058717641
351.044	0.850162313317881	-0.721887069201848
351.064	0.850150505520952	-0.7213087874794
351.084	0.85014562100064	-0.720992526543592
351.104	0.850132383242692	-0.721291462146738
351.124	0.850131816921496	-0.720234963042779
351.144	0.850127852673127	-0.719677759016041
351.164	0.850127852673127	-0.719102569113408
351.184	0.850127852673127	-0.71818758542762
351.204	0.850127852673127	-0.71732519849128
351.224	0.850120037440627	-0.717338910732062
351.244	0.850113354850518	-0.717233995775488
351.264	0.850113354850518	-0.717181745214359
351.284	0.850113354850518	-0.717009761244924
351.304	0.850113354850518	-0.715811285138362
351.324	0.850113354850518	-0.715103903027116
351.344	0.850109567577523	-0.714445803011646
351.364	0.850102311587204	-0.713633462172889
351.384	0.850088316374656	-0.713013100663379
351.404	0.85008073474965	-0.712757565933753
351.424	0.85008073474965	-0.712291803373374
351.444	0.85008073474965	-0.711768549676964
351.464	0.85008073474965	-0.711406285486473
351.484	0.85008073474965	-0.711432261547935
351.504	0.850090702002693	-0.711159178651792
351.524	0.850090702002693	-0.71103614252734
351.544	0.850090702002693	-0.71143663864163
351.564	0.850090702002693	-0.71159816135714
351.584	0.850090702002693	-0.712012576629359
351.604	0.850090702002693	-0.712553657034616
351.624	0.850090702002693	-0.712605497740607
351.644	0.850090702002693	-0.712324297325258
351.664	0.850090702002693	-0.711859370391856
351.684	0.850090702002693	-0.711785103049463
351.704	0.850090702002693	-0.710778331708997
351.724	0.850090702002693	-0.710462329419632
351.744	0.850090702002693	-0.710205807854342
351.764	0.850090702002693	-0.709979957778288
351.784	0.850090702002693	-0.710941350594719
351.804	0.850090702002693	-0.711446522915013
351.824	0.850090702002693	-0.711224691806802
351.844	0.850090702002693	-0.710274018890736
351.864	0.850090702002693	-0.709011143798465
351.884	0.850090702002693	-0.708023500357426
351.904	0.850043584079216	-0.707438446077289
351.924	0.850043584079216	-0.706867828247975
351.944	0.850043584079216	-0.706104670025591
351.964	0.850043584079216	-0.705400236483821
351.984	0.850043584079216	-0.705692455237744
352.004	0.850043584079216	-0.704249084718394
352.024	0.850043584079216	-0.704453292055748
352.044	0.850043584079216	-0.703231673061091
352.064	0.850043584079216	-0.703411424382236
352.084	0.850043584079216	-0.702972469531118
352.104	0.850034522940086	-0.702694325123
352.124	0.850034522940086	-0.701794299160106
352.144	0.850034522940086	-0.701095106193235
352.164	0.850034522940086	-0.69979105458687
352.184	0.850034522940086	-0.698165887449871
352.204	0.850034522940086	-0.69714966954539
352.224	0.850034522940086	-0.696498381879368
352.244	0.850034522940086	-0.6960861710707
352.264	0.850034522940086	-0.695190940014983
352.284	0.850034522940086	-0.694065004288391
352.304	0.850010963978348	-0.693366420135465
352.324	0.850010963978348	-0.692545150025582
352.344	0.850010963978348	-0.691621623048744
352.364	0.850010963978348	-0.690868985767923
352.384	0.850010963978348	-0.689592812269187
352.404	0.850010963978348	-0.688345973256525
352.424	0.850010963978348	-0.687095095380142
352.444	0.850010963978348	-0.686297899285555
352.464	0.850010963978348	-0.685566665992875
352.484	0.850010963978348	-0.684987278059477
352.504	0.850010963978348	-0.68480915422135
352.524	0.850010963978348	-0.683822135510952
352.544	0.850010963978348	-0.683809250938801
352.564	0.850010963978348	-0.683818848711511
352.584	0.850010963978348	-0.683369102334858
352.604	0.850010963978348	-0.68213095384276
352.624	0.850010963978348	-0.681407857965167
352.644	0.850010963978348	-0.680387382342278
352.664	0.850010963978348	-0.679807202552839
352.684	0.850010963978348	-0.678713971674461
352.704	0.850006433408782	-0.67766375171036
352.724	0.850006433408782	-0.677294114106591
352.744	0.850006433408782	-0.676687858776289
352.764	0.850006433408782	-0.676125485799819
352.784	0.850006433408782	-0.675872656909931
352.804	0.850006433408782	-0.675597186508139
352.824	0.850006433408782	-0.674744767407885
352.844	0.850006433408782	-0.674469137839047
352.864	0.850006433408782	-0.673614024836586
352.884	0.850006433408782	-0.673746312545429
352.904	0.850006433408782	-0.67359094959449
352.924	0.850006433408782	-0.674013179968535
352.944	0.850006433408782	-0.67369406994265
352.964	0.850006433408782	-0.673615015651433
352.984	0.850006433408782	-0.673498039812154
353.004	0.850006433408782	-0.673604399209646
353.024	0.850006433408782	-0.673066366853267
353.044	0.850006433408782	-0.673448001672925
353.064	0.850006433408782	-0.673571602840379
353.084	0.850006433408782	-0.673828832699018
353.104	0.850006433408782	-0.673744569666304
353.124	0.850006433408782	-0.672911003902328
353.144	0.850006433408782	-0.672701906157578
353.164	0.850006433408782	-0.672228392162192
353.184	0.850006433408782	-0.672451834836716
353.204	0.850006433408782	-0.672132104059364
353.224	0.850006433408782	-0.673105116069954
353.244	0.850006433408782	-0.673350893859824
353.264	0.850006433408782	-0.67350846525349
353.284	0.850006433408782	-0.673424779201313
353.304	0.850006433408782	-0.673542614542623
353.324	0.850006433408782	-0.673699016058521
353.344	0.850006433408782	-0.673212052447976
353.364	0.850006433408782	-0.673082681475204
353.384	0.850006433408782	-0.67329809019322
353.404	0.850006433408782	-0.672791143160391
353.424	0.850006433408782	-0.672152131252585
353.444	0.850006433408782	-0.671766720194826
353.464	0.850006433408782	-0.672099331565154
353.484	0.850006433408782	-0.672132318934871
353.504	0.850005619322064	-0.671904690167111
353.524	0.850001902839217	-0.67174720631532
353.544	0.850001902839217	-0.671372336095001
353.564	0.850001902839217	-0.671550157515747
353.584	0.850001902839217	-0.670614482114334
353.604	0.850001902839217	-0.669866631782336
353.624	0.850001902839217	-0.669590281982629
353.644	0.850001902839217	-0.669413451376728
353.664	0.850001902839217	-0.669038732365101
353.684	0.850001902839217	-0.668274754432443
353.704	0.850001867444143	-0.668212380847362
353.724	0.849997372269652	-0.668141499783815
353.744	0.849997372269652	-0.668737930528369
353.764	0.849997372269652	-0.668304741503398
353.784	0.849997372269652	-0.667912080386816
353.804	0.849997372269652	-0.666969441427259
353.824	0.849997372269652	-0.666627228305043
353.844	0.849997372269652	-0.665149000203224
353.864	0.849997372269652	-0.664415697738983
353.884	0.849997372269652	-0.664155009976333
353.904	0.849997372269652	-0.662891482299184
353.924	0.850001902839217	-0.662713505690573
353.944	0.850001902839217	-0.661777484100838
353.964	0.850001902839217	-0.661646545332691
353.984	0.850001902839217	-0.660436987220742
354.004	0.850001902839217	-0.659193892612773
354.024	0.850001902839217	-0.659105538987054
354.044	0.850001902839217	-0.659400682435396
354.064	0.850001902839217	-0.658788323048984
354.084	0.850001902839217	-0.658113912390754
354.104	0.850001902839217	-0.657352930777682
354.124	0.850007339522695	-0.656004877442207
354.144	0.850007339522695	-0.655448819418179
354.164	0.850007339522695	-0.654747656759148
354.184	0.850007339522695	-0.653847304503814
354.204	0.850007339522695	-0.653828148750157
354.224	0.850007339522695	-0.65326984249164
354.244	0.850007339522695	-0.652960147196369
354.264	0.850007339522695	-0.652424012906981
354.284	0.850007339522695	-0.651587204114495
354.304	0.850007339522695	-0.651172000965414
354.324	0.850001902839217	-0.649987479829371
354.344	0.850001902839217	-0.649184450262645
354.364	0.850001902839217	-0.648815684098437
354.384	0.850001902839217	-0.648406254733847
354.404	0.850001902839217	-0.647300851555841
354.424	0.850001902839217	-0.647164266336831
354.444	0.850001902839217	-0.646688313106509
354.464	0.850001902839217	-0.64713422753659
354.484	0.850001902839217	-0.64643372542079
354.504	0.850001902839217	-0.645781745378133
354.524	0.849997372269652	-0.64577522748771
354.544	0.849997372269652	-0.645517368919255
354.564	0.849997372269652	-0.645042796463026
354.584	0.849997372269652	-0.644407672210255
354.604	0.849997372269652	-0.645260162935677
354.624	0.849997372269652	-0.645316249422551
354.644	0.849997372269652	-0.644845174662102
354.664	0.849997372269652	-0.644401520404033
354.684	0.849997372269652	-0.644233981174283
354.704	0.849997372269652	-0.643716736033755
354.724	0.85000280895313	-0.64345405470389
354.744	0.85000280895313	-0.643795531678528
354.764	0.85000280895313	-0.643763244643801
354.784	0.85000280895313	-0.644131943162015
354.804	0.85000280895313	-0.643975963438785
354.824	0.85000280895313	-0.643617678424375
354.844	0.85000280895313	-0.643513057926829
354.864	0.85000280895313	-0.64341674196977
354.884	0.85000280895313	-0.644179363003383
354.904	0.85000280895313	-0.643959195190773
354.924	0.85000280895313	-0.643811997509155
354.944	0.85000280895313	-0.643442861281571
354.964	0.85000280895313	-0.643015453999445
354.984	0.85000280895313	-0.642602451334733
355.004	0.85000280895313	-0.642429512363041
355.024	0.85000280895313	-0.642005483401407
355.044	0.85000280895313	-0.641775717816089
355.064	0.85000280895313	-0.640691336625323
355.084	0.85000280895313	-0.640629038644588
355.104	0.85000280895313	-0.640881819784361
355.124	0.85000280895313	-0.640355613539296
355.144	0.85000280895313	-0.639630758865877
355.164	0.85000280895313	-0.63930992585675
355.184	0.85000280895313	-0.639251674698085
355.204	0.85000280895313	-0.638334208006423
355.224	0.85000280895313	-0.637482055510971
355.244	0.85000280895313	-0.636176985235526
355.264	0.85000280895313	-0.635583467247866
355.284	0.85000280895313	-0.635882160121273
355.304	0.85000280895313	-0.635150867140949
355.324	0.85000280895313	-0.634997939445775
355.344	0.85000280895313	-0.634465334685572
355.364	0.85000280895313	-0.633876177874895
355.384	0.85000280895313	-0.633818320654664
355.404	0.85000280895313	-0.633775759387293
355.424	0.85000280895313	-0.633550251520383
355.444	0.85000280895313	-0.632659218495431
355.464	0.85000280895313	-0.632203455604545
355.484	0.85000280895313	-0.632055275066433
355.504	0.85000280895313	-0.631451192366274
355.524	0.85000280895313	-0.631032133395566
355.544	0.85000280895313	-0.631052630131563
355.564	0.85000280895313	-0.631520004258257
355.584	0.85000280895313	-0.631380550053293
355.604	0.85000280895313	-0.631393012832781
355.624	0.85000280895313	-0.631391512683398
355.644	0.85000280895313	-0.63123352745542
355.664	0.85000280895313	-0.631402614584667
355.684	0.85000280895313	-0.631545781360915
355.704	0.85000280895313	-0.630653307874223
355.724	0.849998278383565	-0.63032700747716
355.744	0.849998278383565	-0.630667282740623
355.764	0.849998278383565	-0.630947663445704
355.784	0.849998278383565	-0.631560655521109
355.804	0.849998278383565	-0.631892423306111
355.824	0.849998278383565	-0.632473295472185
355.844	0.849998278383565	-0.63266873668462
355.864	0.849998278383565	-0.633583545286659
355.884	0.849998278383565	-0.63395973261426
355.904	0.849998278383565	-0.634263809312907
355.924	0.85000280895313	-0.63474048675328
355.944	0.85000280895313	-0.634340213472855
355.964	0.85000280895313	-0.634796020134677
355.984	0.85000280895313	-0.634278902327783
356.004	0.85000280895313	-0.633828141261235
356.024	0.85000280895313	-0.634203536732795
356.044	0.85000280895313	-0.633823326458176
356.064	0.85000280895313	-0.633854157114458
356.084	0.85000280895313	-0.634281003332756
356.104	0.85000280895313	-0.633631665463018
356.124	0.85000280895313	-0.633072217180966
356.144	0.85000280895313	-0.632861961495976
356.164	0.85000280895313	-0.631889948258584
356.184	0.85000280895313	-0.631911479580365
356.204	0.85000280895313	-0.631954761078603
356.224	0.85000280895313	-0.631353439926646
356.244	0.85000280895313	-0.630583298250239
356.264	0.85000280895313	-0.630364610691135
356.284	0.85000280895313	-0.630202618432842
356.304	0.85000280895313	-0.629722132920959
356.324	0.85000280895313	-0.629349849165094
356.344	0.85000280895313	-0.628790178049182
356.364	0.85000280895313	-0.628439222677117
356.384	0.85000280895313	-0.627908348858508
356.404	0.85000280895313	-0.627046574715288
356.424	0.85000280895313	-0.626885410125622
356.444	0.85000280895313	-0.62666968307352
356.464	0.85000280895313	-0.626103557734004
356.484	0.85000280895313	-0.625688370501626
356.504	0.85000280895313	-0.625209898452839
356.524	0.85000280895313	-0.624557369283883
356.544	0.85000280895313	-0.62347654945571
356.564	0.85000280895313	-0.623037634396353
356.584	0.85000280895313	-0.622918879865368
356.604	0.85000280895313	-0.622895498226711
356.624	0.85000280895313	-0.622874607552281
356.644	0.85000280895313	-0.622277961932217
356.664	0.85000280895313	-0.621987414432247
356.684	0.85000280895313	-0.621184110302373
356.704	0.85000280895313	-0.620653586651264
356.724	0.85000280895313	-0.620977344354812
356.744	0.85000280895313	-0.620573808149998
356.764	0.85000280895313	-0.620741307587988
356.784	0.85000280895313	-0.620739548792161
356.804	0.85000280895313	-0.619934179469898
356.824	0.85000280895313	-0.619203133198495
356.844	0.85000280895313	-0.6195683897294
356.864	0.85000280895313	-0.619282645094962
356.884	0.85000280895313	-0.619586065229555
356.904	0.85000280895313	-0.620049925743769
356.924	0.85000280895313	-0.620390559133078
356.944	0.85000280895313	-0.62049368743959
356.964	0.85000280895313	-0.620065285363443
356.984	0.85000280895313	-0.620329677739026
357.004	0.85000280895313	-0.620269799097344
357.024	0.85000280895313	-0.619925687908139
357.044	0.85000280895313	-0.619605897443147
357.064	0.85000280895313	-0.618959615580635
357.084	0.85000280895313	-0.618024063533683
357.104	0.85000280895313	-0.617475951924291
357.124	0.85000280895313	-0.616904355217661
357.144	0.850007339522695	-0.616876226421941
357.164	0.850007339522695	-0.617158664361053
357.184	0.850007339522695	-0.6172279816084
357.204	0.850007339522695	-0.616890857852393
357.224	0.850007339522695	-0.616656408776827
357.244	0.850007339522695	-0.616360616722784
357.264	0.850007339522695	-0.616153118606819
357.284	0.850007339522695	-0.616418991235902
357.304	0.850007339522695	-0.616203077162525
357.324	0.850007339522695	-0.615812723968074
357.344	0.85000280895313	-0.615119750453421
357.364	0.85000280895313	-0.614662423746336
357.384	0.85000280895313	-0.614174230570382
357.404	0.85000280895313	-0.614347790293543
357.424	0.85000280895313	-0.614565256245593
357.444	0.85000280895313	-0.614092462481076
357.464	0.85000280895313	-0.614133065993815
357.484	0.85000280895313	-0.614189204209978
357.504	0.85000280895313	-0.613603163094172
357.524	0.85000280895313	-0.61310140888613
357.544	0.85000280895313	-0.612864687701024
357.564	0.85000280895313	-0.612761467873461
357.584	0.85000280895313	-0.612102273584565
357.604	0.85000280895313	-0.611357129092305
357.624	0.85000280895313	-0.611752125985243
357.644	0.85000280895313	-0.611273542519527
357.664	0.85000280895313	-0.611163486467458
357.684	0.85000280895313	-0.611027016644553
357.704	0.85000280895313	-0.611217869866968
357.724	0.85000280895313	-0.611161465046008
357.744	0.85000280895313	-0.610787307098213
357.764	0.85000280895313	-0.610844722629893
357.784	0.85000280895313	-0.610231778304598
357.804	0.85000280895313	-0.609372507063131
357.824	0.85000280895313	-0.609212237788085
357.844	0.85000280895313	-0.608631361642833
357.864	0.85000280895313	-0.608384079724405
357.884	0.85000280895313	-0.60734256221839
357.904	0.85000280895313	-0.606607863063343
357.924	0.85000280895313	-0.606506561198652
357.944	0.850007339522695	-0.606244186265343
357.964	0.850007339522695	-0.606639561180013
357.984	0.850007339522695	-0.60636462398781
358.004	0.850007339522695	-0.606176814835101
358.024	0.850007339522695	-0.605793198385756
358.044	0.850007339522695	-0.605858504623611
358.064	0.850007339522695	-0.60564313171818
358.084	0.850007339522695	-0.605128158687194
358.104	0.850007339522695	-0.604593775235285
358.124	0.850007339522695	-0.603616111567857
358.144	0.85000280895313	-0.602720884491317
358.164	0.85000280895313	-0.602492034116497
358.184	0.85000280895313	-0.60206624237986
358.204	0.85000280895313	-0.601270936393911
358.224	0.85000280895313	-0.601014164140525
358.244	0.85000280895313	-0.601060676729745
358.264	0.85000280895313	-0.601021621116503
358.284	0.85000280895313	-0.600858956377453
358.304	0.85000280895313	-0.600762055481508
358.324	0.85000280895313	-0.60087244578437
358.344	0.85000280895313	-0.600996842787041
358.364	0.85000280895313	-0.60039098139517
358.384	0.85000280895313	-0.600320589770284
358.404	0.85000280895313	-0.600283877891753
358.424	0.85000280895313	-0.59961220092749
358.444	0.85000280895313	-0.599750883172295
358.464	0.85000280895313	-0.59990797706483
358.484	0.85000280895313	-0.600318130639467
358.504	0.85000280895313	-0.600601288809449
358.524	0.85000280895313	-0.60093629564378
358.544	0.85000280895313	-0.601037549758359
358.564	0.85000280895313	-0.601040032764232
358.584	0.85000280895313	-0.600803200162194
358.604	0.85000280895313	-0.600889397074482
358.624	0.85000280895313	-0.600431143219365
358.644	0.85000280895313	-0.600510754595235
358.664	0.85000280895313	-0.59981365865416
358.684	0.85000280895313	-0.59998715073133
358.704	0.85000280895313	-0.600355869145423
358.724	0.85000280895313	-0.600311525207171
358.744	0.85000280895313	-0.601238637421654
358.764	0.85000280895313	-0.601377347520694
358.784	0.85000280895313	-0.601685268103432
358.804	0.85000280895313	-0.602192991075596
358.824	0.85000280895313	-0.602467208036927
358.844	0.85000280895313	-0.602767401059714
358.864	0.85000280895313	-0.602728612051267
358.884	0.85000280895313	-0.60297472409193
358.904	0.85000280895313	-0.60265797769664
358.924	0.85000280895313	-0.602069198907688
358.944	0.850003715067043	-0.602111688549889
358.964	0.850003715067043	-0.60192126109932
358.984	0.850003715067043	-0.602459365080865
359.004	0.850003715067043	-0.602693046175449
359.024	0.850003715067043	-0.603074768536979
359.044	0.850003715067043	-0.603464783501467
359.064	0.850003715067043	-0.603216303851037
359.084	0.850003715067043	-0.603038924118834
359.104	0.850003715067043	-0.602918820647158
359.124	0.850003715067043	-0.602978639601193
359.144	0.850003715067043	-0.602434829481145
359.164	0.850003715067043	-0.602235448884386
359.184	0.850003715067043	-0.602161702814064
359.204	0.850003715067043	-0.602785713228042
359.224	0.850003715067043	-0.602838898895554
359.244	0.850003715067043	-0.603250297952301
359.264	0.850003715067043	-0.603138105082674
359.284	0.850003715067043	-0.603156906689659
359.304	0.850003715067043	-0.602527428887745
359.324	0.850003715067043	-0.602570630802466
359.344	0.850003715067043	-0.60199113941049
359.364	0.850003715067043	-0.602390501459595
359.384	0.850003715067043	-0.601787107156893
359.404	0.850003715067043	-0.601332963790673
359.424	0.850003715067043	-0.600723966808052
359.444	0.850003715067043	-0.600427573898421
359.464	0.850003715067043	-0.599801542062992
359.484	0.850003715067043	-0.599287683201312
359.504	0.850003715067043	-0.599931235349027
359.524	0.850003715067043	-0.599347354925836
359.544	0.850000140164496	-0.59981047133412
359.564	0.849999184497478	-0.599441374898296
359.584	0.849999184497478	-0.599142546732902
359.604	0.849999184497478	-0.598784747177975
359.624	0.849999184497478	-0.598597849256587
359.644	0.849999184497478	-0.598088630114217
359.664	0.849999184497478	-0.597891040146697
359.684	0.849999184497478	-0.597210203119093
359.704	0.849999184497478	-0.597637956589541
359.724	0.849999184497478	-0.597740181623083
359.744	0.849999184497478	-0.597757140871544
359.764	0.849999184497478	-0.598367634024372
359.784	0.849999184497478	-0.598234689751477
359.804	0.849999184497478	-0.597726580799236
359.824	0.849999184497478	-0.598019659055191
359.844	0.849999184497478	-0.597655361505721
359.864	0.849999184497478	-0.597335407894509
359.884	0.849999184497478	-0.597284040710468
359.904	0.849999184497478	-0.598131919570812
359.924	0.849999184497478	-0.597786801650058
359.944	0.849997166978219	-0.598271377754952
359.964	0.849994653927913	-0.598372249868629
359.984	0.849994653927913	-0.597852752514438
360.004	0.849994653927913	-0.598035786655851
360.024	0.849994653927913	-0.597844746412161
360.044	0.849994653927913	-0.598384465939198
360.064	0.849994653927913	-0.597588025888065
360.084	0.849994653927913	-0.597233919008543
360.104	0.849994653927913	-0.596541586141238
360.124	0.849994653927913	-0.59680264794644
360.144	0.849997131583144	-0.596882645302388
360.164	0.850003715067043	-0.596590836403604
360.184	0.850003715067043	-0.596274619238732
360.204	0.850003715067043	-0.596103156541364
360.224	0.850003715067043	-0.595130112697367
360.244	0.850003715067043	-0.595261361841251
360.264	0.850003715067043	-0.595801825474217
360.284	0.850003715067043	-0.595753116379797
360.304	0.850003715067043	-0.595915231992546
360.324	0.850003715067043	-0.59466528126419
360.344	0.850002794795101	-0.594125935779706
360.364	0.849994653927913	-0.593542763649853
360.384	0.849994653927913	-0.593255638241317
360.404	0.849994653927913	-0.592597510371614
360.424	0.849994653927913	-0.59187546897568
360.444	0.849994653927913	-0.591409702436127
360.464	0.849994653927913	-0.590533694780061
360.484	0.849994653927913	-0.590557243544112
360.504	0.849994653927913	-0.589546294068761
360.524	0.849994653927913	-0.590000954727871
360.544	0.849994653927913	-0.589547026237159
360.564	0.849999184497478	-0.589288363875136
360.584	0.849999184497478	-0.589167381005544
360.604	0.849999184497478	-0.588872508141173
360.624	0.849999184497478	-0.588553867658069
360.644	0.849999184497478	-0.588484283805926
360.664	0.849999184497478	-0.588084038379734
360.684	0.849999184497478	-0.588077795052461
360.704	0.849999184497478	-0.588408436730629
360.724	0.849999184497478	-0.587980201779877
360.744	0.849999184497478	-0.587219908564273
360.764	0.849999184497478	-0.586766250657534
360.784	0.849999184497478	-0.587363278278501
360.804	0.849999184497478	-0.586900476225127
360.824	0.849999184497478	-0.586748408031982
360.844	0.849999184497478	-0.586621655357072
360.864	0.849999184497478	-0.585601740798007
360.884	0.849999184497478	-0.584788838895423
360.904	0.849999184497478	-0.58423184974419
360.924	0.849999184497478	-0.584285146828634
360.944	0.849999184497478	-0.585159276313587
360.964	0.849994653927913	-0.585052499102606
360.984	0.849994653927913	-0.585690353070171
361.004	0.849994653927913	-0.586023107690843
361.024	0.849994653927913	-0.586566527851634
361.044	0.849994653927913	-0.586980696414937
361.064	0.849994653927913	-0.58769390006079
361.084	0.849994653927913	-0.588501075928991
361.104	0.849994653927913	-0.589123813006625
361.124	0.849994653927913	-0.588984243405554
361.144	0.849994653927913	-0.589380362426148
361.164	0.849999184497478	-0.589950411233282
361.184	0.849999184497478	-0.589677260691142
361.204	0.849999184497478	-0.589456953607374
361.224	0.849999184497478	-0.590438540742419
361.244	0.849999184497478	-0.591067381876159
361.264	0.849999184497478	-0.591136492206353
361.284	0.849999184497478	-0.592279176285068
361.304	0.849999184497478	-0.593019374661458
361.324	0.849999184497478	-0.593435485062691
361.344	0.849999184497478	-0.59457420588203
361.364	0.849994653927913	-0.595048364503942
361.384	0.849994653927913	-0.595340690695618
361.404	0.849994653927913	-0.596109722181901
361.424	0.849994653927913	-0.596948218145042
361.444	0.849994653927913	-0.597684489074644
361.464	0.849994653927913	-0.598330878374906
361.484	0.849994653927913	-0.599242201218696
361.504	0.849994653927913	-0.599900524068027
361.524	0.849994653927913	-0.600633631552643
361.544	0.849994653927913	-0.600769611936887
361.564	0.849994653927913	-0.600844702968729
361.584	0.849994653927913	-0.601320477136129
361.604	0.849994653927913	-0.600984754050103
361.624	0.849994653927913	-0.60030034372238
361.644	0.849994653927913	-0.600067331129379
361.664	0.849994653927913	-0.600045994787226
361.684	0.849994653927913	-0.600021825271707
361.704	0.849994653927913	-0.599573746169835
361.724	0.849994653927913	-0.59953356444976
361.744	0.849994653927913	-0.599622128971814
361.764	0.849994653927913	-0.599641431954987
361.784	0.849994653927913	-0.599508252910708
361.804	0.849994653927913	-0.599354079733413
361.824	0.849994653927913	-0.599686269311077
361.844	0.849994653927913	-0.598828199780785
361.864	0.849994653927913	-0.598926732138928
361.884	0.849994653927913	-0.59873316113925
361.904	0.849994653927913	-0.598147251336255
361.924	0.849994653927913	-0.598379300968643
361.944	0.849994653927913	-0.598556215137242
361.964	0.849999184497478	-0.59870435986277
361.984	0.849999184497478	-0.598342652756929
362.004	0.849999184497478	-0.59763508362441
362.024	0.849999184497478	-0.597482693118003
362.044	0.849999184497478	-0.596704346380514
362.064	0.849999184497478	-0.596352133588804
362.084	0.849999184497478	-0.596041153019658
362.104	0.849999184497478	-0.595800751096673
362.124	0.849999184497478	-0.596046914866623
362.144	0.849999184497478	-0.595424997499263
362.164	0.849999184497478	-0.595179645481234
362.184	0.849999184497478	-0.594528863170577
362.204	0.849999184497478	-0.593798592838509
362.224	0.849999184497478	-0.593657375858541
362.244	0.849999184497478	-0.593854595762686
362.264	0.849999184497478	-0.593539588267342
362.284	0.849999184497478	-0.593041284004964
362.304	0.849999184497478	-0.592661837732155
362.324	0.849999184497478	-0.592965886576566
362.344	0.849999184497478	-0.592993342891527
362.364	0.850003715067043	-0.59288063670819
362.384	0.850003715067043	-0.59311874662575
362.404	0.850003715067043	-0.593258690269373
362.424	0.850003715067043	-0.593654256184491
362.444	0.850003715067043	-0.593035203823912
362.464	0.850003715067043	-0.593306953696067
362.484	0.850003715067043	-0.593452078226951
362.504	0.850003715067043	-0.593290340635927
362.524	0.850003715067043	-0.592766856147305
362.544	0.850003715067043	-0.592068777349737
362.564	0.850003715067043	-0.591028982826968
362.584	0.850003715067043	-0.590490779366018
362.604	0.850003715067043	-0.591026714696603
362.624	0.850003715067043	-0.591091802079774
362.644	0.850003715067043	-0.591483850403238
362.664	0.850003715067043	-0.591732226595089
362.684	0.850003715067043	-0.591652607260866
362.704	0.850003715067043	-0.591361080883582
362.724	0.850003715067043	-0.590895059676758
362.744	0.850003715067043	-0.590600250479205
362.764	0.850003715067043	-0.590261367927373
362.784	0.850003715067043	-0.590383011340194
362.804	0.850003715067043	-0.589916691695165
362.824	0.850003715067043	-0.590353473916137
362.844	0.850003715067043	-0.589383824309339
362.864	0.850003715067043	-0.588102497777577
362.884	0.850003715067043	-0.587918476800497
362.904	0.850003715067043	-0.588143614604031
362.924	0.850003715067043	-0.587556849278177
362.944	0.850003715067043	-0.586632327507323
362.964	0.849994653927913	-0.585511520938703
362.984	0.849994653927913	-0.584571552006296
363.004	0.849994653927913	-0.583509748660618
363.024	0.849994653927913	-0.583034157535314
363.044	0.849994653927913	-0.582800826608229
363.064	0.849994653927913	-0.58254642594379
363.084	0.849994653927913	-0.582579934585578
363.104	0.849994653927913	-0.582949735335565
363.124	0.849994653927913	-0.582755766418279
363.144	0.849994653927913	-0.582579488917854
363.164	0.849999184497478	-0.583359518846826
363.184	0.849999184497478	-0.583110279173763
363.204	0.849999184497478	-0.582992256811175
363.224	0.849999184497478	-0.582973435308307
363.244	0.849999184497478	-0.582565522009806
363.264	0.849999184497478	-0.582085820395613
363.284	0.849999184497478	-0.581339561734047
363.304	0.849999184497478	-0.581186144600211
363.324	0.849999184497478	-0.580063400172838
363.344	0.849999184497478	-0.579957952006671
363.364	0.84998468667487	-0.580049910765922
363.384	0.84998468667487	-0.579855543931028
363.404	0.84998468667487	-0.579881273283574
363.424	0.84998468667487	-0.579932007778615
363.444	0.84998468667487	-0.58045026362987
363.464	0.84998468667487	-0.580660742148718
363.484	0.84998468667487	-0.58150617779495
363.504	0.84998468667487	-0.581251395129601
363.524	0.84998468667487	-0.581208662757659
363.544	0.84998468667487	-0.581451217414906
363.564	0.849999184497478	-0.581830456770561
363.584	0.849999184497478	-0.58235801593549
363.604	0.849999184497478	-0.582845409297054
363.624	0.849999184497478	-0.583219953224931
363.644	0.849999184497478	-0.583394233178963
363.664	0.849999184497478	-0.583375017737664
363.684	0.849999184497478	-0.583743573005541
363.704	0.849999184497478	-0.582770326223564
363.724	0.849999184497478	-0.583128758467488
363.744	0.849999184497478	-0.583354361834624
363.764	0.849999184497478	-0.583086451867389
363.784	0.849999184497478	-0.583577959697013
363.804	0.849999184497478	-0.584032325897096
363.824	0.849999184497478	-0.584309937095623
363.844	0.849999184497478	-0.584401107978011
363.864	0.849999184497478	-0.584712645631808
363.884	0.849999184497478	-0.584682515310518
363.904	0.849999184497478	-0.585074392529408
363.924	0.849999184497478	-0.585407998693758
363.944	0.849999184497478	-0.585991795554253
363.964	0.849995149458959	-0.586709889607511
363.984	0.849994653927913	-0.586633994782102
364.004	0.849994653927913	-0.587307736938751
364.024	0.849994653927913	-0.586906070946698
364.044	0.849994653927913	-0.587666435787472
364.064	0.849994653927913	-0.587718614723433
364.084	0.849994653927913	-0.588241203897439
364.104	0.849994653927913	-0.588454133588755
364.124	0.849994653927913	-0.588568308088069
364.144	0.849994653927913	-0.589293779533783
364.164	0.849994653927913	-0.588658730885355
364.184	0.849994653927913	-0.588665459672108
364.204	0.849994653927913	-0.588347376273654
364.224	0.849994653927913	-0.588425463625086
364.244	0.849994653927913	-0.588538623434499
364.264	0.849994653927913	-0.588029535604941
364.284	0.849994653927913	-0.587600405339568
364.304	0.849994653927913	-0.587006596872053
364.324	0.849994653927913	-0.58765443459241
364.344	0.849994653927913	-0.586812122599406
364.364	0.849996636052098	-0.586821266746043
364.384	0.849998278383565	-0.585958724621834
364.404	0.849998278383565	-0.586013119958876
364.424	0.849998278383565	-0.586336921433359
364.444	0.849998278383565	-0.586189787418556
364.464	0.849998278383565	-0.586289159382851
364.484	0.849998278383565	-0.586494902682161
364.504	0.849998278383565	-0.586684880485836
364.524	0.849998278383565	-0.586569981776473
364.544	0.849998278383565	-0.586686225447352
364.564	0.849998278383565	-0.585992651077112
364.584	0.849998278383565	-0.585989933299846
364.604	0.849998278383565	-0.585871954708196
364.624	0.849998278383565	-0.58573942824879
364.644	0.849998278383565	-0.58598625256197
364.664	0.849998278383565	-0.585865794943621
364.684	0.849998278383565	-0.585866741987526
364.704	0.849998278383565	-0.585243435887718
364.724	0.849998278383565	-0.585421400558801
364.744	0.849998278383565	-0.585990008904191
364.764	0.849999198655508	-0.585961876129295
364.784	0.85000280895313	-0.586694144007755
364.804	0.85000280895313	-0.586414698409053
364.824	0.85000280895313	-0.586266891913494
364.844	0.85000280895313	-0.58591842352648
364.864	0.85000280895313	-0.586091127726784
364.884	0.85000280895313	-0.585974251366908
364.904	0.85000280895313	-0.585595720304595
364.924	0.85000280895313	-0.584713918968153
364.944	0.85000280895313	-0.584429491441
364.964	0.85000280895313	-0.584106569364427
364.984	0.85000280895313	-0.58371089203238
365.004	0.85000280895313	-0.583104907286052
365.024	0.85000280895313	-0.582874349844692
365.044	0.85000280895313	-0.582549963431326
365.064	0.85000280895313	-0.58189786003421
365.084	0.85000280895313	-0.581743790315497
365.104	0.85000280895313	-0.581119254650275
365.124	0.85000280895313	-0.580137357139497
365.144	0.85000280895313	-0.579147668401945
365.164	0.85000280895313	-0.579391667500112
365.184	0.849998278383565	-0.578969743522624
365.204	0.849998278383565	-0.578409105466925
365.224	0.849998278383565	-0.578416904652047
365.244	0.849998278383565	-0.578213298170289
365.264	0.849998278383565	-0.57781936769654
365.284	0.849998278383565	-0.577369696924236
365.304	0.849998278383565	-0.57761107374536
365.324	0.849998278383565	-0.576875141045727
365.344	0.849998278383565	-0.576812699814652
365.364	0.849998278383565	-0.575665638642243
365.384	0.85000280895313	-0.574992970863135
365.404	0.85000280895313	-0.574663475187679
365.424	0.85000280895313	-0.574844237219548
365.444	0.85000280895313	-0.574283734455837
365.464	0.85000280895313	-0.57400970849496
365.484	0.85000280895313	-0.573847282506477
365.504	0.85000280895313	-0.574687151285366
365.524	0.85000280895313	-0.575118167680198
365.544	0.85000280895313	-0.575842333956158
365.564	0.85000280895313	-0.576389991939478
365.584	0.85000280895313	-0.576054101728056
365.604	0.85000280895313	-0.576136279672501
365.624	0.85000280895313	-0.575903024349757
365.644	0.85000280895313	-0.575577826184468
365.664	0.85000280895313	-0.575130049499978
365.684	0.85000280895313	-0.574953143289732
365.704	0.85000280895313	-0.574926836956658
365.724	0.85000280895313	-0.5746508611995
365.744	0.85000280895313	-0.575210066751809
365.764	0.85000280895313	-0.575395548086515
365.784	0.850007339522695	-0.575911070243795
365.804	0.850007339522695	-0.575317389109912
365.824	0.850007339522695	-0.575844180293858
365.844	0.850007339522695	-0.575811371987065
365.864	0.850007339522695	-0.576124246644026
365.884	0.850007339522695	-0.576543349385674
365.904	0.850007339522695	-0.576627365709465
365.924	0.850007339522695	-0.576737278511199
365.944	0.850007339522695	-0.576688290874453
365.964	0.850007339522695	-0.576642367203292
365.984	0.850007339522695	-0.577433662179751
366.004	0.850007339522695	-0.57824029290083
366.024	0.850007339522695	-0.578105673394805
366.044	0.850007339522695	-0.578863479625362
366.064	0.850007339522695	-0.579242683168431
366.084	0.850007339522695	-0.579852655049193
366.104	0.850007339522695	-0.579385213276509
366.124	0.850007339522695	-0.57945577998514
366.144	0.850007339522695	-0.579541849563792
366.164	0.850007339522695	-0.579362579722949
366.184	0.850007339522695	-0.57934588707929
366.204	0.850007339522695	-0.579951386366135
366.224	0.850007339522695	-0.580703685416994
366.244	0.850007339522695	-0.581289185364852
366.264	0.850007339522695	-0.581041123527913
366.284	0.850007339522695	-0.582184683025367
366.304	0.850007339522695	-0.582922028332507
366.324	0.850007339522695	-0.583487839317117
366.344	0.850007339522695	-0.584855004635313
366.364	0.850007339522695	-0.584993344670973
366.384	0.85000280895313	-0.585163430573417
366.404	0.85000280895313	-0.585832926949186
366.424	0.85000280895313	-0.586206205499071
366.444	0.85000280895313	-0.585634891313942
366.464	0.85000280895313	-0.585568156551874
366.484	0.85000280895313	-0.585449254791374
366.504	0.85000280895313	-0.584772010959772
366.524	0.85000280895313	-0.584320163578152
366.544	0.85000280895313	-0.584533077352762
366.564	0.85000280895313	-0.584872560760186
366.584	0.85000280895313	-0.584703370172361
366.604	0.85000280895313	-0.583673077922073
366.624	0.85000280895313	-0.583464891408649
366.644	0.85000280895313	-0.583584421878971
366.664	0.85000280895313	-0.583092874257581
366.684	0.85000280895313	-0.582760095761856
366.704	0.85000280895313	-0.582524472829346
366.724	0.85000280895313	-0.581755035467104
366.744	0.85000280895313	-0.581558356730907
366.764	0.85000280895313	-0.580876011595569
366.784	0.85000280895313	-0.580586574285728
366.804	0.85000280895313	-0.579566950206516
366.824	0.85000280895313	-0.578630761491389
366.844	0.85000280895313	-0.578279535535352
366.864	0.85000280895313	-0.578167358582427
366.884	0.85000280895313	-0.577396198236941
366.904	0.85000280895313	-0.576216555570771
366.924	0.85000280895313	-0.574949076571777
366.944	0.85000280895313	-0.573602658677668
366.964	0.85000280895313	-0.573270015473931
366.984	0.85000280895313	-0.571960154270485
367.004	0.85000280895313	-0.571340823367579
367.024	0.85000280895313	-0.571103206867851
367.044	0.85000280895313	-0.570995343341802
367.064	0.85000280895313	-0.570508113126457
367.084	0.85000280895313	-0.569764743346729
367.104	0.85000280895313	-0.56959727574215
367.124	0.85000280895313	-0.568981514160191
367.144	0.85000280895313	-0.567869628904343
367.164	0.85000280895313	-0.567406078765867
367.184	0.85000280895313	-0.566356272636071
367.204	0.85000280895313	-0.56560129957889
367.224	0.85000280895313	-0.565366460544069
367.244	0.85000280895313	-0.5646827067804
367.264	0.85000280895313	-0.564001252980502
367.284	0.85000280895313	-0.563919365515913
367.304	0.85000280895313	-0.563403397690911
367.324	0.85000280895313	-0.563381786785609
367.344	0.85000280895313	-0.563143505763475
367.364	0.85000280895313	-0.562698999961725
367.384	0.850007339522695	-0.563151145781553
367.404	0.850007339522695	-0.563048809331082
367.424	0.850007339522695	-0.563138846148283
367.444	0.850007339522695	-0.562891719417721
367.464	0.850007339522695	-0.562601565856184
367.484	0.850007339522695	-0.562339099401825
367.504	0.850007339522695	-0.562939306384483
367.524	0.850007339522695	-0.56327790641482
367.544	0.850007339522695	-0.563719929210691
367.564	0.850007339522695	-0.563435410162487
367.584	0.849998278383565	-0.564050117262787
367.604	0.849998278383565	-0.563933722383215
367.624	0.849998278383565	-0.563350538315837
367.644	0.849998278383565	-0.56252931197689
367.664	0.849998278383565	-0.562251358569223
367.684	0.849998278383565	-0.562646777254826
367.704	0.849998278383565	-0.562462911465614
367.724	0.849998278383565	-0.562090353146599
367.744	0.849998278383565	-0.562210237763592
367.764	0.849998278383565	-0.562290640995503
367.784	0.85000280895313	-0.561928643409809
367.804	0.85000280895313	-0.562216063277377
367.824	0.85000280895313	-0.562499965553289
367.844	0.85000280895313	-0.56248377428581
367.864	0.85000280895313	-0.562491338699541
367.884	0.85000280895313	-0.562042022073907
367.904	0.85000280895313	-0.560914498656062
367.924	0.85000280895313	-0.560441661120608
367.944	0.85000280895313	-0.560611512251663
367.964	0.85000280895313	-0.561123158691441
367.984	0.85000280895313	-0.561130488333784
368.004	0.85000280895313	-0.560770341064968
368.024	0.85000280895313	-0.560569874153142
368.044	0.85000280895313	-0.560574724768789
368.064	0.85000280895313	-0.560113852615809
368.084	0.85000280895313	-0.560136092230929
368.104	0.85000280895313	-0.5599575863919
368.124	0.85000280895313	-0.559756741458346
368.144	0.85000280895313	-0.560262506675877
368.164	0.85000280895313	-0.560774861408998
368.184	0.85000280895313	-0.56002107016711
368.204	0.85000280895313	-0.560128778505294
368.224	0.85000280895313	-0.560191621633154
368.244	0.85000280895313	-0.560496223583043
368.264	0.85000280895313	-0.561213991343863
368.284	0.85000280895313	-0.561052528315989
368.304	0.85000280895313	-0.561114555712752
368.324	0.85000280895313	-0.560995912598698
368.344	0.85000280895313	-0.561156448478543
368.364	0.85000280895313	-0.561580373981597
368.384	0.85000280895313	-0.562800894723655
368.404	0.85000280895313	-0.563089150218198
368.424	0.85000280895313	-0.563293683847981
368.444	0.85000280895313	-0.563357489936452
368.464	0.85000280895313	-0.562756232451309
368.484	0.85000280895313	-0.562453230130205
368.504	0.85000280895313	-0.56303170683228
368.524	0.85000280895313	-0.563386506088442
368.544	0.85000280895313	-0.563677017775824
368.564	0.85000280895313	-0.563297022376713
368.584	0.85000280895313	-0.563168292051289
368.604	0.85000280895313	-0.561827719566846
368.624	0.85000280895313	-0.56180630762035
368.644	0.85000280895313	-0.562022428610881
368.664	0.85000280895313	-0.561212706069989
368.684	0.85000280895313	-0.560826757823456
368.704	0.85000280895313	-0.560860170965016
368.724	0.85000280895313	-0.560633330074119
368.744	0.85000280895313	-0.55966162721246
368.764	0.85000280895313	-0.558562733966522
368.784	0.85000280895313	-0.557911991447626
368.804	0.85000280895313	-0.556857060139041
368.824	0.85000280895313	-0.556164114478621
368.844	0.85000280895313	-0.555606604055322
368.864	0.85000280895313	-0.55498164261826
368.884	0.85000280895313	-0.554090291259219
368.904	0.85000280895313	-0.553585421356312
368.924	0.85000280895313	-0.553579030799524
368.944	0.85000280895313	-0.553345811289367
368.964	0.85000280895313	-0.552782049580442
368.984	0.85000280895313	-0.551919173205448
369.004	0.85000280895313	-0.550982881031742
369.024	0.85000280895313	-0.550738734704065
369.044	0.85000280895313	-0.550325672351714
369.064	0.85000280895313	-0.550670925564456
369.084	0.85000280895313	-0.551761573957551
369.104	0.85000280895313	-0.551940756256518
369.124	0.85000280895313	-0.551672098204175
369.144	0.85000280895313	-0.552513244298587
369.164	0.85000280895313	-0.552323584828999
369.184	0.85000280895313	-0.552262997893976
369.204	0.85000280895313	-0.552915192812143
369.224	0.85000280895313	-0.553304889442542
369.244	0.85000280895313	-0.553503880080044
369.264	0.85000280895313	-0.553707912333638
369.284	0.85000280895313	-0.553977282658498
369.304	0.85000280895313	-0.554569053787861
369.324	0.85000280895313	-0.554241420366811
369.344	0.85000280895313	-0.554833275058873
369.364	0.85000280895313	-0.555014478779288
369.384	0.85000280895313	-0.55557878961451
369.404	0.85000280895313	-0.556129539417649
369.424	0.85000280895313	-0.556520425821693
369.444	0.85000280895313	-0.556937121161808
369.464	0.85000280895313	-0.557870767183421
369.484	0.85000280895313	-0.558553550028127
369.504	0.85000280895313	-0.558783725468583
369.524	0.85000280895313	-0.558657971566864
369.544	0.85000280895313	-0.55787141578912
369.564	0.85000280895313	-0.558140057924758
369.584	0.85000280895313	-0.557731253290813
369.604	0.850003715067043	-0.55733675777406
369.624	0.850003715067043	-0.557200351617976
369.644	0.850003715067043	-0.557202874415609
369.664	0.850003715067043	-0.556894257477055
369.684	0.850003715067043	-0.555880729495599
369.704	0.850003715067043	-0.555412651054741
369.724	0.850003715067043	-0.554868164474758
369.744	0.850003715067043	-0.554307375210366
369.764	0.850003715067043	-0.55425770315534
369.784	0.850003715067043	-0.55390565350985
369.804	0.850003715067043	-0.553671339726271
369.824	0.850003715067043	-0.553235651778717
369.844	0.850003715067043	-0.552592338381565
369.864	0.850003715067043	-0.550882776899051
369.884	0.850003715067043	-0.550240255357941
369.904	0.850003715067043	-0.549499285021391
369.924	0.850003715067043	-0.549295161246742
369.944	0.850003715067043	-0.548767693602861
369.964	0.850003715067043	-0.548135669128252
369.984	0.850003715067043	-0.547967899106293
370.004	0.850003715067043	-0.54735599732513
370.024	0.850003715067043	-0.546220304658787
370.044	0.850003715067043	-0.546128389670473
370.064	0.850003715067043	-0.545364833530481
370.084	0.850003715067043	-0.544779417145319
370.104	0.850003715067043	-0.54403724509759
370.124	0.850003715067043	-0.543665040925248
370.144	0.850003715067043	-0.543664750445392
370.164	0.850003715067043	-0.543427118028962
370.184	0.850003715067043	-0.543209652076914
370.204	0.850003715067043	-0.543417934090565
370.224	0.850003715067043	-0.543156848410306
370.244	0.850003715067043	-0.542786804930575
370.264	0.850003715067043	-0.542706600657471
370.284	0.850003715067043	-0.542648441019858
370.304	0.850003715067043	-0.541938484381686
370.324	0.850003715067043	-0.541011726313873
370.344	0.850003715067043	-0.540643887297693
370.364	0.850003715067043	-0.540825819207327
370.384	0.850003715067043	-0.539927790790829
370.404	0.849999184497478	-0.539510415011604
370.424	0.849999184497478	-0.539589011697573
370.444	0.849999184497478	-0.539704407803946
370.464	0.849999184497478	-0.540015790269879
370.484	0.849999184497478	-0.540347490408884
370.504	0.849999184497478	-0.539889419595871
370.524	0.849999184497478	-0.539897381927213
370.544	0.849999184497478	-0.540507075265647
370.564	0.849999184497478	-0.539906120197887
370.584	0.849999184497478	-0.539714853141159
370.604	0.850003715067043	-0.538860313140055
370.624	0.850003715067043	-0.539056900355204
370.644	0.850003715067043	-0.539351041051175
370.664	0.850003715067043	-0.538968487041842
370.684	0.850003715067043	-0.539276439457992
370.704	0.850003715067043	-0.539280482300893
370.724	0.850003715067043	-0.538983747182113
370.744	0.850003715067043	-0.538664219342744
370.764	0.850003715067043	-0.539151652496064
370.784	0.850003715067043	-0.538791942936619
370.804	0.850003715067043	-0.538927879549927
370.824	0.850003715067043	-0.538205070173012
370.844	0.850003715067043	-0.53866258788055
370.864	0.850003715067043	-0.538605729433517
370.884	0.850003715067043	-0.5382326219882
370.904	0.850003715067043	-0.538095022079293
370.924	0.850003715067043	-0.538290216582813
370.944	0.850003715067043	-0.538613882765309
370.964	0.850003715067043	-0.537988316493482
370.984	0.850003715067043	-0.537657145584894
371.004	0.850003715067043	-0.537262522734507
371.024	0.850003715067043	-0.53672994184936
371.044	0.850003715067043	-0.535487372492637
371.064	0.850003715067043	-0.536024867660243
371.084	0.850003715067043	-0.535511939925765
371.104	0.850003715067043	-0.534827318701707
371.124	0.850003715067043	-0.535282795091916
371.144	0.850003715067043	-0.534069349324934
371.164	0.850003715067043	-0.533047301927488
371.184	0.850003715067043	-0.532840325083591
371.204	0.849998278383565	-0.533484876004504
371.224	0.849998278383565	-0.533977135898413
371.244	0.849998278383565	-0.534764252739987
371.264	0.849998278383565	-0.534918744251364
371.284	0.849998278383565	-0.535632134918493
371.304	0.849998278383565	-0.535560847978987
371.324	0.849998278383565	-0.535540733243893
371.344	0.849998278383565	-0.535336084218004
371.364	0.849998278383565	-0.535159122299292
371.384	0.849998278383565	-0.535826048127314
371.404	0.850008245636608	-0.53621669180162
371.424	0.850008245636608	-0.536039865174895
371.444	0.850008245636608	-0.536764926765473
371.464	0.850008245636608	-0.536694746036916
371.484	0.850008245636608	-0.53710536915433
371.504	0.850008245636608	-0.537036107615454
371.524	0.850008245636608	-0.537266684952688
371.544	0.850008245636608	-0.537408208329214
371.564	0.850008245636608	-0.537888463048886
371.584	0.850008245636608	-0.538059468141001
371.604	0.85000280895313	-0.538314863599462
371.624	0.85000280895313	-0.538402019493182
371.644	0.85000280895313	-0.53885682738181
371.664	0.85000280895313	-0.539312458959885
371.684	0.85000280895313	-0.539387267470225
371.704	0.85000280895313	-0.540222070757962
371.724	0.85000280895313	-0.540546950589162
371.744	0.85000280895313	-0.541205695231162
371.764	0.85000280895313	-0.541984969116677
371.784	0.85000280895313	-0.543432044248951
371.804	0.85000280895313	-0.543454725552618
371.824	0.85000280895313	-0.543129941221642
371.844	0.85000280895313	-0.543246718102119
371.864	0.85000280895313	-0.542257864991546
371.884	0.85000280895313	-0.54156567537458
371.904	0.85000280895313	-0.542199482520077
371.924	0.85000280895313	-0.542038290076173
371.944	0.85000280895313	-0.542714300363189
371.964	0.85000280895313	-0.543105298184168
371.984	0.85000280895313	-0.543362587730442
372.004	0.850006348460603	-0.542701061644365
372.024	0.850007339522695	-0.542287279061141
372.044	0.850007339522695	-0.541802706935423
372.064	0.850007339522695	-0.541289926430461
372.084	0.850007339522695	-0.540590888651457
372.104	0.850007339522695	-0.54067026525594
372.124	0.850007339522695	-0.54067448318259
372.144	0.850007339522695	-0.540606813314141
372.164	0.850007339522695	-0.540799524811782
372.184	0.850007339522695	-0.540652908089869
372.204	0.850007339522695	-0.540976757314468
372.224	0.85000280895313	-0.540958488917076
372.244	0.85000280895313	-0.540614891041582
372.264	0.85000280895313	-0.539858195001157
372.284	0.85000280895313	-0.539746141402692
372.304	0.85000280895313	-0.539018990744671
372.324	0.85000280895313	-0.538480142657198
372.344	0.85000280895313	-0.538848427341105
372.364	0.85000280895313	-0.538407992236484
372.384	0.85000280895313	-0.538213112087874
372.404	0.85000280895313	-0.53788212024221
372.424	0.85000280895313	-0.537846232053127
372.444	0.85000280895313	-0.537812341410438
372.464	0.85000280895313	-0.537422807926262
372.484	0.85000280895313	-0.537237461883543
372.504	0.85000280895313	-0.536552948097239
372.524	0.85000280895313	-0.536027975396762
372.544	0.85000280895313	-0.535682129286785
372.564	0.85000280895313	-0.535737567167957
372.584	0.85000280895313	-0.535380093905471
372.604	0.85000280895313	-0.535109080180887
372.624	0.85000280895313	-0.535388852072025
372.644	0.85000280895313	-0.535796649974423
372.664	0.85000280895313	-0.535978693300989
372.684	0.85000280895313	-0.535998529493756
372.704	0.85000280895313	-0.535605605751556
372.724	0.85000280895313	-0.535444349640838
372.744	0.85000280895313	-0.535451961804685
372.764	0.85000280895313	-0.535125219719076
372.784	0.85000280895313	-0.53495937163916
372.804	0.85000280895313	-0.535573195362367
372.824	0.85000280895313	-0.535319896929703
372.844	0.85000280895313	-0.535428472728272
372.864	0.85000280895313	-0.536544910161558
372.884	0.85000280895313	-0.537536282090587
372.904	0.85000280895313	-0.537906154465745
372.924	0.85000280895313	-0.538823776345276
372.944	0.85000280895313	-0.539116647684073
372.964	0.85000280895313	-0.538839207590119
372.984	0.85000280895313	-0.538531434236894
373.004	0.85000280895313	-0.538483103164202
373.024	0.85000280895313	-0.53860717785361
373.044	0.85000280895313	-0.538406257315711
373.064	0.85000280895313	-0.538727639451137
373.084	0.85000280895313	-0.539252174442244
373.104	0.85000280895313	-0.53942638277111
373.124	0.85000280895313	-0.539869639111568
373.144	0.85000280895313	-0.53990996806116
373.164	0.85000280895313	-0.5400990863628
373.184	0.85000280895313	-0.540387345836521
373.204	0.85000280895313	-0.54119648741771
373.224	0.85000280895313	-0.541217736217985
373.244	0.85000280895313	-0.540944231529175
373.264	0.85000280895313	-0.540768936885238
373.284	0.85000280895313	-0.541144710378531
373.304	0.85000280895313	-0.541885203213952
373.324	0.85000280895313	-0.542105211859517
373.344	0.85000280895313	-0.542821185011925
373.364	0.85000280895313	-0.542109756078603
373.384	0.85000280895313	-0.542037442511669
373.404	0.85000280895313	-0.541456470866189
373.424	0.85000280895313	-0.541759664187748
373.444	0.85000280895313	-0.542547990698849
373.464	0.85000280895313	-0.542422320359832
373.484	0.85000280895313	-0.542487013804572
373.504	0.85000280895313	-0.542515393288387
373.524	0.85000280895313	-0.542023010040019
373.544	0.85000280895313	-0.541037618812637
373.564	0.85000280895313	-0.541824902779609
373.584	0.85000280895313	-0.541341568177651
373.604	0.85000280895313	-0.540345787321522
373.624	0.849998278383565	-0.540535088665264
373.644	0.849998278383565	-0.540469595406132
373.664	0.849998278383565	-0.540248162215529
373.684	0.849998278383565	-0.539498397899837
373.704	0.849998278383565	-0.53950429503879
373.724	0.849998278383565	-0.53887404925589
373.744	0.849998278383565	-0.539038958250251
373.764	0.849998278383565	-0.538824611972249
373.784	0.849998278383565	-0.538330223219137
373.804	0.849998278383565	-0.537935512826876
373.824	0.849998278383565	-0.537411407586787
373.844	0.849998278383565	-0.537644006345472
373.864	0.849998278383565	-0.537906393216309
373.884	0.849998278383565	-0.536938880427061
373.904	0.849998278383565	-0.535867387787627
373.924	0.849998278383565	-0.535936701055797
373.944	0.849998278383565	-0.535460373782918
373.964	0.849998278383565	-0.534585412650164
373.984	0.849998278383565	-0.5351105087051
374.004	0.849998278383565	-0.534980950711052
374.024	0.85000280895313	-0.534579471740273
374.044	0.85000280895313	-0.533965990226208
374.064	0.85000280895313	-0.533623466728261
374.084	0.85000280895313	-0.533044858713374
374.104	0.85000280895313	-0.531743731801427
374.124	0.85000280895313	-0.531067072908712
374.144	0.85000280895313	-0.531035577730024
374.164	0.85000280895313	-0.531650412163955
374.184	0.85000280895313	-0.531128439762244
374.204	0.85000280895313	-0.5312113976252
374.224	0.850007339522695	-0.531597668184994
374.244	0.850007339522695	-0.530570670692502
374.264	0.850007339522695	-0.529904099011152
374.284	0.850007339522695	-0.529699414172678
374.304	0.850007339522695	-0.529243989511759
374.324	0.850007339522695	-0.528985191857748
374.344	0.850007339522695	-0.529344495541232
374.364	0.850007339522695	-0.528173018144387
374.384	0.850007339522695	-0.527613752904437
374.404	0.850007339522695	-0.527345405227828
374.424	0.850004614101942	-0.526714256171959
374.444	0.85000280895313	-0.526218852728947
374.464	0.85000280895313	-0.525947055106678
374.484	0.85000280895313	-0.525922563277893
374.504	0.85000280895313	-0.526160191715149
374.524	0.85000280895313	-0.525740858181292
374.544	0.85000280895313	-0.525854754138283
374.564	0.85000280895313	-0.525898353970611
374.584	0.85000280895313	-0.525873714912312
374.604	0.85000280895313	-0.525810605179654
374.624	0.85000280895313	-0.524780221408319
374.644	0.85000280895313	-0.524339869866398
374.664	0.85000280895313	-0.523935979514914
374.684	0.85000280895313	-0.524289883456456
374.704	0.85000280895313	-0.524028698296796
374.724	0.85000280895313	-0.524904323951958
374.744	0.85000280895313	-0.52488060010416
374.764	0.85000280895313	-0.523692012250157
374.784	0.85000280895313	-0.522693485762534
374.804	0.85000280895313	-0.522191242115834
374.824	0.85000280895313	-0.521993950586522
374.844	0.85000280895313	-0.521697012529767
374.864	0.85000280895313	-0.522113731744936
374.884	0.85000280895313	-0.522166189223225
374.904	0.85000280895313	-0.522067103759612
374.924	0.85000280895313	-0.522168656312398
374.944	0.85000280895313	-0.522115056810573
374.964	0.85000280895313	-0.522177872084202
374.984	0.85000280895313	-0.522259453152231
375.004	0.85000280895313	-0.523072390867399
375.024	0.850003198298952	-0.523573416886219
375.044	0.850007339522695	-0.524130915371989
375.064	0.850007339522695	-0.523520820136766
375.084	0.850007339522695	-0.523629953019988
375.104	0.850007339522695	-0.523451343722377
375.124	0.850007339522695	-0.523657425251656
375.144	0.850007339522695	-0.523749785907692
375.164	0.850007339522695	-0.52415634230715
375.184	0.850007339522695	-0.524010035960972
375.204	0.850007339522695	-0.523287616543314
375.224	0.850007339522695	-0.523836440425226
375.244	0.85000280895313	-0.524273393750774
375.264	0.85000280895313	-0.524346527027979
375.284	0.85000280895313	-0.524588902622302
375.304	0.85000280895313	-0.524517142160846
375.324	0.85000280895313	-0.524169696422081
375.344	0.85000280895313	-0.523591096365548
375.364	0.85000280895313	-0.523565426700645
375.384	0.85000280895313	-0.524610111630821
375.404	0.85000280895313	-0.52489759914438
375.424	0.85000280895313	-0.524907431688477
375.444	0.85000280895313	-0.52526717706051
375.464	0.85000280895313	-0.524959893145941
375.484	0.85000280895313	-0.524934915857677
375.504	0.85000280895313	-0.524805950760862
375.524	0.85000280895313	-0.523982094186526
375.544	0.85000280895313	-0.523686381716007
375.564	0.85000280895313	-0.524397018793285
375.584	0.85000280895313	-0.524552906995467
375.604	0.85000280895313	-0.524953713485486
375.624	0.85000280895313	-0.524322218241297
375.644	0.85000280895313	-0.524008786499684
375.664	0.85000280895313	-0.524123144041098
375.684	0.85000280895313	-0.523904579836451
375.704	0.85000280895313	-0.524250107612346
375.724	0.85000280895313	-0.524955114155466
375.744	0.85000280895313	-0.525113087445916
375.764	0.85000280895313	-0.524551562033948
375.784	0.85000280895313	-0.524414797752018
375.804	0.85000280895313	-0.525224361125868
375.824	0.85000280895313	-0.525775047262188
375.844	0.85000280895313	-0.525929789461658
375.864	0.85000280895313	-0.526277263054652
375.884	0.85000280895313	-0.526055404092207
375.904	0.85000280895313	-0.525491765737744
375.924	0.85000280895313	-0.525419595421149
375.944	0.85000280895313	-0.526023013598905
375.964	0.85000280895313	-0.525747455655236
375.984	0.85000280895313	-0.526594860993621
376.004	0.85000280895313	-0.526633291876223
376.024	0.85000280895313	-0.52616922842403
376.044	0.85000280895313	-0.526381680614217
376.064	0.85000280895313	-0.526663454030922
376.084	0.85000280895313	-0.526769904949465
376.104	0.85000280895313	-0.527287814612397
376.124	0.85000280895313	-0.528016389815456
376.144	0.85000280895313	-0.528475419609904
376.164	0.85000280895313	-0.52891464902417
376.184	0.85000280895313	-0.528793717883866
376.204	0.85000280895313	-0.528376067541492
376.224	0.85000280895313	-0.527940415406529
376.244	0.85000280895313	-0.528671791949543
376.264	0.85000280895313	-0.528487150220993
376.284	0.85000280895313	-0.528109327452022
376.304	0.85000280895313	-0.528128984581866
376.324	0.85000280895313	-0.528147400208773
376.344	0.85000280895313	-0.528134754387184
376.364	0.85000280895313	-0.528301306781266
376.384	0.85000280895313	-0.528709128558716
376.404	0.85000280895313	-0.528606374294757
376.424	0.85000280895313	-0.528777602220735
376.444	0.85000280895313	-0.52813598793177
376.464	0.85000280895313	-0.527975205343007
376.484	0.85000280895313	-0.527929293609375
376.504	0.85000280895313	-0.527703566887782
376.524	0.85000280895313	-0.528168028257581
376.544	0.85000280895313	-0.528244265292133
376.564	0.85000280895313	-0.528324648628162
376.584	0.85000280895313	-0.528007277502226
376.604	0.85000280895313	-0.527542796236545
376.624	0.85000280895313	-0.528006234958092
376.644	0.85000280895313	-0.52772944346984
376.664	0.85000280895313	-0.527537205494152
376.684	0.85000280895313	-0.527762080672061
376.704	0.85000280895313	-0.526844498584294
376.724	0.85000280895313	-0.526303163511767
376.744	0.85000280895313	-0.525475785366602
376.764	0.85000280895313	-0.525426519187531
376.784	0.85000280895313	-0.524351003601072
376.804	0.85000280895313	-0.524227338766801
376.824	0.85000280895313	-0.524248750713298
376.844	0.850007339522695	-0.524135316340734
376.864	0.850007339522695	-0.524384500305331
376.884	0.850007339522695	-0.52462516087476
376.904	0.850007339522695	-0.524395868811395
376.924	0.850007339522695	-0.524107191524187
376.944	0.850007339522695	-0.523100276933381
376.964	0.850007339522695	-0.52268085585765
376.984	0.850007339522695	-0.522663200253375
377.004	0.850007339522695	-0.522579140158646
377.024	0.850007339522695	-0.522418711716556
377.044	0.849998278383565	-0.521839355616566
377.064	0.849998278383565	-0.522043220744771
377.084	0.849998278383565	-0.522215833424022
377.104	0.849998278383565	-0.522019855022815
377.124	0.849998278383565	-0.522413343808021
377.144	0.849998278383565	-0.522735756550054
377.164	0.849998278383565	-0.522665639488314
377.184	0.849998278383565	-0.522250949652945
377.204	0.849998278383565	-0.521860397499687
377.224	0.849998278383565	-0.521497309619748
377.244	0.85000280895313	-0.521825738876017
377.264	0.85000280895313	-0.522059583116816
377.284	0.85000280895313	-0.521795584679666
377.304	0.85000280895313	-0.5218449901299
377.324	0.85000280895313	-0.52190943686572
377.344	0.85000280895313	-0.521891104801512
377.364	0.85000280895313	-0.521440164672038
377.384	0.85000280895313	-0.521364707555996
377.404	0.85000280895313	-0.520954179938807
377.424	0.85000280895313	-0.520537472661168
377.444	0.849998278383565	-0.520581474390279
377.464	0.849998278383565	-0.520401854381942
377.484	0.849998278383565	-0.519734379427624
377.504	0.849998278383565	-0.520043903618326
377.524	0.849998278383565	-0.519651445439726
377.544	0.849998278383565	-0.51937933744172
377.564	0.849998278383565	-0.51910378347723
377.584	0.849998278383565	-0.519169129506845
377.604	0.849998278383565	-0.518682643397431
377.624	0.849998278383565	-0.51805359932571
377.644	0.85000280895313	-0.518131495676688
377.664	0.85000280895313	-0.518437645526074
377.684	0.85000280895313	-0.517938617053649
377.704	0.85000280895313	-0.517757242228662
377.724	0.85000280895313	-0.518583593746403
377.744	0.85000280895313	-0.518748677824509
377.764	0.85000280895313	-0.518809244863653
377.784	0.85000280895313	-0.519059531060024
377.804	0.85000280895313	-0.518973935003331
377.824	0.85000280895313	-0.519454241452287
377.844	0.85000280895313	-0.519334321022708
377.864	0.85000280895313	-0.519127133282483
377.884	0.85000280895313	-0.519299622607271
377.904	0.85000280895313	-0.519522619614077
377.924	0.85000280895313	-0.519844706063669
377.944	0.85000280895313	-0.520138663717539
377.964	0.85000280895313	-0.520362953956568
377.984	0.85000280895313	-0.520650648387287
378.004	0.85000280895313	-0.521070069463016
378.024	0.85000280895313	-0.520765945014257
378.044	0.85000280895313	-0.520351883888708
378.064	0.85000280895313	-0.519326195545148
378.084	0.85000280895313	-0.519382373553072
378.104	0.85000280895313	-0.518392147626752
378.124	0.85000280895313	-0.518795381414184
378.144	0.85000280895313	-0.519023133536402
378.164	0.85000280895313	-0.519221025921305
378.184	0.85000280895313	-0.519148043852788
378.204	0.85000280895313	-0.519478669614251
378.224	0.85000280895313	-0.519405090669325
378.244	0.85000280895313	-0.519424918903739
378.264	0.85000280895313	-0.519247013920295
378.284	0.85000280895313	-0.518931707986746
378.304	0.85000280895313	-0.51890746286688
378.324	0.85000280895313	-0.517289215517088
378.344	0.85000280895313	-0.516612552645196
378.364	0.85000280895313	-0.516443027806584
378.384	0.85000280895313	-0.515881530248849
378.404	0.85000280895313	-0.515428298113954
378.424	0.85000280895313	-0.514835524232217
378.444	0.85000280895313	-0.51451253848883
378.464	0.85000280895313	-0.513738453448925
378.484	0.85000280895313	-0.513048464316332
378.504	0.85000280895313	-0.513016137489843
378.524	0.85000280895313	-0.513227129322408
378.544	0.85000280895313	-0.512302126071248
378.564	0.85000280895313	-0.512244718497914
378.584	0.85000280895313	-0.511814919730963
378.604	0.85000280895313	-0.512229947796301
378.624	0.85000280895313	-0.512708328324034
378.644	0.85000280895313	-0.512840751324862
378.664	0.850007339522695	-0.513587304445458
378.684	0.850007339522695	-0.513694324386177
378.704	0.850007339522695	-0.514261436561362
378.724	0.850007339522695	-0.514861361022519
378.744	0.850007339522695	-0.514809834671434
378.764	0.850007339522695	-0.515460839815951
378.784	0.850007339522695	-0.516108132389183
378.804	0.850007339522695	-0.515679622875283
378.824	0.850007339522695	-0.516165480274879
378.844	0.850007339522695	-0.516435164954647
378.864	0.85000280895313	-0.516818387465562
378.884	0.85000280895313	-0.517000932168312
378.904	0.85000280895313	-0.516975194857418
378.924	0.85000280895313	-0.517034779040067
378.944	0.85000280895313	-0.516832899520728
378.964	0.85000280895313	-0.516362990658873
378.984	0.85000280895313	-0.515729724681329
379.004	0.85000280895313	-0.515804529212493
379.024	0.85000280895313	-0.515611224817614
379.044	0.85000280895313	-0.515592669919542
379.064	0.850003715067043	-0.514891340135119
379.084	0.850003715067043	-0.515314278802505
379.104	0.850003715067043	-0.515320756901166
379.124	0.850003715067043	-0.515688886397201
379.144	0.850003715067043	-0.514939352873721
379.164	0.850003715067043	-0.514360104211491
379.184	0.850003715067043	-0.514430173523111
379.204	0.850003715067043	-0.513520235432596
379.224	0.850003715067043	-0.512965020993893
379.244	0.850003715067043	-0.513030812691234
379.264	0.85000280895313	-0.513259014460352
379.284	0.85000280895313	-0.512896014122283
379.304	0.85000280895313	-0.512950341813332
379.324	0.85000280895313	-0.513035022659529
379.344	0.85000280895313	-0.512290884898816
379.364	0.85000280895313	-0.511495646558859
379.384	0.85000280895313	-0.51059757437142
379.404	0.85000280895313	-0.50988196332404
379.424	0.85000280895313	-0.509250432267265
379.444	0.85000280895313	-0.508071756540886
379.464	0.85000280895313	-0.507876760996171
379.484	0.85000280895313	-0.508018698207011
379.504	0.85000280895313	-0.507669354401258
379.524	0.85000280895313	-0.507751225949141
379.544	0.85000280895313	-0.508104696160491
379.564	0.85000280895313	-0.508864679000364
379.584	0.85000280895313	-0.509174449899981
379.604	0.85000280895313	-0.509470548350584
379.624	0.85000280895313	-0.50955341469249
379.644	0.85000280895313	-0.510011103504597
379.664	0.850007339522695	-0.509996022427248
379.684	0.850007339522695	-0.510025770747634
379.704	0.850007339522695	-0.509844622735687
379.724	0.850007339522695	-0.509828355863863
379.744	0.850007339522695	-0.510198069071983
379.764	0.850007339522695	-0.511235233359362
379.784	0.850007339522695	-0.510725982383582
379.804	0.850007339522695	-0.511448429655474
379.824	0.850007339522695	-0.511732988495437
379.844	0.850007339522695	-0.511755598173935
379.864	0.85000280895313	-0.51147416298719
379.884	0.85000280895313	-0.51125755653718
379.904	0.85000280895313	-0.510945350381797
379.924	0.85000280895313	-0.511434478664131
379.944	0.85000280895313	-0.511388451534391
379.964	0.85000280895313	-0.511644324493981
379.984	0.85000280895313	-0.511837716430735
380.004	0.85000280895313	-0.511739585969381
380.024	0.85000280895313	-0.511769358164829
380.044	0.85000280895313	-0.512223986990531
380.064	0.85000280895313	-0.512220899149888
380.084	0.85000280895313	-0.511934772514546
380.104	0.85000280895313	-0.512432834047184
380.124	0.85000280895313	-0.512852529686064
380.144	0.85000280895313	-0.512606552937388
380.164	0.85000280895313	-0.513034457616526
380.184	0.85000280895313	-0.513192466719559
380.204	0.85000280895313	-0.513306943636257
380.224	0.85000280895313	-0.513469492979201
380.244	0.85000280895313	-0.513593229438642
380.264	0.85000280895313	-0.514078879921078
380.284	0.85000280895313	-0.513917062746534
380.304	0.85000280895313	-0.514275658136678
380.324	0.85000280895313	-0.514517942209948
380.344	0.85000280895313	-0.514283660259779
380.364	0.85000280895313	-0.513705871955165
380.384	0.85000280895313	-0.513991560881141
380.404	0.85000280895313	-0.514458493319287
380.424	0.85000280895313	-0.514310416239754
380.444	0.85000280895313	-0.514950056857382
380.464	0.85000280895313	-0.515389278313295
380.484	0.85000280895313	-0.515443339399541
380.504	0.85000280895313	-0.515570856076263
380.524	0.85000280895313	-0.515103923638114
380.544	0.85000280895313	-0.514554311879336
[truncated: 13,001 more rows]
