# Supplementary material for: Unraveling the Local Relation Between Tissue Composition and Human Brain Mechanics Through Machine Learning
Source: Front Bioeng Biotechnol. 2021 Aug 17;9:704738. doi: 10.3389/fbioe.2021.704738 (PMC8415910; doi:10.3389/fbioe.2021.704738)
Supplement: Supplementary file 4 [file DataSheet2.ZIP › Mechanics_compRelax/compRelax_HBE_03_26_P1_Am_28.txt]

217.0015	1	-0.0192746342546377
217.0215	0.99981384254478	0.00481593307734324
217.0415	0.99962768508956	-0.00205659163292043
217.0615	0.999442300071914	-0.00147240964015749
217.0815	0.999280088181473	-0.0010553625813402
217.1015	0.999129583548007	0.00171497087433659
217.1215	0.998947940024857	0.00243507265346171
217.1415	0.998841548818441	0.00174761884733238
217.1615	0.998627378431844	0.00109632272745058
217.1815	0.998561479851352	0.00139013734824583
217.2015	0.998326900215742	0.000867207503493006
217.2215	0.998164688325301	0.000433899281552408
217.2415	0.998014062998464	-0.00059891212375307
217.2615	0.99787965886067	-0.000452183115104976
217.2815	0.997749116910744	-0.000336904349444667
217.3015	0.99761471277295	0.000164269614984336
217.3215	0.997476446447289	-0.000261736997161643
217.3415	0.997342042309496	-0.000796486533272189
217.3615	0.997196051608099	-0.00158455041875283
217.3815	0.997037701905526	-0.00180122849393738
217.4015	0.99686776563935	-0.00215453157989204
217.4215	0.996709415936778	-0.00174984937236861
217.4415	0.996561144130672	-0.0014191559649111
217.4615	0.996421019127099	-0.00169927404436843
217.4815	0.996246725830235	-0.00216276051602943
217.5015	0.996099962691265	-0.00183059481342146
217.5215	0.995953971989869	-0.00268618531701093
217.5415	0.995787897911561	-0.00246949132512203
217.5615	0.995610237269649	-0.00283421464643158
217.5815	0.995412493250827	-0.00358783080457176
217.6015	0.995219383857445	-0.00313241410200477
217.6215	0.995028591776784	-0.00307641913618117
217.6415	0.994896734269116	-0.00351729195016887
217.6615	0.994660911491785	-0.00365098828734262
217.6815	0.99449097522561	-0.00384585649842256
217.7015	0.994308679958257	-0.00267843786117944
217.7215	0.994162689256861	-0.00110244538220472
217.7415	0.99400047736642	-0.000296717934096802
217.7615	0.993849852039583	0.000279633887949438
217.7815	0.993708145952852	0.00125039368487578
217.8015	0.993541649447746	0.00139101776760808
217.8215	0.993435439281386	0.00122490308289547
217.8415	0.993301698957132	0.000415984335569775
217.8615	0.993086683716939	0.000230204562660707
217.8815	0.992956141767013	0.000286291049534371
217.9015	0.99292674086187	0.000659255244509327
217.9215	0.992687333491426	0.000690491776751734
217.9415	0.992566434941832	0.001466526612937
217.9615	0.992458679900325	0.00226830671837169
217.9815	0.992347460959074	0.00279979730927132
218.0015	0.992233182440872	0.00306526406239543
218.0215	0.992107582884483	0.00306855882019114
218.0415	0.991880908664664	0.00301891064021798
218.0615	0.991722558962091	0.00328484295694359
218.0815	0.99158429263643	0.00311682622606385
218.1015	0.99143752949746	0.00233656550487965
218.1215	0.991303125359666	0.00183025116104985
218.1415	0.991144775657093	0.00134275036173509
218.1615	0.991037895642525	0.00058581954991882
218.1815	0.990801040936874	0.000427762696772083
218.2015	0.990607159105919	0.000836439997081717
218.2215	0.990405552899229	0.000179716776534389
218.2415	0.990211671068273	-0.000186160505838973
218.2615	0.990025513613054	-9.28886184806132e-05
218.2815	0.989829314469378	1.54603670520226e-05
218.3015	0.989658798875022	-0.00065584653383538
218.3215	0.989496514568559	-0.0019351794983804
218.3415	0.989350922155286	-0.00292365060804706
218.3615	0.989120216776881	-0.00331622816192939
218.3815	0.988961867074308	-0.00360922285518767
218.4015	0.988808151997176	-0.00375461399086602
218.4215	0.988782263269126	-0.00396385498595364
218.4415	0.988503039155633	-0.0035901705601078
218.4615	0.9883697936742	-0.00282239649346844
218.4815	0.988234182602697	-0.0029121547683465
218.5015	0.988206423127399	-0.00374145087638733
218.5215	0.988052708050267	-0.00433066339553018
218.5415	0.987926028288209	-0.00425660297029484
218.5615	0.987795486338283	-0.00462459717434366
218.5815	0.987668806576225	-0.00461317693898866
218.6015	0.987392273924902	-0.00452702379764075
218.6215	0.987257869787108	-0.00426912941660046
218.6415	0.987257869787108	-0.00476639511402022
218.6615	0.987103382272403	-0.00513510159058761
218.6815	0.98692958381836	-0.00498056630827309
218.7015	0.986755012926743	-0.00454221231274515
218.7215	0.986609022225346	-0.00443366834758468
218.7415	0.986304681821377	-0.00375712883014984
218.7615	0.986157918682407	-0.00273703918733698
218.7815	0.985995706791966	-0.00216175776365668
218.8015	0.985995706791966	-0.00207587520628227
218.8215	0.985821908337923	-0.00176543978425725
218.8415	0.985631888694835	-0.00158644848574385
218.8615	0.985312871976969	-0.000956465328466438
218.8815	0.985232538469322	-0.000770820847544151
218.9015	0.984872582560059	-0.000669176773709534
218.9215	0.984687197542413	-0.000713580399606839
218.9415	0.984665955509141	-0.000473122768157141
218.9615	0.984517261276237	-0.000119151180620725
218.9815	0.984355049385796	-7.19820273465954e-05
219.0015	0.984204424058959	-3.33328158258483e-06
219.0215	0.984054571169695	0.000492368599636916
219.0415	0.983817106962521	0.00067587626300325
219.0615	0.983599605438887	0.000426369985143449
219.0815	0.983457476925359	8.33331734799159e-05
219.1015	0.983457476925359	0.00103523963413049
219.1215	0.983164723084992	0.00206982939458566
219.1415	0.983164723084992	0.00265579888522166
219.1615	0.983026456759331	0.00311732362307421
219.1815	0.982773097235214	0.00397963893424208
219.2015	0.982701538135629	0.00378452799342105
219.2215	0.982523599898965	0.00411667380014841
219.2415	0.982523599898965	0.00460418653699152
219.2615	0.982393057949039	0.00525619045470582
219.2815	0.982393057949039	0.00530612513535683
219.3015	0.982393057949039	0.00529748634408322
219.3215	0.982393057949039	0.0050037077531368
219.3415	0.982393057949039	0.00536749596806707
219.3615	0.982393057949039	0.005126039563421
219.3815	0.982393057949039	0.00465010622897616
219.4015	0.982393057949039	0.004816141330167
219.4215	0.982393057949039	0.00499353299989563
219.4415	0.982393057949039	0.00546724595408687
219.4615	0.982393057949039	0.00592913279696289
219.4815	0.982393057949039	0.00601476864542022
219.5015	0.982393057949039	0.00546100660599064
219.5215	0.982393057949039	0.00576414421908145
219.5415	0.982393057949039	0.0054149038719063
219.5615	0.982168278615143	0.00537661226047076
219.5815	0.982168278615143	0.00508811005700888
219.6015	0.982168278615143	0.00482661054243844
219.6215	0.982168278615143	0.00435746170321316
219.6415	0.982168278615143	0.00401446070413436
219.6615	0.982168278615143	0.00348058658676181
219.6815	0.982168278615143	0.00340657391163945
219.7015	0.982168278615143	0.00263802788484013
219.7215	0.982168278615143	0.0019936997977878
219.7415	0.982168278615143	0.00133523767729271
219.7615	0.982168278615143	0.000325668976040139
219.7815	0.982168278615143	-0.000562821355394039
219.8015	0.982168278615143	-0.000918010570811478
219.8215	0.982168278615143	-0.00116881008089781
219.8415	0.982168278615143	-0.00162932808720162
219.8615	0.982168278615143	-0.00177888939941379
219.8815	0.982168278615143	-0.00159718032363637
219.9015	0.982168278615143	-0.00156583635363966
219.9215	0.982168278615143	-0.00184022839871539
219.9415	0.982168278615143	-0.00156509622688861
219.9615	0.982168278615143	-0.00160150568803746
219.9815	0.982168278615143	-0.00129122545387972
220.0015	0.982168278615143	-0.0013058529051565
220.0215	0.982168278615143	-0.00159390546172111
220.0415	0.982168278615143	-0.00206197594422824
220.0615	0.982168278615143	-0.00203607946628759
220.0815	0.982168278615143	-0.00242297873590119
220.1015	0.982168278615143	-0.00177452026407604
220.1215	0.982168278615143	-0.00174407558787387
220.1415	0.982168278615143	-0.00205409717558624
220.1615	0.982168278615143	-0.00226213645949719
220.1815	0.982168278615143	-0.00235282188240227
220.2015	0.982168278615143	-0.00247030307704266
220.2215	0.982168278615143	-0.0021532264101371
220.2415	0.982168278615143	-0.00176358548820316
220.2615	0.982168278615143	-0.00210972605721055
220.2815	0.982168278615143	-0.00186677348235759
220.3015	0.982168278615143	-0.00168050029161432
220.3215	0.982168278615143	-0.00135267189093552
220.3415	0.982168278615143	-0.0015323873994959
220.3615	0.982168278615143	-0.00173583471420835
220.3815	0.982168278615143	-0.00168995481398482
220.4015	0.982168278615143	-0.00117082354399539
220.4215	0.982168278615143	-0.00130048897579843
220.4415	0.982168278615143	-0.000898588212356222
220.4615	0.982168278615143	-0.0013456287492708
220.4815	0.982168278615143	-0.0014682391018806
220.5015	0.982168278615143	-0.00145520730021248
220.5215	0.982168278615143	-0.00103447707555099
220.5415	0.982168278615143	-0.00119695081414867
220.5615	0.982168278615143	-0.00124175235765422
220.5815	0.982163643989702	-0.00132605120294804
220.6015	0.982163643989702	-0.00100756590770951
220.6215	0.982163643989702	-0.000926971675347887
220.6415	0.982163643989702	-0.00122373464835557
220.6615	0.982163643989702	-0.000862023563340031
220.6815	0.982163643989702	-0.000747204437498428
220.7015	0.982163643989702	-0.000404171605010939
220.7215	0.982163643989702	-0.000349358454483528
220.7415	0.982163643989702	-0.000767780757017444
220.7615	0.982163643989702	-0.000824523807944566
220.7815	0.982163643989702	-0.000220508753777382
220.8015	0.982163643989702	0.000163648863515775
220.8215	0.982163643989702	-0.000128128201861422
220.8415	0.982163643989702	-0.000832120055084873
220.8615	0.982163643989702	-0.000411365955366894
220.8815	0.982163643989702	-0.000676446728410995
220.9015	0.982163643989702	-0.000538070880164887
220.9215	0.982163643989702	-0.000570341998188728
220.9415	0.982163643989702	-0.000863464025081584
220.9615	0.982163643989702	-0.000760562531605169
220.9815	0.982163643989702	-0.000633197063577506
221.0015	0.982163643989702	-0.000710703455299611
221.0215	0.982163643989702	-0.001545271971649
221.0415	0.982163643989702	-0.00147080169127728
221.0615	0.982163643989702	-0.00237643431327217
221.0815	0.982163643989702	-0.00160306154588558
221.1015	0.982163643989702	-0.00283323576911559
221.1215	0.982163643989702	-0.00267160561584723
221.1415	0.982163643989702	-0.0032730302263852
221.1615	0.982163643989702	-0.00330621257573166
221.1815	0.982163643989702	-0.0025562373637063
221.2015	0.982163643989702	-0.00294261536125323
221.2215	0.982163643989702	-0.00305236899594258
221.2415	0.982163643989702	-0.00359813289144761
221.2615	0.982163643989702	-0.00421240228237768
221.2815	0.982163643989702	-0.00557789236744671
221.3015	0.982163643989702	-0.00600044505475361
221.3215	0.982163643989702	-0.00572796301419726
221.3415	0.982163643989702	-0.00516851871132279
221.3615	0.982163643989702	-0.0047556831720077
221.3815	0.982163643989702	-0.00525469970690334
221.4015	0.982163643989702	-0.00545831414701131
221.4215	0.982163643989702	-0.00644185505751255
221.4415	0.982163643989702	-0.00686087025728283
221.4615	0.982163643989702	-0.00699492869947999
221.4815	0.982163643989702	-0.00683618344887099
221.5015	0.982163643989702	-0.0070414373095245
221.5215	0.982163643989702	-0.00821924557551751
221.5415	0.982163643989702	-0.0079961371517846
221.5615	0.982163643989702	-0.00751313282144228
221.5815	0.982163643989702	-0.00831873691509177
221.6015	0.982163643989702	-0.00964556532534966
221.6215	0.982163643989702	-0.0113435076137043
221.6415	0.982163643989702	-0.0121756965827565
221.6615	0.982163643989702	-0.0132829819110509
221.6815	0.982163643989702	-0.0153614368914079
221.7015	0.982163643989702	-0.0163708225505609
221.7215	0.982163643989702	-0.0153325162396453
221.7415	0.982163643989702	-0.0160629934888696
221.7615	0.982163643989702	-0.0182787181065219
221.7815	0.982163643989702	-0.019032573015227
221.8015	0.982163643989702	-0.0214467749566657
221.8215	0.982163643989702	-0.0233141664792898
221.8415	0.982163643989702	-0.0244679962302134
221.8615	0.982163643989702	-0.0263927515552332
221.8815	0.982163643989702	-0.0281970492619036
221.9015	0.982163643989702	-0.0295085658025985
221.9215	0.982163643989702	-0.0310853382000852
221.9415	0.982163643989702	-0.0345137963122007
221.9615	0.982163643989702	-0.0361487601807081
221.9815	0.982163643989702	-0.0386663689709858
222.0015	0.982163643989702	-0.0428319575147344
222.0215	0.982163643989702	-0.0443992634523224
222.0415	0.982163643989702	-0.0475247152641577
222.0615	0.982163643989702	-0.0495781292894318
222.0815	0.982163643989702	-0.0516579610647132
222.1015	0.982163643989702	-0.0559071441395894
222.1215	0.982163643989702	-0.0581752307353027
222.1415	0.982163643989702	-0.0602978386534639
222.1615	0.982163643989702	-0.0643630683972524
222.1815	0.982163643989702	-0.0669505674362313
222.2015	0.982163643989702	-0.0680313156392359
222.2215	0.982163643989702	-0.0700019986145923
222.2415	0.982163643989702	-0.0721399661524296
222.2615	0.982163643989702	-0.0752552352526716
222.2815	0.982163643989702	-0.0767056648303838
222.3015	0.982163643989702	-0.0787161077331501
222.3215	0.982163643989702	-0.0820494675160858
222.3415	0.982163643989702	-0.0850323175946763
222.3615	0.982163643989702	-0.0890358541924921
222.3815	0.982163643989702	-0.0914414332593614
222.4015	0.982163643989702	-0.0951827063407989
222.4215	0.982163643989702	-0.0978428213640954
222.4415	0.982163643989702	-0.10061680449015
222.4615	0.982163643989702	-0.103918139863979
222.4815	0.982163643989702	-0.105204273240448
222.5015	0.982163643989702	-0.106507047531291
222.5215	0.982163643989702	-0.111025286576117
222.5415	0.982163643989702	-0.113872637750769
222.5615	0.982163643989702	-0.116123172200785
222.5815	0.982162871552128	-0.118155703509981
222.6015	0.982160246471312	-0.118853583348743
222.6215	0.982134677580695	-0.121944094015404
222.6415	0.982115752860143	-0.123880683410091
222.6615	0.981974046773412	-0.123942141784675
222.6815	0.981751934763012	-0.126566929682717
222.7015	0.981734482501585	-0.127888394163617
222.7215	0.981350037907374	-0.129790428393209
222.7415	0.981344860161764	-0.133471297581724
222.7615	0.980783080797743	-0.134339605532072
222.7815	0.980408762377347	-0.136404260729777
222.8015	0.979993927192352	-0.141587678744324
222.8215	0.979754411197873	-0.143735399242738
222.8415	0.978714710223906	-0.14569266045717
222.8615	0.9781809558606	-0.148197519967282
222.8815	0.977722127941925	-0.151200747406587
222.9015	0.977722127941925	-0.152290293567909
222.9215	0.976711894254455	-0.154553688715022
222.9415	0.976594369084577	-0.158968831286743
222.9615	0.975532955373192	-0.163080681057506
222.9815	0.974767312836445	-0.164038890533071
223.0015	0.974265469800394	-0.166666638938117
223.0215	0.972675793274077	-0.169381682508048
223.0415	0.972607070468707	-0.171710781810624
223.0615	0.971251695983247	-0.173630248810631
223.0815	0.970372378395153	-0.176499947038158
223.1015	0.970239525167175	-0.179029067584841
223.1215	0.969084730994753	-0.181854847645952
223.1415	0.967572841345957	-0.183478255987118
223.1615	0.967122739557996	-0.185163958329846
223.1815	0.965739762498619	-0.187610670139873
223.2015	0.964609372525786	-0.190454830015307
223.2215	0.962522873807646	-0.191574757186013
223.2415	0.962522873807646	-0.19302930521097
223.2615	0.96144377851743	-0.196103680318619
223.2815	0.959090625900372	-0.198728989488727
223.3015	0.957916683724663	-0.201279657273893
223.3215	0.956076882256568	-0.203280832675564
223.3415	0.9555179512561	-0.20427545957063
223.3615	0.954111390712056	-0.20513013486372
223.3815	0.952812633486868	-0.20666710356286
223.4015	0.950081408885581	-0.208540507620544
223.4215	0.948588003426533	-0.20916371822013
223.4415	0.948376452086084	-0.209930350263234
223.4615	0.946869426380133	-0.211222090298802
223.4815	0.945156932279625	-0.212953851604677
223.5015	0.942768362192888	-0.214521583314105
223.5215	0.941333396464012	-0.215479780852141
223.5415	0.939726913385803	-0.215603752082971
223.5615	0.938070541702746	-0.215861566880489
223.5815	0.934512308020297	-0.215324119462996
223.6015	0.934383745441653	-0.215551557230305
223.6215	0.931236484756331	-0.216397549961186
223.6415	0.930682224589314	-0.216819812168638
223.6615	0.927737402894941	-0.216922490828254
223.6815	0.926065902297847	-0.216617260168544
223.7015	0.92435444012566	-0.219088101702332
223.7215	0.92139598008038	-0.219589641034863
223.7415	0.92139598008038	-0.218241587699385
223.7615	0.91798583716398	-0.217488978272793
223.7815	0.917785606861718	-0.217221207576718
223.8015	0.914956886155447	-0.217096161968346
223.8215	0.913512651175689	-0.217439688218668
223.8415	0.912211232661673	-0.21779570510271
223.8615	0.91085657630177	-0.217403032048602
223.8815	0.909370937461137	-0.218594767430881
223.9015	0.908098563806819	-0.218549544094711
223.9215	0.905226846087179	-0.217686679657244
223.9415	0.905137714032796	-0.216881823648698
223.9615	0.90285796108923	-0.218011284925297
223.9815	0.901727160758935	-0.218120779913541
224.0015	0.900466844372367	-0.219173518696105
224.0215	0.899210028093554	-0.219735067983127
224.0415	0.898095521368327	-0.220714048757839
224.0615	0.897018526142763	-0.221535454159709
224.0815	0.895844427065672	-0.222445014228496
224.1015	0.893452374975185	-0.221821676295275
224.1215	0.892563975210933	-0.221972196588923
224.1415	0.892339968314611	-0.222763157314592
224.1615	0.890469281412912	-0.223509511476382
224.1815	0.889860443703591	-0.223887314349473
224.2015	0.888455711664116	-0.223922430578395
224.2215	0.88756886280968	-0.222816526024201
224.2415	0.885501578476181	-0.223086055516105
224.2615	0.885501578476181	-0.223354176379676
224.2815	0.883709595721623	-0.22268975345341
224.3015	0.883568167229645	-0.221796344860338
224.3215	0.88220249759965	-0.221100629693365
224.3415	0.88131703068431	-0.221207816759482
224.3615	0.880364138417337	-0.223138942745409
224.3815	0.879479462043576	-0.224360987511903
224.4015	0.878023610326872	-0.224981269437893
224.4215	0.878011251325696	-0.224634953785138
224.4415	0.876351270910851	-0.224493828326219
224.4615	0.876251638533203	-0.224703690072776
224.4815	0.875255194063354	-0.224736952005644
224.5015	0.874023119925568	-0.224537997180728
224.5215	0.873448528960229	-0.22483003289255
224.5415	0.872435024482409	-0.22539089378211
224.5615	0.872279782634136	-0.225948929456652
224.5815	0.870738751570945	-0.225749942798327
224.6015	0.870738751570945	-0.225463796267106
224.6215	0.869333953150116	-0.224972825626248
224.6415	0.86922400148926	-0.22507328390561
224.6615	0.868258357967655	-0.225486831717443
224.6815	0.868009729623676	-0.22451087909573
224.7015	0.866664915808167	-0.223989364299268
224.7215	0.866461988009065	-0.224112101985512
224.7415	0.865181835666996	-0.223590913481489
224.7615	0.865168022310701	-0.222339605854088
224.7815	0.864133951682485	-0.221179126899932
224.8015	0.864086519187735	-0.220114430693241
224.8215	0.863298138019918	-0.219289448012073
224.8415	0.863137193409872	-0.219398469478364
224.8615	0.862384356439773	-0.219954766252957
224.8815	0.862061960307523	-0.221291518728363
224.9015	0.861281315584778	-0.222871932071965
224.9215	0.860713616210916	-0.223649451140829
224.9415	0.859657820775944	-0.224141273325368
224.9615	0.859641140952091	-0.224280842926439
224.9815	0.858912985776334	-0.224445290336373
225.0015	0.858806908372683	-0.224659413780513
225.0215	0.858118666494671	-0.224797487211377
225.0415	0.857738186677692	-0.22517774523611
225.0615	0.857344503005941	-0.225547442527522
225.0815	0.856881088739173	-0.22527828707817
225.1015	0.856389492570309	-0.225620810576119
225.1215	0.855445960074247	-0.226422447431215
225.1415	0.855405865736446	-0.226533410735433
225.1615	0.854705940740134	-0.226930914509305
225.1815	0.85458321972064	-0.227054157550912
225.2015	0.854137873251491	-0.227492607046666
225.2215	0.853880301528731	-0.227519665444022
225.2415	0.853611927749279	-0.227415864656751
225.2615	0.853048386262043	-0.226453238295736
225.2815	0.852720251160008	-0.22641054969473
225.3015	0.852712375917559	-0.226391298440846
225.3215	0.851921399842268	-0.226500586511934
225.3415	0.851921399842268	-0.226562777054917
225.3615	0.851271562594865	-0.226227061927244
225.3815	0.85106322169808	-0.226080262163233
225.4015	0.850351034255289	-0.226230507893731
225.4215	0.85030227413346	-0.226400951922021
225.4415	0.850027533778695	-0.226873853124292
225.4615	0.849505528915042	-0.226487984461283
225.4815	0.849485131735366	-0.224708170625044
225.5015	0.849097995678984	-0.22311069855358
225.5215	0.849026303816691	-0.221629231402429
225.5415	0.848665611677866	-0.221043500662358
225.5615	0.848239189929268	-0.220450639238748
225.5815	0.848189005625663	-0.219435611107911
225.6015	0.848009775969931	-0.218118659012689
225.6215	0.847519374665438	-0.216802160543539
225.6415	0.847515415922874	-0.216096628749172
225.6615	0.847214937706772	-0.215445723084056
225.6815	0.846886651738023	-0.21449099936674
225.7015	0.846582311334054	-0.21381760339841
225.7215	0.846194505429464	-0.212273265265167
225.7415	0.845969116594045	-0.211583741696177
225.7615	0.84559359123994	-0.210927929706952
225.7815	0.845583959908945	-0.210399594602685
225.8015	0.845388122845382	-0.208635072740129
225.8215	0.845042988082061	-0.207589938163057
225.8415	0.845008083559207	-0.206914270085184
225.8615	0.844722824777171	-0.205968169242436
225.8815	0.84449827476068	-0.204650373561884
225.9015	0.844446497304579	-0.203597567133327
225.9215	0.844317198496373	-0.204152164799733
225.9415	0.844213245296048	-0.203586926816484
225.9615	0.844059530218917	-0.203641218694945
225.9815	0.843752969056923	-0.202933156144589
226.0015	0.843601879060608	-0.202656575552669
226.0215	0.843457113396926	-0.201956602667288
226.0415	0.843248470766714	-0.201148515567763
226.0615	0.843093983252009	-0.20060194787869
226.0815	0.843049549987525	-0.19974720096043
226.1015	0.842774194096569	-0.199690891639695
226.1215	0.842764647250933	-0.199471038181997
226.1415	0.842599623204952	-0.199461850264424
226.1615	0.842251332309982	-0.19892263609275
226.1815	0.842096464611159	-0.198525311381802
226.2015	0.841943950433067	-0.198386720658047
226.2215	0.841794139786483	-0.199094015227419
226.2415	0.841655945876844	-0.198565190684494
226.2615	0.841527576407594	-0.198525040797828
226.2815	0.841393093819109	-0.198623294613641
226.3015	0.84114048862856	-0.198269052442131
226.3215	0.84114048862856	-0.198482646655853
226.3415	0.841006084490767	-0.197538833839353
226.3615	0.840815503623505	-0.197581478669422
226.3815	0.840776670531429	-0.197450472255279
226.4015	0.840613577579381	-0.196960695367246
226.4215	0.840444522374813	-0.197158886190354
226.4415	0.840425368336857	-0.197179824614897
226.4615	0.840239053980255	-0.197547229900885
226.4815	0.840239053980255	-0.197733503091628
226.5015	0.840053668962609	-0.197686803481132
226.5215	0.8399663835168	-0.197460519674886
226.5415	0.83993780332658	-0.196820393597776
226.5615	0.839813374495888	-0.196864661931686
226.5815	0.839771729248271	-0.196994761093682
226.6015	0.839605655169963	-0.197464152662648
226.6215	0.839534590913199	-0.198158845181369
226.6415	0.839533915030322	-0.198240326769997
226.6615	0.839380658587999	-0.198514734731777
226.6815	0.839317415261667	-0.198178136227013
226.7015	0.839226388321362	-0.197981485345049
226.7215	0.839181417971378	-0.197983037223721
226.7415	0.839109726109085	-0.197740705400336
226.7615	0.839037581646652	-0.197639518931751
226.7815	0.838961393956294	-0.197227144976861
226.8015	0.83881854128254	-0.197090659237254
226.8215	0.83881854128254	-0.197348637180992
226.8415	0.838735890462173	-0.197224283949259
226.8615	0.838664826205408	-0.197337559154781
226.8815	0.838544362151949	-0.196812136807406
226.9015	0.838431550058203	-0.19601515160915
226.9215	0.838431550058203	-0.195769584715611
226.9415	0.838354306300851	-0.195381762277146
226.9615	0.83831259467188	-0.195604440949862
226.9815	0.838185914909822	-0.195380624232787
227.0015	0.838185914909822	-0.194643871822882
227.0215	0.838122575028793	-0.194248349678699
227.0415	0.83802437286759	-0.194092421684756
227.0615	0.837980313752556	-0.193844113138897
227.0815	0.837897795694896	-0.193708841047994
227.1015	0.837880415849492	-0.193596926720692
227.1215	0.837786564684309	-0.193579629242265
227.1415	0.83778191798953	-0.193869126239747
227.1615	0.837678097551914	-0.193820361436864
227.1815	0.837676106111294	-0.194320356849076
227.2015	0.837566745847955	-0.194062104342188
227.2215	0.837510828609234	-0.192621559037863
227.2415	0.837446692151957	-0.192433168925445
227.2615	0.837422939696571	-0.191964063857156
227.2815	0.837370009618779	-0.192439436127774
227.3015	0.837323343526934	-0.191617549245597
227.3215	0.837237361569531	-0.191630306484116
227.3415	0.837237361569531	-0.191949882073601
227.3615	0.837170159500635	-0.192489068391042
227.3815	0.837133854934679	-0.192682241473111
227.4015	0.837072108206145	-0.192875382721772
227.4215	0.837033486327469	-0.192771804768361
227.4415	0.837015671985929	-0.193201571701905
227.4615	0.836940745541297	-0.192930446560392
227.4815	0.836892854411739	-0.192611686702004
227.5015	0.836865915651362	-0.192719629811576
227.5215	0.836865046659092	-0.193594710319615
227.5415	0.836821790154974	-0.194156717211886
227.5615	0.836793982402327	-0.194705720156722
227.5815	0.836746477491555	-0.195341652182241
227.6015	0.836691248205048	-0.195847556670935
227.6215	0.836663440452401	-0.196463859420843
227.6415	0.836658166152095	-0.196562853363407
227.6615	0.836612459572548	-0.197343703002651
227.6815	0.836612459572548	-0.197855691651574
227.7015	0.836559197587986	-0.198331111672304
227.7215	0.836524818081296	-0.198774948972472
227.7415	0.836509725375269	-0.199005709351811
227.7615	0.836480698619577	-0.198352678806667
227.7815	0.836437888680931	-0.198280122509991
227.8015	0.836432185919158	-0.198412712636214
227.8215	0.836379183425344	-0.199414370735416
227.8415	0.836379183425344	-0.199953171072778
227.8615	0.836327973228086	-0.200282571248009
227.8815	0.836327430107917	-0.199979751969004
227.9015	0.836295760167403	-0.200358342718959
227.9215	0.836270233519465	-0.200717757819376
227.9415	0.836267952414756	-0.200953508085521
227.9615	0.836216971534903	-0.200652765936431
227.9815	0.836216971534903	-0.200736523613778
228.0015	0.836180805766324	-0.200346381315657
228.0215	0.836165218217477	-0.201188526183266
228.0415	0.83614892461241	-0.201008154110652
228.0615	0.836118099525492	-0.200234033258163
228.0815	0.836108848378615	-0.199831710702056
228.1015	0.836091378013182	-0.20003378520102
228.1215	0.836074553357284	-0.199858570140608
228.1415	0.836062966793681	-0.199503854447145
228.1615	0.836050897456595	-0.199083633557021
228.1815	0.83601922751608	-0.198529624808675
228.2015	0.836015365328213	-0.198073292895609
228.2215	0.835974039918029	-0.19752275000963
228.2415	0.835972108824095	-0.196957703026832
228.2615	0.835920355506669	-0.196590389261893
228.2815	0.835920355506669	-0.195515677469005
228.3015	0.835920355506669	-0.193883713899263
228.3215	0.835913258736462	-0.193115136039055
228.3415	0.835853153437772	-0.192180849370095
228.3615	0.835849562809989	-0.191730736909245
228.3815	0.835849291249904	-0.191795760625599
228.4015	0.835825013778355	-0.191327176829377
228.4215	0.835814785015175	-0.190997577695342
228.4415	0.835797537932478	-0.190227264914362
228.4615	0.83579355505124	-0.189840934666928
228.4815	0.835785076341936	-0.189619008058492
228.5015	0.835762005804096	-0.189426113518749
228.5215	0.835754341775046	-0.188995085186387
228.5415	0.835750902013977	-0.187944905014043
228.5615	0.835722611487846	-0.187687587613535
228.5815	0.835712714631435	-0.18698430803283
228.6015	0.835707162736376	-0.187120968856185
228.6215	0.835707162736376	-0.187058853917547
228.6415	0.835675492795861	-0.186350588429212
228.6615	0.835663133794685	-0.186371371665888
228.6815	0.835663133794685	-0.186398024187284
228.7015	0.835655892192433	-0.186492696744623
228.7215	0.835623739478435	-0.186295289819203
228.7415	0.835618308276746	-0.186553355304814
228.7615	0.835616015102699	-0.185910503492088
228.7815	0.835616015102699	-0.185773882460494
228.8015	0.835614657302277	-0.185339455911759
228.8215	0.835612152914832	-0.185644320487269
228.8415	0.835591164337639	-0.185536727545192
228.8615	0.83557662078645	-0.185589678441313
228.8815	0.83557662078645	-0.185517185811454
228.9015	0.835557201223078	-0.185834437562108
228.9215	0.835550170834225	-0.186519663620929
228.9415	0.8355299365906	-0.186594372651866
228.9615	0.835500921904244	-0.187241315057604
228.9815	0.835504784092112	-0.18717803819955
229.0015	0.835504090105229	-0.18745680335914
229.0215	0.835500921904244	-0.187350925441954
229.0415	0.835500921904244	-0.187617084571716
229.0615	0.835500921904244	-0.188105584144228
229.0815	0.835489938807495	-0.188378905790937
229.1015	0.835480886804681	-0.188963494507473
229.1215	0.835473114151597	-0.188815262240072
229.1415	0.835465389775862	-0.189429058109049
229.1615	0.835457665400127	-0.190197313655994
229.1815	0.835449941024391	-0.190276638531186
229.2015	0.835433719835347	-0.190773064622452
229.2215	0.835433719835347	-0.190821586695594
229.2415	0.835433719835347	-0.191232858418709
229.2615	0.835422133271744	-0.191647592025015
229.2815	0.835418271083877	-0.191465998345344
229.3015	0.835418271083877	-0.191459719205487
229.3215	0.835402049894833	-0.191556289829817
229.3415	0.83539046333123	-0.191248639831049
229.3615	0.83539046333123	-0.191781948905418
229.3815	0.83539046333123	-0.192633289648953
229.4015	0.835386601143362	-0.193374108776814
229.4215	0.835372166216207	-0.193958363242558
229.4415	0.835358793390715	-0.19410098885086
229.4615	0.835358793390715	-0.194590383737989
229.4815	0.835358793390715	-0.19455790570281
229.5015	0.835358793390715	-0.19495430326573
229.5215	0.835354931202848	-0.195342034183145
229.5415	0.835347206827112	-0.19566635295052
229.5615	0.835347206827112	-0.195025033120585
229.5815	0.835347206827112	-0.194232162390398
229.6015	0.835334847825936	-0.194360045151316
229.6215	0.835328511423965	-0.194226122001106
229.6415	0.835319399074465	-0.193863061975398
229.6615	0.835319399074465	-0.193763033447053
229.6815	0.835319399074465	-0.193721837037078
229.7015	0.835319399074465	-0.193889364329299
229.7215	0.83531167469873	-0.193281246744592
229.7415	0.835307040073289	-0.192983449185803
229.7615	0.835304233952416	-0.19266002175387
229.7815	0.835303177885421	-0.192498841247499
229.8015	0.835303177885421	-0.192651498358703
229.8215	0.835287729133951	-0.192272656920655
229.8415	0.835280004758215	-0.191994715450515
229.8615	0.835276142570348	-0.192397809966781
229.8815	0.835271507944907	-0.192227990669137
229.9015	0.835271507944907	-0.192574453551406
229.9215	0.835271507944907	-0.192974110059538
229.9415	0.835271507944907	-0.192876202432045
229.9615	0.835271507944907	-0.193435443796939
229.9815	0.835271507944907	-0.193034366722946
230.0015	0.835271507944907	-0.192645927512188
230.0215	0.835271507944907	-0.192029409886772
230.0415	0.835271507944907	-0.192004209764646
230.0615	0.835271507944907	-0.190833595849009
230.0815	0.835271507944907	-0.190173124244593
230.1015	0.835239258676212	-0.189623703486268
230.1215	0.835231208428375	-0.188511296958356
230.1415	0.835228251440789	-0.188230578023311
230.1615	0.835228251440789	-0.187423286759002
230.1815	0.835228251440789	-0.187592373888248
230.2015	0.835228251440789	-0.187875695204452
230.2215	0.835228251440789	-0.186743973755839
230.2415	0.835228251440789	-0.186959199431754
230.2615	0.835228251440789	-0.186716143398322
230.2815	0.835228251440789	-0.185916516027148
230.3015	0.835228251440789	-0.184895455465371
230.3215	0.835228251440789	-0.184258787292276
230.3415	0.835228251440789	-0.183842207348268
230.3615	0.835228251440789	-0.18350498411286
230.3815	0.835208168063878	-0.183652981608872
230.4015	0.835204396396038	-0.183409249115507
230.4215	0.835207624943709	-0.182905875382801
230.4415	0.83520530159632	-0.182445369314026
230.4615	0.83520430587601	-0.181663473151472
230.4815	0.83520430587601	-0.180873825553911
230.5015	0.83520430587601	-0.1804810530204
230.5215	0.83520430587601	-0.180650462462909
230.5415	0.83520430587601	-0.180243034623889
230.5615	0.83520430587601	-0.180119262351863
230.5815	0.83520430587601	-0.179044021328556
230.6015	0.835196581500275	-0.178661101235024
230.6215	0.835196581500275	-0.177728290840391
230.6415	0.835196581500275	-0.177261557361047
230.6615	0.835196581500275	-0.176880264750533
230.6815	0.835196581500275	-0.177044174971696
230.7015	0.835198271207467	-0.177094439923962
230.7215	0.83520430587601	-0.177246333033358
230.7415	0.83520430587601	-0.177294417397131
230.7615	0.83520430587601	-0.177064691603574
230.7815	0.83520430587601	-0.176939777308013
230.8015	0.83520430587601	-0.176553204330838
230.8215	0.83520430587601	-0.176330676866813
230.8415	0.83520430587601	-0.176335993046058
230.8615	0.83520430587601	-0.176120337619127
230.8815	0.83520430587601	-0.176462686033328
230.9015	0.83520430587601	-0.176731539065298
230.9215	0.835196581500275	-0.178114911567678
230.9415	0.835196581500275	-0.178709396495129
230.9615	0.835196581500275	-0.178859498975289
230.9815	0.835196581500275	-0.178702003185969
231.0015	0.835196581500275	-0.178632236291726
231.0215	0.835196581500275	-0.17891975165952
231.0415	0.835196581500275	-0.178698541302778
231.0615	0.835196581500275	-0.179012116294732
231.0815	0.835196581500275	-0.178754158246874
231.1015	0.835196581500275	-0.178880214565971
231.1215	0.835161049371892	-0.178985324502173
231.1415	0.835161049371892	-0.179013755715278
231.1615	0.835161049371892	-0.179331401404363
231.1815	0.835161049371892	-0.179175692265104
231.2015	0.835161049371892	-0.179334226619381
231.2215	0.835161049371892	-0.1791278625686
231.2415	0.835161049371892	-0.179568556319664
231.2615	0.835161049371892	-0.18017462462869
231.2815	0.835161049371892	-0.179878585865729
231.3015	0.835161049371892	-0.180045261614269
231.3215	0.835137103807113	-0.180053590029809
231.3415	0.835137103807113	-0.180287346728737
231.3615	0.835137103807113	-0.180282707009425
231.3815	0.835137103807113	-0.180143602971956
231.4015	0.835137103807113	-0.180414091445296
231.4215	0.835137103807113	-0.180242684456394
231.4415	0.835137103807113	-0.180982258102141
231.4615	0.835137103807113	-0.181361676520721
231.4815	0.835137103807113	-0.181318299522253
231.5015	0.835137103807113	-0.180584925432841
231.5215	0.835137103807113	-0.180300732677076
231.5415	0.835137103807113	-0.179925050704837
231.5615	0.835137103807113	-0.18042451688663
231.5815	0.835137103807113	-0.180518170774892
231.6015	0.835137103807113	-0.179633755119765
231.6215	0.835137103807113	-0.179189054338387
231.6415	0.835137103807113	-0.179795329564569
231.6615	0.835137103807113	-0.179653129728108
231.6815	0.835137103807113	-0.179349876718911
231.7015	0.835137103807113	-0.178954975326196
231.7215	0.835129379431378	-0.17908223335647
231.7415	0.835129379431378	-0.179334986642013
231.7615	0.835129379431378	-0.17877661671668
231.7815	0.835129379431378	-0.17868442318604
231.8015	0.835129379431378	-0.178491106853632
231.8215	0.835129379431378	-0.178857549179009
231.8415	0.835129379431378	-0.178912390183769
231.8615	0.835129379431378	-0.179045350373367
231.8815	0.835129379431378	-0.179132597788138
231.9015	0.835129379431378	-0.179280233179126
231.9215	0.835129379431378	-0.178681188115886
231.9415	0.835129379431378	-0.178475015065557
231.9615	0.835129379431378	-0.177880653492564
231.9815	0.835129379431378	-0.178243068891746
232.0015	0.835129379431378	-0.178252165288269
232.0215	0.835129379431378	-0.177900055955139
232.0415	0.835129379431378	-0.178005034578531
232.0615	0.835129379431378	-0.177112951051095
232.0815	0.835129379431378	-0.176638350740637
232.1015	0.835129379431378	-0.176974802015885
232.1215	0.835120882618069	-0.177109517022136
232.1415	0.835120882618069	-0.1766351793373
232.1615	0.835120882618069	-0.176373616155912
232.1815	0.835120882618069	-0.17603192828494
232.2015	0.835120882618069	-0.176438269808889
232.2215	0.835120882618069	-0.176749540857892
232.2415	0.835120882618069	-0.1766484220353
232.2615	0.835120882618069	-0.176654335090958
232.2815	0.835120882618069	-0.176518557644693
232.3015	0.835120882618069	-0.176651573542757
232.3215	0.835124744805937	-0.176652528545017
232.3415	0.835124744805937	-0.176323808808896
232.3615	0.835124744805937	-0.175701234877483
232.3815	0.835124744805937	-0.174969034645015
232.4015	0.835124744805937	-0.175198517708831
232.4215	0.835124744805937	-0.174822585048499
232.4415	0.835124744805937	-0.175176588469444
232.4615	0.835124744805937	-0.174915124767458
232.4815	0.835124744805937	-0.17461418763874
232.5015	0.835124744805937	-0.174891201960854
232.5215	0.835128606993804	-0.17488243185677
232.5415	0.835128606993804	-0.1753901269747
232.5615	0.835128606993804	-0.175655319164674
232.5815	0.835128606993804	-0.175879692966401
232.6015	0.835128606993804	-0.175254739487691
232.6215	0.835128606993804	-0.17611645394327
232.6415	0.835128606993804	-0.176265414399894
232.6615	0.835128606993804	-0.176244615246514
232.6815	0.835128606993804	-0.176120926537186
232.7015	0.835128606993804	-0.176168772150395
232.7215	0.835128606993804	-0.175941597008706
232.7415	0.835128606993804	-0.175592818245956
232.7615	0.835128606993804	-0.175283130909035
232.7815	0.835128606993804	-0.174859304885382
232.8015	0.835128606993804	-0.173913434834847
232.8215	0.835128606993804	-0.17456254589155
232.8415	0.835128606993804	-0.173441436905548
232.8615	0.835128606993804	-0.173305548042353
232.8815	0.835128606993804	-0.172999342484503
232.9015	0.835128606993804	-0.172982025110195
232.9215	0.835124744805937	-0.173169492053762
232.9415	0.835124744805937	-0.172824497487467
232.9615	0.835124744805937	-0.172817000719729
232.9815	0.835124744805937	-0.17324083868091
233.0015	0.835124744805937	-0.173212164738064
233.0215	0.835124744805937	-0.172906229764188
233.0415	0.835124744805937	-0.172599853101766
233.0615	0.835124744805937	-0.172140580577576
233.0815	0.835124744805937	-0.171981723910036
233.1015	0.835124744805937	-0.171494831924662
233.1215	0.835124744805937	-0.170963206041776
233.1415	0.835124744805937	-0.170579159841413
233.1615	0.835124744805937	-0.170479131313068
233.1815	0.835124744805937	-0.170521398121409
233.2015	0.835124744805937	-0.171301455904613
233.2215	0.835124744805937	-0.170835601823183
233.2415	0.835124744805937	-0.170483042843156
233.2615	0.835124744805937	-0.170071687557343
233.2815	0.835124744805937	-0.17058827215464
233.3015	0.835124744805937	-0.170481041317587
233.3215	0.835128606993804	-0.170521867664187
233.3415	0.835128606993804	-0.17063115971445
233.3615	0.835128606993804	-0.171086353583157
233.3815	0.835128606993804	-0.170663733249857
233.4015	0.835128606993804	-0.170750722018182
233.4215	0.835128606993804	-0.171097821568625
233.4415	0.835128606993804	-0.17087452214444
233.4615	0.835128606993804	-0.17085769420879
233.4815	0.835128606993804	-0.17166118535994
233.5015	0.835128606993804	-0.172139585783556
233.5215	0.835124744805937	-0.172260560694796
233.5415	0.835124744805937	-0.171924750066897
233.5615	0.835124744805937	-0.171810488025707
233.5815	0.835124744805937	-0.17189419795294
233.6015	0.835124744805937	-0.171895821456782
233.6215	0.835124744805937	-0.172108245792735
233.6415	0.835124744805937	-0.172332058530634
233.6615	0.835124744805937	-0.172673400213287
233.6815	0.835124744805937	-0.172508706094435
233.7015	0.835124744805937	-0.172794558166627
233.7215	0.835124744805937	-0.172724767397327
233.7415	0.835124744805937	-0.172817112136659
233.7615	0.835124744805937	-0.172921676925737
233.7815	0.835124744805937	-0.172434466606276
233.8015	0.835124744805937	-0.171276653700095
233.8215	0.835124744805937	-0.17059260945657
233.8415	0.835124744805937	-0.170884597418279
233.8615	0.835124744805937	-0.170666041171984
233.8815	0.835124744805937	-0.170368916093953
233.9015	0.835124744805937	-0.169800705666171
233.9215	0.835124744805937	-0.169186870005433
233.9415	0.835124744805937	-0.169017882355589
233.9615	0.835124744805937	-0.168661419803825
233.9815	0.835124744805937	-0.167927993985125
234.0015	0.835124744805937	-0.167978278833271
234.0215	0.835124744805937	-0.167427907051863
234.0415	0.835124744805937	-0.167562936413024
234.0615	0.835124744805937	-0.167030801195599
234.0815	0.835124744805937	-0.166294076639926
234.1015	0.835124744805937	-0.165517647865309
234.1215	0.835124050819054	-0.164865763322877
234.1415	0.835120882618069	-0.164521246257711
234.1615	0.835120882618069	-0.163792977451213
234.1815	0.835120882618069	-0.163646519896344
234.2015	0.835120882618069	-0.162944700673262
234.2215	0.835120882618069	-0.162528172458543
234.2415	0.835120882618069	-0.162032068680539
234.2615	0.835120882618069	-0.161768905870366
234.2815	0.835120882618069	-0.161513665599772
234.3015	0.835120882618069	-0.161724299306489
234.3215	0.835120912791412	-0.161177166574411
234.3415	0.835124744805937	-0.161300604595646
234.3615	0.835124744805937	-0.161071384157452
234.3815	0.835124744805937	-0.161075056936975
234.4015	0.835124744805937	-0.16119627059878
234.4215	0.835124744805937	-0.16149063412861
234.4415	0.835124744805937	-0.161187142368849
234.4615	0.835124744805937	-0.160888194828172
234.4815	0.835124744805937	-0.161286554124901
234.5015	0.835124744805937	-0.160939207865541
234.5215	0.835124744805937	-0.161362556388065
234.5415	0.835124744805937	-0.162166656353155
234.5615	0.835124744805937	-0.162121134578779
234.5815	0.835124744805937	-0.162617926754245
234.6015	0.835124744805937	-0.162984607830186
234.6215	0.835124744805937	-0.163312022396553
234.6415	0.835124744805937	-0.163502330471843
234.6615	0.835124744805937	-0.163997411601593
234.6815	0.835124744805937	-0.164676060082352
234.7015	0.835124744805937	-0.164577097973196
234.7215	0.835124744805937	-0.165301395561966
234.7415	0.835124744805937	-0.165426508816331
234.7615	0.835124744805937	-0.165537476099725
234.7815	0.835124744805937	-0.16583294186133
234.8015	0.835124744805937	-0.165966502906517
234.8215	0.835124744805937	-0.166440673465958
234.8415	0.835124744805937	-0.166558982329223
234.8615	0.835124744805937	-0.166384264665821
234.8815	0.835124744805937	-0.166567899662822
234.9015	0.835124744805937	-0.166433383615376
234.9215	0.835124744805937	-0.166761590037782
234.9415	0.835124744805937	-0.167276809777683
234.9615	0.835124744805937	-0.167947257176537
234.9815	0.835124744805937	-0.167990482966314
235.0015	0.835124744805937	-0.168123164613587
235.0215	0.835124744805937	-0.16795354029557
235.0415	0.835124744805937	-0.168511989804424
235.0615	0.835124744805937	-0.16855145925198
235.0815	0.835124744805937	-0.169512521796795
235.1015	0.835124744805937	-0.17036757909079
235.1215	0.835124744805937	-0.171301698634354
235.1415	0.835124744805937	-0.171007534063328
235.1615	0.835124744805937	-0.171735763078066
235.1815	0.835124744805937	-0.172093236340554
235.2015	0.835124744805937	-0.172397683102576
235.2215	0.835124744805937	-0.172296381237884
235.2415	0.835124744805937	-0.172417559087105
235.2615	0.835124744805937	-0.173134411637425
235.2815	0.835124744805937	-0.173602330911241
235.3015	0.835124744805937	-0.174194074186372
235.3215	0.835124744805937	-0.174852560181923
235.3415	0.835124744805937	-0.175260628668292
235.3615	0.835124744805937	-0.176217417577995
235.3815	0.835124744805937	-0.177113261426828
235.4015	0.835124744805937	-0.177528759034942
235.4215	0.835124744805937	-0.17776212975379
235.4415	0.835124744805937	-0.178688613258454
235.4615	0.835124744805937	-0.179425083146858
235.4815	0.835124744805937	-0.180170323139345
235.5015	0.835124744805937	-0.179585340484378
235.5215	0.835124744805937	-0.180006134375856
235.5415	0.83512551724351	-0.180623157356635
235.5615	0.83512551724351	-0.18037035632098
235.5815	0.83512551724351	-0.180290307235741
235.6015	0.83512551724351	-0.180696835780967
235.6215	0.83512551724351	-0.181259037652866
235.6415	0.83512551724351	-0.181542024718279
235.6615	0.83512551724351	-0.18132349234704
235.6815	0.83512551724351	-0.181006252533915
235.7015	0.83512551724351	-0.180313537665707
235.7215	0.83512551724351	-0.18004248812854
235.7415	0.83512551724351	-0.180335001341493
235.7615	0.83512551724351	-0.179884093045426
235.7815	0.83512551724351	-0.179746178781606
235.8015	0.83512551724351	-0.179485658144351
235.8215	0.83512551724351	-0.179762970904671
235.8415	0.83512551724351	-0.180041326209124
235.8615	0.83512551724351	-0.180319625805112
235.8815	0.83512551724351	-0.179610150647248
235.9015	0.83512551724351	-0.179565906188394
235.9215	0.83512551724351	-0.179478539398341
235.9415	0.83512551724351	-0.179229936393452
235.9615	0.83512551724351	-0.179333613826264
235.9815	0.83512551724351	-0.179032664760018
236.0015	0.83512551724351	-0.179129008571312
236.0215	0.83512551724351	-0.179834970116696
236.0415	0.83512551724351	-0.179996811166297
236.0615	0.83512551724351	-0.179850624195402
236.0815	0.83512551724351	-0.179758884290835
236.1015	0.83512551724351	-0.180251955936665
236.1215	0.83512551724351	-0.180425682785222
236.1415	0.83512551724351	-0.180411847189985
236.1615	0.83512551724351	-0.180848724911187
236.1815	0.83512551724351	-0.180679287614446
236.2015	0.83512551724351	-0.181084503031564
236.2215	0.83512551724351	-0.180519189443969
236.2415	0.83512551724351	-0.180431130277278
236.2615	0.83512551724351	-0.181277898947494
236.2815	0.83512551724351	-0.181450698648024
236.3015	0.83512551724351	-0.18154473453719
236.3215	0.83512551724351	-0.181501624143519
236.3415	0.83512551724351	-0.181524568072807
236.3615	0.83512551724351	-0.181374974927186
236.3815	0.83512551724351	-0.181933643290725
236.4015	0.83512551724351	-0.181250275507134
236.4215	0.83512551724351	-0.181507903283377
236.4415	0.83512551724351	-0.18077188304187
236.4615	0.83512551724351	-0.180589143359488
236.4815	0.83512551724351	-0.180802049175747
236.5015	0.83512551724351	-0.180624558026616
236.5215	0.83512551724351	-0.180806688895058
236.5415	0.83512551724351	-0.180940982108644
236.5615	0.83512551724351	-0.180841550456711
236.5815	0.83512551724351	-0.180896089044089
236.6015	0.83512551724351	-0.180699565495759
236.6215	0.83512551724351	-0.180465263649708
236.6415	0.83512551724351	-0.179909595584935
236.6615	0.83512551724351	-0.179669133974309
236.6815	0.83512551724351	-0.179760404336098
236.7015	0.83512551724351	-0.179156114718782
236.7215	0.83512551724351	-0.178438072394813
236.7415	0.83512551724351	-0.177480754254691
236.7615	0.83512551724351	-0.176775142876802
236.7815	0.83512551724351	-0.176233139302694
236.8015	0.83512551724351	-0.176395477749306
236.8215	0.83512551724351	-0.176500722977494
236.8415	0.83512551724351	-0.176584389133791
236.8615	0.83512551724351	-0.177284278456474
236.8815	0.83512551724351	-0.177224348085506
236.9015	0.83512551724351	-0.177025488760815
236.9215	0.83512551724351	-0.176901724447142
236.9415	0.83512551724351	-0.176513941800438
236.9615	0.83512551724351	-0.176550347282411
236.9815	0.83512551724351	-0.176814035343826
237.0015	0.83512551724351	-0.176734774135452
237.0215	0.83512551724351	-0.17650725678462
237.0415	0.83512551724351	-0.176016508977623
237.0615	0.83512551724351	-0.1763166542503
237.0815	0.83512551724351	-0.176096402874994
237.1015	0.83512551724351	-0.175812619974365
237.1215	0.83512551724351	-0.175193881968695
237.1415	0.835123646496262	-0.174669076393613
237.1615	0.835121655055643	-0.17419204480657
237.1815	0.835121655055643	-0.173765095129692
237.2015	0.835121655055643	-0.174007231973449
237.2215	0.835121655055643	-0.174199700741352
237.2415	0.835121655055643	-0.173447369857086
237.2615	0.835121655055643	-0.173270722293284
237.2815	0.835121655055643	-0.17307611272865
237.3015	0.835121655055643	-0.173295623977204
237.3215	0.835121655055643	-0.173907947551031
237.3415	0.835122861989351	-0.174981067673486
237.3615	0.83512551724351	-0.17581749048589
237.3815	0.83512551724351	-0.176112355391906
237.4015	0.83512551724351	-0.17636371596582
237.4215	0.83512551724351	-0.17652016523183
237.4415	0.83512551724351	-0.176338452176877
237.4615	0.83512551724351	-0.175750616452658
237.4815	0.83512551724351	-0.175232571497739
237.5015	0.83512551724351	-0.175000804386852
237.5215	0.83512551724351	-0.175241556477332
237.5415	0.835126168987713	-0.175148320402558
237.5615	0.835130151868951	-0.175827844302055
237.5815	0.835130151868951	-0.175175585717071
237.6015	0.835130151868951	-0.174748110788951
237.6215	0.835130151868951	-0.174745190073707
237.6415	0.835130151868951	-0.174799147701376
237.6615	0.835130151868951	-0.174549756819623
237.6815	0.835130151868951	-0.174046060773655
237.7015	0.835130151868951	-0.174131378288026
237.7215	0.835130151868951	-0.173760483264614
237.7415	0.835130151868951	-0.17387531830716
237.7615	0.83512551724351	-0.173668023129176
237.7815	0.83512551724351	-0.17397463058381
237.8015	0.83512551724351	-0.173643845655303
237.8215	0.83512551724351	-0.17290546576238
237.8415	0.83512551724351	-0.173675965564635
237.8615	0.83512551724351	-0.17361075084783
237.8815	0.83512551724351	-0.174133463376293
237.9015	0.83512551724351	-0.174962413296014
237.9215	0.83512551724351	-0.174653728711466
237.9415	0.83512551724351	-0.174327925711413
237.9615	0.83512551724351	-0.174117526776085
237.9815	0.83512551724351	-0.17350533451507
238.0015	0.83512551724351	-0.173260889749186
238.0215	0.83512551724351	-0.172878351656558
238.0415	0.83512551724351	-0.172887121760643
238.0615	0.83512551724351	-0.173691098371275
238.0815	0.83512551724351	-0.173864307926941
238.1015	0.83512551724351	-0.174443695860338
238.1215	0.83512551724351	-0.174721923831156
238.1415	0.83512551724351	-0.174108768609529
238.1615	0.83512551724351	-0.17359079527978
238.1815	0.83512551724351	-0.173561027063511
238.2015	0.83512551724351	-0.17355359396259
238.2215	0.83512551724351	-0.173478101033966
238.2415	0.83512551724351	-0.173229123986525
238.2615	0.83512551724351	-0.172708639796667
238.2815	0.83512551724351	-0.172672906795452
238.3015	0.83512551724351	-0.172224389984211
238.3215	0.83512551724351	-0.17226497360107
238.3415	0.83512551724351	-0.172452762857901
238.3615	0.83512551724351	-0.172459356352668
238.3815	0.83512551724351	-0.171561013581256
238.4015	0.83512551724351	-0.170969763723959
238.4215	0.83512551724351	-0.170861522176181
238.4415	0.83512551724351	-0.170558356708857
238.4615	0.83512551724351	-0.169981503510625
238.4815	0.83512551724351	-0.168788721605036
238.5015	0.83512551724351	-0.167893979987977
238.5215	0.83512551724351	-0.167140316079724
238.5415	0.83512551724351	-0.16610471958772
238.5615	0.83512551724351	-0.166158120130739
238.5815	0.83512551724351	-0.165089902353216
238.6015	0.83512551724351	-0.164886045183367
238.6215	0.83512551724351	-0.165473288010349
238.6415	0.83512551724351	-0.165441888331887
238.6615	0.83512551724351	-0.165125348853752
238.6815	0.83512551724351	-0.164530923613942
238.7015	0.83512551724351	-0.163767574391106
238.7215	0.83512551724351	-0.162681529904737
238.7415	0.83512551724351	-0.162331481784817
238.7615	0.83512551724351	-0.162901956363791
238.7815	0.83512551724351	-0.16294600186384
238.8015	0.83512551724351	-0.162250250884282
238.8215	0.83512551724351	-0.162916691252821
238.8415	0.83512551724351	-0.163094337589819
238.8615	0.83512551724351	-0.163094043130789
238.8815	0.83512551724351	-0.163555408701598
238.9015	0.83512551724351	-0.164016551438546
238.9215	0.83512551724351	-0.163776718537742
238.9415	0.83512551724351	-0.163674222920226
238.9615	0.83512551724351	-0.163677171489703
238.9815	0.83512551724351	-0.16399122000361
239.0015	0.83512551724351	-0.164129070600613
239.0215	0.83512551724351	-0.164405054316122
239.0415	0.83512551724351	-0.164143542864023
239.0615	0.83512551724351	-0.164241733013019
239.0815	0.83512551724351	-0.16500278227208
239.1015	0.83512551724351	-0.165450590789978
239.1215	0.83512551724351	-0.16524513797052
239.1415	0.83512551724351	-0.165231385937982
239.1615	0.83512551724351	-0.166020038741522
239.1815	0.83512551724351	-0.166059309230274
239.2015	0.83512551724351	-0.166547649635742
239.2215	0.83512551724351	-0.165746816574215
239.2415	0.83512551724351	-0.165377230699733
239.2615	0.83512551724351	-0.16470279218727
239.2815	0.83512551724351	-0.163778505187803
239.3015	0.83512551724351	-0.163634200367195
239.3215	0.83512551724351	-0.164178094049942
239.3415	0.83512551724351	-0.164812458280085
239.3615	0.83512551724351	-0.165085720239154
239.3815	0.83512551724351	-0.164879427813543
239.4015	0.83512551724351	-0.165321546109644
239.4215	0.83512551724351	-0.165949165636329
239.4415	0.83512551724351	-0.16612873789455
239.4615	0.83512551724351	-0.165748328661126
239.4815	0.83512551724351	-0.165774937411585
239.5015	0.83512551724351	-0.166191863543912
239.5215	0.83512551724351	-0.165929667673527
239.5415	0.83512551724351	-0.165777782522483
239.5615	0.83512551724351	-0.166472136811237
239.5815	0.83512551724351	-0.16632158468418
239.6015	0.83512551724351	-0.165577049005859
239.6215	0.83512551724351	-0.165377580867228
239.6415	0.83512551724351	-0.164700277347985
239.6615	0.83512551724351	-0.164789219891767
239.6815	0.83512551724351	-0.163552631236693
239.7015	0.83512551724351	-0.162133263107476
239.7215	0.83512551724351	-0.162286254469471
239.7415	0.83512551724351	-0.161538137532676
239.7615	0.83512551724351	-0.161633733258866
239.7815	0.83512551724351	-0.161424349013439
239.8015	0.83512551724351	-0.16198456925565
239.8215	0.83512551724351	-0.161807846087503
239.8415	0.83512551724351	-0.161585040081153
239.8615	0.83512551724351	-0.161025293360896
239.8815	0.83512551724351	-0.160712546037568
239.9015	0.83512551724351	-0.160793522270833
239.9215	0.83512551724351	-0.16098194421666
239.9415	0.83512551724351	-0.160757741519505
239.9615	0.83512551724351	-0.159942109902129
239.9815	0.83512551724351	-0.159309273675601
240.0015	0.83512551724351	-0.159529727988887
240.0215	0.83512551724351	-0.158436242443245
240.0415	0.83512551724351	-0.157965637225574
240.0615	0.83512551724351	-0.156927386623123
240.0815	0.83512551724351	-0.156733716144044
240.1015	0.83512551724351	-0.156327493995377
240.1215	0.83512551724351	-0.156127902502287
240.1415	0.83512551724351	-0.156459276348855
240.1615	0.83512551724351	-0.156412867218212
240.1815	0.83512551724351	-0.156374408481381
240.2015	0.83512551724351	-0.15645892618136
240.2215	0.83512551724351	-0.15753324005664
240.2415	0.83512551724351	-0.157860145288467
240.2615	0.83512551724351	-0.157286753973426
240.2815	0.83512551724351	-0.157449947942895
240.3015	0.83512551724351	-0.157768616280233
240.3215	0.83512551724351	-0.158753358901911
240.3415	0.83512551724351	-0.159736366602818
240.3615	0.83512551724351	-0.160094484491831
240.3815	0.83512551724351	-0.160979906878506
240.4015	0.83512551724351	-0.160889671102498
240.4215	0.83512551724351	-0.160502923041575
240.4415	0.83512551724351	-0.160971562546262
240.4615	0.83512551724351	-0.161155484043941
240.4815	0.83512551724351	-0.16147271987789
240.5015	0.83512551724351	-0.161068817588879
240.5215	0.83512551724351	-0.161034345986482
240.5415	0.83512551724351	-0.161130892735755
240.5615	0.83512551724351	-0.161031862980607
240.5815	0.83512551724351	-0.160974622532669
240.6015	0.83512551724351	-0.161200508421307
240.6215	0.83512551724351	-0.161946958083324
240.6415	0.83512551724351	-0.162252459327008
240.6615	0.83512551724351	-0.161947865335471
240.6815	0.83512551724351	-0.162114513229778
240.7015	0.83512551724351	-0.162308888023024
240.7215	0.83512551724351	-0.162275518652402
240.7415	0.83512551724351	-0.16193403371941
240.7615	0.83512551724351	-0.161664758894776
240.7815	0.83512551724351	-0.161897998300813
240.8015	0.83512551724351	-0.16123349181185
240.8215	0.83512551724351	-0.161144167267165
240.8415	0.83512551724351	-0.160412444535827
240.8615	0.83512551724351	-0.161024282650171
240.8815	0.83512551724351	-0.16105690393569
240.9015	0.83512551724351	-0.161610717704408
240.9215	0.83512551724351	-0.160944185814819
240.9415	0.83512551724351	-0.159985431192132
240.9615	0.83512551724351	-0.159483581483866
240.9815	0.83512551724351	-0.158848787502706
241.0015	0.83512551724351	-0.157537879775952
241.0215	0.83512551724351	-0.157290032814518
241.0415	0.83512551724351	-0.157056435282633
241.0615	0.83512551724351	-0.156507305004163
241.0815	0.83512551724351	-0.157183868396654
241.1015	0.83512551724351	-0.157253233394113
241.1215	0.83512551724351	-0.157183880334182
241.1415	0.83512551724351	-0.157189526785043
241.1615	0.83512551724351	-0.156965304192007
241.1815	0.83512551724351	-0.156895553214469
241.2015	0.83512551724351	-0.156120234629978
241.2215	0.83512551724351	-0.156036544598625
241.2415	0.83512551724351	-0.155764201829231
241.2615	0.83512551724351	-0.155808362725387
241.2815	0.83512551724351	-0.15658933571909
241.3015	0.83512551724351	-0.15697063230878
241.3215	0.83512551724351	-0.157221415902162
241.3415	0.83512551724351	-0.158322390257191
241.3615	0.83512551724351	-0.158710296258353
241.3815	0.83512551724351	-0.158344331434106
241.4015	0.83512551724351	-0.158114947849692
241.4215	0.83512551724351	-0.157933242753091
241.4415	0.83512551724351	-0.157532177616626
241.4615	0.83512551724351	-0.157519312940353
241.4815	0.83512551724351	-0.156681756062767
241.5015	0.83512551724351	-0.156642063781351
241.5215	0.83512551724351	-0.156607659824947
241.5415	0.83512551724351	-0.15673247066193
241.5615	0.83512551724351	-0.156928377437967
241.5815	0.83512551724351	-0.156986421679473
241.6015	0.83512551724351	-0.157089971778651
241.6215	0.83512551724351	-0.157354025924266
241.6415	0.83512551724351	-0.158198824902321
241.6615	0.83512551724351	-0.158597494574785
241.6815	0.83512551724351	-0.158486427811989
241.7015	0.83512551724351	-0.15839962606494
241.7215	0.83512551724351	-0.158687408037531
241.7415	0.83512551724351	-0.158686755452653
241.7615	0.83512551724351	-0.158951127932354
241.7815	0.83512551724351	-0.158826185782561
241.8015	0.83512551724351	-0.159096932902346
241.8215	0.83512551724351	-0.159160754907522
241.8415	0.83512551724351	-0.158610271709184
241.8615	0.83512551724351	-0.158857414356451
241.8815	0.83512551724351	-0.158236201303258
241.9015	0.83512551724351	-0.157775746963772
241.9215	0.83512551724351	-0.158151166310389
241.9415	0.83512551724351	-0.158388898206223
241.9615	0.83512551724351	-0.157660490128561
241.9815	0.83512551724351	-0.15774193988378
242.0015	0.83512551724351	-0.157963866492217
242.0215	0.83512551724351	-0.158457316159774
242.0415	0.83512551724351	-0.159047782119383
242.0615	0.83512551724351	-0.15984576211166
242.0815	0.83512551724351	-0.160099402753469
242.1015	0.83512551724351	-0.160324178451979
242.1215	0.83512551724351	-0.160647788926011
242.1415	0.83512551724351	-0.1606054504925
242.1615	0.83512551724351	-0.160864395376026
242.1815	0.83512551724351	-0.160948407720642
242.2015	0.83512551724351	-0.161279833296499
242.2215	0.83512551724351	-0.161312311331679
242.2415	0.83512551724351	-0.161520398365703
242.2615	0.83512551724351	-0.161079720531343
242.2815	0.83512551724351	-0.160531947151916
242.3015	0.83512551724351	-0.159429874544289
242.3215	0.83512551724351	-0.159447486377628
242.3415	0.83512551724351	-0.159999947226479
242.3615	0.83512551724351	-0.160319626274541
242.3815	0.83512551724351	-0.160139504890021
242.4015	0.83512551724351	-0.159833223727825
242.4215	0.83512551724351	-0.160072272730942
242.4415	0.83512551724351	-0.159871634714544
242.4615	0.83512551724351	-0.159583502574457
242.4815	0.83512551724351	-0.159275176115756
242.5015	0.83512551724351	-0.158949969992115
242.5215	0.83512551724351	-0.158336536228162
242.5415	0.83512551724351	-0.157684369164229
242.5615	0.83512551724351	-0.157556108381583
242.5815	0.83512551724351	-0.156811616474198
242.6015	0.83512551724351	-0.156582658661625
242.6215	0.83512551724351	-0.156501200948053
242.6415	0.83512551724351	-0.156904745111217
242.6615	0.83512551724351	-0.156555373451232
242.6815	0.83512551724351	-0.155830208402076
242.7015	0.83512551724351	-0.155374123197928
242.7215	0.83512551724351	-0.155244684579162
242.7415	0.83512551724351	-0.154456198901016
242.7615	0.83512551724351	-0.154380029512458
242.7815	0.83512551724351	-0.154176693614676
242.8015	0.83512551724351	-0.15430496633485
242.8215	0.83512551724351	-0.153626986355673
242.8415	0.83512551724351	-0.153616457455761
242.8615	0.83512551724351	-0.154165090337221
242.8815	0.83512551724351	-0.154503240720656
242.9015	0.83512551724351	-0.15524197476025
242.9215	0.83512551724351	-0.155684423327966
242.9415	0.83512551724351	-0.155748277166551
242.9615	0.83512551724351	-0.155745877723374
242.9815	0.83512551724351	-0.154645456473821
243.0015	0.83512551724351	-0.154750072992189
243.0215	0.83512551724351	-0.155093018282802
243.0415	0.83512551724351	-0.154740861199559
243.0615	0.83512551724351	-0.154668376528052
243.0815	0.83512551724351	-0.154691845708583
243.1015	0.83512551724351	-0.155077483579379
243.1215	0.83512551724351	-0.155076261972321
243.1415	0.83512551724351	-0.154760916247012
243.1615	0.83512551724351	-0.155393529639679
243.1815	0.83512551724351	-0.154847503118552
243.2015	0.83512551724351	-0.15480984817529
243.2215	0.83512551724351	-0.15461992608008
243.2415	0.83512551724351	-0.154028891098291
243.2615	0.83512551724351	-0.154035639780927
243.2815	0.83512551724351	-0.15372376389716
243.3015	0.83512551724351	-0.154321137706447
243.3215	0.83512551724351	-0.153970257938726
243.3415	0.83512551724351	-0.153761363131957
243.3615	0.83512551724351	-0.154663370724541
243.3815	0.83512551724351	-0.154453230435659
243.4015	0.83512551724351	-0.153768199356466
243.4215	0.83512551724351	-0.154017653905037
243.4415	0.83512551724351	-0.154497741499311
243.4615	0.83512551724351	-0.15392505051926
243.4815	0.83512551724351	-0.153382533631437
243.5015	0.83512551724351	-0.153244786493012
243.5215	0.83512551724351	-0.152622885042357
243.5415	0.83512551724351	-0.152430018356846
243.5615	0.83512551724351	-0.152174125501375
243.5815	0.83512551724351	-0.152158996673912
243.6015	0.83512551724351	-0.152730155671172
243.6215	0.83512551724351	-0.152922091229479
243.6415	0.83512551724351	-0.153296659032415
243.6615	0.83512551724351	-0.153753150112524
243.6815	0.83512551724351	-0.154173577919803
243.7015	0.83512551724351	-0.154482031712139
243.7215	0.83512551724351	-0.154523789185943
243.7415	0.83512551724351	-0.154884286622253
243.7615	0.83512551724351	-0.154525627565292
243.7815	0.83512551724351	-0.153518657266021
243.8015	0.83512551724351	-0.153253751576725
243.8215	0.83512551724351	-0.153685695119585
243.8415	0.83512551724351	-0.153931564430506
243.8615	0.83512551724351	-0.153955180840551
243.8815	0.83512551724351	-0.153913721804955
243.9015	0.83512551724351	-0.153509178868594
243.9215	0.83512551724351	-0.153450179624829
243.9415	0.83512551724351	-0.15381275817023
243.9615	0.83512551724351	-0.153231496044899
243.9815	0.83512551724351	-0.153384901241206
244.0015	0.83512551724351	-0.153991470926418
244.0215	0.83512551724351	-0.153768684815947
244.0415	0.83512551724351	-0.153577445613454
244.0615	0.83512551724351	-0.153367233699403
244.0815	0.83512551724351	-0.153689829483534
244.1015	0.83512551724351	-0.153800382932615
244.1215	0.83512551724351	-0.153871506725902
244.1415	0.83512551724351	-0.153692348301993
244.1615	0.83512551724351	-0.153824703656827
244.1815	0.83512551724351	-0.15379010074162
244.2015	0.83512551724351	-0.153929204779089
244.2215	0.83512551724351	-0.153678341602185
244.2415	0.83512551724351	-0.153149755809825
244.2615	0.83512551724351	-0.152707446513272
244.2815	0.83512551724351	-0.152886982958909
244.3015	0.83512551724351	-0.151918017770396
244.3215	0.83512551724351	-0.151116750978675
244.3415	0.83512551724351	-0.150455630768558
244.3615	0.83512551724351	-0.150307084146247
244.3815	0.83512551724351	-0.150544183353083
244.4015	0.83512551724351	-0.151298062136845
244.4215	0.83512551724351	-0.150722346982972
244.4415	0.83512551724351	-0.150116887487887
244.4615	0.83512551724351	-0.149104963114394
244.4815	0.83512551724351	-0.148912924097508
244.5015	0.83512551724351	-0.149419827359397
244.5215	0.83512551724351	-0.149404638844293
244.5415	0.83512551724351	-0.14962136466959
244.5615	0.83512551724351	-0.149169127328713
244.5815	0.83512551724351	-0.149240859935941
244.6015	0.83512551724351	-0.148506610427791
244.6215	0.83512551724351	-0.147810202884179
244.6415	0.83512551724351	-0.147124861429252
244.6615	0.83512551724351	-0.14682236446351
244.6815	0.83512551724351	-0.146515271549393
244.7015	0.83512551724351	-0.146070729935058
244.7215	0.83512551724351	-0.145753657247329
244.7415	0.83512551724351	-0.145078713379502
244.7615	0.83512551724351	-0.144966767218792
244.7815	0.83512551724351	-0.144564961955576
244.8015	0.83512551724351	-0.144239505143842
244.8215	0.83512551724351	-0.143245124957694
244.8415	0.83512551724351	-0.142815648504005
244.8615	0.83512551724351	-0.142266955934903
244.8815	0.83512551724351	-0.142602690958457
244.9015	0.83512551724351	-0.142010513953133
244.9215	0.83512551724351	-0.142219504260127
244.9415	0.83512551724351	-0.142750505412369
244.9615	0.83512551724351	-0.143444553304563
244.9815	0.83512551724351	-0.143145812681043
245.0015	0.83512551724351	-0.143135363364652
245.0215	0.83512551724351	-0.142767695453042
245.0415	0.83512551724351	-0.142445644816034
245.0615	0.83512551724351	-0.14242065559024
245.0815	0.83512551724351	-0.143058234994658
245.1015	0.83512551724351	-0.142565410057746
245.1215	0.83512551724351	-0.141889558937773
245.1415	0.83512551724351	-0.141347416092502
245.1615	0.83512551724351	-0.140677438236426
245.1815	0.83512551724351	-0.140024737962898
245.2015	0.83512551724351	-0.139571263098259
245.2215	0.83512551724351	-0.139592997358018
245.2415	0.83512551724351	-0.139004401611168
245.2615	0.83512551724351	-0.139416497023732
245.2815	0.83512551724351	-0.139294706381395
245.3015	0.83512551724351	-0.13858489697274
245.3215	0.83512551724351	-0.138052670234265
245.3415	0.83512551724351	-0.138024262896216
245.3615	0.83512551724351	-0.137495884021013
245.3815	0.83512551724351	-0.137204855040739
245.4015	0.83512551724351	-0.137565814061475
245.4215	0.83512551724351	-0.137692861195416
245.4415	0.83512551724351	-0.137718841236055
245.4615	0.83512551724351	-0.13810103711954
245.4815	0.83512551724351	-0.137339012962338
245.5015	0.83512551724351	-0.137108925063758
245.5215	0.83512551724351	-0.137655074939343
245.5415	0.83512551724351	-0.137465626366086
245.5615	0.83512551724351	-0.136963896033103
245.5815	0.83512551724351	-0.137032524882987
245.6015	0.83512551724351	-0.136868714141225
245.6215	0.83512551724351	-0.136565122902061
245.6415	0.83512551724351	-0.13702731216232
245.6615	0.83512551724351	-0.136837545254976
245.6815	0.83512551724351	-0.137515465546512
245.7015	0.83512551724351	-0.137674397818397
245.7215	0.83512551724351	-0.137258772876648
245.7415	0.83512551724351	-0.137325710576697
245.7615	0.83512551724351	-0.137946103919617
245.7815	0.83512551724351	-0.138043736983961
245.8015	0.83512551724351	-0.138168038486406
245.8215	0.83512551724351	-0.138810166089085
245.8415	0.83512551724351	-0.138981218931315
245.8615	0.83512551724351	-0.138761476890548
245.8815	0.83512551724351	-0.138266192822817
245.9015	0.83512551724351	-0.138728322395434
245.9215	0.83512551724351	-0.138904046790384
245.9415	0.83512551724351	-0.138584698013935
245.9615	0.83512551724351	-0.138617060653009
245.9815	0.83512551724351	-0.138531560096538
246.0015	0.83512551724351	-0.138105032212325
246.0215	0.83512551724351	-0.137914843512318
246.0415	0.83512551724351	-0.137774899868695
246.0615	0.83512551724351	-0.137157598345591
246.0815	0.83512551724351	-0.137656579067902
246.1015	0.83512551724351	-0.138115712320929
246.1215	0.83512551724351	-0.137515887339176
246.1415	0.83512551724351	-0.13740917777419
246.1615	0.83512551724351	-0.137457393450773
246.1815	0.83512551724351	-0.137469669208986
246.2015	0.83512551724351	-0.137817942616373
246.2215	0.83512551724351	-0.137803450457083
246.2415	0.83512551724351	-0.137704957890705
246.2615	0.83512551724351	-0.137841937048147
246.2815	0.83512551724351	-0.137750766165759
246.3015	0.83512551724351	-0.138026714068683
246.3215	0.83512551724351	-0.139098162937184
246.3415	0.83512551724351	-0.139761618923662
246.3615	0.83512551724351	-0.14031138189113
246.3815	0.83512551724351	-0.140523217309023
246.4015	0.83512551724351	-0.14020635153845
246.4215	0.83512551724351	-0.140492012610188
246.4415	0.83512551724351	-0.14045222084937
246.4615	0.83512551724351	-0.141054357732427
246.4815	0.83512551724351	-0.141846432627398
246.5015	0.83512551724351	-0.141500144828875
246.5215	0.83512551724351	-0.14216042543284
246.5415	0.83512551724351	-0.142642701573959
246.5615	0.83512551724351	-0.14387057981259
246.5815	0.83512551724351	-0.144402078361842
246.6015	0.83512551724351	-0.14450923359455
246.6215	0.83512551724351	-0.145159785112994
246.6415	0.83512551724351	-0.145198633809081
246.6615	0.83512551724351	-0.145530994491317
246.6815	0.83512551724351	-0.145633470212952
246.7015	0.83512551724351	-0.145458016401976
246.7215	0.83512551724351	-0.145426628661042
246.7415	0.83512551724351	-0.145570022250328
246.7615	0.83512551724351	-0.145787348931214
246.7815	0.83512551724351	-0.145658869293883
246.8015	0.83512551724351	-0.14491271011172
246.8215	0.83512551724351	-0.144860559029992
246.8415	0.83512551724351	-0.144957181383611
246.8615	0.83512551724351	-0.144786968147534
246.8815	0.83512551724351	-0.144953393207981
246.9015	0.83512551724351	-0.14445235127246
246.9215	0.83512551724351	-0.143696172524923
246.9415	0.83512551724351	-0.143097744233974
246.9615	0.83512551724351	-0.142431845033383
246.9815	0.83512551724351	-0.141669259812354
247.0015	0.83512551724351	-0.141487737757852
247.0215	0.83512551724351	-0.141175531602471
247.0415	0.83512551724351	-0.140473250794963
247.0615	0.83512551724351	-0.139389152125697
247.0815	0.83512551724351	-0.139289561306721
247.1015	0.83512551724351	-0.138675829104562
247.1215	0.83512551724351	-0.138000527110888
247.1415	0.83512551724351	-0.138205960034465
247.1615	0.83512551724351	-0.13764141840703
247.1815	0.83512551724351	-0.137867053607575
247.2015	0.83512551724351	-0.138161608137857
247.2215	0.83512551724351	-0.138386781753977
247.2415	0.83512551724351	-0.13837450997494
247.2615	0.83512551724351	-0.138112314104556
247.2815	0.83512551724351	-0.137742537229622
247.3015	0.83512551724351	-0.137221241287844
247.3215	0.83512551724351	-0.13761105331435
247.3415	0.83512551724351	-0.137924305993041
247.3615	0.83512551724351	-0.137595980195352
247.3815	0.83512551724351	-0.138097758278448
247.4015	0.83512551724351	-0.138797623726075
247.4215	0.83512551724351	-0.139265192832396
247.4415	0.83512551724351	-0.139523711944081
247.4615	0.83512551724351	-0.13975668474532
247.4815	0.83512551724351	-0.139565314230017
247.5015	0.83512551724351	-0.139192389826802
247.5215	0.83512551724351	-0.139440212913179
247.5415	0.83512551724351	-0.139098202728945
247.5615	0.83512551724351	-0.139240661211851
247.5815	0.83512551724351	-0.139514352921936
247.6015	0.83512551724351	-0.139785438271688
247.6215	0.83512551724351	-0.139825556324945
247.6415	0.83512551724351	-0.139750222563364
247.6615	0.83512551724351	-0.141382034924414
247.6815	0.83512551724351	-0.141647449948249
247.7015	0.83512551724351	-0.141639797992644
247.7215	0.83512551724351	-0.141994863853603
247.7415	0.83512551724351	-0.14124784119023
247.7615	0.83512551724351	-0.140989779683795
247.7815	0.83512551724351	-0.140785540513042
247.8015	0.83512551724351	-0.140663964746213
247.8215	0.83512551724351	-0.140483250464456
247.8415	0.83512551724351	-0.140076841294513
247.8615	0.83512551724351	-0.139715213772196
247.8815	0.83512551724351	-0.139692854781792
247.9015	0.83512551724351	-0.14029917377891
247.9215	0.83512551724351	-0.140582248386196
247.9415	0.83512551724351	-0.140292210220767
247.9615	0.83512551724351	-0.140341631587703
247.9815	0.83512551724351	-0.140003871163524
248.0015	0.83512551724351	-0.139406218811912
248.0215	0.83512551724351	-0.139831556922476
248.0415	0.83512551724351	-0.139470112442258
248.0615	0.83512551724351	-0.139184208640778
248.0815	0.83512551724351	-0.139706614772683
248.1015	0.83512551724351	-0.139944398397805
248.1215	0.83512551724351	-0.140170367849141
248.1415	0.83512551724351	-0.140913463065721
248.1615	0.83512551724351	-0.141434488423526
248.1815	0.83512551724351	-0.141428702701502
248.2015	0.83512551724351	-0.141761524968164
248.2215	0.83512551724351	-0.142133160118327
248.2415	0.83512551724351	-0.142829571641115
248.2615	0.83512551724351	-0.142970195723847
248.2815	0.83512551724351	-0.143085842518314
248.3015	0.83512551724351	-0.143092030137121
248.3215	0.83512551724351	-0.143598698627622
248.3415	0.83512551724351	-0.143917812632681
248.3615	0.83512551724351	-0.14506099410841
248.3815	0.83512551724351	-0.145839874055494
248.4015	0.83512551724351	-0.145573639321386
248.4215	0.83512551724351	-0.145899235404283
248.4415	0.83512551724351	-0.146591027103639
248.4615	0.83512551724351	-0.147315225213007
248.4815	0.83512551724351	-0.147649205419908
248.5015	0.83512551724351	-0.147464897942149
248.5215	0.83512551724351	-0.146923391765052
248.5415	0.83512551724351	-0.146789687469526
248.5615	0.83512551724351	-0.146972582339775
248.5815	0.83512551724351	-0.146858216840007
248.6015	0.83512551724351	-0.147391147892648
248.6215	0.83512551724351	-0.147459144053535
248.6415	0.83512551724351	-0.147204043054104
248.6615	0.83512551724351	-0.14709609198618
248.6815	0.83512551724351	-0.148160704630172
248.7015	0.83512551724351	-0.14771861816748
248.7215	0.83512551724351	-0.147506766832882
248.7415	0.83512551724351	-0.147125227513451
248.7615	0.83512551724351	-0.146970517147389
248.7815	0.83512551724351	-0.147281609133467
248.8015	0.83512551724351	-0.14746475469181
248.8215	0.83512551724351	-0.147755895089014
248.8415	0.83512551724351	-0.148075303553103
248.8615	0.83512551724351	-0.148098199732278
248.8815	0.83512551724351	-0.147545623487321
248.9015	0.83512551724351	-0.147474806090593
248.9215	0.83512551724351	-0.147156698817082
248.9415	0.83512551724351	-0.147004881312032
248.9615	0.83512551724351	-0.147122183443748
248.9815	0.83512551724351	-0.147087194548461
249.0015	0.83512551724351	-0.147532703102584
249.0215	0.83512551724351	-0.146744834196731
249.0415	0.83512551724351	-0.146822531588905
249.0615	0.83512551724351	-0.146358408449071
249.0815	0.83512551724351	-0.145240956325887
249.1015	0.83512551724351	-0.145389908824159
249.1215	0.83512551724351	-0.145536430045845
249.1415	0.83512551724351	-0.145410600539785
249.1615	0.83512551724351	-0.145366463518685
249.1815	0.83512551724351	-0.145258850680728
249.2015	0.83512551724351	-0.145779028474027
249.2215	0.83512551724351	-0.145317272943961
249.2415	0.83512551724351	-0.144879555616607
249.2615	0.83512551724351	-0.145241135388811
249.2815	0.83512551724351	-0.144986332827586
249.3015	0.83512551724351	-0.14435046844806
249.3215	0.83512551724351	-0.145082414013259
249.3415	0.83512551724351	-0.144534767967467
249.3615	0.83512551724351	-0.144767410497092
249.3815	0.83512551724351	-0.144586624590166
249.4015	0.83512551724351	-0.144537430036266
249.4215	0.83512551724351	-0.144865644417024
249.4415	0.83512551724351	-0.144283976415733
249.4615	0.83512551724351	-0.144026738598746
249.4815	0.83512551724351	-0.144645962063898
249.5015	0.83512551724351	-0.145257481844156
249.5215	0.83512551724351	-0.145637063408955
249.5415	0.83512551724351	-0.145956352497762
249.5615	0.83512551724351	-0.145634003422548
249.5815	0.83512551724351	-0.145812831574842
249.6015	0.83512551724351	-0.145236225085526
249.6215	0.83512551724351	-0.145475182567593
249.6415	0.83512551724351	-0.14576616777693
249.6615	0.83512551724351	-0.146153369463926
249.6815	0.83512551724351	-0.146516333989407
249.7015	0.83512551724351	-0.147422304841369
249.7215	0.83512551724351	-0.148088972022945
249.7415	0.83512551724351	-0.148683409200283
249.7615	0.83512551724351	-0.149267202081603
249.7815	0.83512551724351	-0.149489160523448
249.8015	0.83512551724351	-0.149427917024372
249.8215	0.83512551724351	-0.149790654736817
249.8415	0.83512551724351	-0.150030416012452
249.8615	0.83512551724351	-0.150084150806261
249.8815	0.83512551724351	-0.149669142636805
249.9015	0.83512551724351	-0.149282004616627
249.9215	0.83512551724351	-0.149607934950315
249.9415	0.83512551724351	-0.149904124921966
249.9615	0.83512551724351	-0.150406042276226
249.9815	0.83512551724351	-0.15020468004978
250.0015	0.83512551724351	-0.14995272657863
250.0215	0.83512551724351	-0.149466829387276
250.0415	0.83512551724351	-0.149493533637961
250.0615	0.83512551724351	-0.149512685412443
250.0815	0.83512551724351	-0.148982046365225
250.1015	0.83512551724351	-0.148558399404495
250.1215	0.83512551724351	-0.147952772784015
250.1415	0.83512551724351	-0.148233428052244
250.1615	0.83512551724351	-0.148283267232669
250.1815	0.83512551724351	-0.148366443950308
250.2015	0.83512551724351	-0.1485094038094
250.2215	0.83512551724351	-0.148896311037366
250.2415	0.83512551724351	-0.147865839724155
250.2615	0.83512551724351	-0.146864941647585
250.2815	0.83512551724351	-0.146413030599146
250.3015	0.83512551724351	-0.146074549944097
250.3215	0.83512551724351	-0.145930623145216
250.3415	0.83512551724351	-0.146176568060483
250.3615	0.83512551724351	-0.14507226711425
250.3815	0.83512551724351	-0.144505401647983
250.4015	0.83512551724351	-0.143894037055593
250.4215	0.83512551724351	-0.143969327046237
250.4415	0.83512551724351	-0.144019496498277
250.4615	0.83512551724351	-0.143944672071234
250.4815	0.83512551724351	-0.144406415663771
250.5015	0.83512551724351	-0.145176609069469
250.5215	0.83512551724351	-0.144766443557305
250.5415	0.83512551724351	-0.145036112320371
250.5615	0.83512551724351	-0.145009252881818
250.5815	0.83512551724351	-0.145079278422506
250.6015	0.83512551724351	-0.145656736455503
250.6215	0.83512551724351	-0.145784674924887
250.6415	0.83512551724351	-0.146381829879489
250.6615	0.83512551724351	-0.146352670477161
250.6815	0.83512551724351	-0.146997671044971
250.7015	0.83512551724351	-0.147004929062144
250.7215	0.83512551724351	-0.147038931121764
250.7415	0.83512551724351	-0.147091818351067
250.7615	0.83512551724351	-0.147372008055694
250.7815	0.83512551724351	-0.146865960316662
250.8015	0.83512551724351	-0.146518813016106
250.8215	0.83512551724351	-0.14622419083983
250.8415	0.83512551724351	-0.146469009648266
250.8615	0.83512551724351	-0.146728583241613
250.8815	0.83512551724351	-0.147805690498502
250.9015	0.83512551724351	-0.147559849041814
250.9215	0.83512551724351	-0.147677712237358
250.9415	0.83512551724351	-0.147240798703572
250.9615	0.83512551724351	-0.147981908311287
250.9815	0.83512551724351	-0.148810392667407
251.0015	0.83512551724351	-0.149089492077787
251.0215	0.83512551724351	-0.148863554459861
251.0415	0.83512551724351	-0.149244866966255
251.0615	0.83512551724351	-0.149038837166266
251.0815	0.83512551724351	-0.148950507415601
251.1015	0.83512551724351	-0.148777620173197
251.1215	0.83512551724351	-0.148504760110913
251.1415	0.83512551724351	-0.148090034462959
251.1615	0.83512551724351	-0.147674636334247
251.1815	0.83512551724351	-0.147055528265202
251.2015	0.83512551724351	-0.146329818068923
251.2215	0.83512551724351	-0.14617166571555
251.2415	0.83512551724351	-0.145988826553765
251.2615	0.83512551724351	-0.145558785057073
251.2815	0.83512551724351	-0.144957463905113
251.3015	0.83512551724351	-0.144760586210112
251.3215	0.83512551724351	-0.144814563733662
251.3415	0.83512551724351	-0.144503141475968
251.3615	0.83512551724351	-0.144937484462006
251.3815	0.83512551724351	-0.14571384559063
251.4015	0.83512551724351	-0.14594624936969
251.4215	0.83512551724351	-0.145777066740218
251.4415	0.83512551724351	-0.146089268916423
251.4615	0.83512551724351	-0.146471910467629
251.4815	0.83512551724351	-0.14653922221023
251.5015	0.83512551724351	-0.146051072805214
251.5215	0.83512551724351	-0.146240720337274
251.5415	0.83512551724351	-0.14609405586525
251.5615	0.83512551724351	-0.146156138970479
251.5815	0.83512551724351	-0.146034630849644
251.6015	0.83512551724351	-0.145532208140022
251.6215	0.83512551724351	-0.144658560135373
251.6415	0.83512551724351	-0.143842960351406
251.6615	0.83512551724351	-0.143978367734295
251.6815	0.83512551724351	-0.142919887000645
251.7015	0.83512551724351	-0.142659111696121
251.7215	0.83512551724351	-0.142262873300243
251.7415	0.83512551724351	-0.142084677836946
251.7615	0.83512551724351	-0.142057324980559
251.7815	0.83512551724351	-0.142040095148125
251.8015	0.83512551724351	-0.141896681662959
251.8215	0.83512551724351	-0.1415758207996
251.8415	0.83512551724351	-0.141400637572597
251.8615	0.83512551724351	-0.141275146296504
251.8815	0.83512551724351	-0.141349879202497
251.9015	0.83512551724351	-0.140944978140289
251.9215	0.83512551724351	-0.140510316820165
251.9415	0.83512551724351	-0.139971249878006
251.9615	0.83512551724351	-0.139951664373331
251.9815	0.83512551724351	-0.138842890833182
252.0015	0.83512551724351	-0.137989381438683
252.0215	0.83512551724351	-0.137885206608861
252.0415	0.83512551724351	-0.137625294785547
252.0615	0.83512551724351	-0.137628478126412
252.0815	0.83512551724351	-0.1374196071947
252.1015	0.83512551724351	-0.137618593853025
252.1215	0.83512551724351	-0.138343603714313
252.1415	0.83512551724351	-0.138328367449095
252.1615	0.83512551724351	-0.138629670662012
252.1815	0.83512551724351	-0.138502384777507
252.2015	0.83512551724351	-0.138459847385192
252.2215	0.83512551724351	-0.139749569978487
252.2415	0.83512551724351	-0.139890922250442
252.2615	0.83512551724351	-0.141693095077084
252.2815	0.83512551724351	-0.1414453396367
252.3015	0.83512551724351	-0.14262931562562
252.3215	0.83512551724351	-0.143437788705225
252.3415	0.83512551724351	-0.143107851341222
252.3615	0.83512551724351	-0.143654805010376
252.3815	0.83512551724351	-0.144250686628632
252.4015	0.83512551724351	-0.145234852269778
252.4215	0.83512551724351	-0.146719677845542
252.4415	0.83512551724351	-0.147703549027657
252.4615	0.83512551724351	-0.148446027471945
252.4815	0.83512551724351	-0.149555111387828
252.5015	0.83512551724351	-0.150120504558945
252.5215	0.83512551724351	-0.151373901253789
252.5415	0.83512551724351	-0.152686794589408
252.5615	0.83512551724351	-0.15397614314015
252.5815	0.83512551724351	-0.155309636670345
252.6015	0.83512551724351	-0.155881177668508
252.6215	0.83512551724351	-0.156143950519425
252.6415	0.83512551724351	-0.156602291916412
252.6615	0.83512551724351	-0.156975407320078
252.6815	0.83512551724351	-0.158072931729444
252.7015	0.83512551724351	-0.15795372755156
252.7215	0.83512551724351	-0.158328370958842
252.7415	0.83512551724351	-0.158364959482915
252.7615	0.83512551724351	-0.158239559727871
252.7815	0.83512551724351	-0.15845991058258
252.8015	0.83512551724351	-0.158908988457648
252.8215	0.83512551724351	-0.159167630923792
252.8415	0.83512551724351	-0.159104413753379
252.8615	0.83512551724351	-0.159316101941758
252.8815	0.83512551724351	-0.158932696388744
252.9015	0.83512551724351	-0.159651267943131
252.9215	0.83512551724351	-0.159709491247561
252.9415	0.83512551724351	-0.15974612354257
252.9615	0.83512551724351	-0.160670999460096
252.9815	0.83512551724351	-0.160475769143993
253.0015	0.83512551724351	-0.160848112587499
253.0215	0.83512551724351	-0.159564179695404
253.0415	0.83512551724351	-0.15944740281493
253.0615	0.83512551724351	-0.158873339019131
253.0815	0.83512551724351	-0.158540532669174
253.1015	0.83512551724351	-0.158656020296597
253.1215	0.83512551724351	-0.158402248341977
253.1415	0.83512551724351	-0.158169382978492
253.1615	0.83512551724351	-0.157351654335321
253.1815	0.83512551724351	-0.157254888731363
253.2015	0.83512551724351	-0.156720899217884
253.2215	0.83512551724351	-0.156616016094719
253.2415	0.83512551724351	-0.157202124856518
253.2615	0.83512551724351	-0.157298930252237
253.2815	0.83512551724351	-0.15724082632309
253.3015	0.83512551724351	-0.156486159662464
253.3215	0.83512551724351	-0.156292596621139
253.3415	0.83512551724351	-0.156216896775358
253.3615	0.83512551724351	-0.156507933713984
253.3815	0.83512551724351	-0.156626632536505
253.4015	0.83512551724351	-0.15619104804753
253.4215	0.83512551724351	-0.156320068852808
253.4415	0.83512551724351	-0.156551119712
253.4615	0.83512551724351	-0.156348710962245
253.4815	0.83512551724351	-0.156423762202325
253.5015	0.83512551724351	-0.156520173659612
253.5215	0.83512551724351	-0.156188385978732
253.5415	0.83512551724351	-0.156456053216229
253.5615	0.83512551724351	-0.157042611624925
253.5815	0.83512551724351	-0.156853453531522
253.6015	0.83512551724351	-0.156792985971783
253.6215	0.83512551724351	-0.156972478646483
253.6415	0.83512551724351	-0.157257136965849
253.6615	0.83512551724351	-0.15768893725837
253.6815	0.83512551724351	-0.157739468815433
253.7015	0.83512551724351	-0.157979727488079
253.7215	0.83512551724351	-0.158306959012345
253.7415	0.83512551724351	-0.158580352284224
253.7615	0.83512551724351	-0.158229213870058
253.7815	0.83512551724351	-0.158100797899545
253.8015	0.83512551724351	-0.158095720470865
253.8215	0.83512551724351	-0.158540703773745
253.8415	0.83512551724351	-0.158318689623435
253.8615	0.83512551724351	-0.15771516002875
253.8815	0.83512551724351	-0.157806434369715
253.9015	0.83512551724351	-0.157995317899968
253.9215	0.83512551724351	-0.15829112189154
253.9415	0.83512551724351	-0.158503100559772
253.9615	0.83512551724351	-0.1584095978802
253.9815	0.83512551724351	-0.158416553479991
254.0015	0.83512551724351	-0.158521683312074
254.0215	0.83512551724351	-0.158914475741465
254.0415	0.83512551724351	-0.159641578649372
254.0615	0.83512551724351	-0.160611451090032
254.0815	0.83512551724351	-0.160132601019519
254.1015	0.83512551724351	-0.160625593081827
254.1215	0.83512551724351	-0.160816167761914
254.1415	0.83512551724351	-0.161350575088882
254.1615	0.83512551724351	-0.161021361934927
254.1815	0.83512551724351	-0.160699144172524
254.2015	0.83512551724351	-0.161051687235847
254.2215	0.83512551724351	-0.161006296774281
254.2415	0.83512551724351	-0.161734370601152
254.2615	0.83512551724351	-0.161202207529494
254.2815	0.83512551724351	-0.161292089158831
254.3015	0.83512551724351	-0.160818002162088
254.3215	0.83512551724351	-0.160060617724199
254.3415	0.83512551724351	-0.159249960076925
254.3615	0.83512551724351	-0.15947929193205
254.3815	0.83512551724351	-0.159826868983623
254.4015	0.83512551724351	-0.159761005661116
254.4215	0.83512551724351	-0.160187247044651
254.4415	0.83512551724351	-0.159639561207098
254.4615	0.83512551724351	-0.158849105836792
254.4815	0.83512551724351	-0.15890198908692
254.5015	0.83512551724351	-0.158878941699054
254.5215	0.83512551724351	-0.158777054895478
254.5415	0.83512551724351	-0.158302924127798
254.5615	0.83512551724351	-0.158036410851365
254.5815	0.83512551724351	-0.157971928302959
254.6015	0.83512551724351	-0.15792937499394
254.6215	0.83512551724351	-0.157925172983997
254.6415	0.83512551724351	-0.157385151039578
254.6615	0.83512551724351	-0.156344986453432
254.6815	0.83512551724351	-0.155428809014821
254.7015	0.83512551724351	-0.155074793656347
254.7215	0.83512551724351	-0.154638146727358
254.7415	0.83512551724351	-0.153874029523538
254.7615	0.83512551724351	-0.153765660642126
254.7815	0.83512551724351	-0.153671656586368
254.8015	0.83512551724351	-0.153412508764862
254.8215	0.83512551724351	-0.152826853629136
254.8415	0.83512551724351	-0.152157241857259
254.8615	0.83512551724351	-0.1515627250964
254.8815	0.83512551724351	-0.150352084648556
254.9015	0.83512551724351	-0.150311863136721
254.9215	0.83512551724351	-0.150517797436484
254.9415	0.83512551724351	-0.150196244196486
254.9615	0.83512551724351	-0.150311588573571
254.9815	0.83512551724351	-0.150435082303271
255.0015	0.83512551724351	-0.150121089497829
255.0215	0.83512551724351	-0.149351067196703
255.0415	0.83512551724351	-0.149145741710881
255.0615	0.83512551724351	-0.149370079700023
255.0815	0.83512551724351	-0.149871276823411
255.1015	0.83512551724351	-0.14935256336691
255.1215	0.83512551724351	-0.148970462983651
255.1415	0.83512551724351	-0.14883423589049
255.1615	0.83512551724351	-0.149107052181837
255.1815	0.83512551724351	-0.149536194384735
255.2015	0.83512551724351	-0.149661092763592
255.2215	0.83512551724351	-0.149570081048248
255.2415	0.83512551724351	-0.149883882853238
255.2615	0.83512551724351	-0.150213275070117
255.2815	0.83512551724351	-0.149915994804219
255.3015	0.83512551724351	-0.150019544903396
255.3215	0.83512551724351	-0.149657865651789
255.3415	0.83512551724351	-0.149815787212949
255.3615	0.83512551724351	-0.149637333103207
255.3815	0.83512551724351	-0.14939066795707
255.4015	0.83512551724351	-0.149060694780483
255.4215	0.83512551724351	-0.14883030446452
255.4415	0.83512551724351	-0.149579583320731
255.4615	0.83512551724351	-0.15034518475723
255.4815	0.83512551724351	-0.150886949580773
255.5015	0.83512551724351	-0.151294019293945
255.5215	0.83512551724351	-0.151218271698051
255.5415	0.83512551724351	-0.15174214614593
255.5615	0.83512551724351	-0.151909896272013
255.5815	0.83512551724351	-0.152001166633802
255.6015	0.83512551724351	-0.15177385222095
255.6215	0.83512551724351	-0.152221644822144
255.6415	0.835126289681084	-0.153082547525803
255.6615	0.835126289681084	-0.153094660137797
255.6815	0.835126289681084	-0.152810312194164
255.7015	0.835126289681084	-0.153372502128535
255.7215	0.835126289681084	-0.153250058901321
255.7415	0.835126289681084	-0.154090393243813
255.7615	0.835126289681084	-0.15430514937695
255.7815	0.835126289681084	-0.154429713505016
255.8015	0.835126289681084	-0.154897891425277
255.8215	0.835126289681084	-0.155331880264643
255.8415	0.835126289681084	-0.155201876602873
255.8615	0.835126289681084	-0.154485421970161
255.8815	0.835126289681084	-0.155229169771619
255.9015	0.835126289681084	-0.155814999991092
255.9215	0.835126289681084	-0.156121094132011
255.9415	0.835126289681084	-0.156975988279786
255.9615	0.835126289681084	-0.157248438486934
255.9815	0.835126289681084	-0.157095769438203
256.0015	0.835126289681084	-0.15687354439156
256.0215	0.835126289681084	-0.156543396131225
256.0415	0.835126289681084	-0.156062795223236
256.0615	0.835126289681084	-0.15562431787325
256.0815	0.835126289681084	-0.15471531886829
256.1015	0.835126289681084	-0.154403522568045
256.1215	0.835126289681084	-0.154398202409624
256.1415	0.835126289681084	-0.153877905241042
256.1615	0.835126289681084	-0.153078222161402
256.1815	0.835126289681084	-0.153253859014479
256.2015	0.835126289681084	-0.153212543229221
256.2215	0.835126289681084	-0.153161176045181
256.2415	0.835126289681084	-0.152365034432254
256.2615	0.835126289681084	-0.151966126009225
256.2815	0.835126289681084	-0.15094398709073
256.3015	0.835126289681084	-0.150714364755751
256.3215	0.835126289681084	-0.149967334134026
256.3415	0.835126289681084	-0.149139788863462
256.3615	0.835126289681084	-0.14898791167077
256.3815	0.835126289681084	-0.148378206394805
256.4015	0.835126289681084	-0.14739941264137
256.4215	0.835126289681084	-0.146214282691387
256.4415	0.835126289681084	-0.145179995348314
256.4615	0.835126289681084	-0.144550700588499
256.4815	0.835126289681084	-0.14423114887407
256.5015	0.835126289681084	-0.143694381895686
256.5215	0.835126289681084	-0.144135931169608
256.5415	0.835126289681084	-0.143753066784541
256.5615	0.835126289681084	-0.142936452310673
256.5815	0.835126289681084	-0.142740716639208
256.6015	0.835126289681084	-0.142806743107934
256.6215	0.835126289681084	-0.143005506932398
256.6415	0.835126289681084	-0.143483449750764
256.6615	0.835126289681084	-0.143570828478345
256.6815	0.835126289681084	-0.143848666489907
256.7015	0.835126289681084	-0.14383780731838
256.7215	0.835126289681084	-0.143983234266643
256.7415	0.835126289681084	-0.143991284139856
256.7615	0.835126289681084	-0.145172064850383
256.7815	0.835126289681084	-0.145310357135931
256.8015	0.835126289681084	-0.145098183488071
256.8215	0.835126289681084	-0.144692693507803
256.8415	0.835126289681084	-0.145333217502521
256.8615	0.835126289681084	-0.145473949023008
256.8815	0.835126289681084	-0.145221713030356
256.9015	0.835126289681084	-0.145052554275941
256.9215	0.835126289681084	-0.145107928490296
256.9415	0.835126289681084	-0.145697674219033
256.9615	0.835126289681084	-0.146074251505891
256.9815	0.835126289681084	-0.146229801478106
[truncated: 13,001 more rows]
