# Supplementary material for: Unraveling the Local Relation Between Tissue Composition and Human Brain Mechanics Through Machine Learning
Source: Front Bioeng Biotechnol. 2021 Aug 17;9:704738. doi: 10.3389/fbioe.2021.704738 (PMC8415910; doi:10.3389/fbioe.2021.704738)
Supplement: Supplementary file 4 [file DataSheet2.ZIP › Mechanics_compRelax/compRelax_HBE_01_03_P1_MC.txt]

221.1958	1	0.00326308337215081
221.2158	1	-0.00159200698033823
221.2358	1	-0.00276342733656652
221.2558	1	-0.00531615354519695
221.2758	1	-0.00658408787265767
221.2958	1	-0.00393832095636017
221.3158	1	-0.00479857889741495
221.3358	1	-0.00252803548090202
221.3558	0.999995885054766	-0.00255689846705512
221.3758	0.999995885054766	-0.00173123697262784
221.3958	0.999995885054766	-0.00136047087371413
221.4158	0.999995885054766	-5.41726950481769e-05
221.4358	0.999995885054766	0.000472202393677706
221.4558	0.999995885054766	0.00140883289479499
221.4758	0.999995885054766	0.00147039100074779
221.4958	0.999995885054766	0.00182105800380819
221.5158	0.999995885054766	0.00158206849884814
221.5358	0.999995885054766	0.00104645946070391
221.5558	1	0.00135962459752098
221.5758	1	0.00208215941128589
221.5958	1	0.0020782598187257
221.6158	1	0.00171529529324435
221.6358	1	0.00224312902132472
221.6558	1	0.00261536104790068
221.6758	1	0.00213875523269799
221.6958	1	0.00225469648619464
221.7158	1	0.00215395170615454
221.7358	1	0.00269479336084641
221.7558	0.999995885054766	0.00271339998820509
221.7758	0.999995885054766	0.00274115872055201
221.7958	0.999995885054766	0.00234543761756494
221.8158	0.999995885054766	0.00258679056363301
221.8358	0.999995885054766	0.00270190812768072
221.8558	0.999995885054766	0.00264277757110452
221.8758	0.999995885054766	0.00292340100592431
221.8958	0.999995885054766	0.00285714374498555
221.9158	0.999995885054766	0.00257650837263754
221.9358	0.999995885054766	0.00246965157813575
221.9558	0.999995885054766	0.00213425478454939
221.9758	0.999995885054766	0.00221107675798542
221.9958	0.999995885054766	0.00225660251153779
222.0158	0.999995885054766	0.00170197301172233
222.0358	0.999995885054766	0.00176524986977578
222.0558	0.999995885054766	0.000934843571608196
222.0758	0.999995885054766	0.00117200644526209
222.0958	0.999995885054766	0.000714500675252222
222.1158	0.999995885054766	0.000782532648723494
222.1358	0.999995885054766	0.00110904394211911
222.1558	0.999995885054766	0.00113235793478264
222.1758	0.999995885054766	0.000803761553120175
222.1958	0.999995885054766	0.00051360401240827
222.2158	0.999995885054766	0.00146766320731911
222.2358	0.999995885054766	0.00219693476619057
222.2558	0.999995885054766	0.00239091164182823
222.2758	0.999995885054766	0.0024964354123426
222.2958	0.999995885054766	0.00190670162113311
222.3158	0.999974487339548	0.00203649040739456
222.3358	0.999958027558611	0.00223610577554022
222.3558	0.999882312566302	0.00133606389594039
222.3758	0.999747342362621	0.00078565630194774
222.3958	0.999566284772316	0.000137945915225812
222.4158	0.999342431751576	-0.000343021076962602
222.4358	0.999081544223728	-8.85288914722754e-05
222.4558	0.99874000376929	-0.00111757565964545
222.4758	0.998394348369618	-0.00155177539534394
222.4958	0.998010835473791	-0.00224084931743664
222.5158	0.997619092687495	-0.00189602585571239
222.5358	0.997197722295514	-0.00198966780644642
222.5558	0.996810094454453	-0.00247231003176526
222.5758	0.996388724062471	-0.00306194434357268
222.5958	0.995841436346324	-0.00290389544877795
222.6158	0.995293325641129	-0.00266349352579348
222.6358	0.994639872337939	-0.00328119694568221
222.6558	0.993788901663508	-0.00385639480666473
222.6758	0.992937930989076	-0.00363644186956479
222.6958	0.992175020142657	-0.00430115527568442
222.7158	0.991496877168062	-0.00531116964465814
222.7358	0.990805566368717	-0.00581668019491936
222.7558	0.990043478511344	-0.00586247255326919
222.7758	0.989069882468934	-0.00600561943363741
222.7958	0.987795573944331	-0.0079192967324454
222.8158	0.98683217525058	-0.00968980327582872
222.8358	0.985888206813855	-0.0123699335548169
222.8558	0.984852063603885	-0.01417310117548
222.8758	0.983685065135468	-0.0153591861277231
222.8958	0.982306558482013	-0.0161224119961009
222.9158	0.981105817462675	-0.0174919727783017
222.9358	0.980064736318424	-0.0202529002276317
222.9558	0.978927365455693	-0.0211730886757339
222.9758	0.977372739146215	-0.0225264024819925
222.9958	0.975935800270434	-0.0245869432116292
223.0158	0.974684033930192	-0.0284107841967649
223.0358	0.973234750218709	-0.0311697737873431
223.0558	0.971561613486486	-0.0330684336756182
223.0758	0.970146072325923	-0.0363552331192202
223.0958	0.968772503606749	-0.0398574571975411
223.1158	0.967031881772686	-0.043298187088693
223.1358	0.965300312818137	-0.0468500872012196
223.1558	0.963716058902972	-0.05285514140985
223.1758	0.96189149218613	-0.0584773909210549
223.1958	0.9600249530279	-0.063856357585792
223.2158	0.95843164623322	-0.0708902954163762
223.2358	0.956497621973149	-0.076508163854715
223.2558	0.954567712658312	-0.0800962625320581
223.2758	0.952760428711454	-0.0873854844041729
223.2958	0.950594321540175	-0.0940811564552157
223.3158	0.948731897327178	-0.0993035863120693
223.3358	0.946806102957576	-0.107116555298428
223.3558	0.944669623391982	-0.115123568806419
223.3758	0.942812137113267	-0.121049385681731
223.3958	0.940839432367995	-0.128859748307757
223.4158	0.938901293162689	-0.134415907683418
223.4358	0.937325269137993	-0.141499223110002
223.4558	0.934987157255924	-0.148948996778667
223.4758	0.933634163262921	-0.15678772695098
223.4958	0.932058139238225	-0.167514694332185
223.5158	0.93026320012707	-0.176067352360398
223.5358	0.928581833504378	-0.184932288169162
223.5558	0.92720414983997	-0.195202251156544
223.5758	0.925661868366194	-0.204950575993004
223.5958	0.923946759192582	-0.215276151945306
223.6158	0.922522988141551	-0.228036713075722
223.6358	0.921132136652393	-0.236854730419305
223.6558	0.919488627525856	-0.247346238014219
223.6758	0.91799325642775	-0.258678545515227
223.6958	0.916808975189349	-0.270067492608584
223.7158	0.915595066345262	-0.279720376906722
223.7358	0.91407006764147	-0.291487779458047
223.7558	0.912722011582748	-0.302747725642006
223.7758	0.911567357950033	-0.310842253169564
223.7958	0.910365793941648	-0.321825173093882
223.8158	0.9089206251754	-0.332635158025683
223.8358	0.907711654265593	-0.344198568115172
223.8558	0.906729828332715	-0.355785789594335
223.8758	0.905748002399836	-0.367318002943343
223.8958	0.904563721161435	-0.378082115933272
223.9158	0.903295495040257	-0.391891886317068
223.9358	0.90219598167368	-0.403423514727191
223.9558	0.901214155740801	-0.412266978901818
223.9758	0.900270187304077	-0.425912369521672
223.9958	0.899123763561831	-0.436970977354243
224.0158	0.897952650148179	-0.450264354141193
224.0358	0.896961771335785	-0.46215544142267
224.0558	0.896203798423647	-0.473504278421122
224.0758	0.895428542741525	-0.48801952489082
224.0958	0.894564404242344	-0.500859689438753
224.1158	0.893485465601938	-0.51160549423953
224.1358	0.89247483505242	-0.523756958907922
224.1558	0.891606581608005	-0.533455770856396
224.1758	0.890902925972958	-0.544241447001513
224.1958	0.890127670290836	-0.556245109153521
224.2158	0.889343361729199	-0.566831866286307
224.2358	0.888378818566304	-0.575753445666596
224.2558	0.887464477735266	-0.586721746097989
224.2758	0.886713911724549	-0.596493504302395
224.2958	0.886107368797029	-0.607137863988142
224.3158	0.885384360060177	-0.618472157098015
224.3358	0.884902512832457	-0.630516335220888
224.3558	0.88423259974833	-0.640294292981631
224.3758	0.883427716460522	-0.649510542288308
224.3958	0.882610488337011	-0.659147736695156
224.4158	0.881893664877214	-0.667488674701582
224.4358	0.881241034563071	-0.675207595861246
224.4558	0.880701153748345	-0.68495236331429
224.4758	0.880120123481277	-0.695071463798881
224.4958	0.879550615060864	-0.704324050941538
224.5158	0.878958911654595	-0.711950173735797
224.5358	0.878291441819201	-0.719344724398798
224.5558	0.877578733304638	-0.728935119715747
224.5758	0.876946677716666	-0.73702385356293
224.5958	0.876390337121003	-0.745804092608792
224.6158	0.87588090690101	-0.752912950366645
224.6358	0.875489164114715	-0.761239738422924
224.6558	0.87509742132842	-0.768808366101978
224.6758	0.874662883111689	-0.77621772327918
224.6958	0.874245627664941	-0.782605474747481
224.7158	0.873774054941103	-0.789060935875992
224.7358	0.873221829290674	-0.795459041160458
224.7558	0.872623516253622	-0.802736767192873
224.7758	0.872058945767491	-0.80935438770507
224.7958	0.8715618603832	-0.815262155037675
224.8158	0.871123207221235	-0.820602245152093
224.8358	0.870715004654003	-0.824965459475946
224.8558	0.870377579144799	-0.829980988093248
224.8758	0.870057436405579	-0.834630766761812
224.8958	0.869673923509752	-0.840728631273375
224.9158	0.869290410613925	-0.844514116980258
224.9358	0.868948870159487	-0.848473962224695
224.9558	0.868590869924112	-0.852153577972744
224.9758	0.868143986871679	-0.85649899742116
224.9958	0.867664184257372	-0.861896427462917
225.0158	0.867221416150172	-0.867115606332911
225.0358	0.866816505539128	-0.873046492678552
225.0558	0.866458505303753	-0.877257531371508
225.0758	0.866134247619298	-0.88062234654137
225.0958	0.865826449715781	-0.883179659550592
225.1158	0.865535934582247	-0.887764919858165
225.1358	0.865278339010586	-0.892316882420284
225.1558	0.865055308978893	-0.895509661891425
225.1758	0.864832278947199	-0.899372614198269
225.1958	0.864582913266007	-0.901763215646366
225.2158	0.864305565957223	-0.90422666785017
225.2358	0.864052085330796	-0.907205841170061
225.2558	0.863795312748183	-0.909653356773657
225.2758	0.863517142450351	-0.913207831413108
225.2958	0.863217574437302	-0.916026834937352
225.3158	0.862906484577597	-0.918605496226254
225.3358	0.862581403904095	-0.921324948723282
225.3558	0.862253031274407	-0.924466388864615
225.3758	0.861957578206592	-0.926507252568527
225.3958	0.861696690678744	-0.928089556020767
225.4158	0.861426750271381	-0.929331759293292
225.4358	0.861182322524469	-0.930851366847187
225.4558	0.860959292492776	-0.933833440986442
225.4758	0.860740377406317	-0.936938328416286
225.4958	0.860537922100795	-0.938741706933282
225.5158	0.860327236904804	-0.940238223328374
225.5358	0.8601461793145	-0.941945628097451
225.5558	0.8599898113956	-0.943578232314542
225.5758	0.859829469982709	-0.945448393343719
225.5958	0.85965650083163	-0.947687555308494
225.6158	0.859475443241326	-0.949167466601796
225.6358	0.859286155760553	-0.950154799667103
225.6558	0.859075470564562	-0.95091945803887
225.6758	0.858902642864726	-0.953497649784994
225.6958	0.858725700219656	-0.956152050711437
225.7158	0.858556987465054	-0.958602522842862
225.7358	0.858392389655686	-0.960090336779863
225.7558	0.858236844725834	-0.961769561023929
225.7758	0.858072246916466	-0.963565080668162
225.7958	0.857891189326161	-0.965150050168378
225.8158	0.857692848965873	-0.967156899875142
225.8358	0.857507676430334	-0.968635080226848
225.8558	0.857318388949561	-0.970121823765484
225.8758	0.857153791140194	-0.970603272237978
225.8958	0.856980963440358	-0.97074385652895
225.9158	0.856837763346208	-0.971594031373891
225.9358	0.856669050591606	-0.97229276673551
225.9558	0.856525850497456	-0.972938897389328
225.9758	0.85642050789946	-0.97350956694793
225.9958	0.856311050356231	-0.974644742321382
226.0158	0.8561629123278	-0.975971658273514
226.0358	0.856036995003634	-0.978483198820266
226.0558	0.855929877835506	-0.979564647358261
226.0758	0.855818079917174	-0.980649426466637
226.0958	0.855720967209647	-0.981153723368193
226.1158	0.855606571732137	-0.982880176453174
226.1358	0.855497114188907	-0.984628339922857
226.1558	0.855395886536146	-0.985074668187253
226.1758	0.855290543938151	-0.985644653327569
226.1958	0.855193431230624	-0.985887391026914
226.2158	0.855088088632628	-0.984872311166788
226.2358	0.855008258695085	-0.984383895156974
226.2558	0.854924313812307	-0.98420885518031
226.2758	0.854835430995249	-0.985529503930113
226.2958	0.854755601057706	-0.984989561569215
226.3158	0.854679886065396	-0.984566252838453
226.3358	0.85461651590879	-0.984344545084701
226.3558	0.854532571026012	-0.984029290880441
226.3758	0.854447803154188	-0.984186746877999
226.3958	0.854378447038186	-0.984878013326113
226.4158	0.854300488114804	-0.984493429936979
226.4358	0.854215720242979	-0.984640066554771
226.4558	0.854131775360202	-0.984073292609554
226.4758	0.854034662652675	-0.983545435006417
226.4958	0.853967177550834	-0.983277871227498
226.5158	0.853887347613291	-0.983111306895888
226.5358	0.853807517675747	-0.982209908117244
226.5558	0.853735917628672	-0.981979052237679
226.5758	0.853651149756848	-0.981642764108651
226.5958	0.853596832479756	-0.981707254615409
226.6158	0.853525232432682	-0.981860536457258
226.6358	0.853461862276075	-0.982133758624566
226.6558	0.853402607064703	-0.981875482242621
226.6758	0.853335121962862	-0.981079424192392
226.6958	0.853259406970553	-0.980265388224626
226.7158	0.85320015175918	-0.979953392965576
226.7358	0.85313760459162	-0.979865154735961
226.7558	0.853065181555499	-0.979521147005334
226.7758	0.852981236672721	-0.979382313551838
226.7958	0.85291375157088	-0.980861432989101
226.8158	0.85284626646904	-0.982096437932094
226.8358	0.852787011257667	-0.983353953074182
226.8558	0.852715411210592	-0.984144949612435
226.8758	0.852652041053986	-0.983450846011775
226.8958	0.85259360883166	-0.982917246457553
226.9158	0.852530238675054	-0.981777940699328
226.9358	0.852470983463681	-0.980422215512363
226.9558	0.852424896077058	-0.980219166115259
226.9758	0.85236975581092	-0.979509623311402
226.9958	0.852319553479063	-0.979076175639983
227.0158	0.852268528158159	-0.979049765848327
227.0358	0.852222440771536	-0.977939965680749
227.0558	0.852176353384913	-0.977216583302479
227.0758	0.852125328064009	-0.977194952501298
227.0958	0.852087470567854	-0.977267039255197
227.1158	0.852033153290763	-0.977223200672303
227.1358	0.852003525685077	-0.977430296891483
227.1558	0.851961553243688	-0.977404663039163
227.1758	0.851914642868018	-0.977471401780408
227.1958	0.851876785371864	-0.976327157864666
227.2158	0.851851272711411	-0.975905715367485
227.2358	0.851817530160491	-0.975302551856999
227.2558	0.851775557719102	-0.974677041293638
227.2758	0.851737700222948	-0.974041606665128
227.2958	0.851717125496777	-0.973649984113506
227.3158	0.851687497891091	-0.973353288786492
227.3358	0.851649640394936	-0.97272590005202
227.3558	0.85162001278925	-0.971809459987787
227.3758	0.851582155293095	-0.97038825347922
227.3958	0.851535244917425	-0.969226393750963
227.4158	0.851531129972191	-0.967987226589788
227.4358	0.851485042585568	-0.966299980326741
227.4558	0.851467759815585	-0.965287029325819
227.4758	0.85142990231943	-0.964124337949761
227.4958	0.851421672428962	-0.962747256524766
227.5158	0.851371470097104	-0.961347247087187
227.5358	0.851371470097104	-0.960548371780292
227.5558	0.851345957436652	-0.959152484769133
227.5758	0.851324559721435	-0.958694171226379
227.5958	0.851294932115748	-0.957809584466681
227.6158	0.851266127499109	-0.956228259891756
227.6358	0.851266127499109	-0.955243509311726
227.6558	0.851219217123439	-0.95390099896853
227.6758	0.851215102178205	-0.952528887534461
227.6958	0.851169014791582	-0.951457307353149
227.7158	0.851160784901114	-0.950402276565161
227.7358	0.851117989470678	-0.94830609435536
227.7558	0.851113874525444	-0.946450377735359
227.7758	0.851084246919758	-0.944952452711935
227.7958	0.851063672193587	-0.944649514057648
227.8158	0.851034044587901	-0.943719759670245
227.8358	0.851016761817917	-0.943138620899372
227.8558	0.851004416982214	-0.942946979800094
227.8758	0.850978904321762	-0.942308588643756
227.8958	0.850974789376528	-0.941555525591091
227.9158	0.850955822050839	-0.941332552459346
227.9358	0.850936931880374	-0.941065052347244
227.9558	0.850928701989905	-0.94005279372296
227.9758	0.850928701989905	-0.939434171113396
227.9958	0.850886729548516	-0.93963731203155
228.0158	0.850873561723767	-0.938997965872952
228.0358	0.850873561723767	-0.938106825410248
228.0558	0.850835704227612	-0.937588899830611
228.0758	0.850834964823391	-0.937156709578834
228.0958	0.850829223188869	-0.936617797824542
228.1158	0.850793731786224	-0.937086898913654
228.1358	0.850781386950521	-0.937617900065896
228.1558	0.850781386950521	-0.937573532252583
228.1758	0.850768219125772	-0.936395600632132
228.1958	0.850747637969999	-0.935475758372348
228.2158	0.850738591520085	-0.93534971399078
228.2358	0.850726375276421	-0.934997799637278
228.2558	0.850710712766124	-0.934382965203344
228.2758	0.850688389188228	-0.934628452513362
228.2958	0.850662876527776	-0.934309318612422
228.3158	0.850662876527776	-0.933706815645166
228.3358	0.850662876527776	-0.933715132123177
228.3558	0.850658761582542	-0.933240050332414
228.3758	0.850642301801605	-0.933937599899561
228.3958	0.85063324892209	-0.933150956579941
228.4158	0.850616789141153	-0.932638494409065
228.4358	0.850616789141153	-0.93211016726315
228.4558	0.850591276480701	-0.931303775292636
228.4758	0.850587161535467	-0.929932976986674
228.4958	0.850583046590233	-0.929226908003536
228.5158	0.850569878765484	-0.928456344534463
228.5358	0.850565763820249	-0.927061400588037
228.5558	0.850545189094078	-0.926530431269204
228.5758	0.85053572472004	-0.926458611120102
228.5958	0.850519676433626	-0.925459396235014
228.6158	0.850519612137607	-0.924461422852864
228.6358	0.850515561488392	-0.924201260341457
228.6558	0.850502393663643	-0.92366659834722
228.6758	0.850502393663643	-0.922759099491643
228.6958	0.85049004882794	-0.921426155087748
228.7158	0.850473589047003	-0.920266070072023
228.7358	0.850469474101769	-0.91903805256223
228.7558	0.850458813821772	-0.918023824245785
228.7758	0.850452191331786	-0.917322796878743
228.7958	0.850452191331786	-0.916540705736561
228.8158	0.850439846496083	-0.915777213263386
228.8358	0.850422563726099	-0.915016561921933
228.8558	0.850422563726099	-0.913331540018316
228.8758	0.850422563726099	-0.912757392659819
228.8958	0.850422563726099	-0.911842619870364
228.9158	0.850417047127645	-0.911719050536319
228.9358	0.850398272690014	-0.911476161628283
228.9558	0.850380591284711	-0.91139265463903
228.9758	0.850380591284711	-0.909749987085628
228.9958	0.850380591284711	-0.908824108415728
229.0158	0.850376476339476	-0.907710165925849
229.0358	0.850359193569493	-0.906590437713947
229.0558	0.850355078624259	-0.905910368667327
229.0758	0.850352442487468	-0.905004449544654
229.0958	0.85034684873379	-0.904632305059952
229.1158	0.85034684873379	-0.9039455868101
229.1358	0.85034684873379	-0.903201823091938
229.1558	0.85034684873379	-0.901924591132365
229.1758	0.85034684873379	-0.900171123420964
229.1958	0.850338618843322	-0.898624934970842
229.2158	0.850308991237636	-0.898151325475229
229.2358	0.850308991237636	-0.896899468721529
229.2558	0.850308991237636	-0.896679157658582
229.2758	0.850308380425452	-0.895829066376338
229.2958	0.850304876292401	-0.895524687260309
229.3158	0.850304876292401	-0.89441335510994
229.3358	0.850304876292401	-0.894063923762313
229.3558	0.850304876292401	-0.893824938426014
229.3758	0.850304876292401	-0.893701301445975
229.3958	0.850295823412886	-0.892903695496249
229.4158	0.850279363631949	-0.892414053900203
229.4358	0.850279363631949	-0.892114581108283
229.4558	0.850279363631949	-0.892086074290833
229.4758	0.850279363631949	-0.892023286871438
229.4958	0.850241506135795	-0.891238048200975
229.5158	0.850249736026263	-0.890139883144261
229.5358	0.850241506135795	-0.888848393796786
229.5558	0.850241506135795	-0.887682829455597
229.5758	0.850237391190561	-0.886623254448524
229.5958	0.850233276245326	-0.886024113885057
229.6158	0.850233276245326	-0.885284389030618
229.6358	0.850233115505278	-0.884402830423918
229.6558	0.850229161300092	-0.884369767449854
229.6758	0.850229161300092	-0.883753233907733
229.6958	0.850229161300092	-0.882513959308804
229.7158	0.850229161300092	-0.881665499488754
229.7358	0.850229161300092	-0.880654848451607
229.7558	0.850229161300092	-0.880083999830082
229.7758	0.850229161300092	-0.880668576609089
229.7958	0.850229161300092	-0.880458058298479
229.8158	0.850229161300092	-0.87982849295469
229.8358	0.850229161300092	-0.878774078938996
229.8558	0.850229161300092	-0.877969071721758
229.8758	0.850229161300092	-0.877212992453623
229.8958	0.850207634992836	-0.877235351444027
229.9158	0.85020364863964	-0.876990504781359
229.9358	0.850199533694406	-0.876006510244785
229.9558	0.850202973531438	-0.874818089516182
229.9758	0.850199533694406	-0.873716948035758
229.9958	0.850199533694406	-0.872475075034847
230.0158	0.850199533694406	-0.87118521317039
230.0358	0.850191303803938	-0.870672512248948
230.0558	0.850191303803938	-0.869653071211837
230.0758	0.850187188858703	-0.868488131601293
230.0958	0.850187188858703	-0.86718927679889
230.1158	0.850187188858703	-0.866183177939181
230.1358	0.850187188858703	-0.865576214315537
230.1558	0.850187188858703	-0.865085617717231
230.1758	0.850174844023001	-0.864047876449319
230.1958	0.850165791143486	-0.863387862450152
230.2158	0.850165791143486	-0.86260953958772
230.2358	0.850165791143486	-0.862354215754428
230.2558	0.850165791143486	-0.861418468727846
230.2758	0.850165791143486	-0.859710427290595
230.2958	0.850161676198251	-0.859186318071328
230.3158	0.850161676198251	-0.858514267064513
230.3358	0.850161676198251	-0.85787264083802
230.3558	0.850161676198251	-0.857162182823664
230.3758	0.850161676198251	-0.855682287447066
230.3958	0.850161676198251	-0.854615267401544
230.4158	0.850161676198251	-0.853863477685225
230.4358	0.850161676198251	-0.852746574688341
230.4558	0.850161676198251	-0.851706047997172
230.4758	0.850161676198251	-0.85108956618434
230.4958	0.850161676198251	-0.850690769178242
230.5158	0.850161676198251	-0.849779100146131
230.5358	0.850161676198251	-0.849367780672903
230.5558	0.850161676198251	-0.848847857546873
230.5758	0.850161676198251	-0.848613352762842
230.5958	0.850161676198251	-0.84833857075851
230.6158	0.850161676198251	-0.847710788085606
230.6358	0.850161676198251	-0.847363593034937
230.6558	0.850161676198251	-0.846575218773722
230.6758	0.850161676198251	-0.845989937680548
230.6958	0.850132871581612	-0.845689947595738
230.7158	0.850132871581612	-0.84506586555659
230.7358	0.850132871581612	-0.844682356544998
230.7558	0.850132871581612	-0.843782513624202
230.7758	0.850132871581612	-0.843040500743517
230.7958	0.850132871581612	-0.84280222370056
230.8158	0.850132871581612	-0.84222995849235
230.8358	0.850132871581612	-0.841459713357363
230.8558	0.850132871581612	-0.840204987617709
230.8758	0.850132871581612	-0.840204327074479
230.8958	0.850115588811629	-0.840578186584072
230.9158	0.850115588811629	-0.839704319724739
230.9358	0.850115588811629	-0.839641233867137
230.9558	0.850115588811629	-0.839710153196875
230.9758	0.850115588811629	-0.839676950951648
230.9958	0.850115588811629	-0.839928972068792
231.0158	0.850115588811629	-0.839975500574717
231.0358	0.850115588811629	-0.839920054735192
231.0558	0.850115588811629	-0.839050580886253
231.0758	0.850115588811629	-0.838466218982754
231.0958	0.850099129030692	-0.837459738122141
231.1158	0.850099129030692	-0.836515535346385
231.1358	0.850099129030692	-0.836022443804675
231.1558	0.850099129030692	-0.835081830245745
231.1758	0.850099129030692	-0.834549933778885
231.1958	0.850099129030692	-0.834423463625476
231.2158	0.850099129030692	-0.833508718690254
231.2358	0.850099129030692	-0.832793716456811
231.2558	0.850099129030692	-0.832174819284098
231.2758	0.850099129030692	-0.83188096110963
231.2958	0.850099129030692	-0.83127261273271
231.3158	0.850099129030692	-0.829814383969877
231.3358	0.850099129030692	-0.829129921912863
231.3558	0.850099129030692	-0.828958117006354
231.3758	0.850099129030692	-0.82951203423365
231.3958	0.850099129030692	-0.829036236191192
231.4158	0.850099129030692	-0.828800947509473
231.4358	0.850099129030692	-0.827883791193545
231.4558	0.850099129030692	-0.82724177102862
231.4758	0.850099129030692	-0.826844800464344
231.4958	0.850090899140223	-0.826156665627806
231.5158	0.850090899140223	-0.825981959901933
231.5358	0.850090899140223	-0.824476498319009
231.5558	0.850090899140223	-0.822324993624142
231.5758	0.850090899140223	-0.820749530375586
231.5958	0.850090899140223	-0.819630275685638
231.6158	0.850090899140223	-0.818389695916953
231.6358	0.850090899140223	-0.817811641007544
231.6558	0.850090899140223	-0.816203321702081
231.6758	0.850090899140223	-0.815886953328518
231.6958	0.850090899140223	-0.815385258808119
231.7158	0.850090899140223	-0.814978284595172
231.7358	0.850090899140223	-0.814590585511167
231.7558	0.850090899140223	-0.814217637232896
231.7758	0.850090899140223	-0.814015626400749
231.7958	0.850090899140223	-0.813593782006785
231.8158	0.850090899140223	-0.81374661022256
231.8358	0.850090899140223	-0.812709310643193
231.8558	0.850090899140223	-0.812566728805828
231.8758	0.850090899140223	-0.812196657471865
231.8958	0.850090899140223	-0.811803236332653
231.9158	0.850090899140223	-0.81180579892205
231.9358	0.850090899140223	-0.812654175179403
231.9558	0.850090899140223	-0.812420605501751
231.9758	0.850090899140223	-0.811045131663892
231.9958	0.850090899140223	-0.809943437077993
232.0158	0.850090899140223	-0.808959478354003
232.0358	0.850090899140223	-0.808535759768104
232.0558	0.850090899140223	-0.808995282980387
232.0758	0.850090899140223	-0.808726609011342
232.0958	0.850090899140223	-0.807789266335151
232.1158	0.850090899140223	-0.806899128624818
232.1358	0.850090899140223	-0.80639910933755
232.1558	0.850090899140223	-0.806374486195956
232.1758	0.850090899140223	-0.805961312426674
232.1958	0.850090899140223	-0.805520001903317
232.2158	0.850090899140223	-0.805709215705185
232.2358	0.850090899140223	-0.804904857093649
232.2558	0.850090899140223	-0.804780881883643
232.2758	0.850090899140223	-0.80520711132965
232.2958	0.850090899140223	-0.804858030149518
232.3158	0.850090899140223	-0.804503676561078
232.3358	0.850090899140223	-0.804472702654457
232.3558	0.850090899140223	-0.803837952444233
232.3758	0.850090899140223	-0.802869882570338
232.3958	0.850090899140223	-0.801485200919026
232.4158	0.850090899140223	-0.800807690482627
232.4358	0.850090899140223	-0.800201578402665
232.4558	0.850090899140223	-0.799691818092349
232.4758	0.850090899140223	-0.799046833441243
232.4958	0.850090899140223	-0.798319081927635
232.5158	0.850090899140223	-0.797061777681879
232.5358	0.850090899140223	-0.795368204528862
232.5558	0.850090899140223	-0.793648782648017
232.5758	0.850090899140223	-0.791776998114999
232.5958	0.850090899140223	-0.790669470056964
232.6158	0.850090899140223	-0.790394290135024
232.6358	0.850090899140223	-0.791044296506345
232.6558	0.850090899140223	-0.79071482868512
232.6758	0.850090899140223	-0.790126686564344
232.6958	0.850090899140223	-0.78941861207646
232.7158	0.850086784194989	-0.789034605667858
232.7358	0.850086784194989	-0.788886779276417
232.7558	0.850086784194989	-0.788259541750636
232.7758	0.850086784194989	-0.788262916091954
232.7958	0.850086784194989	-0.787882809275912
232.8158	0.850086784194989	-0.787510302686186
232.8358	0.850086784194989	-0.786904520877839
232.8558	0.850086784194989	-0.786233958082879
232.8758	0.850086784194989	-0.785956506051396
232.8958	0.850086784194989	-0.786119946729782
232.9158	0.850090899140223	-0.786128545729295
232.9358	0.850090899140223	-0.786486810847823
232.9558	0.850090899140223	-0.786364837163387
232.9758	0.850090899140223	-0.787172820804333
232.9958	0.850090899140223	-0.787768770068583
233.0158	0.850090899140223	-0.788484444782782
233.0358	0.850090899140223	-0.787705954794954
233.0558	0.850090899140223	-0.787452811550155
233.0758	0.850090899140223	-0.786891930764715
233.0958	0.850090899140223	-0.787299279020214
233.1158	0.850090899140223	-0.788059619985932
233.1358	0.850090899140223	-0.788963068040258
233.1558	0.850090899140223	-0.790014625007526
233.1758	0.850090899140223	-0.791282434278138
233.1958	0.850090899140223	-0.793505269683449
233.2158	0.850090899140223	-0.794281682541362
233.2358	0.850090899140223	-0.794291725981793
233.2558	0.850090899140223	-0.793714331615613
233.2758	0.850090899140223	-0.793937010288329
233.2958	0.850090899140223	-0.794225464741678
233.3158	0.850090899140223	-0.794935902860154
233.3358	0.850090899140223	-0.79608352509639
233.3558	0.850090899140223	-0.796278906621185
233.3758	0.850090899140223	-0.796762237243966
233.3958	0.850090899140223	-0.796365720305762
233.4158	0.850090899140223	-0.796512169902278
233.4358	0.850090899140223	-0.796473337122896
233.4558	0.850090899140223	-0.796953667446911
233.4758	0.850090899140223	-0.797447885095452
233.4958	0.850090899140223	-0.797805664754499
233.5158	0.850086784194989	-0.798673284307384
233.5358	0.850086784194989	-0.798088544382157
233.5558	0.850086784194989	-0.797908235976361
233.5758	0.850086784194989	-0.796824750100211
233.5958	0.850086784194989	-0.796368203311638
233.6158	0.850086784194989	-0.796364892637137
233.6358	0.850086784194989	-0.79763965750754
233.6558	0.850086784194989	-0.798196061719888
233.6758	0.850086784194989	-0.798553113189712
233.6958	0.850086784194989	-0.798367596042424
233.7158	0.850090899140223	-0.798085965876056
233.7358	0.850090899140223	-0.797814506483752
233.7558	0.850090899140223	-0.797589332867633
233.7758	0.850090899140223	-0.798108551679496
233.7958	0.850090899140223	-0.798343931882265
233.8158	0.850090899140223	-0.797990346274809
233.8358	0.850090899140223	-0.797613263632589
233.8558	0.850090899140223	-0.797635523143591
233.8758	0.850090899140223	-0.797800038199519
233.8958	0.850090899140223	-0.798145072557575
233.9158	0.850090899140223	-0.798451500949286
233.9358	0.850090899140223	-0.797985706555497
233.9558	0.850090899140223	-0.797393732488154
233.9758	0.850090899140223	-0.796822927637565
233.9958	0.850090899140223	-0.797761288982833
234.0158	0.850090899140223	-0.796984880104097
234.0358	0.850090899140223	-0.797596356113417
234.0558	0.850090899140223	-0.797879701304677
234.0758	0.850090899140223	-0.797874007103704
234.0958	0.850090899140223	-0.798137026663538
234.1158	0.850087652191249	-0.797640150925374
234.1358	0.850086784194989	-0.796610877344164
234.1558	0.850086784194989	-0.795933725033613
234.1758	0.850086784194989	-0.795635143577136
234.1958	0.850086784194989	-0.795479120082967
234.2158	0.850086784194989	-0.795077127798475
234.2358	0.850086784194989	-0.794528920688856
234.2558	0.850086784194989	-0.793774958342396
234.2758	0.850086784194989	-0.792299093871169
234.2958	0.850086784194989	-0.79160103894866
234.3158	0.850089323887751	-0.791032585791135
234.3358	0.850090899140223	-0.790814674171366
234.3558	0.850090899140223	-0.790729555615799
234.3758	0.850090899140223	-0.790668407616949
234.3958	0.850090899140223	-0.789534740351232
234.4158	0.850090899140223	-0.78817963193656
234.4358	0.850090899140223	-0.786753403707778
234.4558	0.850090899140223	-0.786099907599033
234.4758	0.850090899140223	-0.786553048212882
234.4958	0.850090899140223	-0.78581355017148
234.5158	0.850090899140223	-0.784949547689654
234.5358	0.850090899140223	-0.783327846415027
234.5558	0.850090899140223	-0.783168452558717
234.5758	0.850090899140223	-0.782508462434606
234.5958	0.850090899140223	-0.781856748996746
234.6158	0.850090899140223	-0.781468059097895
234.6358	0.850090899140223	-0.780800229996904
234.6558	0.850090899140223	-0.780491672745989
234.6758	0.850090899140223	-0.779507952772564
234.6958	0.850090899140223	-0.778320252274832
234.7158	0.850092024320561	-0.777271285751193
234.7358	0.850095014085458	-0.776163889005968
234.7558	0.850095014085458	-0.776075404067436
234.7758	0.850095014085458	-0.775356522137314
234.7958	0.850095014085458	-0.774393855984539
234.8158	0.850095014085458	-0.774120184170334
234.8358	0.850095014085458	-0.77325284713895
234.8558	0.850095014085458	-0.773004248113238
234.8758	0.850095014085458	-0.772910144578078
234.8958	0.850095014085458	-0.773227257057568
234.9158	0.850094596161332	-0.773898941980183
234.9358	0.850090899140223	-0.773686024226396
234.9558	0.850090899140223	-0.77335434398327
234.9758	0.850090899140223	-0.773353794856971
234.9958	0.850090899140223	-0.773663915924085
235.0158	0.850090899140223	-0.774161997352602
235.0358	0.850090899140223	-0.77483051087188
235.0558	0.850090899140223	-0.775378877148542
235.0758	0.850090899140223	-0.774503243535029
235.0958	0.850090899140223	-0.773850937199932
235.1158	0.850090899140223	-0.774026251739746
235.1358	0.850090899140223	-0.774195852182706
235.1558	0.850090899140223	-0.774317113594625
235.1758	0.850090899140223	-0.774211768887034
235.1958	0.850090899140223	-0.774474740696754
235.2158	0.850090899140223	-0.773507741221225
235.2358	0.850090899140223	-0.774143888122253
235.2558	0.850090899140223	-0.774658487110685
235.2758	0.850090899140223	-0.775062795275657
235.2958	0.850090899140223	-0.776285269793168
235.3158	0.850090899140223	-0.776850113837986
235.3358	0.850090899140223	-0.777439915275189
235.3558	0.850090899140223	-0.77793587978203
235.3758	0.850090899140223	-0.777754063268498
235.3958	0.850090899140223	-0.777965015309302
235.4158	0.850090899140223	-0.777515471870631
235.4358	0.850090899140223	-0.77750794724866
235.4558	0.850090899140223	-0.777542880435483
235.4758	0.850090899140223	-0.777239006674817
235.4958	0.850090899140223	-0.776619576292509
235.5158	0.850090899140223	-0.776651318180113
235.5358	0.850095837074504	-0.776025827512632
235.5558	0.850095837074504	-0.776481809258203
235.5758	0.850095837074504	-0.776869770967831
235.5958	0.850095837074504	-0.776601041290319
235.6158	0.850095837074504	-0.775876656159677
235.6358	0.850095837074504	-0.774797018146799
235.6558	0.850095837074504	-0.773222450212862
235.6758	0.850095837074504	-0.772490918481976
235.6958	0.850095837074504	-0.771998216899522
235.7158	0.850095837074504	-0.771466276661725
235.7358	0.85009172212927	-0.770734820535185
235.7558	0.85009172212927	-0.769603286107848
235.7758	0.85009172212927	-0.768378965252634
235.7958	0.85009172212927	-0.767369710906292
235.8158	0.85009172212927	-0.767746984548964
235.8358	0.85009172212927	-0.766939828576642
235.8558	0.85009172212927	-0.765885263352256
235.8758	0.85009172212927	-0.76496596226042
235.8958	0.85009172212927	-0.763662925343956
235.9158	0.85009172212927	-0.762311628979971
235.9358	0.850095837074504	-0.761754783079078
235.9558	0.850095837074504	-0.760168400971353
235.9758	0.850095837074504	-0.759138578263844
235.9958	0.850095837074504	-0.758850087997911
236.0158	0.850095837074504	-0.758588918754955
236.0358	0.850095837074504	-0.758791060899913
236.0558	0.850095837074504	-0.75838387976981
236.0758	0.850095837074504	-0.758863095924522
236.0958	0.850095837074504	-0.75924522814119
236.1158	0.850095837074504	-0.75831338866552
236.1358	0.85009172212927	-0.756878565416401
236.1558	0.85009172212927	-0.756215463576594
236.1758	0.85009172212927	-0.75495919391662
236.1958	0.85009172212927	-0.754359177934415
236.2158	0.85009172212927	-0.75413411175605
236.2358	0.85009172212927	-0.754158018645949
236.2558	0.85009172212927	-0.753751163808285
236.2758	0.85009172212927	-0.75327451024297
236.2958	0.85009172212927	-0.753424019825893
236.3158	0.85009172212927	-0.753832518063279
236.3358	0.85009172212927	-0.754496399821597
236.3558	0.85009172212927	-0.754878551934145
236.3758	0.85009172212927	-0.754670106774274
236.3958	0.85009172212927	-0.754270438328613
236.4158	0.85009172212927	-0.754747453998952
236.4358	0.85009172212927	-0.754809572916766
236.4558	0.85009172212927	-0.755012554667877
236.4758	0.85009172212927	-0.7554475820722
236.4958	0.85009172212927	-0.756484953276737
236.5158	0.85009172212927	-0.757077548095549
236.5358	0.85009172212927	-0.757027267226579
236.5558	0.85009172212927	-0.757210026804842
236.5758	0.85009172212927	-0.75774803926534
236.5958	0.85009172212927	-0.75812289754813
236.6158	0.85009172212927	-0.757748317807666
236.6358	0.85009172212927	-0.757687706997587
236.6558	0.85009172212927	-0.757201252721582
236.6758	0.85009172212927	-0.756327377903896
236.6958	0.85009172212927	-0.756298385626964
236.7158	0.85009172212927	-0.756184004210491
236.7358	0.850087607184036	-0.756373759180306
236.7558	0.850087607184036	-0.756417199845592
236.7758	0.850087607184036	-0.756676065145596
236.7958	0.850087607184036	-0.756719107893273
236.8158	0.850087607184036	-0.756105721879433
236.8358	0.850087607184036	-0.755576507377253
236.8558	0.850087607184036	-0.755312576586096
236.8758	0.850087607184036	-0.754898531377252
236.8958	0.850087607184036	-0.75478536758866
236.9158	0.850087607184036	-0.754477299776404
236.9358	0.850095837074504	-0.754463078201088
236.9558	0.850095837074504	-0.753417028413517
236.9758	0.850095837074504	-0.752317116498502
236.9958	0.850095837074504	-0.752200546535185
237.0158	0.850095837074504	-0.752276807444793
237.0358	0.850095837074504	-0.751135734932388
237.0558	0.850095837074504	-0.750385385677811
237.0758	0.850095837074504	-0.749504109592613
237.0958	0.850095837074504	-0.748706961248138
237.1158	0.850095837074504	-0.748132766139528
237.1358	0.85009172212927	-0.746860313170428
237.1558	0.85009172212927	-0.745126530443104
237.1758	0.85009172212927	-0.744146228581934
237.1958	0.85009172212927	-0.744390164013279
237.2158	0.85009172212927	-0.745076368949417
237.2358	0.85009172212927	-0.745194860854782
237.2558	0.85009172212927	-0.745936897610524
237.2758	0.85009172212927	-0.746044112530873
237.2958	0.85009172212927	-0.744638914247683
237.3158	0.85009172212927	-0.74394512898111
237.3358	0.85009172212927	-0.743321671672607
237.3558	0.85009172212927	-0.743426765692104
237.3758	0.85009172212927	-0.743913080696946
237.3958	0.85009172212927	-0.744980801077459
237.4158	0.85009172212927	-0.744717574600469
237.4358	0.85009172212927	-0.744851139624832
237.4558	0.85009172212927	-0.744334013859588
237.4758	0.85009172212927	-0.744833953563335
237.4958	0.85009172212927	-0.745039585445716
237.5158	0.85009172212927	-0.744417305973333
237.5358	0.850088635920345	-0.743425806710668
237.5558	0.850087607184036	-0.742337116072204
237.5758	0.850087607184036	-0.741935151641945
237.5958	0.850087607184036	-0.741765583032393
237.6158	0.850087607184036	-0.74157717700327
237.6358	0.850087607184036	-0.741209521029188
237.6558	0.850087607184036	-0.741312649335701
237.6758	0.850087607184036	-0.740358920412406
237.6958	0.850087607184036	-0.739810868490653
237.7158	0.850087607184036	-0.739272179570222
237.7358	0.850089986136749	-0.738252495803369
237.7558	0.85009172212927	-0.738254214807436
237.7758	0.85009172212927	-0.738330869655477
237.7958	0.85009172212927	-0.737778416764978
237.8158	0.85009172212927	-0.737392683393957
237.8358	0.85009172212927	-0.736769978149733
237.8558	0.85009172212927	-0.736029505210191
237.8758	0.85009172212927	-0.735811068339178
237.8958	0.85009172212927	-0.735511344859166
237.9158	0.85009172212927	-0.736734742545528
237.9358	0.85009172212927	-0.736788668339789
237.9558	0.85009172212927	-0.736616763953877
237.9758	0.85009172212927	-0.735794741779714
237.9958	0.85009172212927	-0.734295046022933
238.0158	0.85009172212927	-0.732681967622875
238.0358	0.85009172212927	-0.732752550248215
238.0558	0.85009172212927	-0.73291885593338
238.0758	0.85009172212927	-0.732930256272854
238.0958	0.85009172212927	-0.732999060206485
238.1158	0.85009172212927	-0.73316139467392
238.1358	0.85009172212927	-0.733091130382666
238.1558	0.85009172212927	-0.732762036603994
238.1758	0.85009172212927	-0.732711063358386
238.1958	0.85009172212927	-0.733444206655585
238.2158	0.85009172212927	-0.733228674583112
238.2358	0.85009172212927	-0.733428544618527
238.2558	0.85009172212927	-0.734296908277339
238.2758	0.85009172212927	-0.733991944222426
238.2958	0.85009172212927	-0.733682133531046
238.3158	0.85009172212927	-0.734048237626457
238.3358	0.85009172212927	-0.734637271082676
238.3558	0.850092545118317	-0.73524520960446
238.3758	0.850092545118317	-0.735221541465125
238.3958	0.850092545118317	-0.735390397802158
238.4158	0.850092545118317	-0.735063552257971
238.4358	0.850092545118317	-0.733755624934102
238.4558	0.850092545118317	-0.7339587419772
238.4758	0.850092545118317	-0.732940136567066
238.4958	0.850092545118317	-0.732370509552598
238.5158	0.850092545118317	-0.732613979420341
238.5358	0.850092545118317	-0.732052215257812
238.5558	0.850092545118317	-0.731154684238319
238.5758	0.850092545118317	-0.730500869795488
238.5958	0.850092545118317	-0.730725744973401
238.6158	0.850092545118317	-0.731095398493876
238.6358	0.850092545118317	-0.731049578281293
238.6558	0.850092545118317	-0.731363236835945
238.6758	0.850092545118317	-0.731291444541076
238.6958	0.850092545118317	-0.730663180387866
238.7158	0.850092545118317	-0.729903328860806
238.7358	0.850092545118317	-0.729672898753082
238.7558	0.850088430173083	-0.730120174061385
238.7758	0.850088430173083	-0.730540239763641
238.7958	0.850088430173083	-0.731784420686679
238.8158	0.850088430173083	-0.732685851298731
238.8358	0.850088430173083	-0.733479012508773
238.8558	0.850088430173083	-0.733900088921754
238.8758	0.850088430173083	-0.734456401613052
238.8958	0.850088430173083	-0.734878791154139
238.9158	0.850088430173083	-0.735599431880089
238.9358	0.850088430173083	-0.734814368293374
238.9558	0.850092545118317	-0.734390255769043
238.9758	0.850092545118317	-0.733782416726661
238.9958	0.850092545118317	-0.734482715904481
239.0158	0.850092545118317	-0.735252260704476
239.0358	0.850092545118317	-0.735557658489582
239.0558	0.850092545118317	-0.736026130868873
239.0758	0.850092545118317	-0.736117516626769
239.0958	0.850092545118317	-0.736557183750403
239.1158	0.850092545118317	-0.73713577982776
239.1358	0.850092545118317	-0.736538776081849
239.1558	0.850092545118317	-0.736352586453804
239.1758	0.850092545118317	-0.736766981830143
239.1958	0.850092545118317	-0.736568830798795
239.2158	0.850092545118317	-0.736035489891018
239.2358	0.850092545118317	-0.736024654594547
239.2558	0.850092545118317	-0.735624982169711
239.2758	0.850092545118317	-0.735977401878575
239.2958	0.850092545118317	-0.736119848423953
239.3158	0.850092545118317	-0.736634678204598
239.3358	0.850092545118317	-0.736868832821134
239.3558	0.850092545118317	-0.736746560698491
239.3758	0.850092545118317	-0.7369119272981
239.3958	0.850092545118317	-0.736903877424887
239.4158	0.850092545118317	-0.736580875764795
239.4358	0.850092545118317	-0.736416870043406
239.4558	0.850092545118317	-0.735626239589353
239.4758	0.850092545118317	-0.735029681511163
239.4958	0.850092545118317	-0.735548414863544
239.5158	0.850092545118317	-0.736016982743062
239.5358	0.850092545118317	-0.735953073196011
239.5558	0.850088430173083	-0.73608448946529
239.5758	0.850088430173083	-0.736767968665812
239.5958	0.850088430173083	-0.737091435889505
239.6158	0.850088430173083	-0.737339800143829
239.6358	0.850088430173083	-0.737096127338105
239.6558	0.850088430173083	-0.736775560933776
239.6758	0.850088430173083	-0.735920985120087
239.6958	0.850088430173083	-0.735126725657447
239.7158	0.850088430173083	-0.734270112505604
239.7358	0.850088430173083	-0.734973941212608
239.7558	0.850088430173083	-0.736209554969542
239.7758	0.850088430173083	-0.737000105840074
239.7958	0.850088430173083	-0.736599422704513
239.8158	0.850088430173083	-0.737695323610037
239.8358	0.850088430173083	-0.737807134478761
239.8558	0.850088430173083	-0.737193302797199
239.8758	0.850088430173083	-0.736760650960997
239.8958	0.850088430173083	-0.736942280453252
239.9158	0.850088430173083	-0.737054282322428
239.9358	0.850088430173083	-0.736751996253018
239.9558	0.850092545118317	-0.73637306329392
239.9758	0.850092545118317	-0.736584258064464
239.9958	0.850092545118317	-0.736313403506925
240.0158	0.850092545118317	-0.735905975667906
240.0358	0.850092545118317	-0.734973750212156
240.0558	0.850092545118317	-0.733724241172345
240.0758	0.850092545118317	-0.733709605762715
240.0958	0.850092545118317	-0.733386568290039
240.1158	0.850092545118317	-0.733514725614107
240.1358	0.850092545118317	-0.733685635205999
240.1558	0.850092545118317	-0.733161724945535
240.1758	0.850092545118317	-0.733267479508262
240.1958	0.850092545118317	-0.733346804383454
240.2158	0.850092545118317	-0.732951166843164
240.2358	0.850092545118317	-0.733653578963483
240.2558	0.850092545118317	-0.733898322167573
240.2758	0.850092545118317	-0.733847289234324
240.2958	0.850092545118317	-0.734331630567829
240.3158	0.850092545118317	-0.73460070643366
240.3358	0.850092545118317	-0.734258899187405
240.3558	0.850092545118317	-0.734431885909212
240.3758	0.850092545118317	-0.734423939494576
240.3958	0.850092545118317	-0.734204770455164
240.4158	0.850092545118317	-0.733025513769078
240.4358	0.850092545118317	-0.731833710740805
240.4558	0.850092545118317	-0.731652148894543
240.4758	0.850092545118317	-0.731588645223453
240.4958	0.850092545118317	-0.732495407931455
240.5158	0.850092545118317	-0.732756664716284
240.5358	0.850092545118317	-0.7325345630241
240.5558	0.850092545118317	-0.732184725800513
240.5758	0.850092545118317	-0.731017717018406
240.5958	0.850092545118317	-0.730583970908781
240.6158	0.850092545118317	-0.729764674470234
240.6358	0.850092545118317	-0.730227898316274
240.6558	0.850092545118317	-0.730541536975044
240.6758	0.850092545118317	-0.730401306830744
240.6958	0.850092545118317	-0.729779461088554
240.7158	0.850092545118317	-0.729412724304147
240.7358	0.850092545118317	-0.730097158506928
240.7558	0.850092545118317	-0.729933590494908
240.7758	0.850088430173083	-0.729389462040773
240.7958	0.850088430173083	-0.728857478032039
240.8158	0.850088430173083	-0.728146852892286
240.8358	0.850088430173083	-0.727079673679721
240.8558	0.850088430173083	-0.726323482994656
240.8758	0.850088430173083	-0.726668847624327
240.8958	0.850088430173083	-0.726364659508751
240.9158	0.850088430173083	-0.725456213609266
240.9358	0.850088430173083	-0.724526749701717
240.9558	0.850088430173083	-0.72403865202599
240.9758	0.850092545118317	-0.723340024102125
240.9958	0.850092545118317	-0.723103334750425
241.0158	0.850092545118317	-0.72229136795422
241.0358	0.850092545118317	-0.722178216103157
241.0558	0.850092545118317	-0.722767898165078
241.0758	0.850092545118317	-0.722197164939659
241.0958	0.850092545118317	-0.72099522297073
241.1158	0.850092545118317	-0.721079497940967
241.1358	0.850092545118317	-0.721282662734177
241.1558	0.850092545118317	-0.720943991078676
241.1758	0.850092545118317	-0.720748060427582
241.1958	0.850092545118317	-0.720172122439848
241.2158	0.850092545118317	-0.72028011727871
241.2358	0.850092545118317	-0.720639476670661
241.2558	0.850092545118317	-0.71997450063892
241.2758	0.850092545118317	-0.719888315664163
241.2958	0.850092545118317	-0.719361914439472
241.3158	0.850092545118317	-0.717951750144532
241.3358	0.850092545118317	-0.716786480262374
241.3558	0.850092545118317	-0.715731926975516
241.3758	0.850092545118317	-0.71562836493881
241.3958	0.850092545118317	-0.714686736689979
241.4158	0.850092545118317	-0.713447736654199
241.4358	0.850092545118317	-0.712533684095615
241.4558	0.850092545118317	-0.711693405461588
241.4758	0.850092545118317	-0.711072371471319
241.4958	0.850092545118317	-0.710819164559704
241.5158	0.850092545118317	-0.710363373814585
241.5358	0.850092545118317	-0.709792346130136
241.5558	0.850092545118317	-0.710246008016051
241.5758	0.850088430173083	-0.710275067938977
241.5958	0.850088430173083	-0.710489243112406
241.6158	0.850088430173083	-0.709406986801666
241.6358	0.850088430173083	-0.709441128132448
241.6558	0.850088430173083	-0.709289609065604
241.6758	0.850088430173083	-0.709605611354967
241.6958	0.850088430173083	-0.709454848331578
241.7158	0.850088430173083	-0.709652613382846
241.7358	0.850088430173083	-0.709153433701731
241.7558	0.850088430173083	-0.708376849739246
241.7758	0.850092545118317	-0.708461120730308
241.7958	0.850092545118317	-0.708228076303898
241.8158	0.850092545118317	-0.707593930928439
241.8358	0.850092545118317	-0.708066231275122
241.8558	0.850092545118317	-0.708132615869695
241.8758	0.850092545118317	-0.707642799189901
241.8958	0.850092545118317	-0.70714420444767
241.9158	0.850092545118317	-0.706999131646078
241.9358	0.850092545118317	-0.707333469978827
241.9558	0.850092545118317	-0.707115681713515
241.9758	0.850092545118317	-0.707363027298763
241.9958	0.850092545118317	-0.70776713650493
242.0158	0.850092545118317	-0.708241613460929
242.0358	0.850092545118317	-0.708071929455271
242.0558	0.850092545118317	-0.707628804427621
242.0758	0.850092545118317	-0.706728909777536
242.0958	0.850092545118317	-0.706452957895437
242.1158	0.850092545118317	-0.707265720526857
242.1358	0.850092545118317	-0.707676045206065
242.1558	0.850092545118317	-0.706710573734151
242.1758	0.850092545118317	-0.706318302576827
242.1958	0.850092545118317	-0.705810933751335
242.2158	0.850092545118317	-0.705821327359261
242.2358	0.850092545118317	-0.70511638846213
242.2558	0.850092545118317	-0.704358574273223
242.2758	0.850092545118317	-0.703044980602613
242.2958	0.850092545118317	-0.702711736543287
242.3158	0.850092545118317	-0.703129868365968
242.3358	0.850092545118317	-0.702533692288682
242.3558	0.850092545118317	-0.702004497682381
242.3758	0.850093368107364	-0.70140861208495
242.3958	0.850093368107364	-0.701401206838261
242.4158	0.850093368107364	-0.701492787575785
242.4358	0.850093368107364	-0.701814400503424
242.4558	0.850093368107364	-0.701025504970142
242.4758	0.850093368107364	-0.701473432863323
242.4958	0.850093368107364	-0.700821277736917
242.5158	0.850093368107364	-0.700118774095549
242.5358	0.850093368107364	-0.70000771927028
242.5558	0.850093368107364	-0.700296913850381
242.5758	0.850084315227849	-0.699929003209029
242.5958	0.850084315227849	-0.69982704875946
242.6158	0.850084315227849	-0.69902274585639
242.6358	0.850084315227849	-0.698575251693402
242.6558	0.850084315227849	-0.699084415127307
242.6758	0.850084315227849	-0.699768192766034
242.6958	0.850084315227849	-0.700635633255995
242.7158	0.850084315227849	-0.701367248549579
242.7358	0.850084315227849	-0.701547286371402
242.7558	0.850084315227849	-0.701552491133717
242.7758	0.850093368107364	-0.701429407259153
242.7958	0.850093368107364	-0.701806653047592
242.8158	0.850093368107364	-0.701796366877421
242.8358	0.850093368107364	-0.701925204640599
242.8558	0.850093368107364	-0.701710647466266
242.8758	0.850093368107364	-0.701314440903797
242.8958	0.850093368107364	-0.701345414810418
242.9158	0.850093368107364	-0.700643392649355
242.9358	0.850093368107364	-0.7006323384982
242.9558	0.850093368107364	-0.700504276674358
242.9758	0.850093368107364	-0.700612800743638
242.9958	0.850093368107364	-0.701394732718777
243.0158	0.850093368107364	-0.701011012810852
243.0358	0.850093368107364	-0.701232545480856
243.0558	0.850093368107364	-0.700477652007194
243.0758	0.850093368107364	-0.700307418875237
243.0958	0.850093368107364	-0.699938704440317
243.1158	0.850093368107364	-0.700028339360736
243.1358	0.850093368107364	-0.699715448787069
243.1558	0.850093368107364	-0.6987542788045
243.1758	0.85008925316213	-0.698896271723804
243.1958	0.85008925316213	-0.697825905191197
243.2158	0.85008925316213	-0.696912994656149
243.2358	0.85008925316213	-0.696461752109292
243.2558	0.85008925316213	-0.696993461554876
243.2758	0.85008925316213	-0.696700156485883
243.2958	0.85008925316213	-0.696323694595132
243.3158	0.85008925316213	-0.695654245969475
243.3358	0.85008925316213	-0.694254586699392
243.3558	0.85008925316213	-0.692955083291287
243.3758	0.850093368107364	-0.691632580245431
243.3958	0.850093368107364	-0.691259604112927
243.4158	0.850093368107364	-0.69086432071931
243.4358	0.850093368107364	-0.691124451397308
243.4558	0.850093368107364	-0.691466075601462
243.4758	0.850093368107364	-0.692018930388745
243.4958	0.850093368107364	-0.692315000985115
243.5158	0.850093368107364	-0.691535010847904
243.5358	0.850093368107364	-0.691232052297737
243.5558	0.850093368107364	-0.690340119978992
243.5758	0.850093368107364	-0.689715413209199
243.5958	0.850093368107364	-0.688887231270462
243.6158	0.850093368107364	-0.689221406456991
243.6358	0.850093368107364	-0.688872508318958
243.6558	0.850093368107364	-0.687892353687303
243.6758	0.850093368107364	-0.687172735609606
243.6958	0.850093368107364	-0.68631342457638
243.7158	0.850093368107364	-0.685566708309566
243.7358	0.850093368107364	-0.685618143139599
243.7558	0.850093368107364	-0.684608566479995
243.7758	0.850093368107364	-0.684535624203238
243.7958	0.850093368107364	-0.684819558312558
243.8158	0.850093368107364	-0.685699334248374
243.8358	0.850093368107364	-0.686273696482379
243.8558	0.850093368107364	-0.686280301914674
243.8758	0.850093368107364	-0.685608115615873
243.8958	0.850093368107364	-0.685350766381956
243.9158	0.850093368107364	-0.685365795730017
243.9358	0.850093368107364	-0.685588323194042
243.9558	0.850093368107364	-0.685237101217179
243.9758	0.850093368107364	-0.685845759969834
243.9958	0.850093368107364	-0.685856229182105
244.0158	0.850093368107364	-0.686079035188455
244.0358	0.850093368107364	-0.685301269410674
244.0558	0.850093368107364	-0.684846883314712
244.0758	0.850093368107364	-0.684681226235249
244.0958	0.850093368107364	-0.684303845154823
244.1158	0.850093368107364	-0.683870819276069
244.1358	0.850093368107364	-0.683860533105897
244.1558	0.850093368107364	-0.68403150238543
244.1758	0.850089896122323	-0.683750851096377
244.1958	0.85008925316213	-0.683814621372265
244.2158	0.85008925316213	-0.684212403688462
244.2358	0.85008925316213	-0.684155405970266
244.2558	0.85008925316213	-0.684076809284297
244.2758	0.85008925316213	-0.684713692332901
244.2958	0.85008925316213	-0.685730427530277
244.3158	0.85008925316213	-0.686560833828444
244.3358	0.85008925316213	-0.687186758226118
244.3558	0.85008925316213	-0.687814357856923
244.3758	0.850092570836725	-0.689254170992848
244.3958	0.850094191096411	-0.689855336956941
244.4158	0.850094191096411	-0.690505661662348
244.4358	0.850094191096411	-0.691347965697001
244.4558	0.850094191096411	-0.692135189976329
244.4758	0.850094191096411	-0.692140669301793
244.4958	0.850094191096411	-0.692007943883583
244.5158	0.850094191096411	-0.691832589552009
244.5358	0.850094191096411	-0.692080778722585
244.5558	0.850094191096411	-0.692878412526543
244.5758	0.850094191096411	-0.693521590631707
244.5958	0.850094191096411	-0.693080693942664
244.6158	0.850094191096411	-0.693036664359318
244.6358	0.850094191096411	-0.69353717706442
244.6558	0.850094191096411	-0.69401325762838
244.6758	0.850094191096411	-0.694978999684267
244.6958	0.850094191096411	-0.695692756435595
244.7158	0.850094191096411	-0.696060862056575
244.7358	0.850094191096411	-0.696576865694164
244.7558	0.850094191096411	-0.696787403900654
244.7758	0.850092570836725	-0.696635845042049
244.7958	0.85008925316213	-0.697023575959463
244.8158	0.85008925316213	-0.697007794547123
244.8358	0.85008925316213	-0.696666990053241
244.8558	0.85008925316213	-0.697248391449736
244.8758	0.85008925316213	-0.697093406520524
244.8958	0.85008925316213	-0.697351022359238
244.9158	0.85008925316213	-0.69660322375653
244.9358	0.85008925316213	-0.696364791525706
244.9558	0.85008925316213	-0.695732381071018
244.9758	0.850090024714361	-0.695162507347633
244.9958	0.850094191096411	-0.694768831541152
245.0158	0.850094191096411	-0.694555277119192
245.0358	0.850094191096411	-0.693491985561658
245.0558	0.850094191096411	-0.693551768703112
245.0758	0.850094191096411	-0.693894248430124
245.0958	0.850094191096411	-0.695227527084811
245.1158	0.850094191096411	-0.695840666389734
245.1358	0.850094191096411	-0.695248775885087
245.1558	0.850094191096411	-0.695393339352141
245.1758	0.850094191096411	-0.695124060548331
245.1958	0.850094191096411	-0.695011700553308
245.2158	0.850094191096411	-0.694781047611724
245.2358	0.850094191096411	-0.694647729296277
245.2558	0.850094191096411	-0.694524828463813
245.2758	0.850094191096411	-0.693906193916722
245.2958	0.850094191096411	-0.693647205262259
245.3158	0.850094191096411	-0.6925941163122
245.3358	0.850094191096411	-0.691938379927321
245.3558	0.850094191096411	-0.691737964744782
245.3758	0.850094191096411	-0.691677226601069
245.3958	0.850094191096411	-0.691288480993753
245.4158	0.850094191096411	-0.691769177401968
245.4358	0.850094191096411	-0.691849310049904
245.4558	0.850094191096411	-0.691518123224612
245.4758	0.850094191096411	-0.691355004859489
245.4958	0.850094191096411	-0.690854412570865
245.5158	0.850094191096411	-0.69126194784764
245.5358	0.850094191096411	-0.690703633630772
245.5558	0.850094191096411	-0.690376266814519
245.5758	0.850094191096411	-0.690559873957288
245.5958	0.850090076151176	-0.691298719413812
245.6158	0.850090076151176	-0.690023672021907
245.6358	0.850090076151176	-0.689125735126454
245.6558	0.850090076151176	-0.688331861643894
245.6758	0.850090076151176	-0.686966335746241
245.6958	0.850090076151176	-0.686294292697778
245.7158	0.850090076151176	-0.685596942089435
245.7358	0.850090076151176	-0.685329063955606
245.7558	0.850090076151176	-0.685696735846392
245.7758	0.850090076151176	-0.685970722015507
245.7958	0.850094191096411	-0.686327208442327
245.8158	0.850094191096411	-0.686434574571367
245.8358	0.850094191096411	-0.686528220501277
245.8558	0.850094191096411	-0.687122566157566
245.8758	0.850094191096411	-0.687793737766466
245.8958	0.850094191096411	-0.688251784704423
245.9158	0.850094191096411	-0.688888822940894
245.9358	0.850094191096411	-0.689014059549718
245.9558	0.850094191096411	-0.689642419203154
245.9758	0.850094191096411	-0.690133608698696
245.9958	0.850094191096411	-0.690524371748285
246.0158	0.850094191096411	-0.690381957036316
246.0358	0.850094191096411	-0.689958811451773
246.0558	0.850094191096411	-0.689937849152174
246.0758	0.850094191096411	-0.689814287776481
246.0958	0.850094191096411	-0.690236494275469
246.1158	0.850094191096411	-0.690812010470538
246.1358	0.850094191096411	-0.692022404209464
246.1558	0.850094191096411	-0.69329794899838
246.1758	0.850094191096411	-0.693501917585159
246.1958	0.850090076151176	-0.694082749959473
246.2158	0.850090076151176	-0.695346416907784
246.2358	0.850090076151176	-0.69596445855764
246.2558	0.850090076151176	-0.696399505857844
246.2758	0.850090076151176	-0.696666078821919
246.2958	0.850090076151176	-0.697281163943946
246.3158	0.850090076151176	-0.697788723769889
246.3358	0.850090076151176	-0.698490117221131
246.3558	0.850090076151176	-0.699108692080582
246.3758	0.850090076151176	-0.698726098279489
246.3958	0.850094191096411	-0.698476783002081
246.4158	0.850094191096411	-0.697347823101669
246.4358	0.850094191096411	-0.697400551163929
246.4558	0.850094191096411	-0.696944660939409
246.4758	0.850094191096411	-0.697072440241749
246.4958	0.850094191096411	-0.697412015170221
246.5158	0.850094191096411	-0.697184867882765
246.5358	0.850094191096411	-0.69708358989313
246.5558	0.850094191096411	-0.697027503406256
246.5758	0.850094191096411	-0.696814390672841
246.5958	0.850090076151176	-0.696484469225543
246.6158	0.850090076151176	-0.696099690856781
246.6358	0.850090076151176	-0.694734893148351
246.6558	0.850090076151176	-0.694883805854861
246.6758	0.850090076151176	-0.695367562249483
246.6958	0.850090076151176	-0.695813261804058
246.7158	0.850090076151176	-0.695184217732336
246.7358	0.850090076151176	-0.694193625721818
246.7558	0.850090076151176	-0.693697330943362
246.7758	0.850090076151176	-0.692919899416372
246.7958	0.850094191096411	-0.69286094792272
246.8158	0.850094191096411	-0.692623379173105
246.8358	0.850094191096411	-0.692064639184397
246.8558	0.850094191096411	-0.691853289225986
246.8758	0.850094191096411	-0.69192153209579
246.8958	0.850094191096411	-0.692427524126357
246.9158	0.850094191096411	-0.692894066605249
246.9358	0.850094191096411	-0.692227530736484
246.9558	0.850094191096411	-0.691424664315978
246.9758	0.850094191096411	-0.690352542966719
246.9958	0.850090076151176	-0.690292544949757
247.0158	0.850090076151176	-0.690045048155819
247.0358	0.850090076151176	-0.690189404705716
247.0558	0.850090076151176	-0.690110800061395
247.0758	0.850090076151176	-0.690478714681922
247.0958	0.850090076151176	-0.689923906119183
247.1158	0.850090076151176	-0.690159883198365
247.1358	0.850090076151176	-0.689020346647927
247.1558	0.850090076151176	-0.687930712944732
247.1758	0.850090076151176	-0.687024479467149
247.1958	0.850094191096411	-0.6866599789797
247.2158	0.850094191096411	-0.686369324041978
247.2358	0.850094191096411	-0.687121738488941
247.2558	0.850094191096411	-0.687140018823861
247.2758	0.850094191096411	-0.68628845126729
247.2958	0.850094191096411	-0.684532058861469
247.3158	0.850094191096411	-0.684247157812362
247.3358	0.850094191096411	-0.68441851705115
247.3558	0.850094191096411	-0.684364830007454
247.3758	0.850094191096411	-0.683823876935832
247.3958	0.850086154094	-0.683061900528743
247.4158	0.850085961205942	-0.681560505663775
247.4358	0.850085961205942	-0.680880285408465
247.4558	0.850085961205942	-0.680247950558123
247.4758	0.850085961205942	-0.679469138257032
247.4958	0.850085961205942	-0.678331555482051
247.5158	0.850085961205942	-0.677934433709083
247.5358	0.850085961205942	-0.67779163699621
247.5558	0.850085961205942	-0.67779045916009
247.5758	0.850085961205942	-0.678522731017727
247.5958	0.850089934699934	-0.678540028496155
247.6158	0.850090899140223	-0.678551325377051
247.6358	0.850090899140223	-0.678719628608609
247.6558	0.850090899140223	-0.677966434243133
247.6758	0.850090899140223	-0.6775894868929
247.6958	0.850090899140223	-0.677148840891949
247.7158	0.850090899140223	-0.676745798104971
247.7358	0.850090899140223	-0.676886987230707
247.7558	0.850090899140223	-0.677477803357811
247.7758	0.850090899140223	-0.677102555115765
247.7958	0.850088295151442	-0.67711134511573
247.8158	0.850086784194989	-0.676144465015484
247.8358	0.850086784194989	-0.675867645672998
247.8558	0.850086784194989	-0.675878401385947
247.8758	0.850086784194989	-0.675837228851029
247.8958	0.850086784194989	-0.676639697353925
247.9158	0.850086784194989	-0.677406743231342
247.9358	0.850086784194989	-0.677203498854609
247.9558	0.850086784194989	-0.677662086960514
247.9758	0.850086784194989	-0.678026830177704
247.9958	0.850088680927558	-0.678817377069059
248.0158	0.850090899140223	-0.680021010187823
248.0358	0.850090899140223	-0.680835722615524
248.0558	0.850090899140223	-0.681290709567074
248.0758	0.850090899140223	-0.681854355879891
248.0958	0.850090899140223	-0.681854837360197
248.1158	0.850090899140223	-0.681340274184349
248.1358	0.850090899140223	-0.680002650269381
248.1558	0.850090899140223	-0.679221032649153
248.1758	0.850090899140223	-0.67875413602359
248.1958	0.850090899140223	-0.67861469773533
248.2158	0.850090899140223	-0.67791989379968
248.2358	0.850090899140223	-0.677500118577278
248.2558	0.850090899140223	-0.677135025192593
248.2758	0.850090899140223	-0.677980202192376
248.2958	0.850090899140223	-0.678781337671285
248.3158	0.850090899140223	-0.678790820047889
248.3358	0.850090899140223	-0.679025611332598
248.3558	0.850090899140223	-0.679631397120121
248.3758	0.850090899140223	-0.680403448801049
248.3958	0.850090899140223	-0.679927571175069
248.4158	0.850090899140223	-0.68031734738899
248.4358	0.850090899140223	-0.681224523931304
248.4558	0.850090899140223	-0.680151439621434
248.4758	0.850090899140223	-0.680394364342054
248.4958	0.850090899140223	-0.680614671425825
248.5158	0.850090899140223	-0.680354516872771
248.5358	0.850090899140223	-0.679443122403809
248.5558	0.850090899140223	-0.678825208087588
248.5758	0.850090899140223	-0.677493151039958
248.5958	0.850090899140223	-0.67712914794952
248.6158	0.850090899140223	-0.676509164461736
248.6358	0.850090899140223	-0.674815340620626
248.6558	0.850090899140223	-0.673940049216255
248.6758	0.850090899140223	-0.674734002282337
248.6958	0.850090899140223	-0.674083824806444
248.7158	0.850090899140223	-0.674401760975384
248.7358	0.850090899140223	-0.674785019298882
248.7558	0.850090899140223	-0.675145568464482
248.7758	0.850090899140223	-0.675360129617991
248.7958	0.850090899140223	-0.67592920750616
248.8158	0.850090899140223	-0.675817122074286
248.8358	0.850090899140223	-0.675418766756733
248.8558	0.850090899140223	-0.675047692670397
248.8758	0.850090899140223	-0.674343306878741
248.8958	0.850090899140223	-0.673359328258871
248.9158	0.850090899140223	-0.672463181992655
248.9358	0.850090899140223	-0.672014645285534
248.9558	0.850090899140223	-0.670982148571698
248.9758	0.850090899140223	-0.67058659061493
248.9958	0.850090899140223	-0.670736744824379
249.0158	0.850086784194989	-0.671861789215526
249.0358	0.850086784194989	-0.671685945445293
249.0558	0.850086784194989	-0.672196008172992
249.0758	0.850086784194989	-0.67206411838176
249.0958	0.850086784194989	-0.672247482794787
249.1158	0.850086784194989	-0.672043454520367
249.1358	0.850086784194989	-0.672004975887656
249.1558	0.850086784194989	-0.672096182582627
249.1758	0.850086784194989	-0.673179429708211
249.1958	0.850086784194989	-0.6740386969705
249.2158	0.850086784194989	-0.674253337707531
249.2358	0.850086784194989	-0.674886293309342
249.2558	0.850086784194989	-0.67445467605892
249.2758	0.850086784194989	-0.673972706314359
249.2958	0.850086784194989	-0.674186853633556
249.3158	0.850086784194989	-0.6745632001282
249.3358	0.850086784194989	-0.67455417137767
249.3558	0.850086784194989	-0.675795312210182
249.3758	0.850086784194989	-0.674811504694883
249.3958	0.850086784194989	-0.674526516103902
249.4158	0.850095014085458	-0.675541659630845
249.4358	0.850095014085458	-0.675856241354348
249.4558	0.850095014085458	-0.676885180684766
249.4758	0.850095014085458	-0.677459877169562
249.4958	0.850095014085458	-0.677446881180479
249.5158	0.850095014085458	-0.677839796964329
249.5358	0.850095014085458	-0.678085825442293
249.5558	0.850095014085458	-0.678275691829038
249.5758	0.850095014085458	-0.678601988246925
249.5958	0.850095014085458	-0.678768858975093
249.6158	0.850090899140223	-0.678060279131847
249.6358	0.850090899140223	-0.677658911578
249.6558	0.850090899140223	-0.676722838258979
249.6758	0.850090899140223	-0.675607713953803
249.6958	0.850090899140223	-0.675820178081517
249.7158	0.850090899140223	-0.675756304347051
249.7358	0.850090899140223	-0.676717959789103
249.7558	0.850090899140223	-0.676884114265576
249.7758	0.850090899140223	-0.67798628237343
249.7958	0.850090899140223	-0.67773232737671
249.8158	0.850090899140223	-0.677371229084811
249.8358	0.850090899140223	-0.677168470167561
249.8558	0.850090899140223	-0.677103064450303
249.8758	0.850090899140223	-0.677355300442955
249.8958	0.850090899140223	-0.678242413979465
249.9158	0.850090899140223	-0.678638962751077
249.9358	0.850090899140223	-0.678304027541916
249.9558	0.850090899140223	-0.678894258730136
249.9758	0.850090899140223	-0.678306494631087
249.9958	0.850090899140223	-0.679111207389294
250.0158	0.850090899140223	-0.678896622360729
250.0358	0.850090899140223	-0.67893945819125
250.0558	0.850090899140223	-0.678999030436371
250.0758	0.850090899140223	-0.677975351576733
250.0958	0.850090899140223	-0.677638661550919
250.1158	0.850090899140223	-0.676939894355892
250.1358	0.850090899140223	-0.67766970708271
250.1558	0.850090899140223	-0.677915982269592
250.1758	0.850090899140223	-0.677895270658086
250.1958	0.850090899140223	-0.677503118876044
250.2158	0.850086784194989	-0.676384210374414
250.2358	0.850086784194989	-0.676537269382402
250.2558	0.850086784194989	-0.676768877326246
250.2758	0.850086784194989	-0.678389185889244
250.2958	0.850086784194989	-0.679290178791928
250.3158	0.850086784194989	-0.678565403702029
250.3358	0.850086784194989	-0.678969520866549
250.3558	0.850086784194989	-0.679143526257432
250.3758	0.850086784194989	-0.678930341898847
250.3958	0.850086784194989	-0.678737590609442
250.4158	0.850090899140223	-0.679087463645615
250.4358	0.850090899140223	-0.679260840326677
250.4558	0.850090899140223	-0.679335199190118
250.4758	0.850090899140223	-0.679139248643143
250.4958	0.850090899140223	-0.678900728870446
250.5158	0.850090899140223	-0.679111724682186
250.5358	0.850090899140223	-0.678658516422344
250.5558	0.850090899140223	-0.677703721079858
250.5758	0.850090899140223	-0.677098989773996
250.5958	0.850090899140223	-0.677267117921805
250.6158	0.850090899140223	-0.675966667469794
250.6358	0.850090899140223	-0.675300350455713
250.6558	0.850090899140223	-0.674576574139011
250.6758	0.850090899140223	-0.674630440245631
250.6958	0.850090899140223	-0.674939387455801
250.7158	0.850090899140223	-0.675182574802043
250.7358	0.850090899140223	-0.674783523128676
250.7558	0.850090899140223	-0.673617302223433
250.7758	0.850090899140223	-0.673619852875302
250.7958	0.850090899140223	-0.673913165902646
250.8158	0.850090899140223	-0.674429726624887
250.8358	0.850090899140223	-0.674940063915736
250.8558	0.850090899140223	-0.674750870009749
250.8758	0.850090899140223	-0.673889700701292
250.8958	0.850090899140223	-0.672998639822109
250.9158	0.850090899140223	-0.672834399329331
250.9358	0.850090899140223	-0.673354768123082
250.9558	0.850090899140223	-0.671907533823763
250.9758	0.850090899140223	-0.67033540910394
250.9958	0.850090899140223	-0.669891277344741
251.0158	0.850094049645168	-0.669916592862974
251.0358	0.850095014085458	-0.668914051386682
251.0558	0.850095014085458	-0.668473186531046
251.0758	0.850095014085458	-0.668577452881919
251.0958	0.850095014085458	-0.668281684702932
251.1158	0.850095014085458	-0.668127813943023
251.1358	0.850095014085458	-0.668672145335139
251.1558	0.850095014085458	-0.668442475250047
251.1758	0.850095014085458	-0.668850969508257
251.1958	0.850095014085458	-0.668801882392111
251.2158	0.850092570836725	-0.669539526137459
251.2358	0.850090899140223	-0.669765925339811
251.2558	0.850090899140223	-0.670375304323337
251.2758	0.850090899140223	-0.670952448001424
251.2958	0.850090899140223	-0.671122012631799
251.3158	0.850090899140223	-0.671255899969425
251.3358	0.850090899140223	-0.671977503655986
251.3558	0.850090899140223	-0.672363734424018
251.3758	0.850090899140223	-0.672540636655089
251.3958	0.850090899140223	-0.673960100284532
251.4158	0.850092982331248	-0.67335325603617
251.4358	0.850095837074504	-0.673229957286098
251.4558	0.850095837074504	-0.673132387888572
251.4758	0.850095837074504	-0.673589595220375
251.4958	0.850095837074504	-0.673706145287812
251.5158	0.850095837074504	-0.673176576638961
251.5358	0.850095837074504	-0.674407427322124
251.5558	0.850095837074504	-0.675278819133935
251.5758	0.850095837074504	-0.675191126051443
251.5958	0.850095837074504	-0.675315634471045
251.6158	0.850095837074504	-0.676353578676936
251.6358	0.85009172212927	-0.6763918822259
251.6558	0.85009172212927	-0.676059796106814
251.6758	0.85009172212927	-0.675008800203374
251.6958	0.85009172212927	-0.673848703250121
251.7158	0.85009172212927	-0.673497409648088
251.7358	0.85009172212927	-0.672563787501533
251.7558	0.85009172212927	-0.671853381216465
251.7758	0.85009172212927	-0.671126087308106
251.7958	0.85009172212927	-0.670483947767899
251.8158	0.85009172212927	-0.670217713033792
251.8358	0.850087607184036	-0.670842376032648
251.8558	0.850087607184036	-0.670862204267063
251.8758	0.850087607184036	-0.671161366683248
251.8958	0.850087607184036	-0.670102818303604
251.9158	0.850087607184036	-0.669748034964147
251.9358	0.850087607184036	-0.668805941151715
251.9558	0.850087607184036	-0.668441957957156
251.9758	0.850087607184036	-0.668029293522413
251.9958	0.850087607184036	-0.667029983137099
252.0158	0.850087607184036	-0.664964874313321
252.0358	0.850087607184036	-0.66407295791128
252.0558	0.850087607184036	-0.663631118157504
252.0758	0.850087607184036	-0.662657198894769
252.0958	0.850087607184036	-0.66192164819604
252.1158	0.850087607184036	-0.660954079698331
252.1358	0.850087607184036	-0.660063516216158
252.1558	0.850087607184036	-0.658557222985434
252.1758	0.850087607184036	-0.657892859746809
252.1958	0.850087607184036	-0.656726551299693
252.2158	0.850087607184036	-0.654916356454069
252.2358	0.85009172212927	-0.654678767808574
252.2558	0.85009172212927	-0.654269215089527
252.2758	0.85009172212927	-0.654896106426989
252.2958	0.85009172212927	-0.655716608555889
252.3158	0.85009172212927	-0.656193687893045
252.3358	0.85009172212927	-0.656214220441627
252.3558	0.85009172212927	-0.656929210737541
252.3758	0.85009172212927	-0.657274241116422
252.3958	0.85009172212927	-0.657447562089019
252.4158	0.85009172212927	-0.657497441061204
252.4358	0.850095837074504	-0.657085998233518
252.4558	0.850095837074504	-0.656779327112067
252.4758	0.850095837074504	-0.6565672211102
252.4958	0.850095837074504	-0.656764397243408
252.5158	0.850095837074504	-0.657924748863929
252.5358	0.850095837074504	-0.658389468880176
252.5558	0.850095837074504	-0.659342095571697
252.5758	0.850095837074504	-0.659895897402887
252.5958	0.850095837074504	-0.660928342387434
252.6158	0.850095837074504	-0.661961487706972
252.6358	0.850095837074504	-0.66333063465486
252.6558	0.850095837074504	-0.66446747730309
252.6758	0.850095837074504	-0.6651190992199
252.6958	0.850095837074504	-0.665391545447872
252.7158	0.850095837074504	-0.666607955701035
252.7358	0.850095837074504	-0.667557466697684
252.7558	0.850095837074504	-0.667880356940845
252.7758	0.850095837074504	-0.666777603894108
252.7958	0.850095837074504	-0.666768272726196
252.8158	0.850095837074504	-0.666940694404999
252.8358	0.850087607184036	-0.667476140296924
252.8558	0.850087607184036	-0.667123450004086
252.8758	0.850087607184036	-0.666561355569941
252.8958	0.850087607184036	-0.666864039556958
252.9158	0.850087607184036	-0.666386128572001
252.9358	0.850087607184036	-0.667714222360253
252.9558	0.850087607184036	-0.667853736252858
252.9758	0.850087607184036	-0.667422302044536
252.9958	0.850087607184036	-0.666615635510873
253.0158	0.850087607184036	-0.666570519612457
253.0358	0.85009172212927	-0.665775086292873
253.0558	0.85009172212927	-0.665157036684665
253.0758	0.85009172212927	-0.663974727970523
253.0958	0.85009172212927	-0.66358737109566
253.1158	0.85009172212927	-0.66259903527798
253.1358	0.85009172212927	-0.661885278526652
253.1558	0.85009172212927	-0.661641518179055
253.1758	0.85009172212927	-0.66148067590265
253.1958	0.85009172212927	-0.661251901132176
253.2158	0.85009172212927	-0.661502274870422
253.2358	0.850087607184036	-0.660941784044239
253.2558	0.850087607184036	-0.660118190095523
253.2758	0.850087607184036	-0.659594160459777
253.2958	0.850087607184036	-0.65899803611178
253.3158	0.850087607184036	-0.658261204118353
253.3358	0.850087607184036	-0.657595002500379
253.3558	0.850087607184036	-0.657246048653882
253.3758	0.850087607184036	-0.657942121946703
253.3958	0.850087607184036	-0.658758776212331
253.4158	0.850087607184036	-0.659060572843083
253.4358	0.85009172212927	-0.659494283140123
253.4558	0.85009172212927	-0.659544345154409
253.4758	0.85009172212927	-0.65925441840591
253.4958	0.85009172212927	-0.659083492897314
253.5158	0.85009172212927	-0.658888461540015
253.5358	0.85009172212927	-0.65799423323667
253.5558	0.85009172212927	-0.657535609318182
253.5758	0.85009172212927	-0.656761046777146
253.5958	0.85009172212927	-0.656461967923659
253.6158	0.85009172212927	-0.656727995740611
253.6358	0.850095837074504	-0.655921862416543
253.6558	0.850095837074504	-0.65556146843881
253.6758	0.850095837074504	-0.656702306179826
253.6958	0.850095837074504	-0.656440762894319
253.7158	0.850095837074504	-0.656669879873936
253.7358	0.850095837074504	-0.657243147834518
253.7558	0.850095837074504	-0.65586916618769
253.7758	0.850095837074504	-0.655381442554515
253.7958	0.850095837074504	-0.65404531878893
253.8158	0.850095837074504	-0.653539983322417
253.8358	0.850095837074504	-0.652588677717354
253.8558	0.850095837074504	-0.652319227808972
253.8758	0.850095837074504	-0.651062405043522
253.8958	0.850095837074504	-0.65042217948701
253.9158	0.850095837074504	-0.649323457345644
253.9358	0.850095837074504	-0.650138209565106
253.9558	0.850095837074504	-0.649971708900313
253.9758	0.850095837074504	-0.649042901556818
253.9958	0.850095837074504	-0.648970102530401
254.0158	0.850095837074504	-0.648693370729789
254.0358	0.85009172212927	-0.648554600943111
254.0558	0.85009172212927	-0.648567222889642
254.0758	0.85009172212927	-0.64894838020817
254.0958	0.85009172212927	-0.648908994323311
254.1158	0.85009172212927	-0.649121701180766
254.1358	0.85009172212927	-0.649117877192552
254.1558	0.85009172212927	-0.648987284612721
254.1758	0.85009172212927	-0.648545058878866
254.1958	0.85009172212927	-0.64895588493426
254.2158	0.85009172212927	-0.649555013560199
254.2358	0.850088025108161	-0.649573691812727
254.2558	0.850087607184036	-0.650654181369286
254.2758	0.850087607184036	-0.651988048942033
254.2958	0.850087607184036	-0.65202934483141
254.3158	0.850087607184036	-0.651548743923421
254.3358	0.850087607184036	-0.650907097801048
254.3558	0.850087607184036	-0.65045964342982
254.3758	0.850087607184036	-0.650403676318229
254.3958	0.850087607184036	-0.650607239029048
254.4158	0.850087607184036	-0.650747134922558
254.4358	0.850094184666809	-0.650748969322732
254.4558	0.850096660063551	-0.650461835955842
254.4758	0.850096660063551	-0.650546886865415
254.4958	0.850096660063551	-0.650554829300874
254.5158	0.850096660063551	-0.650992777420442
254.5358	0.850096660063551	-0.651474186101175
254.5558	0.850096660063551	-0.651152553277656
254.5758	0.850096660063551	-0.650687128947243
254.5958	0.850096660063551	-0.650540177974541
254.6158	0.850096660063551	-0.650184630633276
254.6358	0.850091638544445	-0.649381028065196
254.6558	0.850087607184036	-0.649036375708043
254.6758	0.850087607184036	-0.648778938932253
254.6958	0.850087607184036	-0.649390960088696
254.7158	0.850087607184036	-0.64824969657584
254.7358	0.850087607184036	-0.64805205487903
254.7558	0.850087607184036	-0.648017849881431
254.7758	0.850087607184036	-0.6475647729344
254.7958	0.850087607184036	-0.647910475794038
254.8158	0.850087607184036	-0.647412808199835
254.8358	0.850089497487003	-0.647249797272466
254.8558	0.850092545118317	-0.646132182003063
254.8758	0.850092545118317	-0.644487544757501
254.8958	0.850092545118317	-0.643672207599155
254.9158	0.850092545118317	-0.643314419981756
254.9358	0.850092545118317	-0.644047642862477
254.9558	0.850092545118317	-0.644264312979309
254.9758	0.850092545118317	-0.644139346954459
254.9958	0.850092545118317	-0.643578418418906
255.0158	0.850092545118317	-0.642833373406046
255.0358	0.850093413114577	-0.641843231042424
255.0558	0.850096660063551	-0.641098540176236
255.0758	0.850096660063551	-0.641734571681158
255.0958	0.850096660063551	-0.64240271513706
255.1158	0.850096660063551	-0.642686736788254
255.1358	0.850096660063551	-0.643117972037771
255.1558	0.850096660063551	-0.6442423041564
255.1758	0.850096660063551	-0.645168210680532
255.1958	0.850096660063551	-0.645630586962066
255.2158	0.850096660063551	-0.645515155043108
255.2358	0.850096499323503	-0.645238049199944
255.2558	0.850092545118317	-0.645979007598969
255.2758	0.850092545118317	-0.646250435157863
255.2958	0.850092545118317	-0.646018600400982
255.3158	0.850092545118317	-0.6458187582198
255.3358	0.850092545118317	-0.645309153097351
255.3558	0.850092545118317	-0.645674441461664
255.3758	0.850092545118317	-0.645590552471507
255.3958	0.850092545118317	-0.645515497252251
255.4158	0.850092545118317	-0.644956470762865
255.4358	0.850092545118317	-0.645095232591191
255.4558	0.850096660063551	-0.644588420850351
255.4758	0.850096660063551	-0.645712271488674
255.4958	0.850096660063551	-0.646511628275876
255.5158	0.850096660063551	-0.647017656119027
255.5358	0.850096660063551	-0.64816541364725
255.5558	0.850096660063551	-0.648334373442861
255.5758	0.850096660063551	-0.648196817304887
255.5958	0.850096660063551	-0.648203183986619
255.6158	0.850096660063551	-0.649147378804022
255.6358	0.850096660063551	-0.649980821213541
255.6558	0.850092545118317	-0.649715326606184
255.6758	0.850092545118317	-0.650329098600104
255.6958	0.850092545118317	-0.650808048150019
255.7158	0.850092545118317	-0.650816631232827
255.7358	0.850092545118317	-0.649871827601483
255.7558	0.850092545118317	-0.648789030122796
255.7758	0.850092545118317	-0.647724966605103
255.7958	0.850092545118317	-0.64791590736939
255.8158	0.850092545118317	-0.647918513729724
255.8358	0.850092545118317	-0.648864049529467
255.8558	0.850088430173083	-0.649992890054597
255.8758	0.850088430173083	-0.649797385175344
255.8958	0.850088430173083	-0.64982385465464
255.9158	0.850088430173083	-0.6500947887957
255.9358	0.850088430173083	-0.650850338833416
255.9558	0.850088430173083	-0.650899207094877
255.9758	0.850088430173083	-0.650074136871835
255.9958	0.850088430173083	-0.649541591799274
256.0158	0.850088430173083	-0.649727861010842
256.0358	0.850088430173083	-0.649091519130185
256.0558	0.850092545118317	-0.648279560292333
256.0758	0.850092545118317	-0.648249461804451
256.0958	0.850092545118317	-0.648751339366949
256.1158	0.850092545118317	-0.648408815869
256.1358	0.850092545118317	-0.647763946614
256.1558	0.850092545118317	-0.647736542028325
256.1758	0.850092545118317	-0.647512733269602
256.1958	0.850092545118317	-0.647080909102024
256.2158	0.850092545118317	-0.648140042420553
256.2358	0.850092545118317	-0.648788126849826
256.2558	0.850088430173083	-0.648509278127539
256.2758	0.850088430173083	-0.64827577609588
256.2958	0.850088430173083	-0.648821707116781
256.3158	0.850088430173083	-0.648817131064287
256.3358	0.850088430173083	-0.648335467716283
256.3558	0.850088430173083	-0.648946108098628
256.3758	0.850088430173083	-0.64941760465174
256.3958	0.850088430173083	-0.649167469664059
256.4158	0.850088430173083	-0.648218002438347
256.4358	0.850088430173083	-0.648158601297797
256.4558	0.850096660063551	-0.647546938267201
256.4758	0.850096660063551	-0.646643406650178
256.4958	0.850096660063551	-0.646754541058968
256.5158	0.850096660063551	-0.646804985074157
256.5358	0.850096660063551	-0.646513737239198
256.5558	0.850096660063551	-0.647258499730556
256.5758	0.850096660063551	-0.647363975750958
256.5958	0.850096660063551	-0.647619629855864
256.6158	0.850096660063551	-0.648322973103386
256.6358	0.850096660063551	-0.649709715967908
256.6558	0.850092545118317	-0.649526896702004
256.6758	0.850092545118317	-0.650749677616075
256.6958	0.850092545118317	-0.650456686901992
256.7158	0.850092545118317	-0.649642312704258
256.7358	0.850092545118317	-0.648612418371579
256.7558	0.850092545118317	-0.647824581299135
256.7758	0.850092545118317	-0.646917878278775
256.7958	0.850092545118317	-0.646714387193125
256.8158	0.850092545118317	-0.646248644528626
256.8358	0.850092545118317	-0.645112653424078
256.8558	0.850096660063551	-0.643704908468195
256.8758	0.850096660063551	-0.642477487834814
256.8958	0.850096660063551	-0.641698170178361
256.9158	0.850096660063551	-0.640770656067092
256.9358	0.850096660063551	-0.640646099897378
256.9558	0.850096660063551	-0.639159981089388
256.9758	0.850096660063551	-0.638903674399605
256.9958	0.850096660063551	-0.638477043056814
257.0158	0.850096660063551	-0.636899236073546
257.0358	0.850096660063551	-0.636542666084028
257.0558	0.850088430173083	-0.63608641773366
257.0758	0.850088430173083	-0.635485379103202
257.0958	0.850088430173083	-0.634978272903332
257.1158	0.850088430173083	-0.634345743073363
257.1358	0.850088430173083	-0.632724427778816
257.1558	0.850088430173083	-0.632015955373324
257.1758	0.850088430173083	-0.631160977662851
257.1958	0.850088430173083	-0.630646665175097
257.2158	0.850088430173083	-0.629870021524971
257.2358	0.850088430173083	-0.629472167583604
257.2558	0.850088430173083	-0.628774729433387
257.2758	0.850088430173083	-0.627259144826511
257.2958	0.850088430173083	-0.628132601830709
257.3158	0.850088430173083	-0.627879004959836
257.3358	0.850088430173083	-0.628754340135143
257.3558	0.850088430173083	-0.629281795841496
257.3758	0.850088430173083	-0.628321421694144
257.3958	0.850088430173083	-0.626817830323978
257.4158	0.850088430173083	-0.626725119500447
257.4358	0.850088430173083	-0.62680391514522
257.4558	0.850092545118317	-0.626763908508893
257.4758	0.850092545118317	-0.628182317656675
257.4958	0.850092545118317	-0.628839836712439
257.5158	0.850092545118317	-0.628392788217171
257.5358	0.850092545118317	-0.628510894142458
257.5558	0.850092545118317	-0.628199965302598
257.5758	0.850092545118317	-0.627823141306823
257.5958	0.850092545118317	-0.629197067245186
257.6158	0.850092545118317	-0.629218152899243
257.6358	0.850092545118317	-0.628518498347949
257.6558	0.850088430173083	-0.628909886128183
257.6758	0.850088430173083	-0.629034569631531
257.6958	0.850088430173083	-0.628573414957055
257.7158	0.850088430173083	-0.627879629690481
257.7358	0.850088430173083	-0.627398117551169
257.7558	0.850088430173083	-0.627018261423221
257.7758	0.850088430173083	-0.626719596404046
257.7958	0.850088430173083	-0.626934392328944
257.8158	0.850088430173083	-0.626750880686401
257.8358	0.850088430173083	-0.626553903511998
257.8558	0.850092545118317	-0.625453231574351
257.8758	0.850092545118317	-0.625031522472373
257.8958	0.850092545118317	-0.624033970882888
257.9158	0.850092545118317	-0.623366149740248
257.9358	0.850092545118317	-0.622650347692414
257.9558	0.850092545118317	-0.621709272549059
257.9758	0.850092545118317	-0.621225516154437
257.9958	0.850092545118317	-0.621992689365488
258.0158	0.850092545118317	-0.622566832744809
258.0358	0.850092545118317	-0.622700568873744
258.0558	0.850088430173083	-0.622471658811283
258.0758	0.850088430173083	-0.620620020846767
258.0958	0.850088430173083	-0.619445360109055
258.1158	0.850088430173083	-0.618635466463589
258.1358	0.850088430173083	-0.618107608860453
258.1558	0.850088430173083	-0.618129323224332
258.1758	0.850088430173083	-0.618687581732733
258.1958	0.850088430173083	-0.617367143879263
258.2158	0.850088430173083	-0.617460937038688
258.2358	0.850088430173083	-0.617381102828958
258.2558	0.850091259197931	-0.616839334026239
258.2758	0.850096660063551	-0.616815076968844
258.2958	0.850096660063551	-0.616464583181203
258.3158	0.850096660063551	-0.616605967286567
258.3358	0.850096660063551	-0.616649829744517
258.3558	0.850096660063551	-0.6183959638344
258.3758	0.850096660063551	-0.618692730786583
258.3958	0.850096660063551	-0.618003835927414
258.4158	0.850096660063551	-0.618840031926781
258.4358	0.850096660063551	-0.618504189465473
258.4558	0.850096660063551	-0.618804306883918
258.4758	0.850096660063551	-0.619525691715796
258.4958	0.850096660063551	-0.620668733920362
258.5158	0.850096660063551	-0.620374048077268
258.5358	0.850096660063551	-0.620294054700495
258.5558	0.850096660063551	-0.620295952767486
258.5758	0.850096660063551	-0.620753999705443
258.5958	0.850096660063551	-0.620456623939319
258.6158	0.850096660063551	-0.620370558339844
258.6358	0.850096660063551	-0.619820039328921
258.6558	0.850096660063551	-0.620437941707614
258.6758	0.850088430173083	-0.621021284942036
258.6958	0.850088430173083	-0.621339400173899
258.7158	0.850088430173083	-0.621871388161809
258.7358	0.850088430173083	-0.62201721302768
258.7558	0.850088430173083	-0.622233576747954
258.7758	0.850088430173083	-0.622977308632707
258.7958	0.850088430173083	-0.623965720054733
258.8158	0.850088430173083	-0.624230001013384
258.8358	0.850088430173083	-0.624612455543315
258.8558	0.850088430173083	-0.625426459677673
258.8758	0.850092545118317	-0.62552684235269
258.8958	0.850092545118317	-0.625790888539953
258.9158	0.850092545118317	-0.62598339312044
258.9358	0.850092545118317	-0.625346120112581
258.9558	0.850092545118317	-0.624382650166236
258.9758	0.850092545118317	-0.624617795597617
258.9958	0.850092545118317	-0.624782155465678
259.0158	0.850092545118317	-0.624765534447183
259.0358	0.850092545118317	-0.623964876469404
259.0558	0.850092545118317	-0.62385433495785
259.0758	0.850088430173083	-0.623811710023661
259.0958	0.850088430173083	-0.622870038003893
259.1158	0.850088430173083	-0.622660705487756
259.1358	0.850088430173083	-0.622839899724249
259.1558	0.850088430173083	-0.622816323105964
259.1758	0.850088430173083	-0.623486094044884
259.1958	0.850088430173083	-0.62346450701464
259.2158	0.850088430173083	-0.623588796579556
259.2358	0.850088430173083	-0.623987315043329
259.2558	0.850088430173083	-0.624401821836598
259.2758	0.850092545118317	-0.624596156838083
259.2958	0.850092545118317	-0.626089772413812
259.3158	0.850092545118317	-0.626968629159952
259.3358	0.850092545118317	-0.627021305492924
259.3558	0.850092545118317	-0.627304992893326
259.3758	0.850092545118317	-0.62585068759811
259.3958	0.850092545118317	-0.626167242992949
259.4158	0.850092545118317	-0.626543597445946
259.4358	0.850092545118317	-0.626209394405184
259.4558	0.850092545118317	-0.625079889357649
259.4758	0.850097483052598	-0.625567223031568
259.4958	0.850097483052598	-0.625960027398487
259.5158	0.850097483052598	-0.626108649625144
259.5358	0.850097483052598	-0.627465421335418
259.5558	0.850097483052598	-0.62754868559493
259.5758	0.850097483052598	-0.627729527210322
259.5958	0.850097483052598	-0.629034744715279
259.6158	0.850097483052598	-0.628359558117712
259.6358	0.850097483052598	-0.628076256697389
259.6558	0.850097483052598	-0.628257325125817
259.6758	0.850093368107364	-0.626733853791948
259.6958	0.850093368107364	-0.626911583691643
259.7158	0.850093368107364	-0.628062321622751
259.7358	0.850093368107364	-0.6278955145614
259.7558	0.850093368107364	-0.627683440392942
259.7758	0.850093368107364	-0.627520556799208
259.7958	0.850093368107364	-0.626351037156993
259.8158	0.850093368107364	-0.626144661168685
259.8358	0.850093368107364	-0.625781816018486
259.8558	0.850093368107364	-0.624745813650522
259.8758	0.850097483052598	-0.624103017546261
259.8958	0.850097483052598	-0.624774702468876
259.9158	0.850097483052598	-0.624161646726651
259.9358	0.850097483052598	-0.623383678010889
259.9558	0.850097483052598	-0.622974240687948
259.9758	0.850097483052598	-0.624568230980341
259.9958	0.850097483052598	-0.624223877061394
260.0158	0.850097483052598	-0.623441312397259
260.0358	0.850097483052598	-0.623749981065103
260.0558	0.850097483052598	-0.62195777209537
260.0758	0.850093368107364	-0.622209789233337
260.0958	0.850093368107364	-0.622055556368405
260.1158	0.850093368107364	-0.620623076853998
260.1358	0.850093368107364	-0.620216802976042
260.1558	0.850093368107364	-0.620195160237333
260.1758	0.850093368107364	-0.6193028101051
260.1958	0.850093368107364	-0.61946925108225
260.2158	0.850093368107364	-0.619311994043496
260.2358	0.850093368107364	-0.619948395611794
260.2558	0.850093368107364	-0.621386831952795
260.2758	0.850093368107364	-0.621504392730957
260.2958	0.850093368107364	-0.622381442931156
260.3158	0.850093368107364	-0.622501633944708
260.3358	0.850093368107364	-0.621675688302928
260.3558	0.850093368107364	-0.621627289584245
260.3758	0.850093368107364	-0.620818486233026
260.3958	0.850093368107364	-0.621882155812287
260.4158	0.850093368107364	-0.622537641509072
260.4358	0.850093368107364	-0.622290403361579
260.4558	0.850093368107364	-0.623435693800631
260.4758	0.850093368107364	-0.623588179807264
260.4958	0.850093368107364	-0.622850134165131
260.5158	0.850093368107364	-0.622469450368558
260.5358	0.850093368107364	-0.622425094492774
260.5558	0.850093368107364	-0.621345002853822
260.5758	0.850093368107364	-0.621110263298403
260.5958	0.850093368107364	-0.620067237684654
260.6158	0.850093368107364	-0.618974528078348
260.6358	0.850093368107364	-0.618846896005522
260.6558	0.850093368107364	-0.619015418091764
260.6758	0.85008925316213	-0.620225171183343
260.6958	0.85008925316213	-0.620202493858852
260.7158	0.85008925316213	-0.619604073526255
260.7358	0.85008925316213	-0.619177529725339
260.7558	0.85008925316213	-0.619565244726049
260.7758	0.85008925316213	-0.619300581766494
260.7958	0.85008925316213	-0.619511776537037
260.8158	0.85008925316213	-0.61920648221051
260.8358	0.85008925316213	-0.619115959933824
260.8558	0.85008925316213	-0.618592757966703
260.8758	0.850094191096411	-0.618166444957999
260.8958	0.850094191096411	-0.618330506387853
260.9158	0.850094191096411	-0.618355825885262
260.9358	0.850094191096411	-0.618360795876188
260.9558	0.850094191096411	-0.61769875249722
260.9758	0.850094191096411	-0.617899991369207
260.9958	0.850094191096411	-0.616892798236074
261.0158	0.850094191096411	-0.616886909055473
261.0358	0.850094191096411	-0.616656299884826
261.0558	0.850094191096411	-0.615776448344666
261.0758	0.850090815555398	-0.615341436857047
261.0958	0.850090076151176	-0.616192304078627
261.1158	0.850090076151176	-0.616496583715254
261.1358	0.850090076151176	-0.616587579513893
261.1558	0.850090076151176	-0.616758827335751
261.1758	0.850090076151176	-0.616672980590962
[truncated: 13,001 more rows]
