# Supplementary material for: Unraveling the Local Relation Between Tissue Composition and Human Brain Mechanics Through Machine Learning
Source: Front Bioeng Biotechnol. 2021 Aug 17;9:704738. doi: 10.3389/fbioe.2021.704738 (PMC8415910; doi:10.3389/fbioe.2021.704738)
Supplement: Supplementary file 4 [file DataSheet2.ZIP › Mechanics_compRelax/compRelax_HBE_01_24_P1_VC_WM.txt]

129.1834	1	0.159522410966408
129.2034	1	0.125571473352639
129.2234	1	0.117130187381728
129.2434	1	0.104653325662616
129.2634	1	0.105647081742614
129.2834	1	0.103777151820421
129.3034	1	0.0973874875101462
129.3234	1	0.0934465700222514
129.3434	0.999995885054766	0.0936517032351752
129.3634	0.999995885054766	0.0923665019258331
129.3834	0.999995885054766	0.0891449751913492
129.4034	0.999995885054766	0.0863477360060155
129.4234	0.999995885054766	0.0815044890548048
129.4434	0.999995885054766	0.0799841218800333
129.4634	0.999995885054766	0.0773910428230683
129.4834	0.999995885054766	0.0769506917526263
129.5034	0.999995885054766	0.0739625090637709
129.5234	0.999995885054766	0.0704212094763264
129.5434	1	0.068170870005938
129.5634	1	0.0666575933211893
129.5834	1	0.0643307223572189
129.6034	1	0.0622714111929915
129.6234	1	0.0602128123012828
129.6434	1	0.0592950591089427
129.6634	1	0.0582875635584288
129.6834	1	0.0554265598306404
129.7034	1	0.0530346571919644
129.7234	1	0.0499493353709143
129.7434	0.999995885054766	0.0493063323494972
129.7634	0.999995885054766	0.0478056577153997
129.7834	0.999995885054766	0.0446090980269817
129.8034	0.999995885054766	0.041080285094082
129.8234	0.999995885054766	0.0368838818107555
129.8434	0.999995885054766	0.0346400124806762
129.8634	0.999995885054766	0.0324666223173585
129.8834	0.999995885054766	0.0308070870365457
129.9034	0.999995885054766	0.0276934295026168
129.9234	0.999995885054766	0.024913744217237
129.9434	0.999995885054766	0.0225918631400731
129.9634	0.999995885054766	0.0206992237452098
129.9834	0.999995885054766	0.0198825456045246
130.0034	0.999995885054766	0.0174512769768709
130.0234	0.999995885054766	0.0157205820901864
130.0434	0.999995885054766	0.0139874201143312
130.0634	0.999995885054766	0.0116181072582718
130.0834	0.999995885054766	0.00788665876258036
130.1034	0.999995885054766	0.0058240806947898
130.1234	0.999995885054766	0.00427195133477801
130.1434	0.999995885054766	0.00263362904165744
130.1634	0.999995885054766	0.00042973053532025
130.1834	0.999995885054766	-0.00258746779120871
130.2034	0.999995885054766	-0.00481863559123476
130.2234	0.999995885054766	-0.0063847835885829
130.2434	0.999995885054766	-0.00958838641866575
130.2634	0.999995885054766	-0.0137882356684791
130.2834	0.999995885054766	-0.0170842230296542
130.3034	0.999974487339548	-0.0202525982138845
130.3234	0.999958027558611	-0.0215126878828976
130.3434	0.999882312566302	-0.0238923306800654
130.3634	0.999747342362621	-0.0269817391149516
130.3834	0.999566284772316	-0.0296533738530051
130.4034	0.999342431751576	-0.0316755354293324
130.4234	0.999081544223728	-0.033453789428547
130.4434	0.99874000376929	-0.0353370220511529
130.4634	0.998394348369618	-0.0375281951523803
130.4834	0.998010835473791	-0.0392909144481715
130.5034	0.997619092687495	-0.0414819244031796
130.5234	0.997197722295514	-0.0425610650190471
130.5434	0.996810094454453	-0.0445120908645592
130.5634	0.996388724062471	-0.0455510656770566
130.5834	0.995841436346324	-0.0476307939937599
130.6034	0.995293325641129	-0.0495106562542244
130.6234	0.994639872337939	-0.0524373482207718
130.6434	0.993788901663508	-0.0544420889642128
130.6634	0.992937930989076	-0.0562673768247148
130.6834	0.992175020142657	-0.0580805839066324
130.7034	0.991496877168062	-0.0584715817276103
130.7234	0.990805566368717	-0.0595883096407469
130.7434	0.990043478511344	-0.0616948416875375
130.7634	0.989069882468934	-0.0634090428893627
130.7834	0.987795573944331	-0.0653649472047513
130.8034	0.98683217525058	-0.066391395570943
130.8234	0.985888206813855	-0.0674440308949293
130.8434	0.984852063603885	-0.0681983553464121
130.8634	0.983685065135468	-0.0698735844976917
130.8834	0.982306558482013	-0.0713452787923851
130.9034	0.981105817462675	-0.072367358023239
130.9234	0.980064736318424	-0.0730001067078932
130.9434	0.978927365455693	-0.0741073044943137
130.9634	0.977372739146215	-0.0753461652589303
130.9834	0.975935800270434	-0.0762928828739701
131.0034	0.974684033930192	-0.0774938618822875
131.0234	0.973234750218709	-0.0790011339903287
131.0434	0.971561613486486	-0.081057619939538
131.0634	0.970146072325923	-0.0821041750824712
131.0834	0.968772503606749	-0.083601753917577
131.1034	0.967031881772686	-0.0853140490940591
131.1234	0.965300312818137	-0.0873230714309641
131.1434	0.963716058902972	-0.089120493121365
131.1634	0.96189149218613	-0.0894642979140123
131.1834	0.9600249530279	-0.0903854930936632
131.2034	0.95843164623322	-0.0915736273215884
131.2234	0.956497621973149	-0.0918273913178558
131.2434	0.954567712658312	-0.0928374136451816
131.2634	0.952760428711454	-0.0944654497681307
131.2834	0.950594321540175	-0.0963522357949776
131.3034	0.948731897327178	-0.0966633914478734
131.3234	0.946806102957576	-0.0973741837130208
131.3434	0.944669623391982	-0.0976720648345075
131.3634	0.942812137113267	-0.0977770832496595
131.3834	0.940839432367995	-0.0992220613561394
131.4034	0.938901293162689	-0.100004602145218
131.4234	0.937325269137993	-0.100773932069706
131.4434	0.934987157255924	-0.101955297719116
131.4634	0.933634163262921	-0.102795886728877
131.4834	0.932058139238225	-0.102964440648528
131.5034	0.93026320012707	-0.103842226996302
131.5234	0.928581833504378	-0.105293317117243
131.5434	0.92720414983997	-0.105636190782687
131.5634	0.925661868366194	-0.105135073242821
131.5834	0.923946759192582	-0.105286023287485
131.6034	0.922522988141551	-0.105270365229603
131.6234	0.921132136652393	-0.105279413876013
131.6434	0.919488627525856	-0.104790182135103
131.6634	0.91799325642775	-0.104470670212435
131.6834	0.916808975189349	-0.104773382053685
131.7034	0.915595066345262	-0.104817041573655
131.7234	0.91407006764147	-0.104831509857889
131.7434	0.912722011582748	-0.104420074988555
131.7634	0.911567357950033	-0.104550993860823
131.7834	0.910365793941648	-0.105553610941461
131.8034	0.9089206251754	-0.107214168870527
131.8234	0.907711654265593	-0.107863100864306
131.8434	0.906729828332715	-0.107436835605715
131.8634	0.905748002399836	-0.106758207020837
131.8834	0.904563721161435	-0.107183449631175
131.9034	0.903295495040257	-0.107787134413728
131.9234	0.90219598167368	-0.108923853707499
131.9434	0.901214155740801	-0.110508910749588
131.9634	0.900270187304077	-0.111482662886928
131.9834	0.899123763561831	-0.112486485657919
132.0034	0.897952650148179	-0.113192395474013
132.0234	0.896961771335785	-0.114304957189792
132.0434	0.896203798423647	-0.115327414442374
132.0634	0.895428542741525	-0.115290233021065
132.0834	0.894564404242344	-0.11563666009075
132.1034	0.893485465601938	-0.115167129250621
132.1234	0.89247483505242	-0.113680170836478
132.1434	0.891606581608005	-0.113618115585482
132.1634	0.890902925972958	-0.114339989856017
132.1834	0.890127670290836	-0.1145931689134
132.2034	0.889343361729199	-0.114942476906569
132.2234	0.888378818566304	-0.115042708372894
132.2434	0.887464477735266	-0.115253640517817
132.2634	0.886713911724549	-0.115093649785094
132.2834	0.886107368797029	-0.115679109941192
132.3034	0.885384360060177	-0.115739386500479
132.3234	0.884902512832457	-0.11499739749485
132.3434	0.88423259974833	-0.115477230421855
132.3634	0.883427716460522	-0.115489152033397
132.3834	0.882610488337011	-0.114510891489556
132.4034	0.881893664877214	-0.114558717206884
132.4234	0.881241034563071	-0.113351661996689
132.4434	0.880701153748345	-0.114328585537366
132.4634	0.880120123481277	-0.115706216088661
132.4834	0.879550615060864	-0.116029532103663
132.5034	0.878958911654595	-0.116356556710773
132.5234	0.878291441819201	-0.11550575315601
132.5434	0.877578733304638	-0.115591162191431
132.5634	0.876946677716666	-0.114417567872909
132.5834	0.876390337121003	-0.113631115553741
132.6034	0.87588090690101	-0.113528452810829
132.6234	0.875489164114715	-0.113124817126616
132.6434	0.87509742132842	-0.112346279388675
132.6634	0.874662883111689	-0.111745610821592
132.6834	0.874245627664941	-0.111820550644742
132.7034	0.873774054941103	-0.112054183989211
132.7234	0.873221829290674	-0.112927509680597
132.7434	0.872623516253622	-0.113725923403067
132.7634	0.872058945767491	-0.114872801533376
132.7834	0.8715618603832	-0.115388761400028
132.8034	0.871123207221235	-0.114915537884495
132.8234	0.870715004654003	-0.115262064433582
132.8434	0.870377579144799	-0.1152763854883
132.8634	0.870057436405579	-0.115802595712539
132.8834	0.869673923509752	-0.115309062482285
132.9034	0.869290410613925	-0.11509229288605
132.9234	0.868948870159487	-0.115025593936566
132.9434	0.868590869924112	-0.115809264811653
132.9634	0.868143986871679	-0.116411214673433
132.9834	0.867664184257372	-0.116535305279546
133.0034	0.867221416150172	-0.116758572870322
133.0234	0.866816505539128	-0.116745736048282
133.0434	0.866458505303753	-0.115799201475342
133.0634	0.866134247619298	-0.116117428124135
133.0834	0.865826449715781	-0.115162342301795
133.1034	0.865535934582247	-0.114481732087228
133.1234	0.865278339010586	-0.114134521119855
133.1434	0.865055308978893	-0.114423333699051
133.1634	0.864832278947199	-0.114324622277989
133.1834	0.864582913266007	-0.114860123878379
133.2034	0.864305565957223	-0.115024662809363
133.2234	0.864052085330796	-0.114612483834102
133.2434	0.863795312748183	-0.1149181323073
133.2634	0.863517142450351	-0.115221870775979
133.2834	0.863217574437302	-0.115379350648594
133.3034	0.862906484577597	-0.115252761119903
133.3234	0.862581403904095	-0.115142358879512
133.3434	0.862253031274407	-0.115122944479409
133.3634	0.861957578206592	-0.114996171908617
133.3834	0.861696690678744	-0.114376988235226
133.4034	0.861426750271381	-0.114473125129363
133.4234	0.861182322524469	-0.11375738276917
133.4434	0.860959292492776	-0.113777000107254
133.4634	0.860740377406317	-0.113785810003099
133.4834	0.860537922100795	-0.113092788738333
133.5034	0.860327236904804	-0.113397752793245
133.5234	0.8601461793145	-0.113908742668971
133.5434	0.8599898113956	-0.113598912081711
133.5634	0.859829469982709	-0.113633192683656
133.5834	0.85965650083163	-0.112966378272565
133.6034	0.859475443241326	-0.112696176299903
133.6234	0.859286155760553	-0.113107073980467
133.6434	0.859075470564562	-0.112241308723636
133.6634	0.858902642864726	-0.112390412430599
133.6834	0.858725700219656	-0.112362275676524
133.7034	0.858556987465054	-0.112376652439708
133.7234	0.858392389655686	-0.112378375422951
133.7434	0.858236844725834	-0.112206475016215
133.7634	0.858072246916466	-0.111965106153443
133.7834	0.857891189326161	-0.111750445520532
133.8034	0.857692848965873	-0.111839730273456
133.8234	0.857507676430334	-0.111541041379225
133.8434	0.857318388949561	-0.111533492882198
133.8634	0.857153791140194	-0.111203253100813
133.8834	0.856980963440358	-0.111685879409428
133.9034	0.856837763346208	-0.110719433039374
133.9234	0.856669050591606	-0.109994809158166
133.9434	0.856525850497456	-0.109876181960815
133.9634	0.85642050789946	-0.109499831486994
133.9834	0.856311050356231	-0.109225769713533
134.0034	0.8561629123278	-0.108596510766303
134.0234	0.856036995003634	-0.108687275772729
134.0434	0.855929877835506	-0.109189583086245
134.0634	0.855818079917174	-0.108543229598567
134.0834	0.855720967209647	-0.108916006772266
134.1034	0.855606571732137	-0.108018495648654
134.1234	0.855497114188907	-0.107599058656219
134.1434	0.855395886536146	-0.106988959441823
134.1634	0.855290543938151	-0.107244959735048
134.1834	0.855193431230624	-0.106230970169169
134.2034	0.855088088632628	-0.105203928905741
134.2234	0.855008258695085	-0.105656675581157
134.2434	0.854924313812307	-0.105438557044231
134.2634	0.854835430995249	-0.105927008866629
134.2834	0.854755601057706	-0.105903897811946
134.3034	0.854679886065396	-0.106325801893551
134.3234	0.85461651590879	-0.105897101379198
134.3434	0.854532571026012	-0.106709167654804
134.3634	0.854447803154188	-0.106759540044824
134.3834	0.854378447038186	-0.10636980760184
134.4034	0.854300488114804	-0.106067091781414
134.4234	0.854215720242979	-0.10628217420699
134.4434	0.854131775360202	-0.106239477647632
134.4634	0.854034662652675	-0.106095522994519
134.4834	0.853967177550834	-0.105462448017426
134.5034	0.853887347613291	-0.104883820106661
134.5234	0.853807517675747	-0.104502519537794
134.5434	0.853735917628672	-0.10379150045961
134.5634	0.853651149756848	-0.102648470192573
134.5834	0.853596832479756	-0.103033650458119
134.6034	0.853525232432682	-0.10323048836136
134.6234	0.853461862276075	-0.102924469824786
134.6434	0.853402607064703	-0.102357035336339
134.6634	0.853335121962862	-0.102302472873904
134.6834	0.853259406970553	-0.102037642788954
134.7034	0.85320015175918	-0.101527412935859
134.7234	0.85313760459162	-0.101254628477921
134.7434	0.853065181555499	-0.101553118413348
134.7634	0.852981236672721	-0.101234788305977
134.7834	0.85291375157088	-0.101692051346245
134.8034	0.85284626646904	-0.102064931978523
134.8234	0.852787011257667	-0.102541414439267
134.8434	0.852715411210592	-0.102709081002651
134.8634	0.852652041053986	-0.103129727664615
134.8834	0.85259360883166	-0.104322843820995
134.9034	0.852530238675054	-0.10353349466164
134.9234	0.852470983463681	-0.103905229291206
134.9434	0.852424896077058	-0.104039984089217
134.9634	0.85236975581092	-0.103442745571917
134.9834	0.852319553479063	-0.103384832643222
135.0034	0.852268528158159	-0.103524183389608
135.0234	0.852222440771536	-0.103567791180289
135.0434	0.852176353384913	-0.104010239748005
135.0634	0.852125328064009	-0.104500486178817
135.0834	0.852087470567854	-0.104841855715702
135.1034	0.852033153290763	-0.105428963250697
135.1234	0.852003525685077	-0.105998745453032
135.1434	0.851961553243688	-0.106673032756805
135.1634	0.851914642868018	-0.107558256184676
135.1834	0.851876785371864	-0.107968616676468
135.2034	0.851851272711411	-0.1080841361373
135.2234	0.851817530160491	-0.108377719748619
135.2434	0.851775557719102	-0.108035232063254
135.2634	0.851737700222948	-0.108868853535696
135.2834	0.851717125496777	-0.109081397246932
135.3034	0.851687497891091	-0.1091889583556
135.3234	0.851649640394936	-0.110227368125094
135.3434	0.85162001278925	-0.110963340616487
135.3634	0.851582155293095	-0.111281117618383
135.3834	0.851535244917425	-0.111249300126432
135.4034	0.851531129972191	-0.111314630239344
135.4234	0.851485042585568	-0.111734250273879
135.4434	0.851467759815585	-0.111466419890162
135.4634	0.85142990231943	-0.111023434133675
135.4834	0.851421672428962	-0.110402905498768
135.5034	0.851371470097104	-0.10963333284454
135.5234	0.851371470097104	-0.109329936585003
135.5434	0.851345957436652	-0.109051274883992
135.5634	0.851324559721435	-0.109117456540585
135.5834	0.851294932115748	-0.109361710306017
135.6034	0.851266127499109	-0.109081015246028
135.6234	0.851266127499109	-0.10881743064319
135.6434	0.851219217123439	-0.108912489180609
135.6634	0.851215102178205	-0.108412195330192
135.6834	0.851169014791582	-0.108113247789515
135.7034	0.851160784901114	-0.108146919577519
135.7234	0.851117989470678	-0.107893008351737
135.7434	0.851113874525444	-0.107798276106757
135.7634	0.851084246919758	-0.107853168840806
135.7834	0.851063672193587	-0.107155169626761
135.8034	0.851034044587901	-0.106620762299794
135.8234	0.851016761817917	-0.106082407630153
135.8434	0.851004416982214	-0.105572066360129
135.8634	0.850978904321762	-0.105606136065741
135.8834	0.850974789376528	-0.105116068697854
135.9034	0.850955822050839	-0.105405402549117
135.9234	0.850936931880374	-0.10545786400658
135.9434	0.850928701989905	-0.104700972986524
135.9634	0.850928701989905	-0.104271233907213
135.9834	0.850886729548516	-0.103904962686408
136.0034	0.850873561723767	-0.103985250522211
136.0234	0.850873561723767	-0.10375013692424
136.0434	0.850835704227612	-0.103962418009854
136.0634	0.850834964823391	-0.103880809087591
136.0834	0.850829223188869	-0.103986905859461
136.1034	0.850793731786224	-0.103622047246165
136.1234	0.850781386950521	-0.103207600140537
136.1434	0.850781386950521	-0.103181711620948
136.1634	0.850768219125772	-0.103291043462973
136.1834	0.850747637969999	-0.10316380532858
136.2034	0.850738591520085	-0.10278057883849
136.2234	0.850726375276421	-0.103470038740663
136.2434	0.850710712766124	-0.103257793467633
136.2634	0.850688389188228	-0.10300239005082
136.2834	0.850662876527776	-0.103258159551833
136.3034	0.850662876527776	-0.103184831294997
136.3234	0.850662876527776	-0.103130762250396
136.3434	0.850658761582542	-0.102889648054893
136.3634	0.850642301801605	-0.102318166744371
136.3834	0.85063324892209	-0.102071294681078
136.4034	0.850616789141153	-0.102796495542817
136.4234	0.850616789141153	-0.102413511782468
136.4434	0.850591276480701	-0.102645326643468
136.4634	0.850587161535467	-0.102333609926745
136.4834	0.850583046590233	-0.102180805586026
136.5034	0.850569878765484	-0.101832158136087
136.5234	0.850565763820249	-0.100764195025834
136.5434	0.850545189094078	-0.0997690229836451
136.5634	0.85053572472004	-0.0994997959091238
136.5834	0.850519676433626	-0.0988438446487363
136.6034	0.850519612137607	-0.0980661146835402
136.6234	0.850515561488392	-0.0975849407741955
136.6434	0.850502393663643	-0.0966533639241471
136.6634	0.850502393663643	-0.0959238257604781
136.6834	0.85049004882794	-0.0956820072508085
136.7034	0.850473589047003	-0.0957831738235133
136.7234	0.850469474101769	-0.0960336788745696
136.7434	0.850458813821772	-0.0953981964959472
136.7634	0.850452191331786	-0.0950347942610968
136.7834	0.850452191331786	-0.0945893851863757
136.8034	0.850439846496083	-0.0943099475460283
136.8234	0.850422563726099	-0.0931206752737437
136.8434	0.850422563726099	-0.0931561615660416
136.8634	0.850422563726099	-0.0935858528952394
136.8834	0.850422563726099	-0.0930000505299987
136.9034	0.850417047127645	-0.0925316537550528
136.9234	0.850398272690014	-0.0924006035699734
136.9434	0.850380591284711	-0.0914728109163788
136.9634	0.850380591284711	-0.0910156354179838
136.9834	0.850380591284711	-0.0909883820409993
137.0034	0.850376476339476	-0.0901816001112296
137.0234	0.850359193569493	-0.0896025225535673
137.0434	0.850355078624259	-0.0898217075096834
137.0634	0.850352442487468	-0.0898044498230164
137.0834	0.85034684873379	-0.0887906393200607
137.1034	0.85034684873379	-0.0883897253922867
137.1234	0.85034684873379	-0.0877536978665411
137.1434	0.85034684873379	-0.0882426868777105
137.1634	0.85034684873379	-0.0881739227358402
137.1834	0.850338618843322	-0.0877732396002791
137.2034	0.850308991237636	-0.0872425329070676
137.2234	0.850308991237636	-0.0869513726139831
137.2434	0.850308991237636	-0.0870604935596755
137.2634	0.850308380425452	-0.0863553397870361
137.2834	0.850304876292401	-0.0857432907763596
137.3034	0.850304876292401	-0.0851648856994551
137.3234	0.850304876292401	-0.0845396457200673
137.3434	0.850304876292401	-0.0835411192324419
137.3634	0.850304876292401	-0.0831927821582374
137.3834	0.850295823412886	-0.0828969980625458
137.4034	0.850279363631949	-0.0829255168175243
137.4234	0.850279363631949	-0.0825411522830749
137.4434	0.850279363631949	-0.0827633653921893
137.4634	0.850279363631949	-0.0812253700656203
137.4834	0.850241506135795	-0.0798285399897305
137.5034	0.850249736026263	-0.0788127518362621
137.5234	0.850241506135795	-0.0776255328188358
137.5434	0.850241506135795	-0.0764505736429175
137.5634	0.850237391190561	-0.07650739229819
137.5834	0.850233276245326	-0.0755333337642919
137.6034	0.850233276245326	-0.0746008814955055
137.6234	0.850233115505278	-0.0735457870407007
137.6434	0.850229161300092	-0.0718968085140327
137.6634	0.850229161300092	-0.071240399648396
137.6834	0.850229161300092	-0.070440796152278
137.7034	0.850229161300092	-0.0695873146120118
137.7234	0.850229161300092	-0.0691397647405586
137.7434	0.850229161300092	-0.068524787056286
137.7634	0.850229161300092	-0.067668010758224
137.7834	0.850229161300092	-0.0673565725838265
137.8034	0.850229161300092	-0.0674769784728869
137.8234	0.850229161300092	-0.068098338755595
137.8434	0.850229161300092	-0.0673969492835289
137.8634	0.850229161300092	-0.0671038829651012
137.8834	0.850207634992836	-0.0667212931431843
137.9034	0.85020364863964	-0.0660680835351172
137.9234	0.850199533694406	-0.0657728406073727
137.9434	0.850202973531438	-0.0660314393025795
137.9634	0.850199533694406	-0.0655868300422509
137.9834	0.850199533694406	-0.0647586202492804
138.0034	0.850199533694406	-0.0638466647164916
138.0234	0.850191303803938	-0.0632429958506435
138.0434	0.850191303803938	-0.0626454867493701
138.0634	0.850187188858703	-0.0624621939615122
138.0834	0.850187188858703	-0.0627494626203886
138.1034	0.850187188858703	-0.0630781903148618
138.1234	0.850187188858703	-0.0631820388522458
138.1434	0.850187188858703	-0.063220075796412
138.1634	0.850174844023001	-0.0632041710296129
138.1834	0.850165791143486	-0.0630316817048173
138.2034	0.850165791143486	-0.0630965422749513
138.2234	0.850165791143486	-0.0629878948512126
138.2434	0.850165791143486	-0.0634660326492069
138.2634	0.850165791143486	-0.0634221463162002
138.2834	0.850161676198251	-0.0645747027307777
138.3034	0.850161676198251	-0.0649859983289491
138.3234	0.850161676198251	-0.0648593172792076
138.3434	0.850161676198251	-0.0647636857404326
138.3634	0.850161676198251	-0.0651624986632353
138.3834	0.850161676198251	-0.0645495742338208
138.4034	0.850161676198251	-0.0650429005469195
138.4234	0.850161676198251	-0.0654727152305758
138.4434	0.850161676198251	-0.065573078009712
138.4634	0.850161676198251	-0.0651711294961568
138.4834	0.850161676198251	-0.0646749381762793
138.5034	0.850161676198251	-0.0651482174002776
138.5234	0.850161676198251	-0.0650367726157535
138.5434	0.850161676198251	-0.0647150920421212
138.5634	0.850161676198251	-0.0644815979688148
138.5834	0.850161676198251	-0.0638928868258583
138.6034	0.850161676198251	-0.0645579583578253
138.6234	0.850161676198251	-0.0638166060203694
138.6434	0.850161676198251	-0.0634245537177298
138.6634	0.850161676198251	-0.0632541852937857
138.6834	0.850132871581612	-0.0624535870036472
138.7034	0.850132871581612	-0.0624144637444105
138.7234	0.850132871581612	-0.0622986538037245
138.7434	0.850132871581612	-0.0617646085817805
138.7634	0.850132871581612	-0.0618525642898935
138.7834	0.850132871581612	-0.061930333307237
138.8034	0.850132871581612	-0.0614055197738028
138.8234	0.850132871581612	-0.0612918466506728
138.8434	0.850132871581612	-0.0609994528130029
138.8634	0.850132871581612	-0.0608398042894233
138.8834	0.850115588811629	-0.0604677553049471
138.9034	0.850115588811629	-0.0593452058572028
138.9234	0.850115588811629	-0.0595719711437548
138.9434	0.850115588811629	-0.0594909392020242
138.9634	0.850115588811629	-0.0594564238286903
138.9834	0.850115588811629	-0.0592526064506022
139.0034	0.850115588811629	-0.0586344772588727
139.0234	0.850115588811629	-0.0579981353782166
139.0434	0.850115588811629	-0.0569269570936889
139.0634	0.850115588811629	-0.0570220275686362
139.0834	0.850099129030692	-0.0572146117326453
139.1034	0.850099129030692	-0.0572217861871209
139.1234	0.850099129030692	-0.0565269862306464
139.1434	0.850099129030692	-0.0569083862789149
139.1634	0.850099129030692	-0.0568220500954672
139.1834	0.850099129030692	-0.0571253667714817
139.2034	0.850099129030692	-0.0568910490087263
139.2234	0.850099129030692	-0.0572616058021719
139.2434	0.850099129030692	-0.0577290634915624
139.2634	0.850099129030692	-0.0574171398576829
139.2834	0.850099129030692	-0.0575899674124455
139.3034	0.850099129030692	-0.0573467999620841
139.3234	0.850099129030692	-0.0577620826946895
139.3434	0.850099129030692	-0.0576379164842317
139.3634	0.850099129030692	-0.0582151278083116
139.3834	0.850099129030692	-0.0582928610130705
139.4034	0.850099129030692	-0.0575651691871035
139.4234	0.850099129030692	-0.0578644708744514
139.4434	0.850099129030692	-0.0580448031553045
139.4634	0.850099129030692	-0.05823400899882
139.4834	0.850090899140223	-0.0580757213534604
139.5034	0.850090899140223	-0.0584252044303765
139.5234	0.850090899140223	-0.0584175246205385
139.5434	0.850090899140223	-0.0583931999171502
139.5634	0.850090899140223	-0.0585644198847758
139.5834	0.850090899140223	-0.058322840125671
139.6034	0.850090899140223	-0.0581156006561526
139.6234	0.850090899140223	-0.0578274525993621
139.6434	0.850090899140223	-0.0578741840432672
139.6634	0.850090899140223	-0.0575607045515396
139.6834	0.850090899140223	-0.0577353505897717
139.7034	0.850090899140223	-0.0578158612594356
139.7234	0.850090899140223	-0.0584773395954007
139.7434	0.850090899140223	-0.0586498846286616
139.7634	0.850090899140223	-0.0583752339371407
139.7834	0.850090899140223	-0.0582121275095459
139.8034	0.850090899140223	-0.0577779596072561
139.8234	0.850090899140223	-0.0577838408295051
139.8434	0.850090899140223	-0.0577943697294176
139.8634	0.850090899140223	-0.0581456951648596
139.8834	0.850090899140223	-0.0587718702506266
139.9034	0.850090899140223	-0.0587034363803711
139.9234	0.850090899140223	-0.0585677942260932
139.9434	0.850090899140223	-0.0579942357856564
139.9634	0.850090899140223	-0.057780920114261
139.9834	0.850090899140223	-0.057523964818776
140.0034	0.850090899140223	-0.0576039741122536
140.0234	0.850090899140223	-0.05714774167859
140.0434	0.850090899140223	-0.0567479896702319
140.0634	0.850090899140223	-0.057146189799918
140.0834	0.850090899140223	-0.0570141010498812
140.1034	0.850090899140223	-0.0561990663089178
140.1234	0.850090899140223	-0.0560298518460375
140.1434	0.850090899140223	-0.0557553881757924
140.1634	0.850090899140223	-0.0552151792100975
140.1834	0.850090899140223	-0.0546695824399878
140.2034	0.850090899140223	-0.0547897734535399
140.2234	0.850090899140223	-0.0547616446578173
140.2434	0.850090899140223	-0.0549796279027567
140.2634	0.850090899140223	-0.0551292091108493
140.2834	0.850090899140223	-0.054235999476582
140.3034	0.850090899140223	-0.0532856846863641
140.3234	0.850090899140223	-0.0523973654595014
140.3434	0.850090899140223	-0.0522018008926072
140.3634	0.850090899140223	-0.0520457654609099
140.3834	0.850090899140223	-0.0522195838305169
140.4034	0.850090899140223	-0.0521800706120242
140.4234	0.850090899140223	-0.0525293228967275
140.4434	0.850090899140223	-0.0526109357981661
140.4634	0.850090899140223	-0.052410373386113
140.4834	0.850090899140223	-0.0519398397936112
140.5034	0.850090899140223	-0.0513265094882364
140.5234	0.850090899140223	-0.0514735997321017
140.5434	0.850090899140223	-0.0516573222709764
140.5634	0.850090899140223	-0.0518903865932661
140.5834	0.850090899140223	-0.0516732588711842
140.6034	0.850090899140223	-0.0517380398577966
140.6234	0.850090899140223	-0.0517317050094743
140.6434	0.850090899140223	-0.0528886822886787
140.6634	0.850090899140223	-0.0527821836200243
140.6834	0.850090899140223	-0.0526021895691382
140.7034	0.850086784194989	-0.0529199785085624
140.7234	0.850086784194989	-0.053359625736317
140.7434	0.850086784194989	-0.0537126900717067
140.7634	0.850086784194989	-0.0537843550329407
140.7834	0.850086784194989	-0.0540480072817714
140.8034	0.850086784194989	-0.0541756274170683
140.8234	0.850086784194989	-0.0539535814333493
140.8434	0.850086784194989	-0.0531781434735763
140.8634	0.850086784194989	-0.0527512296092836
140.8834	0.850086784194989	-0.0528259704736288
140.9034	0.850090899140223	-0.0533962898647351
140.9234	0.850090899140223	-0.0536770048206048
140.9434	0.850090899140223	-0.0536527835757946
140.9634	0.850090899140223	-0.053417339706208
140.9834	0.850090899140223	-0.052978544022135
141.0034	0.850090899140223	-0.0526767036204468
141.0234	0.850090899140223	-0.052318239543114
141.0434	0.850090899140223	-0.0521809619474665
141.0634	0.850090899140223	-0.0519418174441239
141.0834	0.850090899140223	-0.0518568978473613
141.1034	0.850090899140223	-0.0518906611564157
141.1234	0.850090899140223	-0.0520947093267165
141.1434	0.850090899140223	-0.0510680659808968
141.1634	0.850090899140223	-0.0504198661555168
141.1834	0.850090899140223	-0.0501201028837433
141.2034	0.850090899140223	-0.0501813782162276
141.2234	0.850090899140223	-0.049583471197346
141.2434	0.850090899140223	-0.0488748475831632
141.2634	0.850090899140223	-0.0487624318796751
141.2834	0.850090899140223	-0.0480635970386537
141.3034	0.850090899140223	-0.0479244094384869
141.3234	0.850090899140223	-0.0479772887094385
141.3434	0.850090899140223	-0.048518743157247
141.3634	0.850090899140223	-0.0481402200532856
141.3834	0.850090899140223	-0.0484230996809438
141.4034	0.850090899140223	-0.0487332287064104
141.4234	0.850090899140223	-0.0489464488775799
141.4434	0.850090899140223	-0.0495127174674348
141.4634	0.850090899140223	-0.049931394437238
141.4834	0.850090899140223	-0.049825838833315
141.5034	0.850086784194989	-0.0499515250890361
141.5234	0.850086784194989	-0.0490766634356822
141.5434	0.850086784194989	-0.0489776535764137
141.5634	0.850086784194989	-0.0486101687069034
141.5834	0.850086784194989	-0.0482749310803603
141.6034	0.850086784194989	-0.0477836540429438
141.6234	0.850086784194989	-0.0476343951481139
141.6434	0.850086784194989	-0.0471680436696742
141.6634	0.850086784194989	-0.0470218089486664
141.6834	0.850086784194989	-0.0463442428038024
141.7034	0.850090899140223	-0.0459275554220402
141.7234	0.850090899140223	-0.0450879054978344
141.7434	0.850090899140223	-0.044994581881187
141.7634	0.850090899140223	-0.0448548212796644
141.7834	0.850090899140223	-0.0446647678716435
141.8034	0.850090899140223	-0.0442968214177076
141.8234	0.850090899140223	-0.0439881209164543
141.8434	0.850090899140223	-0.0441641318120825
141.8634	0.850090899140223	-0.0440601837952965
141.8834	0.850090899140223	-0.0437153921669809
141.9034	0.850090899140223	-0.0428369015050404
141.9234	0.850090899140223	-0.0424973504516246
141.9434	0.850090899140223	-0.0416474621073603
141.9634	0.850090899140223	-0.0404281788890664
141.9834	0.850090899140223	-0.0401618208005
142.0034	0.850090899140223	-0.0388458833951782
142.0234	0.850090899140223	-0.0381928050999218
142.0434	0.850090899140223	-0.0378709772967746
142.0634	0.850090899140223	-0.036928939192807
142.0834	0.850090899140223	-0.036843418740456
142.1034	0.850087652191249	-0.0366736710679807
142.1234	0.850086784194989	-0.0371567390651403
142.1434	0.850086784194989	-0.0375344305213005
142.1634	0.850086784194989	-0.037491085356241
142.1834	0.850086784194989	-0.038044521103232
142.2034	0.850086784194989	-0.039169637119549
142.2234	0.850086784194989	-0.0400153910998643
142.2434	0.850086784194989	-0.0405119166705327
142.2634	0.850086784194989	-0.040706072609094
142.2834	0.850086784194989	-0.0406088414415342
142.3034	0.850089323887751	-0.0411336509957924
142.3234	0.850090899140223	-0.042064559344259
142.3434	0.850090899140223	-0.0422760326571286
142.3634	0.850090899140223	-0.0429920575388236
142.3834	0.850090899140223	-0.0435659343133471
142.4034	0.850090899140223	-0.0447501052818947
142.4234	0.850090899140223	-0.0452261460540937
142.4434	0.850090899140223	-0.0461585266977107
142.4634	0.850090899140223	-0.0461850280104157
142.4834	0.850090899140223	-0.04713915485132
142.5034	0.850090899140223	-0.047960150398054
142.5234	0.850090899140223	-0.0488404754601683
142.5434	0.850090899140223	-0.0492597055354469
142.5634	0.850090899140223	-0.0499792201545657
142.5834	0.850090899140223	-0.0511846240066862
142.6034	0.850090899140223	-0.0520618970407456
142.6234	0.850090899140223	-0.0531879919343789
142.6434	0.850090899140223	-0.0533687937580095
142.6634	0.850090899140223	-0.0542626201645696
142.6834	0.850090899140223	-0.0555514514224218
142.7034	0.850092024320561	-0.0562675837418711
142.7234	0.850095014085458	-0.0569172160706405
142.7434	0.850095014085458	-0.0562132441132975
142.7634	0.850095014085458	-0.0564040137730131
142.7834	0.850095014085458	-0.0568029182168657
142.8034	0.850095014085458	-0.0560797905058646
142.8234	0.850095014085458	-0.0553642630211799
142.8434	0.850095014085458	-0.0553948708436014
142.8634	0.850095014085458	-0.0560693929187628
142.8834	0.850095014085458	-0.0564118925416552
142.9034	0.850094596161332	-0.0574828280964419
142.9234	0.850090899140223	-0.0575243905906168
142.9434	0.850090899140223	-0.0578339068229668
142.9634	0.850090899140223	-0.0578483273570874
142.9834	0.850090899140223	-0.0577487803090479
143.0034	0.850090899140223	-0.0575607443433005
143.0234	0.850090899140223	-0.0578371140388888
143.0434	0.850090899140223	-0.0582466747162885
143.0634	0.850090899140223	-0.0581420383020403
143.0834	0.850090899140223	-0.0587309643205052
143.1034	0.850090899140223	-0.0585894369648024
143.1234	0.850090899140223	-0.0588322980186055
143.1434	0.850090899140223	-0.0592307130238
143.1634	0.850090899140223	-0.0593856104111379
143.1834	0.850090899140223	-0.0594090119456752
143.2034	0.850090899140223	-0.0591884979447477
143.2234	0.850090899140223	-0.0590776182032271
143.2434	0.850090899140223	-0.0584622028095854
143.2634	0.850090899140223	-0.0579528245001726
143.2834	0.850090899140223	-0.0573902446065457
143.3034	0.850090899140223	-0.0562208960689028
143.3234	0.850090899140223	-0.0556931260076398
143.3434	0.850090899140223	-0.0558181517201313
143.3634	0.850090899140223	-0.055796743752811
143.3834	0.850090899140223	-0.0558852883789841
143.4034	0.850090899140223	-0.0559806931047224
143.4234	0.850090899140223	-0.0560001472965865
143.4434	0.850090899140223	-0.0561536440139436
143.4634	0.850090899140223	-0.0560633843628791
143.4834	0.850090899140223	-0.0555688802136604
143.5034	0.850090899140223	-0.0556177444959454
143.5234	0.850095837074504	-0.0553683615725441
143.5434	0.850095837074504	-0.0549483993288665
143.5634	0.850095837074504	-0.0546148488729821
143.5834	0.850095837074504	-0.0541198712018095
143.6034	0.850095837074504	-0.0542936816130644
143.6234	0.850095837074504	-0.0542558237318218
143.6434	0.850095837074504	-0.0539221698173592
143.6634	0.850095837074504	-0.0541279728043122
143.6834	0.850095837074504	-0.0536882101804512
143.7034	0.850095837074504	-0.0534398459261269
143.7234	0.85009172212927	-0.0534002212907039
143.7434	0.85009172212927	-0.0531650758593235
143.7634	0.85009172212927	-0.0534942810549265
143.7834	0.85009172212927	-0.0535333008555851
143.8034	0.85009172212927	-0.0537313921992913
143.8234	0.85009172212927	-0.0543587013502417
143.8434	0.85009172212927	-0.0549986801978366
143.8634	0.85009172212927	-0.0557569639295208
143.8834	0.85009172212927	-0.0561889472641418
143.9034	0.85009172212927	-0.0568041915532119
143.9234	0.850095837074504	-0.0573719085631606
143.9434	0.850095837074504	-0.0574879492960592
143.9634	0.850095837074504	-0.0574091775263431
143.9834	0.850095837074504	-0.0577582507481227
144.0034	0.850095837074504	-0.0577312918301682
144.0234	0.850095837074504	-0.0575258270731824
144.0434	0.850095837074504	-0.0580168056723926
144.0634	0.850095837074504	-0.0579414997650437
144.0834	0.850095837074504	-0.0573577108629005
144.1034	0.850095837074504	-0.0569106026799926
144.1234	0.85009172212927	-0.0565963034779921
144.1434	0.85009172212927	-0.0568566052605619
144.1634	0.85009172212927	-0.0574176850048061
144.1834	0.85009172212927	-0.0577617444647226
144.2034	0.85009172212927	-0.05828136517337
144.2234	0.85009172212927	-0.0586617744067942
144.2434	0.85009172212927	-0.0589105445370788
144.2634	0.85009172212927	-0.0586495225236382
144.2834	0.85009172212927	-0.0587924266742654
144.3034	0.85009172212927	-0.0586462794951314
144.3234	0.85009172212927	-0.0587317044472565
144.3434	0.85009172212927	-0.058596273189311
144.3634	0.85009172212927	-0.057929112589901
144.3834	0.85009172212927	-0.0570263608913894
144.4034	0.85009172212927	-0.0567435807431333
144.4234	0.85009172212927	-0.0572272137832965
144.4434	0.85009172212927	-0.0562790437689868
144.4634	0.85009172212927	-0.0555376118480092
144.4834	0.85009172212927	-0.05582362706642
144.5034	0.85009172212927	-0.0553055502780922
144.5234	0.85009172212927	-0.055148058467949
144.5434	0.85009172212927	-0.0549985648017302
144.5634	0.85009172212927	-0.0548893483558119
144.5834	0.85009172212927	-0.0559280963552726
144.6034	0.85009172212927	-0.0564068230713269
144.6234	0.85009172212927	-0.0570812854588471
144.6434	0.85009172212927	-0.0573740254848362
144.6634	0.85009172212927	-0.0576461135869603
144.6834	0.85009172212927	-0.0582010972334471
144.7034	0.85009172212927	-0.058681164931841
144.7234	0.850087607184036	-0.0583641559109288
144.7434	0.850087607184036	-0.058413756340789
144.7634	0.850087607184036	-0.0579596726622095
144.7834	0.850087607184036	-0.0576489547186828
144.8034	0.850087607184036	-0.0564807004544624
144.8234	0.850087607184036	-0.0562679100343098
144.8434	0.850087607184036	-0.0557641861341093
144.8634	0.850087607184036	-0.0554401220340041
144.8834	0.850087607184036	-0.0553243200516703
144.9034	0.850087607184036	-0.0552142639995987
144.9234	0.850095837074504	-0.0550764173817714
144.9434	0.850095837074504	-0.0539630638099524
144.9634	0.850095837074504	-0.0543287779461062
144.9834	0.850095837074504	-0.0544422162978474
145.0034	0.850095837074504	-0.0545047291540931
145.0234	0.850095837074504	-0.0538598240865089
145.0434	0.850095837074504	-0.0537913504244926
145.0634	0.850095837074504	-0.0534644929427778
145.0834	0.850095837074504	-0.0530479368738262
145.1034	0.850095837074504	-0.0529934977658505
145.1234	0.85009172212927	-0.0526349541049961
145.1434	0.85009172212927	-0.0522719776419865
145.1634	0.85009172212927	-0.0517858934293568
145.1834	0.85009172212927	-0.0511686157813088
145.2034	0.85009172212927	-0.0507120411385022
145.2234	0.85009172212927	-0.050050753802989
145.2434	0.85009172212927	-0.0494135006910101
145.2634	0.85009172212927	-0.0486954305128091
145.2834	0.85009172212927	-0.0490698192528214
145.3034	0.85009172212927	-0.0479522000042425
145.3234	0.85009172212927	-0.0478571414668233
145.3434	0.85009172212927	-0.0484483515323593
145.3634	0.85009172212927	-0.0482797458834194
145.3834	0.85009172212927	-0.0477964749482795
145.4034	0.85009172212927	-0.0482388638283545
145.4234	0.85009172212927	-0.0490584388092272
145.4434	0.85009172212927	-0.0488580793351544
145.4634	0.85009172212927	-0.0489687760345751
145.4834	0.85009172212927	-0.0490156149162345
145.5034	0.85009172212927	-0.0485834923104508
145.5234	0.850088635920345	-0.0487353137946773
145.5434	0.850087607184036	-0.048786151748299
145.5634	0.850087607184036	-0.048466281699784
145.5834	0.850087607184036	-0.0478510772024746
145.6034	0.850087607184036	-0.0481919334256453
145.6234	0.850087607184036	-0.0486598526994614
145.6434	0.850087607184036	-0.0487283422781818
145.6634	0.850087607184036	-0.0485827641212277
145.6834	0.850087607184036	-0.0482520189844811
145.7034	0.850087607184036	-0.048058022212963
145.7234	0.850089986136749	-0.047462041115305
145.7434	0.85009172212927	-0.0471515698806953
145.7634	0.85009172212927	-0.0473099570054569
145.7834	0.85009172212927	-0.0472394818178714
145.8034	0.85009172212927	-0.0469477405650789
145.8234	0.85009172212927	-0.0468972647164808
145.8434	0.85009172212927	-0.047001220691619
145.8634	0.85009172212927	-0.0473711169418349
145.8834	0.85009172212927	-0.0467324353056426
145.9034	0.85009172212927	-0.0466087824088994
145.9234	0.85009172212927	-0.0470480317190458
145.9434	0.85009172212927	-0.0467987602125748
145.9634	0.85009172212927	-0.04682750578059
145.9834	0.85009172212927	-0.0468020708870749
146.0034	0.85009172212927	-0.0477212605619806
146.0234	0.85009172212927	-0.0481677002433068
146.0434	0.85009172212927	-0.0479383325755972
146.0634	0.85009172212927	-0.0483232621530504
146.0834	0.85009172212927	-0.0479698476501655
146.1034	0.85009172212927	-0.0485566408302505
146.1234	0.85009172212927	-0.0486442384125162
146.1434	0.85009172212927	-0.0499418278369246
146.1634	0.85009172212927	-0.0506993077750403
146.1834	0.85009172212927	-0.0523842182617271
146.2034	0.85009172212927	-0.0522446048897195
146.2234	0.85009172212927	-0.0516817942038799
146.2434	0.85009172212927	-0.0520749885300549
146.2634	0.85009172212927	-0.052768702171459
146.2834	0.85009172212927	-0.0539697528049461
146.3034	0.85009172212927	-0.0548339980165135
146.3234	0.85009172212927	-0.055335780078786
146.3434	0.850092545118317	-0.0559547329599644
146.3634	0.850092545118317	-0.0562487144888909
146.3834	0.850092545118317	-0.0564496469643199
146.4034	0.850092545118317	-0.0570410957804204
146.4234	0.850092545118317	-0.0578108514767487
146.4434	0.850092545118317	-0.0582175073556086
146.4634	0.850092545118317	-0.0579401229701194
146.4834	0.850092545118317	-0.0583444828643802
146.5034	0.850092545118317	-0.0584437672867982
146.5234	0.850092545118317	-0.0585709536919022
146.5434	0.850092545118317	-0.0581917262737743
146.5634	0.850092545118317	-0.0591146126032599
146.5834	0.850092545118317	-0.0591644995337981
146.6034	0.850092545118317	-0.0588737610333782
146.6234	0.850092545118317	-0.0581304031911771
146.6434	0.850092545118317	-0.0582422021223725
146.6634	0.850092545118317	-0.0580181188004995
146.6834	0.850092545118317	-0.0578897346633951
146.7034	0.850092545118317	-0.0582216456987337
146.7234	0.850092545118317	-0.0582447965451779
146.7434	0.850088430173083	-0.057630929051032
146.7634	0.850088430173083	-0.0570983322491816
146.7834	0.850088430173083	-0.056196690740797
146.8034	0.850088430173083	-0.0562435415599846
146.8234	0.850088430173083	-0.0565199749223902
146.8434	0.850088430173083	-0.056431287045878
146.8634	0.850088430173083	-0.0562500435337023
146.8834	0.850088430173083	-0.0569029387868589
146.9034	0.850088430173083	-0.0566088299242977
146.9234	0.850088430173083	-0.0563057679155526
146.9434	0.850092545118317	-0.0566031078690921
146.9634	0.850092545118317	-0.0567752868181534
146.9834	0.850092545118317	-0.0571525883150577
147.0034	0.850092545118317	-0.0575534863261271
147.0234	0.850092545118317	-0.0581436060974167
147.0434	0.850092545118317	-0.0570257679941532
147.0634	0.850092545118317	-0.0573508905550962
147.0834	0.850092545118317	-0.0574827047419831
147.1034	0.850092545118317	-0.0578164859900804
147.1234	0.850092545118317	-0.0584324704059019
147.1434	0.850092545118317	-0.0587299257555479
147.1634	0.850092545118317	-0.0595829457113886
147.1834	0.850092545118317	-0.059401419677711
147.2034	0.850092545118317	-0.0595418646975196
147.2234	0.850092545118317	-0.0601041541112926
147.2434	0.850092545118317	-0.0600458432649893
147.2634	0.850092545118317	-0.0602815258851408
147.2834	0.850092545118317	-0.06087339251473
147.3034	0.850092545118317	-0.0611249679641525
147.3234	0.850092545118317	-0.0605905606371849
147.3434	0.850092545118317	-0.0611854792948291
147.3634	0.850092545118317	-0.061753840931303
147.3834	0.850092545118317	-0.0611640753066848
147.4034	0.850092545118317	-0.0618227204692795
147.4234	0.850092545118317	-0.0620437358463935
147.4434	0.850092545118317	-0.0627463429463405
147.4634	0.850092545118317	-0.0619900169692885
147.4834	0.850092545118317	-0.0619129920578723
147.5034	0.850092545118317	-0.0618602998081966
147.5234	0.850092545118317	-0.0620727161857975
147.5434	0.850088430173083	-0.0625316584383729
147.5634	0.850088430173083	-0.0624900044231481
147.5834	0.850088430173083	-0.0625752184789408
147.6034	0.850088430173083	-0.0627576438064129
147.6234	0.850088430173083	-0.0620995955202303
147.6434	0.850088430173083	-0.0623379521467088
147.6634	0.850088430173083	-0.0628886144079707
147.6834	0.850088430173083	-0.0629766735746619
147.7034	0.850088430173083	-0.0631147987348148
147.7234	0.850088430173083	-0.0638031325301561
147.7434	0.850088430173083	-0.0636031669945153
147.7634	0.850088430173083	-0.0630864510844075
147.7834	0.850088430173083	-0.0631401421072801
147.8034	0.850088430173083	-0.0631182924514146
147.8234	0.850088430173083	-0.0629235436156171
147.8434	0.850088430173083	-0.0630066606456146
147.8634	0.850088430173083	-0.0631966066158814
147.8834	0.850088430173083	-0.0629937840318138
147.9034	0.850088430173083	-0.0624458514853441
147.9234	0.850088430173083	-0.062416867166764
147.9434	0.850092545118317	-0.0619138555390818
147.9634	0.850092545118317	-0.0617234479843899
147.9834	0.850092545118317	-0.0619355500070803
148.0034	0.850092545118317	-0.0620625931618453
148.0234	0.850092545118317	-0.0614957396331064
148.0434	0.850092545118317	-0.0607444592513265
148.0634	0.850092545118317	-0.060773869341747
148.0834	0.850092545118317	-0.0607716529406696
148.1034	0.850092545118317	-0.0604948932858254
148.1234	0.850092545118317	-0.0605722245937998
148.1434	0.850092545118317	-0.05985791075782
148.1634	0.850092545118317	-0.059331605033355
148.1834	0.850092545118317	-0.0589677332557271
148.2034	0.850092545118317	-0.0592964450334959
148.2234	0.850092545118317	-0.0590758355323425
148.2434	0.850092545118317	-0.0593063293068832
148.2634	0.850092545118317	-0.0598010085398496
148.2834	0.850092545118317	-0.0598493913418288
148.3034	0.850092545118317	-0.0596890862541957
148.3234	0.850092545118317	-0.0595405913611735
148.3434	0.850092545118317	-0.0593678911400455
148.3634	0.850092545118317	-0.0596161240815591
148.3834	0.850092545118317	-0.0590623262295447
148.4034	0.850092545118317	-0.0591225550387194
148.4234	0.850092545118317	-0.0599459261535745
148.4434	0.850092545118317	-0.0600687951526294
148.4634	0.850092545118317	-0.0597506361498295
148.4834	0.850092545118317	-0.0598452211652951
148.5034	0.850092545118317	-0.0601989261480339
148.5234	0.850092545118317	-0.0606308298991332
148.5434	0.850092545118317	-0.0606097084324908
148.5634	0.850092545118317	-0.0604541465227472
148.5834	0.850092545118317	-0.0595989618951179
148.6034	0.850092545118317	-0.0591710771118613
148.6234	0.850092545118317	-0.0592426386145172
148.6434	0.850092545118317	-0.0592222254412174
148.6634	0.850092545118317	-0.0601058054693666
148.6834	0.850092545118317	-0.060011693975855
148.7034	0.850092545118317	-0.0599477287203393
148.7234	0.850092545118317	-0.0604062054093132
148.7434	0.850092545118317	-0.0604970022491486
148.7634	0.850088430173083	-0.061139042309954
148.7834	0.850088430173083	-0.0610910733422874
148.8034	0.850088430173083	-0.0609268089744528
148.8234	0.850088430173083	-0.0603131125848785
148.8434	0.850088430173083	-0.0607567867388278
148.8634	0.850088430173083	-0.0609017043525525
148.8834	0.850088430173083	-0.0610258427087777
148.9034	0.850088430173083	-0.0608745226007373
148.9234	0.850088430173083	-0.0608982941986503
148.9434	0.850088430173083	-0.0606144197769716
148.9634	0.850092545118317	-0.060233493250657
148.9834	0.850092545118317	-0.0606109777896608
149.0034	0.850092545118317	-0.0595979631219215
149.0234	0.850092545118317	-0.0593267663552395
149.0434	0.850092545118317	-0.0588923358273283
149.0634	0.850092545118317	-0.0595048702974868
149.0834	0.850092545118317	-0.059359904933649
149.1034	0.850092545118317	-0.059152932068928
149.1234	0.850092545118317	-0.059028312232397
149.1434	0.850092545118317	-0.0591947611679006
149.1634	0.850092545118317	-0.059526664244887
149.1834	0.850092545118317	-0.0603485710229438
149.2034	0.850092545118317	-0.0613887754008504
149.2234	0.850092545118317	-0.0616581138923021
149.2434	0.850092545118317	-0.0613324859759967
149.2634	0.850092545118317	-0.0617970229501431
149.2834	0.850092545118317	-0.0623846517572055
149.3034	0.850092545118317	-0.0624982771302224
149.3234	0.850092545118317	-0.0617319475045007
149.3434	0.850092545118317	-0.0615751918419326
149.3634	0.850092545118317	-0.0620044971910504
149.3834	0.850092545118317	-0.0619209862226208
149.4034	0.850092545118317	-0.06179142027022
149.4234	0.850092545118317	-0.0615602261606888
149.4434	0.850092545118317	-0.0607903232348455
149.4634	0.850092545118317	-0.060013297583816
149.4834	0.850092545118317	-0.0586965762808059
149.5034	0.850092545118317	-0.0580895808237534
149.5234	0.850092545118317	-0.057628549503735
149.5434	0.850092545118317	-0.0574708428180834
149.5634	0.850088430173083	-0.0573122288802851
149.5834	0.850088430173083	-0.0564291223740893
149.6034	0.850088430173083	-0.0560860139372567
149.6234	0.850088430173083	-0.0561741049373564
149.6434	0.850088430173083	-0.0564658581276771
149.6634	0.850088430173083	-0.0555162556099779
149.6834	0.850088430173083	-0.0546391377637855
149.7034	0.850088430173083	-0.054387399168144
149.7234	0.850088430173083	-0.0540242516005629
149.7434	0.850088430173083	-0.0533251740298004
149.7634	0.850092545118317	-0.0521332277511885
149.7834	0.850092545118317	-0.0514733649607129
149.8034	0.850092545118317	-0.050547454457405
149.8234	0.850092545118317	-0.0495882541669963
149.8434	0.850092545118317	-0.0490849401219324
149.8634	0.850092545118317	-0.0484261198755899
149.8834	0.850092545118317	-0.0470616007094849
149.9034	0.850092545118317	-0.0462338604592921
149.9234	0.850092545118317	-0.0458699568482552
149.9434	0.850092545118317	-0.0456554514032116
149.9634	0.850092545118317	-0.0448287019678632
149.9834	0.850092545118317	-0.0435257525932724
150.0034	0.850092545118317	-0.0427738076890867
150.0234	0.850092545118317	-0.0422101016886285
150.0434	0.850092545118317	-0.0418447894492589
150.0634	0.850092545118317	-0.0415886379473424
150.0834	0.850092545118317	-0.0416824788568805
150.1034	0.850092545118317	-0.0417707170864953
150.1234	0.850092545118317	-0.0412399228514101
150.1434	0.850092545118317	-0.0408686498062699
150.1634	0.850092545118317	-0.040245248206232
150.1834	0.850092545118317	-0.0397641976513459
150.2034	0.850092545118317	-0.0399802191624769
150.2234	0.850092545118317	-0.0402653868163821
150.2434	0.850092545118317	-0.0397936276376471
150.2634	0.850092545118317	-0.0394527515185961
150.2834	0.850092545118317	-0.0392060465806979
150.3034	0.850092545118317	-0.0388450955183139
150.3234	0.850092545118317	-0.0384025713462522
150.3434	0.850092545118317	-0.0381851889569012
150.3634	0.850093368107364	-0.0380873648921052
150.3834	0.850093368107364	-0.0374438963070865
150.4034	0.850093368107364	-0.0382546892463467
150.4234	0.850093368107364	-0.0378296933449254
150.4434	0.850093368107364	-0.0379733774140647
150.4634	0.850093368107364	-0.0378885095465912
150.4834	0.850093368107364	-0.0381999835335735
150.5034	0.850093368107364	-0.0382048500659216
150.5234	0.850093368107364	-0.0380330173051794
150.5434	0.850093368107364	-0.0382189164533709
150.5634	0.850084315227849	-0.0378327692480369
150.5834	0.850084315227849	-0.0372336446012741
150.6034	0.850084315227849	-0.037265290988653
150.6234	0.850084315227849	-0.0371813224149738
150.6434	0.850084315227849	-0.0375682813722288
150.6634	0.850084315227849	-0.037631594042867
150.6834	0.850084315227849	-0.0379687297364011
150.7034	0.850084315227849	-0.0384118786391077
150.7234	0.850084315227849	-0.0381927095996958
150.7434	0.850084315227849	-0.0385026595622388
150.7634	0.850093368107364	-0.0386576285747462
150.7834	0.850093368107364	-0.0384972001326545
150.8034	0.850093368107364	-0.0384438911106861
150.8234	0.850093368107364	-0.038006695055398
150.8434	0.850093368107364	-0.0377990258348627
150.8634	0.850093368107364	-0.0373750048315816
150.8834	0.850093368107364	-0.0376669808557628
150.9034	0.850093368107364	-0.037470898995978
150.9234	0.850093368107364	-0.0374994257093087
150.9434	0.850093368107364	-0.0375572073251929
150.9634	0.850093368107364	-0.037731459424993
150.9834	0.850093368107364	-0.0377063906156774
151.0034	0.850093368107364	-0.0377208031914458
151.0234	0.850093368107364	-0.037996627739911
151.0434	0.850093368107364	-0.03732747755246
151.0634	0.850093368107364	-0.0372351168964244
151.0834	0.850093368107364	-0.036990250337876
151.1034	0.850093368107364	-0.0364910229066479
151.1234	0.850093368107364	-0.0372011466702137
151.1434	0.850093368107364	-0.0364368782577024
151.1634	0.85008925316213	-0.0360734322519151
151.1834	0.85008925316213	-0.036312147004241
151.2034	0.85008925316213	-0.0368942726107819
151.2234	0.85008925316213	-0.0376269185109707
151.2434	0.85008925316213	-0.0375256166462793
151.2634	0.85008925316213	-0.0375166475833907
151.2834	0.85008925316213	-0.0370002460281936
151.3034	0.85008925316213	-0.0366792419144952
151.3234	0.85008925316213	-0.0361711846915417
151.3434	0.85008925316213	-0.0361604608120011
151.3634	0.850093368107364	-0.0366530072065875
151.3834	0.850093368107364	-0.0366131477997759
151.4034	0.850093368107364	-0.0362576840212088
151.4234	0.850093368107364	-0.035834224081755
151.4434	0.850093368107364	-0.036479546962828
151.4634	0.850093368107364	-0.0363680345323105
151.4834	0.850093368107364	-0.0364658983888673
151.5034	0.850093368107364	-0.0360496686123545
151.5234	0.850093368107364	-0.0364170738983431
151.5434	0.850093368107364	-0.036483092408717
151.5634	0.850093368107364	-0.0363917822551668
151.5834	0.850093368107364	-0.0370283270738032
151.6034	0.850093368107364	-0.0372658003231914
151.6234	0.850093368107364	-0.038047441818476
151.6434	0.850093368107364	-0.0379437245939028
151.6634	0.850093368107364	-0.0378766794560998
151.6834	0.850093368107364	-0.0378517737930036
151.7034	0.850093368107364	-0.038241386860705
151.7234	0.850093368107364	-0.0380066114927003
151.7434	0.850093368107364	-0.0383657201965583
151.7634	0.850093368107364	-0.0386336818930857
151.7834	0.850093368107364	-0.0392937953716548
151.8034	0.850093368107364	-0.0404283858062227
151.8234	0.850093368107364	-0.0405294409619971
151.8434	0.850093368107364	-0.0409200687195994
151.8634	0.850093368107364	-0.0416268221210238
151.8834	0.850093368107364	-0.0425069561826861
151.9034	0.850093368107364	-0.0434302284922518
151.9234	0.850093368107364	-0.0439913719033133
151.9434	0.850093368107364	-0.0447045397365814
151.9634	0.850093368107364	-0.0444518182844475
151.9834	0.850093368107364	-0.0439155327863693
152.0034	0.850093368107364	-0.0446342953412087
152.0234	0.850093368107364	-0.0452171371994444
152.0434	0.850093368107364	-0.0455124199189497
152.0634	0.850093368107364	-0.0459939121623809
152.0834	0.850093368107364	-0.0465791415262658
152.1034	0.850093368107364	-0.0466961452197764
152.1234	0.850093368107364	-0.0466660069401323
152.1434	0.850093368107364	-0.0462659365976876
152.1634	0.850089896122323	-0.0461016403964446
152.1834	0.85008925316213	-0.0463597377154651
152.2034	0.85008925316213	-0.0466182488687981
152.2234	0.85008925316213	-0.0460888632620459
152.2434	0.85008925316213	-0.0452458628715793
152.2634	0.85008925316213	-0.0453711512096922
152.2834	0.85008925316213	-0.0453995227351555
152.3034	0.85008925316213	-0.045650274495129
152.3234	0.85008925316213	-0.0451768321249114
152.3434	0.85008925316213	-0.0446035999769134
152.3634	0.850092570836725	-0.0448204650733738
152.3834	0.850094191096411	-0.0449936786082164
152.4034	0.850094191096411	-0.0444420693030471
152.4234	0.850094191096411	-0.0434293888860984
152.4434	0.850094191096411	-0.042103690561848
152.4634	0.850094191096411	-0.0414022692563733
152.4834	0.850094191096411	-0.0402096584553559
152.5034	0.850094191096411	-0.039543814963229
152.5234	0.850094191096411	-0.0391585750100415
152.5434	0.850094191096411	-0.0383607899973929
152.5634	0.850094191096411	-0.0383604239131935
152.5834	0.850094191096411	-0.0379494904200454
152.6034	0.850094191096411	-0.0383844979284884
152.6234	0.850094191096411	-0.0381410161232167
152.6434	0.850094191096411	-0.0376634155139935
152.6634	0.850094191096411	-0.0374958404716588
152.6834	0.850094191096411	-0.0362164120068878
152.7034	0.850094191096411	-0.0354286624763176
152.7234	0.850094191096411	-0.0348870806948746
152.7434	0.850094191096411	-0.0346212319408466
152.7634	0.850092570836725	-0.0345363163232599
152.7834	0.85008925316213	-0.0341636147539065
152.8034	0.85008925316213	-0.0336663968065999
152.8234	0.85008925316213	-0.0333125286776416
152.8434	0.85008925316213	-0.0332157312402747
152.8634	0.85008925316213	-0.0338269883949109
152.8834	0.85008925316213	-0.0333409957033311
152.9034	0.85008925316213	-0.0340156809247118
152.9234	0.85008925316213	-0.0341863398285099
152.9434	0.85008925316213	-0.0350176016495351
152.9634	0.850090024714361	-0.0346639285002048
152.9834	0.850094191096411	-0.0345907315561793
153.0034	0.850094191096411	-0.0332440231822166
153.0234	0.850094191096411	-0.0327873570183601
153.0434	0.850094191096411	-0.0335655804013903
153.0634	0.850094191096411	-0.033803169046885
153.0834	0.850094191096411	-0.0341627353559927
153.1034	0.850094191096411	-0.0346958136381486
153.1234	0.850094191096411	-0.0338464306492468
153.1434	0.850094191096411	-0.0334645889124332
153.1634	0.850094191096411	-0.0332279632275503
153.1834	0.850094191096411	-0.0335112765854013
153.2034	0.850094191096411	-0.033404344186554
153.2234	0.850094191096411	-0.0331818445767617
153.2434	0.850094191096411	-0.0330299992174787
153.2634	0.850094191096411	-0.0331829109959517
153.2834	0.850094191096411	-0.0333754712849041
153.3034	0.850094191096411	-0.0339266229848241
153.3234	0.850094191096411	-0.0338296703595899
153.3434	0.850094191096411	-0.0338989836277596
153.3634	0.850094191096411	-0.0339781413775557
153.3834	0.850094191096411	-0.0341845810326817
153.4034	0.850094191096411	-0.0339607205446695
153.4234	0.850094191096411	-0.0337008604506447
153.4434	0.850094191096411	-0.0337466488298185
153.4634	0.850094191096411	-0.0333926613255778
153.4834	0.850094191096411	-0.032902585999338
153.5034	0.850094191096411	-0.0325041550774392
153.5234	0.850094191096411	-0.030831377098626
153.5434	0.850094191096411	-0.0294996702184917
153.5634	0.850094191096411	-0.0290495497992898
153.5834	0.850090076151176	-0.0282927781545167
153.6034	0.850090076151176	-0.0282040862988285
153.6234	0.850090076151176	-0.0282547093769417
153.6434	0.850090076151176	-0.0282498706988261
153.6634	0.850090076151176	-0.0274964654370184
153.6834	0.850090076151176	-0.0271790982902588
153.7034	0.850090076151176	-0.0265141461335743
153.7234	0.850090076151176	-0.0267424075903331
153.7434	0.850090076151176	-0.0267550096409843
153.7634	0.850090076151176	-0.0270788867198136
153.7834	0.850094191096411	-0.0270881303458519
153.8034	0.850094191096411	-0.027030133854459
153.8234	0.850094191096411	-0.0272784821920789
153.8434	0.850094191096411	-0.027781800216319
153.8634	0.850094191096411	-0.0280720055071439
153.8834	0.850094191096411	-0.0282301578605168
153.9034	0.850094191096411	-0.0278882710307409
153.9234	0.850094191096411	-0.0284707070130163
153.9434	0.850094191096411	-0.0288504039739217
153.9634	0.850094191096411	-0.0291472544888034
153.9834	0.850094191096411	-0.0298159868627656
154.0034	0.850094191096411	-0.0310512504522042
154.0234	0.850094191096411	-0.031459060292128
154.0434	0.850094191096411	-0.0314070683774426
154.0634	0.850094191096411	-0.031104137681508
154.0834	0.850094191096411	-0.0309946188182074
154.1034	0.850094191096411	-0.031512341459864
154.1234	0.850094191096411	-0.031757395039688
154.1434	0.850094191096411	-0.0320555944952613
154.1634	0.850094191096411	-0.0324373725652576
154.1834	0.850090076151176	-0.0325754221210651
154.2034	0.850090076151176	-0.0337168766343741
154.2234	0.850090076151176	-0.032908260304431
154.2434	0.850090076151176	-0.0320502146491986
154.2634	0.850090076151176	-0.0316646722786288
154.2834	0.850090076151176	-0.0314417667928764
154.3034	0.850090076151176	-0.0314889200294461
154.3234	0.850090076151176	-0.0314184806544454
154.3434	0.850090076151176	-0.0316470445285863
154.3634	0.850090076151176	-0.0309927088136883
154.3834	0.850094191096411	-0.0310275186460522
154.4034	0.850094191096411	-0.0307780561391293
154.4234	0.850094191096411	-0.0301282606641404
154.4434	0.850094191096411	-0.029383625506417
154.4634	0.850094191096411	-0.0289804911983894
154.4834	0.850094191096411	-0.0287594678629235
154.5034	0.850094191096411	-0.0291780174990921
154.5234	0.850094191096411	-0.0289646262233511
154.5434	0.850094191096411	-0.0280319869332888
154.5634	0.850094191096411	-0.0276310531096345
154.5834	0.850090076151176	-0.0267731069338046
154.6034	0.850090076151176	-0.0264917194971769
154.6234	0.850090076151176	-0.0256244660284916
154.6434	0.850090076151176	-0.0258356966116202
154.6634	0.850090076151176	-0.0257635899618412
154.6834	0.850090076151176	-0.025598816259468
154.7034	0.850090076151176	-0.0263103964014795
154.7234	0.850090076151176	-0.0261465498471336
154.7434	0.850090076151176	-0.0267952192152914
154.7634	0.850090076151176	-0.0270307943976886
154.7834	0.850094191096411	-0.027487647582821
154.8034	0.850094191096411	-0.0274415010777999
154.8234	0.850094191096411	-0.028171914660207
154.8434	0.850094191096411	-0.0289522669024409
154.8634	0.850094191096411	-0.0295284476199156
154.8834	0.850094191096411	-0.0302176448964669
154.9034	0.850094191096411	-0.0306948993173709
154.9234	0.850094191096411	-0.0312824485409114
154.9434	0.850094191096411	-0.0316424326635076
154.9634	0.850094191096411	-0.032090101910243
154.9834	0.850090076151176	-0.0317539251981446
155.0034	0.850090076151176	-0.0320163439023901
155.0234	0.850090076151176	-0.0320732540787125
155.0434	0.850090076151176	-0.0323693923210754
155.0634	0.850090076151176	-0.033241026862627
155.0834	0.850090076151176	-0.0326607157603793
155.1034	0.850090076151176	-0.0325537555072994
155.1234	0.850090076151176	-0.0328206468054608
155.1434	0.850090076151176	-0.034073876374909
155.1634	0.850090076151176	-0.0343019269353353
155.1834	0.850094191096411	-0.0340577527534252
155.2034	0.850094191096411	-0.0335170026197832
155.2234	0.850094191096411	-0.0336417338732446
155.2434	0.850094191096411	-0.0339214381183895
155.2634	0.850094191096411	-0.0345291737021933
155.2834	0.850094191096411	-0.0346415814473292
155.3034	0.850094191096411	-0.0348261993008224
155.3234	0.850094191096411	-0.0347174245434491
155.3434	0.850094191096411	-0.0343766518829762
155.3634	0.850094191096411	-0.0337864246739326
155.3834	0.850086154094	-0.0344741019052206
155.4034	0.850085961205942	-0.0339833302231665
155.4234	0.850085961205942	-0.0338621046238332
155.4434	0.850085961205942	-0.0340768567777941
155.4634	0.850085961205942	-0.034545643511996
155.4834	0.850085961205942	-0.034391665314333
155.5034	0.850085961205942	-0.0348258849459119
155.5234	0.850085961205942	-0.0340262257413288
155.5434	0.850085961205942	-0.0344201800901355
155.5634	0.850085961205942	-0.0345075389218364
155.5834	0.850089934699934	-0.0344638475684576
155.6034	0.850090899140223	-0.0350309995354026
155.6234	0.850090899140223	-0.0350721800286736
155.6434	0.850090899140223	-0.0351787622600258
155.6634	0.850090899140223	-0.0351509915901506
155.6834	0.850090899140223	-0.0349798591643988
155.7034	0.850090899140223	-0.0342380770759261
155.7234	0.850090899140223	-0.034492211135569
155.7434	0.850090899140223	-0.0339038143475229
155.7634	0.850090899140223	-0.0333329100175327
155.7834	0.850088295151442	-0.0334943770245819
155.8034	0.850086784194989	-0.0334159474640087
155.8234	0.850086784194989	-0.0334201852865358
155.8434	0.850086784194989	-0.0328882450487391
155.8634	0.850086784194989	-0.0319824413221728
155.8834	0.850086784194989	-0.0313430673093422
155.9034	0.850086784194989	-0.0306779719023188
155.9234	0.850086784194989	-0.0305211605312855
155.9434	0.850086784194989	-0.0304991278333204
155.9634	0.850086784194989	-0.0309619179491669
155.9834	0.850088680927558	-0.0308801578182133
156.0034	0.850090899140223	-0.0300886081744848
156.0234	0.850090899140223	-0.0299373756083184
156.0434	0.850090899140223	-0.0290305372959708
156.0634	0.850090899140223	-0.0285570352381119
156.0834	0.850090899140223	-0.0283572209111623
156.1034	0.850090899140223	-0.0278012703248875
156.1234	0.850090899140223	-0.0285649100275778
156.1434	0.850090899140223	-0.0284490205033702
156.1634	0.850090899140223	-0.0283055871223241
156.1834	0.850090899140223	-0.0283277789873326
156.2034	0.850090899140223	-0.0284091332423259
156.2234	0.850090899140223	-0.0290471503561124
156.2434	0.850090899140223	-0.0293417009072186
156.2634	0.850090899140223	-0.0293027049816166
156.2834	0.850090899140223	-0.029125162103197
156.3034	0.850090899140223	-0.0297306215982819
156.3234	0.850090899140223	-0.0294913497613047
156.3434	0.850090899140223	-0.0291730713832224
156.3634	0.850090899140223	-0.0290267650370451
156.3834	0.850090899140223	-0.0291650772184739
156.4034	0.850090899140223	-0.0287296717924226
156.4234	0.850090899140223	-0.0290919518996179
156.4434	0.850090899140223	-0.0289019780751186
156.4634	0.850090899140223	-0.0289555497227084
156.4834	0.850090899140223	-0.0291560007178314
156.5034	0.850090899140223	-0.0298979857442842
156.5234	0.850090899140223	-0.0310325881163804
156.5434	0.850090899140223	-0.0321024532728011
156.5634	0.850090899140223	-0.0321430408688359
156.5834	0.850090899140223	-0.0325555103239516
156.6034	0.850090899140223	-0.0329647566464407
156.6234	0.850090899140223	-0.0337623785128701
156.6434	0.850090899140223	-0.0345368176994464
156.6634	0.850090899140223	-0.0347324459331581
156.6834	0.850090899140223	-0.0354309544817408
156.7034	0.850090899140223	-0.0358896022752862
156.7234	0.850090899140223	-0.0360494457784938
156.7434	0.850090899140223	-0.0357248365312653
156.7634	0.850090899140223	-0.0365724845993955
156.7834	0.850090899140223	-0.0370133295591507
156.8034	0.850090899140223	-0.0367419497503689
156.8234	0.850090899140223	-0.0365066013810084
156.8434	0.850090899140223	-0.0364503796021481
156.8634	0.850090899140223	-0.0371208389385299
156.8834	0.850090899140223	-0.037742059950075
156.9034	0.850090899140223	-0.038231462795557
156.9234	0.850090899140223	-0.0388532209958731
156.9434	0.850090899140223	-0.0390951111307123
156.9634	0.850090899140223	-0.0402631863320091
156.9834	0.850090899140223	-0.0404580704597932
157.0034	0.850086784194989	-0.0403930905143767
157.0234	0.850086784194989	-0.0411271450428985
157.0434	0.850086784194989	-0.0419815378144875
157.0634	0.850086784194989	-0.0418872432788759
157.0834	0.850086784194989	-0.0423890213619726
157.1034	0.850086784194989	-0.0423684052506924
157.1234	0.850086784194989	-0.0419316707798298
157.1434	0.850086784194989	-0.0418982576382706
157.1634	0.850086784194989	-0.0415407167297888
157.1834	0.850086784194989	-0.0409967713177531
157.2034	0.850086784194989	-0.0413758753814223
157.2234	0.850086784194989	-0.0407424900285952
157.2434	0.850086784194989	-0.0403613764810043
157.2634	0.850086784194989	-0.0405726388975417
157.2834	0.850086784194989	-0.0404680183999978
157.3034	0.850086784194989	-0.040668194831971
157.3234	0.850086784194989	-0.0394077669329908
157.3434	0.850086784194989	-0.0395597276883803
157.3634	0.850086784194989	-0.0388586167586401
157.3834	0.850086784194989	-0.0381187526330388
157.4034	0.850095014085458	-0.0377352873923838
157.4234	0.850095014085458	-0.03767598175206
157.4434	0.850095014085458	-0.0372989229848968
157.4634	0.850095014085458	-0.0366581721771419
157.4834	0.850095014085458	-0.0359365247196433
157.5034	0.850095014085458	-0.0357179406191154
157.5234	0.850095014085458	-0.0356602823576896
157.5434	0.850095014085458	-0.0358498383687002
157.5634	0.850095014085458	-0.0355072193705254
157.5834	0.850095014085458	-0.0356903450329877
157.6034	0.850090899140223	-0.0355937982837145
157.6234	0.850090899140223	-0.035317679276219
157.6434	0.850090899140223	-0.0353634278636319
157.6634	0.850090899140223	-0.0357657384822106
157.6834	0.850090899140223	-0.0365392982708729
157.7034	0.850090899140223	-0.0366138799681748
157.7234	0.850090899140223	-0.0373466253477658
157.7434	0.850090899140223	-0.0368081075319055
157.7634	0.850090899140223	-0.036498169506891
157.7834	0.850090899140223	-0.0373947017531867
157.8034	0.850090899140223	-0.0370193062816256
157.8234	0.850090899140223	-0.0373750366649904
157.8434	0.850090899140223	-0.0380844919269741
157.8634	0.850090899140223	-0.0381565587849924
157.8834	0.850090899140223	-0.0377699300993523
157.9034	0.850090899140223	-0.0377012057492428
157.9234	0.850090899140223	-0.0380968910396451
157.9434	0.850090899140223	-0.0379979289304896
157.9634	0.850090899140223	-0.0386933934093698
157.9834	0.850090899140223	-0.0393886828045024
158.0034	0.850090899140223	-0.0399002058898233
158.0234	0.850090899140223	-0.0405890251446467
158.0434	0.850090899140223	-0.0414895684004328
158.0634	0.850090899140223	-0.0416308769014512
158.0834	0.850090899140223	-0.0418206199337378
158.1034	0.850090899140223	-0.0417656675120475
158.1234	0.850090899140223	-0.041969552536129
158.1434	0.850090899140223	-0.0419311136951784
158.1634	0.850090899140223	-0.0420577151613982
158.1834	0.850090899140223	-0.0420907542604058
158.2034	0.850086784194989	-0.0430661100057067
158.2234	0.850086784194989	-0.0435483582925934
158.2434	0.850086784194989	-0.0441345904088509
158.2634	0.850086784194989	-0.0447017702300285
158.2834	0.850086784194989	-0.0445420978313923
158.3034	0.850086784194989	-0.0446554884330207
158.3234	0.850086784194989	-0.0445895853187531
158.3434	0.850086784194989	-0.0450849728450621
158.3634	0.850086784194989	-0.0456330844544555
158.3834	0.850086784194989	-0.0452526433876227
158.4034	0.850090899140223	-0.0452076468644892
158.4234	0.850090899140223	-0.0454832644957981
158.4434	0.850090899140223	-0.0447661731949132
158.4634	0.850090899140223	-0.0453447215221566
158.4834	0.850090899140223	-0.0456935679308995
158.5034	0.850090899140223	-0.045577340176725
158.5234	0.850090899140223	-0.0463934652119348
158.5434	0.850090899140223	-0.046010787848144
158.5634	0.850090899140223	-0.046135208725871
158.5834	0.850090899140223	-0.0454699262975718
158.6034	0.850090899140223	-0.0452455445374926
158.6234	0.850090899140223	-0.0450206096719381
158.6434	0.850090899140223	-0.0448454622575199
158.6634	0.850090899140223	-0.0447406865721089
158.6834	0.850090899140223	-0.0451954865023831
158.7034	0.850090899140223	-0.0452499654021196
158.7234	0.850090899140223	-0.0448372174046785
158.7434	0.850090899140223	-0.0453700370403894
158.7634	0.850090899140223	-0.0458025814388378
158.7834	0.850090899140223	-0.0457090190716251
158.8034	0.850090899140223	-0.0455911280218486
158.8234	0.850090899140223	-0.0456794697100416
158.8434	0.850090899140223	-0.0457313462286205
158.8634	0.850090899140223	-0.0452185816403621
158.8834	0.850090899140223	-0.0447392023394303
158.9034	0.850090899140223	-0.0443893054282019
158.9234	0.850090899140223	-0.0435092151374765
158.9434	0.850090899140223	-0.0434822960112824
158.9634	0.850090899140223	-0.0431331432059814
158.9834	0.850090899140223	-0.0425721669203154
159.0034	0.850094049645168	-0.0427403428182383
159.0234	0.850095014085458	-0.04242779843289
159.0434	0.850095014085458	-0.0421326350886673
159.0634	0.850095014085458	-0.0420452324860296
159.0834	0.850095014085458	-0.0418899769728442
159.1034	0.850095014085458	-0.0420882991087636
159.1234	0.850095014085458	-0.0421056244414237
159.1434	0.850095014085458	-0.0418991808071216
159.1634	0.850095014085458	-0.0415902415553033
159.1834	0.850095014085458	-0.0407801728260901
159.2034	0.850092570836725	-0.0406338545423847
159.2234	0.850090899140223	-0.0404083984047636
159.2434	0.850090899140223	-0.039791049131546
159.2634	0.850090899140223	-0.0388696191805063
159.2834	0.850090899140223	-0.0385076215948129
159.3034	0.850090899140223	-0.0383054157830379
159.3234	0.850090899140223	-0.0375972418157523
159.3434	0.850090899140223	-0.0370357800706044
159.3634	0.850090899140223	-0.0355099172519089
159.3834	0.850090899140223	-0.0347401018679396
159.4034	0.850092982331248	-0.0344281702757079
159.4234	0.850095837074504	-0.0328265519027661
159.4434	0.850095837074504	-0.0317638413049406
159.4634	0.850095837074504	-0.0310128712988949
159.4834	0.850095837074504	-0.0308176807745521
159.5034	0.850095837074504	-0.030542866936812
159.5234	0.850095837074504	-0.0306758549806432
159.5434	0.850095837074504	-0.0306080975703217
159.5634	0.850095837074504	-0.0300480205784501
159.5834	0.850095837074504	-0.030213558282631
159.6034	0.850095837074504	-0.0290906626465673
159.6234	0.85009172212927	-0.0288900922761621
159.6434	0.85009172212927	-0.0284245804038756
159.6634	0.85009172212927	-0.0277100397548592
159.6834	0.85009172212927	-0.0271155269731753
159.7034	0.85009172212927	-0.0260878410832221
159.7234	0.85009172212927	-0.0252215187417399
159.7434	0.85009172212927	-0.0247545863035922
159.7634	0.85009172212927	-0.0250400842291122
159.7834	0.85009172212927	-0.0252853367677403
159.8034	0.85009172212927	-0.0257279086899151
159.8234	0.850087607184036	-0.0256397500438219
159.8434	0.850087607184036	-0.0260862573711415
159.8634	0.850087607184036	-0.0263897929018406
159.8834	0.850087607184036	-0.0266476872828809
159.9034	0.850087607184036	-0.0263587115574653
159.9234	0.850087607184036	-0.0259837856286819
159.9434	0.850087607184036	-0.0261975827803833
159.9634	0.850087607184036	-0.0264625282614406
159.9834	0.850087607184036	-0.0265815016471116
160.0034	0.850087607184036	-0.0269505344161178
160.0234	0.850087607184036	-0.0274596620374374
160.0434	0.850087607184036	-0.0284109318299149
160.0634	0.850087607184036	-0.0277735832177101
160.0834	0.850087607184036	-0.0278730984323409
160.1034	0.850087607184036	-0.0276560343770763
160.1234	0.850087607184036	-0.0275159673789953
160.1434	0.850087607184036	-0.0269298347421401
160.1634	0.850087607184036	-0.02687168306288
160.1834	0.850087607184036	-0.0263558425715103
160.2034	0.850087607184036	-0.0254969413934206
160.2234	0.85009172212927	-0.0262641902088171
160.2434	0.85009172212927	-0.0266610095644029
160.2634	0.85009172212927	-0.0266268722127969
160.2834	0.85009172212927	-0.0272643242835798
160.3034	0.85009172212927	-0.0274126043010935
160.3234	0.85009172212927	-0.0280806522567697
160.3434	0.85009172212927	-0.0281441320528034
160.3634	0.85009172212927	-0.0273875275334258
160.3834	0.85009172212927	-0.0275003212586417
160.4034	0.85009172212927	-0.027704254032836
160.4234	0.850095837074504	-0.0271068165567322
160.4434	0.850095837074504	-0.0270333092369721
160.4634	0.850095837074504	-0.0270410288385711
160.4834	0.850095837074504	-0.0265905781477543
160.5034	0.850095837074504	-0.0267750925426694
160.5234	0.850095837074504	-0.0268918972773758
160.5434	0.850095837074504	-0.0266889195054409
160.5634	0.850095837074504	-0.0266559162190182
160.5834	0.850095837074504	-0.0263884200860923
160.6034	0.850095837074504	-0.0265378142729092
160.6234	0.850095837074504	-0.0259637743521664
160.6434	0.850095837074504	-0.0252441204618847
160.6634	0.850095837074504	-0.0253796273241758
160.6834	0.850095837074504	-0.0248247471362672
160.7034	0.850095837074504	-0.0250587346274078
160.7234	0.850095837074504	-0.0248174732023897
160.7434	0.850095837074504	-0.0246994190063932
160.7634	0.850095837074504	-0.0248603050537344
160.7834	0.850095837074504	-0.0246880743753841
160.8034	0.850095837074504	-0.0251971025173017
160.8234	0.850087607184036	-0.0251298425039903
160.8434	0.850087607184036	-0.0240683535132218
160.8634	0.850087607184036	-0.0248721828943387
160.8834	0.850087607184036	-0.0249532108568934
160.9034	0.850087607184036	-0.0246673508263501
160.9234	0.850087607184036	-0.0248801372673263
160.9434	0.850087607184036	-0.0245367622256959
160.9634	0.850087607184036	-0.0245066995503976
160.9834	0.850087607184036	-0.0239155770267356
161.0034	0.850087607184036	-0.0236024158690945
161.0234	0.85009172212927	-0.0236912350584173
161.0434	0.85009172212927	-0.023284949242933
161.0634	0.85009172212927	-0.0229787635809635
161.0834	0.85009172212927	-0.0219839655813266
161.1034	0.85009172212927	-0.0212188098125492
161.1234	0.85009172212927	-0.0207261161884476
161.1434	0.85009172212927	-0.0206670333819843
161.1634	0.85009172212927	-0.0203401122334524
161.1834	0.85009172212927	-0.0202049276844236
161.2034	0.85009172212927	-0.0199896821126285
161.2234	0.850087607184036	-0.0194074411099815
161.2434	0.850087607184036	-0.0186670994832502
161.2634	0.850087607184036	-0.0181138905492961
161.2834	0.850087607184036	-0.0177786767978094
161.3034	0.850087607184036	-0.017136728258054
161.3234	0.850087607184036	-0.0164766665087741
161.3434	0.850087607184036	-0.0160765245411599
161.3634	0.850087607184036	-0.0161146012770872
161.3834	0.850087607184036	-0.0152808644085391
161.4034	0.850087607184036	-0.0150164123453159
161.4234	0.85009172212927	-0.0149499123546364
161.4434	0.85009172212927	-0.0145603669329281
161.4634	0.85009172212927	-0.0137167418118167
161.4834	0.85009172212927	-0.0131742925699877
161.5034	0.85009172212927	-0.0125970931834361
161.5234	0.85009172212927	-0.0124452279282725
161.5434	0.85009172212927	-0.0117157613897731
161.5634	0.85009172212927	-0.0116725992668132
161.5834	0.85009172212927	-0.0113451250128059
161.6034	0.85009172212927	-0.0109400170334417
161.6234	0.850095837074504	-0.0103945873887273
161.6434	0.850095837074504	-0.00980308684333761
161.6634	0.850095837074504	-0.00921889604441022
161.6834	0.850095837074504	-0.00927971377164506
161.7034	0.850095837074504	-0.00919174612600369
161.7234	0.850095837074504	-0.00911549317474743
161.7434	0.850095837074504	-0.00847985958743384
161.7634	0.850095837074504	-0.00816288637910607
161.7834	0.850095837074504	-0.00813286349556895
161.8034	0.850095837074504	-0.00748216076843346
161.8234	0.850095837074504	-0.00767034794287198
161.8434	0.850095837074504	-0.00818515384846047
161.8634	0.850095837074504	-0.00853316463022614
161.8834	0.850095837074504	-0.00872232670280478
161.9034	0.850095837074504	-0.00897925016488123
161.9234	0.850095837074504	-0.00943545872348846
161.9434	0.850095837074504	-0.00940666938453622
161.9634	0.850095837074504	-0.008992560508875
161.9834	0.850095837074504	-0.00920167814950417
162.0034	0.850095837074504	-0.00912102422950118
162.0234	0.85009172212927	-0.00906935064890294
162.0434	0.85009172212927	-0.00951727058373111
162.0634	0.85009172212927	-0.00936085713030558
162.0834	0.85009172212927	-0.0101164230847259
162.1034	0.85009172212927	-0.0095974310858998
162.1234	0.85009172212927	-0.00955961697559404
162.1434	0.85009172212927	-0.00840279090508094
162.1634	0.85009172212927	-0.00840798770904382
162.1834	0.85009172212927	-0.00884087829581114
162.2034	0.85009172212927	-0.00874261254247005
162.2234	0.850088025108161	-0.00849318584813188
162.2434	0.850087607184036	-0.00783064109297688
162.2634	0.850087607184036	-0.00901610529375108
162.2834	0.850087607184036	-0.00930281686797639
162.3034	0.850087607184036	-0.00966767946044848
162.3234	0.850087607184036	-0.010610827754543
162.3434	0.850087607184036	-0.0111844458826211
162.3634	0.850087607184036	-0.0113930939804726
162.3834	0.850087607184036	-0.0109723040681698
162.4034	0.850087607184036	-0.0107906865134424
162.4234	0.850094184666809	-0.0109783563949903
162.4434	0.850096660063551	-0.0104476178683703
162.4634	0.850096660063551	-0.0107029456808376
162.4834	0.850096660063551	-0.0106698787275978
162.5034	0.850096660063551	-0.0103150078462667
162.5234	0.850096660063551	-0.0105406430468114
162.5434	0.850096660063551	-0.0103345893717654
162.5634	0.850096660063551	-0.0113678580457616
162.5834	0.850096660063551	-0.0112981826725684
162.6034	0.850096660063551	-0.0115789851703119
162.6234	0.850091638544445	-0.0117140304481774
162.6434	0.850087607184036	-0.0110173085496555
162.6634	0.850087607184036	-0.0104568654735844
162.6834	0.850087607184036	-0.0108114498542375
162.7034	0.850087607184036	-0.0115419350618142
162.7234	0.850087607184036	-0.0117458638568322
162.7434	0.850087607184036	-0.0124793254881179
162.7634	0.850087607184036	-0.0122810232480791
162.7834	0.850087607184036	-0.0118044054953482
162.8034	0.850087607184036	-0.0122898808940373
162.8234	0.850089497487003	-0.0125755737991854
162.8434	0.850092545118317	-0.0133517797399424
162.8634	0.850092545118317	-0.0130051576906289
162.8834	0.850092545118317	-0.0129039314302829
162.9034	0.850092545118317	-0.0131140796775173
162.9234	0.850092545118317	-0.0129472805745188
162.9434	0.850092545118317	-0.0125430957640054
162.9634	0.850092545118317	-0.0119380580615851
162.9834	0.850092545118317	-0.0119790117418195
163.0034	0.850092545118317	-0.0119333705921608
163.0234	0.850093413114577	-0.012040346761945
163.0434	0.850096660063551	-0.0126069416442388
163.0634	0.850096660063551	-0.0122947195721529
163.0834	0.850096660063551	-0.0115185892357417
163.1034	0.850096660063551	-0.0115902939887365
163.1234	0.850096660063551	-0.0120223529277027
163.1434	0.850096660063551	-0.0121562999529699
163.1634	0.850096660063551	-0.0115375937807083
163.1834	0.850096660063551	-0.0108530760152295
163.2034	0.850096660063551	-0.0111031155026845
163.2234	0.850096499323503	-0.0113626095125094
163.2434	0.850092545118317	-0.0108569557119091
163.2634	0.850092545118317	-0.0111721382909998
163.2834	0.850092545118317	-0.0104810747808663
163.3034	0.850092545118317	-0.00998414731341389
163.3234	0.850092545118317	-0.00943220375745329
163.3434	0.850092545118317	-0.0092169979774191
163.3634	0.850092545118317	-0.00906655726729268
163.3834	0.850092545118317	-0.00909628569180038
163.4034	0.850092545118317	-0.00862455834647405
163.4234	0.850092545118317	-0.00792984195269728
163.4434	0.850096660063551	-0.00799249805928205
163.4634	0.850096660063551	-0.0080528834774582
163.4834	0.850096660063551	-0.00804623177934521
163.5034	0.850096660063551	-0.00803958008123221
163.5234	0.850096660063551	-0.0080329283831192
163.5434	0.850096660063551	-0.0080262766850062
163.5634	0.850096660063551	-0.00801962498689321
163.5834	0.850096660063551	-0.0080129732887802
163.6034	0.850096660063551	-0.0080063215906672
163.6234	0.850096660063551	-0.0079996698925542
163.6434	0.850092545118317	-0.0079930181944412
163.6634	0.850092545118317	-0.0079863664963282
163.6834	0.850092545118317	-0.0079797147982152
163.7034	0.850092545118317	-0.00797306310010219
163.7234	0.850092545118317	-0.0079664114019892
163.7434	0.850092545118317	-0.00795975970387619
163.7634	0.850092545118317	-0.0079531080057632
163.7834	0.850092545118317	-0.00794645630765019
163.8034	0.850092545118317	-0.00793980460953719
163.8234	0.850092545118317	-0.00793315291142419
163.8434	0.850088430173083	-0.00792650121331119
163.8634	0.850088430173083	-0.0079198495151982
163.8834	0.850088430173083	-0.00791319781708519
163.9034	0.850088430173083	-0.00790654611897219
163.9234	0.850088430173083	-0.00789989442085919
163.9434	0.850088430173083	-0.00789324272274619
163.9634	0.850088430173083	-0.00788659102463319
163.9834	0.850088430173083	-0.00808819724405027
164.0034	0.850088430173083	-0.00767440272329944
164.0234	0.850088430173083	-0.00764521546673889
164.0434	0.850092545118317	-0.00735805822479296
164.0634	0.850092545118317	-0.00692257321521997
164.0834	0.850092545118317	-0.00733456516920575
164.1034	0.850092545118317	-0.00753365528610867
164.1234	0.850092545118317	-0.00695480056230686
164.1434	0.850092545118317	-0.00696413173021882
164.1634	0.850092545118317	-0.00638569084072932
164.1834	0.850092545118317	-0.00620652445846853
164.2034	0.850092545118317	-0.00654882114337997
164.2234	0.850092545118317	-0.00617375594343444
164.2434	0.850088430173083	-0.00637657056914995
164.2634	0.850088430173083	-0.00561951242369903
164.2834	0.850088430173083	-0.00569991963478482
164.3034	0.850088430173083	-0.00556890128311389
164.3234	0.850088430173083	-0.00512941720157888
164.3434	0.850088430173083	-0.00407922111253059
164.3634	0.850088430173083	-0.00374060516549417
164.3834	0.850088430173083	-0.00348856017329419
164.4034	0.850088430173083	-0.00386523296037743
164.4234	0.850088430173083	-0.00405375836478331
164.4434	0.850096660063551	-0.00469901359986247
164.4634	0.850096660063551	-0.00454149393548653
164.4834	0.850096660063551	-0.00498744019897882
164.5034	0.850096660063551	-0.00479959921285918
164.5234	0.850096660063551	-0.00506400750514553
164.5434	0.850096660063551	-0.0046168993222374
164.5634	0.850096660063551	-0.00489513923058433
164.5834	0.850096660063551	-0.00459539187551513
164.6034	0.850096660063551	-0.00456571915947285
164.6234	0.850096660063551	-0.00466256832612884
164.6434	0.850092545118317	-0.00430843359237298
164.6634	0.850092545118317	-0.00408656667157738
164.6834	0.850092545118317	-0.00352124114645421
164.7034	0.850092545118317	-0.00323745824582548
164.7234	0.850092545118317	-0.00346935269034707
164.7434	0.850092545118317	-0.00381592301037131
164.7634	0.850092545118317	-0.00404669930641389
164.7834	0.850092545118317	-0.00445551587788624
164.8034	0.850092545118317	-0.00400834004898491
164.8234	0.850092545118317	-0.00443007302601881
164.8434	0.850096660063551	-0.00399446864116344
164.8634	0.850096660063551	-0.00314808595102733
164.8834	0.850096660063551	-0.00344659180315886
164.9034	0.850096660063551	-0.00306724103057258
164.9234	0.850096660063551	-0.00281697473008118
164.9434	0.850096660063551	-0.00332764229254436
164.9634	0.850096660063551	-0.00328863442941416
164.9834	0.850096660063551	-0.00388278510607451
165.0034	0.850096660063551	-0.00441033233347694
165.0234	0.850096660063551	-0.00442225394501806
165.0434	0.850088430173083	-0.00414772262877963
165.0634	0.850088430173083	-0.00400953778098544
165.0834	0.850088430173083	-0.00370774512940994
165.1034	0.850088430173083	-0.00442873602285542
165.1234	0.850088430173083	-0.00485389904967228
165.1434	0.850088430173083	-0.00525911048761435
165.1634	0.850088430173083	-0.00535447940076775
165.1834	0.850088430173083	-0.00528519796600686
165.2034	0.850088430173083	-0.0056191264436191
165.2234	0.850088430173083	-0.0060017918698816
165.2434	0.850088430173083	-0.00595169802218715
165.2634	0.850088430173083	-0.00596397378039974
165.2834	0.850088430173083	-0.00663300459256846
165.3034	0.850088430173083	-0.00656585201701105
165.3234	0.850088430173083	-0.00628530418653703
165.3434	0.850088430173083	-0.00570555016894064
165.3634	0.850088430173083	-0.00605257013586204
165.3834	0.850088430173083	-0.00590082823515679
165.4034	0.850088430173083	-0.00626633147497872
165.4234	0.850088430173083	-0.00601977376659546
165.4434	0.850092545118317	-0.00576710404375053
165.4634	0.850092545118317	-0.00644494475176433
165.4834	0.850092545118317	-0.00699772791387782
165.5034	0.850092545118317	-0.0077200796855429
165.5234	0.850092545118317	-0.00868684836885959
165.5434	0.850092545118317	-0.00898285927758741
165.5634	0.850092545118317	-0.00914126231905349
165.5834	0.850092545118317	-0.00905379604959845
165.6034	0.850092545118317	-0.00924245276681491
165.6234	0.850092545118317	-0.00991143184969406
165.6434	0.850088430173083	-0.0105728664147222
165.6634	0.850088430173083	-0.010309767271367
165.6834	0.850088430173083	-0.0102894694941734
165.7034	0.850088430173083	-0.0102782840302078
165.7234	0.850088430173083	-0.0100476629220317
165.7434	0.850088430173083	-0.0110828376213713
165.7634	0.850088430173083	-0.0115278845910687
165.7834	0.850088430173083	-0.0118934952686446
165.8034	0.850088430173083	-0.0116186336807913
165.8234	0.850088430173083	-0.0112979479011795
165.8434	0.850092545118317	-0.0120574015106323
165.8634	0.850092545118317	-0.0130164187589406
165.8834	0.850092545118317	-0.0137105661305378
165.9034	0.850092545118317	-0.0140047028473312
165.9234	0.850092545118317	-0.0149517746090427
165.9434	0.850092545118317	-0.0156697134744329
165.9634	0.850092545118317	-0.0159418652433745
165.9834	0.850092545118317	-0.015795928960573
166.0034	0.850092545118317	-0.016510354213483
166.0234	0.850092545118317	-0.016810674569908
166.0434	0.850088430173083	-0.0168973529624986
166.0634	0.850088430173083	-0.0173186601676921
166.0834	0.850088430173083	-0.0178231003195872
166.1034	0.850088430173083	-0.0177633529907182
166.1234	0.850088430173083	-0.0181231859046233
166.1434	0.850088430173083	-0.0177549410124815
166.1634	0.850088430173083	-0.0176657159471987
166.1834	0.850088430173083	-0.0173937114077716
166.2034	0.850088430173083	-0.0177218780384172
166.2234	0.850088430173083	-0.0170901400644879
166.2434	0.850091259197931	-0.0166255274859957
166.2634	0.850096660063551	-0.0168819495718859
166.2834	0.850096660063551	-0.0176055746798971
166.3034	0.850096660063551	-0.0181499776971818
166.3234	0.850096660063551	-0.0181221433604898
166.3434	0.850096660063551	-0.0174895140511179
166.3634	0.850096660063551	-0.0169996098294498
166.3834	0.850096660063551	-0.0163539924893469
166.4034	0.850096660063551	-0.0165693415197202
166.4234	0.850096660063551	-0.0164410886954265
166.4434	0.850096660063551	-0.0161021225808946
166.4634	0.850096660063551	-0.0156491451132659
166.4834	0.850096660063551	-0.0158011377020643
166.5034	0.850096660063551	-0.0152893718870019
166.5234	0.850096660063551	-0.0153829342542144
166.5434	0.850096660063551	-0.0151752491169749
166.5634	0.850096660063551	-0.0147109707892737
166.5834	0.850096660063551	-0.0146740798478191
166.6034	0.850096660063551	-0.013788374939642
166.6234	0.850096660063551	-0.0141728906827826
166.6434	0.850096660063551	-0.0137516710194631
166.6634	0.850088430173083	-0.0143750646611487
166.6834	0.850088430173083	-0.0141500183786642
166.7034	0.850088430173083	-0.0143631430496076
166.7234	0.850088430173083	-0.0141804670340424
166.7434	0.850088430173083	-0.0139738522951692
166.7634	0.850088430173083	-0.013561617611442
166.7834	0.850088430173083	-0.0132237139369243
166.8034	0.850088430173083	-0.0131604927873359
166.8234	0.850088430173083	-0.0125889677058768
166.8434	0.850088430173083	-0.012891683526303
166.8634	0.850092545118317	-0.0130009397639822
166.8834	0.850092545118317	-0.0130823895192015
166.9034	0.850092545118317	-0.0125328772398271
166.9234	0.850092545118317	-0.0126790045230808
166.9434	0.850092545118317	-0.012754139325858
166.9634	0.850092545118317	-0.0129176357127089
166.9834	0.850092545118317	-0.0136098492047301
167.0034	0.850092545118317	-0.0136447107663832
167.0234	0.850092545118317	-0.013465635905172
167.0434	0.850092545118317	-0.0131484597588645
167.0634	0.850088430173083	-0.0132166389618508
167.0834	0.850088430173083	-0.0130854455264323
167.1034	0.850088430173083	-0.0137467806120585
167.1234	0.850088430173083	-0.0143358777350949
167.1434	0.850088430173083	-0.014015044725968
167.1634	0.850088430173083	-0.0140140976820607
167.1834	0.850088430173083	-0.0145638845245845
167.2034	0.850088430173083	-0.0150046021507053
167.2234	0.850088430173083	-0.014810601400011
167.2434	0.850088430173083	-0.0156189073542199
167.2634	0.850092545118317	-0.0147879081588163
167.2834	0.850092545118317	-0.0144550620170982
167.3034	0.850092545118317	-0.0141365528468032
167.3234	0.850092545118317	-0.0136221488379991
167.3434	0.850092545118317	-0.0137028266330586
167.3634	0.850092545118317	-0.0140313593479039
167.3834	0.850092545118317	-0.0139913407740485
167.4034	0.850092545118317	-0.0143706796091066
167.4234	0.850092545118317	-0.0147739651258255
167.4434	0.850092545118317	-0.014645202966993
167.4634	0.850097483052598	-0.0146822331796106
167.4834	0.850097483052598	-0.0148471381947942
167.5034	0.850097483052598	-0.0147353114093664
167.5234	0.850097483052598	-0.0146203410748335
167.5434	0.850097483052598	-0.0136156707393379
167.5634	0.850097483052598	-0.012209740287749
167.5834	0.850097483052598	-0.0117924321545181
167.6034	0.850097483052598	-0.0120382696320305
167.6234	0.850097483052598	-0.0115020159673606
167.6434	0.850097483052598	-0.0113842522512185
167.6634	0.850093368107364	-0.0108541225385394
167.6834	0.850093368107364	-0.0116559981441999
167.7034	0.850093368107364	-0.0109727815692996
167.7234	0.850093368107364	-0.00989412243373801
167.7434	0.850093368107364	-0.00975957455288277
167.7634	0.850093368107364	-0.0098812060281764
167.7834	0.850093368107364	-0.00928672110072518
167.8034	0.850093368107364	-0.00978212454373804
167.8234	0.850093368107364	-0.0100041267565206
167.8434	0.850093368107364	-0.0101573767649606
167.8634	0.850097483052598	-0.00926101562323647
167.8834	0.850097483052598	-0.00972674237103104
167.9034	0.850097483052598	-0.00941238348138975
167.9234	0.850097483052598	-0.00924049501218238
167.9434	0.850097483052598	-0.00922773777366413
167.9634	0.850097483052598	-0.00930396287068783
167.9834	0.850097483052598	-0.00999190670677348
168.0034	0.850097483052598	-0.0102000653659666
168.0234	0.850097483052598	-0.0101522595445193
168.0434	0.850097483052598	-0.010238742957482
168.0634	0.850093368107364	-0.0106330554321362
168.0834	0.850093368107364	-0.0107095749881902
168.1034	0.850093368107364	-0.011085841899313
168.1234	0.850093368107364	-0.0105596555501307
168.1434	0.850093368107364	-0.0109560371963473
168.1634	0.850093368107364	-0.0120983233574577
168.1834	0.850093368107364	-0.012428041866775
168.2034	0.850093368107364	-0.013001174535371
168.2234	0.850093368107364	-0.0124399475616119
168.2434	0.850093368107364	-0.0124121211832716
168.2634	0.850093368107364	-0.0131203787132549
168.2834	0.850093368107364	-0.0121799601339525
168.3034	0.850093368107364	-0.0113218508119032
168.3234	0.850093368107364	-0.0110263333210089
168.3434	0.850093368107364	-0.0112633489651479
168.3634	0.850093368107364	-0.0107982628647023
168.3834	0.850093368107364	-0.0111919426503591
168.4034	0.850093368107364	-0.0115006670266689
168.4234	0.850093368107364	-0.0107090139243624
168.4434	0.850093368107364	-0.0102407405038752
168.4634	0.850093368107364	-0.00991198097599334
168.4834	0.850093368107364	-0.0101236651851951
168.5034	0.850093368107364	-0.0103857297427692
168.5234	0.850093368107364	-0.010333025555565
168.5434	0.850093368107364	-0.00961600587984974
168.5634	0.850093368107364	-0.00997164474216439
168.5834	0.850093368107364	-0.00970344827424834
168.6034	0.850093368107364	-0.00894668060865118
168.6234	0.850093368107364	-0.00833282903120977
168.6434	0.850093368107364	-0.00864540127079065
168.6634	0.85008925316213	-0.00840059042070736
168.6834	0.85008925316213	-0.00794502648862568
168.7034	0.85008925316213	-0.00718717250795797
168.7234	0.85008925316213	-0.00664890538019136
168.7434	0.85008925316213	-0.00724853140314033
168.7634	0.85008925316213	-0.00667009051365099
168.7834	0.85008925316213	-0.00628239540882104
168.8034	0.85008925316213	-0.00609129547749052
168.8234	0.85008925316213	-0.00600562779562452
168.8434	0.85008925316213	-0.00660468877556975
168.8634	0.850094191096411	-0.0068227874166155
168.8834	0.850094191096411	-0.00693257288471367
168.9034	0.850094191096411	-0.00759706345697268
168.9234	0.850094191096411	-0.00751946952337678
168.9434	0.850094191096411	-0.00813471779162309
168.9634	0.850094191096411	-0.00837866913967263
168.9834	0.850094191096411	-0.00793952726728037
169.0034	0.850094191096411	-0.0078333946828255
169.0234	0.850094191096411	-0.0075854999712788
169.0434	0.850094191096411	-0.00751910343917728
169.0634	0.850090815555398	-0.00807047797295789
169.0834	0.850090076151176	-0.00828181599384058
169.1034	0.850090076151176	-0.00803604616232142
169.1234	0.850090076151176	-0.00765367917426521
169.1434	0.850090076151176	-0.00832763222724695
169.1634	0.850090076151176	-0.00843583398326397
[truncated: 13,001 more rows]
