# Supplementary material for: Unraveling the Local Relation Between Tissue Composition and Human Brain Mechanics Through Machine Learning
Source: Front Bioeng Biotechnol. 2021 Aug 17;9:704738. doi: 10.3389/fbioe.2021.704738 (PMC8415910; doi:10.3389/fbioe.2021.704738)
Supplement: Supplementary file 4 [file DataSheet2.ZIP › Mechanics_compRelax/compRelax_HBE_04_15_P2a_Am_11.txt]

306.993184	0.999951069848697	0.0386802455012454
307.013184	0.999951069848697	0.067708943349923
307.033184	0.999844148406961	0.0626261582732611
307.053184	0.999570813481887	0.060273660450561
307.073184	0.999500731233928	0.0564236152305967
307.093184	0.999108447620725	0.0556128667105854
307.113184	0.998907226620902	0.0522283351449286
307.133184	0.998506632244154	0.04858329730032
307.153184	0.9982249228444	0.0459820139213733
307.173184	0.997784551482674	0.0427212803785186
307.193184	0.996693632805492	0.039825136053202
307.213184	0.996587575003579	0.03604518996317
307.233184	0.99572951344401	0.0334241090878298
307.253184	0.995315518491972	0.0299127223049359
307.273184	0.995069834199276	0.0283277762983645
307.293184	0.994643054546245	0.0249427010071662
307.313184	0.994219899348865	0.0218679400547853
307.333184	0.993562060648016	0.0196707623768471
307.353184	0.993562060648016	0.0168221060324442
307.373184	0.993149778817594	0.013693717588661
307.393184	0.992750182581953	0.0100112527505333
307.413184	0.992346961890661	0.00746953413238058
307.433184	0.991616407548289	0.00418852438997857
307.453184	0.991289526954171	0.00105060184029777
307.473184	0.990605127789245	-0.0025977216670401
307.493184	0.990152353993335	-0.00513089699415673
307.513184	0.989614122329003	-0.00784591270985017
307.533184	0.989113041335104	-0.011092880600868
307.553184	0.98864911101164	-0.0127028234101799
307.573184	0.988007858442805	-0.014901015778015
307.593184	0.98784720019862	-0.0171144881820009
307.613184	0.987211717026967	-0.0196546827757247
307.633184	0.986923870121256	-0.0223801796412175
307.653184	0.986462658139528	-0.0244154605610857
307.673184	0.985490397910864	-0.0271154787621359
307.693184	0.985490397910864	-0.0294575501787374
307.713184	0.984915015576098	-0.0308529915221759
307.733184	0.984363192203071	-0.0318454219120437
307.753184	0.983884764056998	-0.0340508722970472
307.773184	0.983229027823585	-0.0377718953514083
307.793184	0.982980462371808	-0.040007770516741
307.813184	0.982537351431297	-0.041765408404675
307.833184	0.982261007924872	-0.0441870116136275
307.853184	0.981913060182274	-0.0469561162698031
307.873184	0.981523431199677	-0.0495764156572225
307.893184	0.981148300039688	-0.0509499436779809
307.913184	0.980739642664917	-0.0528282381430676
307.933184	0.980257590063192	-0.0545452844557905
307.953184	0.97946496691778	-0.0566799134648978
307.973184	0.979087797001488	-0.0583290869711914
307.993184	0.978522381919765	-0.0602104374435107
308.013184	0.977972830910535	-0.0618853482607052
308.033184	0.977501191539796	-0.0647549191545947
308.053184	0.977047228469374	-0.0667946527724958
308.073184	0.976406436036513	-0.0685479652960359
308.093184	0.976281562212875	-0.0715166733828291
308.113184	0.975628820402784	-0.0735192454753019
308.133184	0.975236508473524	-0.0757263750726233
308.153184	0.974968603152914	-0.0779471691606028
308.173184	0.974458977787975	-0.0807621019877137
308.193184	0.973924759925119	-0.0840522996476914
308.213184	0.973344847020788	-0.0873037719660363
308.233184	0.972783056394718	-0.0894513571724686
308.253184	0.972324562754731	-0.0913134325158441
308.273184	0.971865163000832	-0.0943031824857553
308.293184	0.97128990100932	-0.0972928409346302
308.313184	0.971057815504334	-0.100347471370558
308.333184	0.970662749838257	-0.103897875312874
308.353184	0.970353538465441	-0.107470833225232
308.373184	0.969953262644367	-0.110505651343449
308.393184	0.969233256034264	-0.113094340156074
308.413184	0.969151351831347	-0.115325527851985
308.433184	0.968663862546144	-0.118733604624207
308.453184	0.967842810076709	-0.121677056880406
308.473184	0.967330544239199	-0.124345484402544
308.493184	0.96695674393402	-0.127041483635743
308.513184	0.966380172324742	-0.129434245776452
308.533184	0.965464480504504	-0.132893542503206
308.553184	0.965110876628966	-0.136197818488156
308.573184	0.965054810830598	-0.139489814735725
308.593184	0.964655214594958	-0.141872991041252
308.613184	0.964191284271493	-0.144902962523004
308.633184	0.963727353948029	-0.147952185258642
308.653184	0.963203046706093	-0.149698645640961
308.673184	0.962782333768872	-0.151282644222204
308.693184	0.962289690960788	-0.15443986179671
308.713184	0.961718499402871	-0.158106716327062
308.733184	0.960787835466021	-0.160382924421158
308.753184	0.960371617703291	-0.164277917053817
308.773184	0.959970973773438	-0.167828006641222
308.793184	0.959779415629015	-0.170489808835173
308.813184	0.959285307464838	-0.174031454610944
308.833184	0.959060867295993	-0.176007971058436
308.853184	0.958677418293442	-0.178551400722306
308.873184	0.958323290570797	-0.18113877640683
308.893184	0.957592269013441	-0.183883850818646
308.913184	0.957538595922125	-0.186297658821656
308.933184	0.957052012750835	-0.188797842799871
308.953184	0.9564856915552	-0.191405448615588
308.973184	0.955887656372609	-0.193897574762244
308.993184	0.955325865746538	-0.197212713897896
309.013184	0.954713077896801	-0.201498935143738
309.033184	0.953850712296147	-0.205572127218873
309.053184	0.953850712296147	-0.208675896500236
309.073184	0.95347014445268	-0.211445605991175
309.093184	0.952787911466328	-0.214715183560701
309.113184	0.952653735817052	-0.218680758818691
309.133184	0.951992378845772	-0.223269341738292
309.153184	0.951614168314284	-0.226705030013353
309.173184	0.951180274251232	-0.229578930250821
309.193184	0.950664320246932	-0.232958504184767
309.213184	0.949581903466698	-0.236003986494891
309.233184	0.94957747908236	-0.23955838950917
309.253184	0.949113548758896	-0.24325430794163
309.273184	0.948664116258039	-0.246895051118535
309.293184	0.948042663694009	-0.250611585662265
309.313184	0.947861299331107	-0.254682776211833
309.333184	0.947417303513727	-0.258315183014844
309.353184	0.947098917737542	-0.261419632735314
309.373184	0.946734943105107	-0.264651053985393
309.393184	0.946358056349412	-0.267224359303286
309.413184	0.94595483565812	-0.270929776029044
309.433184	0.945467346372917	-0.27332236706519
309.453184	0.944910992430324	-0.277267557004113
309.473184	0.944055790792792	-0.280541531563201
309.493184	0.943572598469664	-0.284896111074963
309.513184	0.94310908580808	-0.287675509859661
309.533184	0.942671078837345	-0.291758960250727
309.553184	0.942261515348664	-0.295554246668304
309.573184	0.941506587957836	-0.299217901941087
309.593184	0.941458698421731	-0.302740710297282
309.613184	0.940703339210991	-0.305491335659736
309.633184	0.940330643232144	-0.308570656883251
309.653184	0.939949112642644	-0.311951492216025
309.673184	0.93967727846874	-0.315045627912093
309.693184	0.939011376769866	-0.319319824087817
309.713184	0.938531950482687	-0.323422103940109
309.733184	0.937979220995747	-0.327156640276436
309.753184	0.937112976094901	-0.330664498868087
309.773184	0.937033238070557	-0.33440240954574
309.793184	0.936356937298728	-0.338916140184062
309.813184	0.936043421884824	-0.343148937011825
309.833184	0.935868881692331	-0.347462829448155
309.853184	0.935430004002757	-0.35140447394119
309.873184	0.935131304967135	-0.355226353192514
309.893184	0.934747544487928	-0.35951214468735
309.913184	0.934342079748898	-0.363235630851697
309.933184	0.933860027147173	-0.36773177751091
309.953184	0.93290124536296	-0.37135697802605
309.973184	0.932695670768946	-0.375837777003119
309.993184	0.931901575188425	-0.379464135458487
310.013184	0.931595648478544	-0.384226679998038
310.033184	0.931027458422963	-0.38929204779576
310.053184	0.93065419612292	-0.393905838795848
310.073184	0.930273628279453	-0.39838654227269
310.093184	0.929893060435986	-0.40250085913262
310.113184	0.929448158504695	-0.407475434069696
310.133184	0.92898422818123	-0.412914080417303
310.153184	0.928575570806459	-0.417721167853907
310.173184	0.928111640482995	-0.42354998435388
310.193184	0.927383351425406	-0.427779912195693
310.213184	0.92687732220006	-0.431680567195906
310.233184	0.926383752041021	-0.435334688362808
310.253184	0.925931530408277	-0.43954365390502
310.273184	0.92514323962001	-0.444522072726178
310.293184	0.925049881570912	-0.449359302421614
310.313184	0.924486038030507	-0.453858795567912
310.333184	0.924330427123976	-0.458245001571168
310.353184	0.923850526542793	-0.462024001221041
310.373184	0.923570197550955	-0.466061882087615
310.393184	0.922762850054457	-0.469988815566687
310.413184	0.922762850054457	-0.474697104040354
310.433184	0.922266299630124	-0.478387105437971
310.453184	0.921699978434489	-0.482930783355497
310.473184	0.920779267592652	-0.487751165219389
310.493184	0.920563711587566	-0.492467165336305
310.513184	0.920034541062364	-0.49719310543508
310.533184	0.919411658537313	-0.502034469494451
310.553184	0.919074060314567	-0.50705195984556
310.573184	0.918665919707887	-0.511437763952036
310.593184	0.918272149501547	-0.516834700575953
310.613184	0.917798251925039	-0.521705570225968
310.633184	0.917072695367219	-0.525632929476886
310.653184	0.916935631479847	-0.530414120435546
310.673184	0.916227050399866	-0.535601322646549
310.693184	0.915716837476687	-0.541678348212975
310.713184	0.915326373170329	-0.546211071458736
310.733184	0.914731438596283	-0.549994010492933
310.753184	0.914282529942534	-0.554665603004772
310.773184	0.913450540395011	-0.559069229840907
310.793184	0.913386383282561	-0.56339194411061
310.813184	0.912795483747033	-0.568082206916626
310.833184	0.912667834949539	-0.573850818482465
310.853184	0.912324417776505	-0.579231309171653
310.873184	0.911930258224343	-0.584938784676173
310.893184	0.911489030301806	-0.590164628666098
310.913184	0.910658980404381	-0.595104775771717
310.933184	0.910658980404381	-0.600648038637689
310.953184	0.909617020194558	-0.60577980694669
310.973184	0.909109702588496	-0.611310045969366
310.993184	0.908928302830519	-0.61668467533217
311.013184	0.908184468256109	-0.621334637042834
311.033184	0.907917079703592	-0.626681750403038
311.053184	0.907375492586175	-0.632328245034105
311.073184	0.907068050967095	-0.637505459513151
311.093184	0.906261751164807	-0.644191251269975
311.113184	0.906251642331467	-0.649842886996536
311.133184	0.905787712008003	-0.653999948165955
311.153184	0.905097026677804	-0.658777450428387
311.173184	0.904925091562811	-0.663748193418885
311.193184	0.90434517865848	-0.669546294658684
311.213184	0.903755298501106	-0.675070079457738
311.233184	0.903127163346965	-0.680365372007821
311.253184	0.902280145050715	-0.685874927273222
311.273184	0.901886707558076	-0.690797148190573
311.293184	0.90155077290384	-0.695355517226182
311.313184	0.901238114050746	-0.699060973743716
311.333184	0.900928357593778	-0.703949554706473
311.353184	0.900776902069021	-0.709775979721611
311.373184	0.900236398040891	-0.715340001949218
311.393184	0.899965024002958	-0.721606125921396
311.413184	0.899511372409192	-0.726903423976226
311.433184	0.899065252887332	-0.732069655929285
311.453184	0.898503462261262	-0.737979225828649
311.473184	0.897500620688029	-0.743434135068918
311.493184	0.897027799121792	-0.747865703679501
311.513184	0.896833494319572	-0.752945822282959
311.533184	0.896332413325674	-0.758597175488035
311.553184	0.895757625628162	-0.763972365914664
311.573184	0.895474323450047	-0.7692849678807
311.593184	0.895053886594407	-0.775447147815288
311.613184	0.894611703004855	-0.780926632447022
311.633184	0.894156833820521	-0.787820602758919
311.653184	0.893424219484802	-0.793214925064169
311.673184	0.893284246122286	-0.798613497129458
311.693184	0.892458500265942	-0.803979571263686
311.713184	0.891951890561373	-0.808483636483316
311.733184	0.891586188649292	-0.813741500903172
311.753184	0.891048367567826	-0.81914376166469
311.773184	0.890631144584973	-0.824766914448873
311.793184	0.890194397678899	-0.829731131590595
311.813184	0.889809299265866	-0.834042127186732
311.833184	0.889252945323272	-0.84022658254901
311.853184	0.888921109418692	-0.846375388472767
311.873184	0.888580438903456	-0.852159550658753
311.893184	0.888238267637052	-0.857701022895491
311.913184	0.887944516832878	-0.863757145849948
311.933184	0.887431741306289	-0.870639942635429
311.953184	0.886900673605083	-0.875602373127089
311.973184	0.885833384679785	-0.880589402885288
311.993184	0.885731786657291	-0.885473976817746
312.013184	0.885198085562525	-0.889572552057095
312.033184	0.884706065707757	-0.894224646606131
312.053184	0.884122839824431	-0.897394374710241
312.073184	0.883876065363433	-0.901606296780281
312.093184	0.883448952996698	-0.9058898440198
312.113184	0.883064187297367	-0.909929865683115
312.133184	0.882235489491797	-0.914875615468641
312.153184	0.88218706902957	-0.918799656086699
312.173184	0.881357507584171	-0.922589101073781
312.193184	0.88115681751047	-0.926383472280857
312.213184	0.880567843467009	-0.928908502234528
312.233184	0.879869229640071	-0.931821796315205
312.253184	0.87945966615139	-0.935278247931056
312.273184	0.879079098307923	-0.938610047876971
312.293184	0.878292513562259	-0.942081282131962
312.313184	0.877987358465005	-0.945225865822394
312.333184	0.877928333638392	-0.948563507198802
312.353184	0.877335055553843	-0.95249843882179
312.373184	0.877167197951458	-0.955885286689615
312.393184	0.87676850782973	-0.958927458325237
312.413184	0.876245439415411	-0.96169766521319
312.433184	0.87587326728367	-0.96410873554305
312.453184	0.875302415518466	-0.966008541434039
312.473184	0.874226688407359	-0.967060973820044
312.493184	0.873756663052026	-0.968744738304021
312.513184	0.873636978146345	-0.971272493993306
312.533184	0.873140427722012	-0.972385744106547
312.553184	0.872681027968112	-0.974776500742515
312.573184	0.872161966276251	-0.97728565776279
312.593184	0.871887272180309	-0.978530542999995
312.613184	0.871420149221104	-0.980247266999458
312.633184	0.871006529456857	-0.981747826237446
312.653184	0.870308573978309	-0.983802752349625
312.673184	0.870245393769923	-0.985394653574584
312.693184	0.869252292921257	-0.987064069149607
312.713184	0.869252292921257	-0.987163453051433
312.733184	0.868605228481154	-0.98788752382716
312.753184	0.868338023983023	-0.989118398385381
312.773184	0.867910224951838	-0.990365945691378
312.793184	0.867590480004785	-0.991300928716158
312.813184	0.866968737201141	-0.992873117102797
312.833184	0.866937171873499	-0.994553363995117
312.853184	0.866663525471768	-0.995402540066862
312.873184	0.866417968601341	-0.994479645779026
312.893184	0.866057568871453	-0.994667462890089
312.913184	0.865823727770759	-0.994594922510115
312.933184	0.865575296820265	-0.994035279248438
312.953184	0.865333364405489	-0.993605412835491
312.973184	0.865076920010076	-0.993339579998168
312.993184	0.864794212469215	-0.992676227470271
313.013184	0.86449247653618	-0.992882348791309
313.033184	0.864135467654452	-0.993198844498507
313.053184	0.863787519911853	-0.992789001299601
313.073184	0.86329742554915	-0.993241397807525
313.093184	0.862984433982352	-0.993907870009471
313.113184	0.862451001890154	-0.994201684413001
313.133184	0.862444800673061	-0.993672724578093
313.153184	0.86194663623332	-0.993410449124183
313.173184	0.861921831364952	-0.992538054560004
313.193184	0.861680805064089	-0.992363416480122
313.213184	0.861448839902357	-0.992239727770793
313.233184	0.861148123347474	-0.991354504342924
313.253184	0.860980138322818	-0.991568221911103
313.273184	0.860850804719766	-0.991995780401922
313.293184	0.860663147112577	-0.991296774456328
313.313184	0.860498326407603	-0.991577656537595
313.333184	0.860317103624999	-0.992461435524547
313.353184	0.859952859989996	-0.993013144309118
313.373184	0.859766228839974	-0.992645114292486
313.393184	0.859591306380672	-0.991641132354451
313.413184	0.859421586997356	-0.99121150469207
313.433184	0.859301349928508	-0.990394321196025
313.453184	0.859124657715469	-0.990495555414727
313.473184	0.858947738973953	-0.99062978496149
313.493184	0.858602389229839	-0.9910867416052
313.513184	0.858416742062894	-0.990626012702561
313.533184	0.858373489281579	-0.991303316221808
313.553184	0.858033413403599	-0.991328687448505
313.573184	0.857945803514635	-0.991997236780367
313.593184	0.857756425706814	-0.990891455580632
313.613184	0.857546037382636	-0.990540878230292
313.633184	0.857403041280738	-0.990463216650703
313.653184	0.857245377459873	-0.990260314483114
313.673184	0.857078652499878	-0.990630564880001
313.693184	0.856920988679013	-0.990831095458646
313.713184	0.856742144445431	-0.989087519978985
313.733184	0.856632143632194	-0.988775512782408
313.753184	0.856506710566376	-0.988558663602652
313.773184	0.85642443825468	-0.988536977093005
313.793184	0.856294863965118	-0.988239509805834
313.813184	0.856076490512081	-0.988245562132652
313.833184	0.856076490512081	-0.988586310918068
313.853184	0.855960507931215	-0.988542563856228
313.873184	0.855844525350349	-0.987043082974952
313.893184	0.855742134478178	-0.986086898900013
313.913184	0.85558357870143	-0.984908103798354
313.933184	0.855514699886011	-0.98418940491033
313.953184	0.855405598107672	-0.983884572168229
313.973184	0.855329852647756	-0.982792164979304
313.993184	0.855236522914715	-0.983029717812213
314.013184	0.855071808394964	-0.983230924850793
314.033184	0.854994137442983	-0.982783422729452
314.053184	0.854971937652114	-0.983415502912525
314.073184	0.854850121962933	-0.983101724982596
314.093184	0.854774723374749	-0.982369759521512
314.113184	0.854643018301689	-0.981953048264694
314.133184	0.854643018301689	-0.98164357580328
314.153184	0.854555280990455	-0.981106948096059
314.173184	0.854466326088651	-0.980471975051976
314.193184	0.854373902469523	-0.979639205123216
314.213184	0.854276042166917	-0.979469668347072
314.233184	0.854197210256485	-0.979195407614808
314.253184	0.854072980623207	-0.979099947180606
314.273184	0.85403048529649	-0.978797545715088
314.293184	0.853928236004618	-0.97811216844758
314.313184	0.853863760336494	-0.977575827241032
314.333184	0.853774961173019	-0.977211458066394
314.353184	0.853719688224325	-0.976693373319715
314.373184	0.8535834525817	-0.975831905573051
314.393184	0.853566554973025	-0.97517803144258
314.413184	0.853453149153599	-0.975159126377014
314.433184	0.853413421721725	-0.974507245813758
314.453184	0.853348181519988	-0.974074319414408
314.473184	0.853256579066594	-0.973942250560249
314.493184	0.853191777763783	-0.973653851815365
314.513184	0.853135244750429	-0.973231330961467
314.533184	0.853041915017388	-0.973911487549959
314.553184	0.852931708912718	-0.974160564076804
314.573184	0.852912340727827	-0.973085987575903
314.593184	0.85280292747283	-0.973131103474317
314.613184	0.852768268615657	-0.972455312041986
314.633184	0.852679950825198	-0.972138362708716
314.653184	0.852634163756531	-0.970896704583312
314.673184	0.852573454124358	-0.970201458959119
314.693184	0.85252271174523	-0.969440166970314
314.713184	0.852462002113058	-0.968973214636288
314.733184	0.852392231341755	-0.96832012838268
314.753184	0.852341488962626	-0.967836889280947
314.773184	0.852276546079517	-0.967320280808594
314.793184	0.852243628660021	-0.967305693149078
314.813184	0.852189113165926	-0.967523139205249
314.833184	0.852151205040893	-0.967038905309495
314.853184	0.852109523800894	-0.966185789853429
314.873184	0.8520542508522	-0.965962363095609
314.893184	0.852011663498288	-0.96491085785763
314.913184	0.851979949511333	-0.964135332355984
314.933184	0.851906278202795	-0.963277927348102
314.953184	0.851878832861852	-0.963273028982344
314.973184	0.851859422202871	-0.963206831409048
314.993184	0.851785135020034	-0.962086359091219
315.013184	0.851784880175496	-0.961397500044632
315.033184	0.851752514919166	-0.960343217341747
315.053184	0.851710833679167	-0.95982841143616
315.073184	0.851678213578298	-0.959207711696682
315.093184	0.851622034515691	-0.958770416161993
315.113184	0.851583708728777	-0.958233354724576
315.133184	0.851552292060449	-0.957638113753672
315.153184	0.851524344109444	-0.956066375013928
315.173184	0.851498909208745	-0.955615637822433
315.193184	0.851464370694826	-0.954932938540424
315.213184	0.851431085166553	-0.954823427635475
315.233184	0.851427220024393	-0.953720364213003
315.253184	0.851378247399	-0.952518374493962
315.273184	0.851353810639408	-0.95156666699212
315.293184	0.85133932697483	-0.950976153282393
315.313184	0.851318712883309	-0.949661907026907
315.333184	0.851284054026136	-0.94892044327252
315.353184	0.851273293923419	-0.948568357814446
315.373184	0.851215203526776	-0.94715045402203
315.393184	0.851185259293557	-0.945821556440206
315.413184	0.8511771325844	-0.944763119477492
315.433184	0.851158104192227	-0.94413064535599
315.453184	0.851153573622662	-0.944179597180146
315.473184	0.851102831243533	-0.943829262559549
315.493184	0.851068441388928	-0.94317708355809
315.513184	0.851061150003534	-0.942503862673504
315.533184	0.851020530615777	-0.942769182197113
315.553184	0.851019468763535	-0.942091190280412
315.573184	0.851000440371362	-0.94088123425085
315.593184	0.850991379232232	-0.940391095257793
315.613184	0.850956600031805	-0.939893407767712
315.633184	0.850949697992233	-0.938904952574747
315.653184	0.850949697992233	-0.938190817801694
315.673184	0.85090725221862	-0.936161827959208
315.693184	0.850875396651365	-0.935324621249116
315.713184	0.850875396651365	-0.93434222236215
315.733184	0.850847307120062	-0.93412765325029
315.753184	0.850841219167209	-0.933658711328221
315.773184	0.850838245980932	-0.932783220965048
315.793184	0.850794582616748	-0.931855635228607
315.813184	0.850792034171368	-0.930484765297476
315.833184	0.85076847520963	-0.929411521820563
315.853184	0.850759414070499	-0.928445210742495
315.873184	0.850740980315581	-0.928477107817967
315.893184	0.850721095362599	-0.927380717473785
315.913184	0.850717732830501	-0.926937461133324
315.933184	0.850713202260935	-0.926683040573004
315.953184	0.850666084337459	-0.92567899894733
315.973184	0.850666084337459	-0.924887719887573
315.993184	0.850657023198328	-0.924623554325028
316.013184	0.850655005679069	-0.924664531880321
316.033184	0.850642978432677	-0.924303779776739
316.053184	0.850628933667025	-0.922956028858645
316.073184	0.85061534195833	-0.921731226523123
316.093184	0.85059189626083	-0.920303096248174
316.113184	0.850587252427026	-0.919434143671304
316.133184	0.850578191287896	-0.91892199187616
316.153184	0.850563112986062	-0.918041233083853
316.173184	0.850555099541144	-0.91774975843586
316.193184	0.850535660566104	-0.916756365085377
316.213184	0.850527448908767	-0.91679766495393
316.233184	0.850495522551363	-0.915824585297348
316.253184	0.850490298238333	-0.914421125914106
316.273184	0.85049596145029	-0.913524430521591
316.293184	0.850485095162348	-0.912472053844051
316.313184	0.85047126984616	-0.912561804160576
316.333184	0.850466739276595	-0.911640421959651
316.353184	0.850444086428769	-0.910311564169593
316.373184	0.850438649745291	-0.909057630285975
316.393184	0.850438649745291	-0.908262925155614
316.413184	0.850424066974504	-0.9065388237637
316.433184	0.850414297933879	-0.905994556038399
316.453184	0.850411466327901	-0.905129610491842
316.473184	0.850400791173363	-0.903407160458
316.493184	0.850387907366162	-0.902153656325402
316.513184	0.85038691630407	-0.900805758177792
316.533184	0.850383376796597	-0.89980278695048
316.553184	0.850383376796597	-0.898228899455654
316.573184	0.850383376796597	-0.897919243952143
316.593184	0.850352115866598	-0.896771207881592
316.613184	0.850332634417468	-0.895529577610424
316.633184	0.850332634417468	-0.894273288054569
316.653184	0.850332634417468	-0.893166671227855
316.673184	0.850326008459479	-0.891967435098661
316.693184	0.850295483747035	-0.891041361449136
316.713184	0.850295483747035	-0.889688656456816
316.733184	0.850295483747035	-0.889002642521132
316.753184	0.850295483747035	-0.887937500646717
316.773184	0.850295483747035	-0.88681761724695
316.793184	0.850294577633122	-0.88598786353366
316.813184	0.850294577633122	-0.884999941550293
316.833184	0.850294577633122	-0.88417464849339
316.853184	0.850258333076601	-0.883932933442298
316.873184	0.850252896393123	-0.883418843788405
316.893184	0.850252896393123	-0.883386723879071
316.913184	0.850248932144753	-0.882771193089325
316.933184	0.850248365823558	-0.882014743757813
316.953184	0.850248365823558	-0.881278492724094
316.973184	0.850248365823558	-0.880301537350009
316.993184	0.850248365823558	-0.880131917011167
317.013184	0.850248365823558	-0.879594238801459
317.033184	0.850248365823558	-0.879476371626741
317.053184	0.850246581911792	-0.879007875372392
317.073184	0.850215745722689	-0.879185127770959
317.093184	0.850215745722689	-0.878867048351682
317.113184	0.850215745722689	-0.878444276809689
317.133184	0.850215745722689	-0.878349532627179
317.153184	0.850176471347772	-0.878313656375626
317.173184	0.850174064482691	-0.877744172611497
317.193184	0.850171657617609	-0.877374626528777
317.213184	0.850178595052256	-0.876711870877289
317.233184	0.850169533913125	-0.87661785886318
317.253184	0.850169533913125	-0.876297204916975
317.273184	0.850166065195802	-0.875857199563374
317.293184	0.85016500334356	-0.875146375464818
317.313184	0.85016500334356	-0.874767303234558
317.333184	0.85016500334356	-0.874360810501916
317.353184	0.85016500334356	-0.874468546694333
317.373184	0.85016500334356	-0.873487946394955
317.393184	0.85016500334356	-0.872831784238236
317.413184	0.85016500334356	-0.871741947597063
317.433184	0.85016500334356	-0.870836004599333
317.453184	0.85016500334356	-0.869840888265609
317.473184	0.850162313317881	-0.86946949186601
317.493184	0.850150505520952	-0.869115874425144
317.513184	0.85014562100064	-0.869221390237306
317.533184	0.850132383242692	-0.868794607685827
317.553184	0.850131816921496	-0.868043975909745
317.573184	0.850127852673127	-0.867750253027264
317.593184	0.850127852673127	-0.867885047617037
317.613184	0.850127852673127	-0.866573141117086
317.633184	0.850127852673127	-0.865784042645825
317.653184	0.850120037440627	-0.864907239154544
317.673184	0.850113354850518	-0.863539469001579
317.693184	0.850113354850518	-0.863122861203338
317.713184	0.850113354850518	-0.862936973992674
317.733184	0.850113354850518	-0.863072548500959
317.753184	0.850113354850518	-0.862074813869376
317.773184	0.850109567577523	-0.861160916498661
317.793184	0.850102311587204	-0.860711468560212
317.813184	0.850088316374656	-0.859829169826762
317.833184	0.85008073474965	-0.859309994785838
317.853184	0.85008073474965	-0.858192053223994
317.873184	0.85008073474965	-0.857354444617119
317.893184	0.85008073474965	-0.856605659178741
317.913184	0.85008073474965	-0.856476407581251
317.933184	0.850090702002693	-0.855913899312795
317.953184	0.850090702002693	-0.855513645928248
317.973184	0.850090702002693	-0.85516525314558
317.993184	0.850090702002693	-0.855264286879906
318.013184	0.850090702002693	-0.854926136496469
318.033184	0.850090702002693	-0.854955956442027
318.053184	0.850090702002693	-0.854454285796684
318.073184	0.850090702002693	-0.853833136410309
318.093184	0.850090702002693	-0.85311351037426
318.113184	0.850090702002693	-0.852006065878924
318.133184	0.850090702002693	-0.850920709790015
318.153184	0.850090702002693	-0.849865714814613
318.173184	0.850090702002693	-0.849437778302067
318.193184	0.850090702002693	-0.848618020279094
318.213184	0.850090702002693	-0.848236369542732
318.233184	0.850090702002693	-0.847599470577425
318.253184	0.850090702002693	-0.848012823409631
318.273184	0.850090702002693	-0.848352736568069
318.293184	0.850090702002693	-0.848488167826015
318.313184	0.850090702002693	-0.847810159992607
318.333184	0.850043584079216	-0.846852240996897
318.353184	0.850043584079216	-0.84629080710598
318.373184	0.850043584079216	-0.845977132634625
318.393184	0.850043584079216	-0.846050568329215
318.413184	0.850043584079216	-0.845977801136206
318.433184	0.850043584079216	-0.845198714271967
318.453184	0.850043584079216	-0.84489396111339
318.473184	0.850043584079216	-0.844940847745159
318.493184	0.850043584079216	-0.845120264815514
318.513184	0.850043584079216	-0.844125116648379
318.533184	0.850034522940086	-0.84370374577637
318.553184	0.850034522940086	-0.843496844536821
318.573184	0.850034522940086	-0.842223046606204
318.593184	0.850034522940086	-0.841136564410465
318.613184	0.850034522940086	-0.840987369182451
318.633184	0.850034522940086	-0.840638721732514
318.653184	0.850034522940086	-0.840013776212156
318.673184	0.850034522940086	-0.839648129721994
318.693184	0.850034522940086	-0.839388205961154
318.713184	0.850034522940086	-0.839371521275843
318.733184	0.850010963978348	-0.839617820337778
318.753184	0.850010963978348	-0.840178840394383
318.773184	0.850010963978348	-0.840636469518851
318.793184	0.850010963978348	-0.840623998781011
318.813184	0.850010963978348	-0.840506481773786
318.833184	0.850010963978348	-0.839920814700533
318.853184	0.850010963978348	-0.839202211312736
318.873184	0.850010963978348	-0.838607527426481
318.893184	0.850010963978348	-0.837948042657733
318.913184	0.850010963978348	-0.837679058312955
318.933184	0.850010963978348	-0.837211079351495
318.953184	0.850010963978348	-0.837113076223777
318.973184	0.850010963978348	-0.835958999763934
318.993184	0.850010963978348	-0.835766363870636
319.013184	0.850010963978348	-0.835591964541323
319.033184	0.850010963978348	-0.835423732934934
319.053184	0.850010963978348	-0.835910569211843
319.073184	0.850010963978348	-0.835304142776971
319.093184	0.850010963978348	-0.834482661770754
319.113184	0.850010963978348	-0.834548735989593
319.133184	0.850006433408782	-0.834782647876386
319.153184	0.850006433408782	-0.834431079711204
319.173184	0.850006433408782	-0.834404220272653
319.193184	0.850006433408782	-0.834519512920443
319.213184	0.850006433408782	-0.834259780160057
319.233184	0.850006433408782	-0.833786612352991
319.253184	0.850006433408782	-0.833126184519511
319.273184	0.850006433408782	-0.832410525722014
319.293184	0.850006433408782	-0.831672782497266
319.313184	0.850006433408782	-0.831567760102937
319.333184	0.850006433408782	-0.830419405698302
319.353184	0.850006433408782	-0.829291058591008
319.373184	0.850006433408782	-0.829019674803048
319.393184	0.850006433408782	-0.828390276584655
319.413184	0.850006433408782	-0.828058381466022
319.433184	0.850006433408782	-0.827806730412252
319.453184	0.850006433408782	-0.827398908634802
319.473184	0.850006433408782	-0.826774890262472
319.493184	0.850006433408782	-0.825640646016221
319.513184	0.850006433408782	-0.825467340960329
319.533184	0.850006433408782	-0.825108435194453
319.553184	0.850006433408782	-0.824833386585322
319.573184	0.850006433408782	-0.825056403488006
319.593184	0.850006433408782	-0.825168878879136
319.613184	0.850006433408782	-0.82500801670685
319.633184	0.850006433408782	-0.823789935199734
319.653184	0.850006433408782	-0.824172330042016
319.673184	0.850006433408782	-0.823296819782966
319.693184	0.850006433408782	-0.822622767250584
319.713184	0.850006433408782	-0.822337090262139
319.733184	0.850006433408782	-0.822008493880477
319.753184	0.850006433408782	-0.821423097391199
319.773184	0.850006433408782	-0.820514185928108
319.793184	0.850006433408782	-0.81976440967489
319.813184	0.850006433408782	-0.819388488952082
319.833184	0.850006433408782	-0.819080039138924
319.853184	0.850006433408782	-0.818629349697543
319.873184	0.850006433408782	-0.818928464363616
319.893184	0.850006433408782	-0.819016300696445
319.913184	0.850006433408782	-0.819498449503929
319.933184	0.850005619322064	-0.820084701516067
319.953184	0.850001902839217	-0.819349493026482
319.973184	0.850001902839217	-0.818870937415
319.993184	0.850001902839217	-0.818351611165381
320.013184	0.850001902839217	-0.818079459396441
320.033184	0.850001902839217	-0.817573172906845
320.053184	0.850001902839217	-0.816684264761921
320.073184	0.850001902839217	-0.816371413980014
320.093184	0.850001902839217	-0.816632889619529
320.113184	0.850001902839217	-0.816684782054811
320.133184	0.850001867444143	-0.816768858066245
320.153184	0.849997372269652	-0.81626392847569
320.173184	0.849997372269652	-0.81579753720549
320.193184	0.849997372269652	-0.815868621207016
320.213184	0.849997372269652	-0.815669383860602
320.233184	0.849997372269652	-0.814488507649846
320.253184	0.849997372269652	-0.813800862251967
320.273184	0.849997372269652	-0.813297102539185
320.293184	0.849997372269652	-0.81335037176939
320.313184	0.849997372269652	-0.812776841183187
320.333184	0.849997372269652	-0.812772400422681
320.353184	0.850001902839217	-0.81270310705039
320.373184	0.850001902839217	-0.813145682951739
320.393184	0.850001902839217	-0.813472472787462
320.413184	0.850001902839217	-0.813697240527621
320.433184	0.850001902839217	-0.813570265018847
320.453184	0.850001902839217	-0.813962850531083
320.473184	0.850001902839217	-0.813280891375826
320.493184	0.850001902839217	-0.813233734160077
320.513184	0.850001902839217	-0.81234375561679
320.533184	0.850001902839217	-0.811665405574239
320.553184	0.850007339522695	-0.811501610749186
320.573184	0.850007339522695	-0.81075650604868
320.593184	0.850007339522695	-0.81016720996684
320.613184	0.850007339522695	-0.809764362159493
320.633184	0.850007339522695	-0.809302893130102
320.653184	0.850007339522695	-0.808946605662086
320.673184	0.850007339522695	-0.809398067063625
320.693184	0.850007339522695	-0.809834885097188
320.713184	0.850007339522695	-0.809251657258874
320.733184	0.850007339522695	-0.808318170404305
320.753184	0.850001902839217	-0.808100967077878
320.773184	0.850001902839217	-0.807756832013615
320.793184	0.850001902839217	-0.807470936170487
320.813184	0.850001902839217	-0.806860204267094
320.833184	0.850001902839217	-0.807049239006036
320.853184	0.850001902839217	-0.807103164800299
320.873184	0.850001902839217	-0.806470364386357
320.893184	0.850001902839217	-0.806557691384649
320.913184	0.850001902839217	-0.805789797942726
320.933184	0.850001902839217	-0.805411521547683
320.953184	0.849997372269652	-0.80480785666101
320.973184	0.849997372269652	-0.80472960616336
320.993184	0.849997372269652	-0.803996080865258
321.013184	0.849997372269652	-0.803308745843113
321.033184	0.849997372269652	-0.802355729192335
321.053184	0.849997372269652	-0.801746043812253
321.073184	0.849997372269652	-0.801446192998605
321.093184	0.849997372269652	-0.801040440392715
321.113184	0.849997372269652	-0.800157457240977
321.133184	0.849997372269652	-0.799668209583362
321.153184	0.85000280895313	-0.799338264261009
321.173184	0.85000280895313	-0.798747460071434
321.193184	0.85000280895313	-0.799060032311014
321.213184	0.85000280895313	-0.79949740345005
321.233184	0.85000280895313	-0.799349581037787
321.253184	0.85000280895313	-0.798734885875014
321.273184	0.85000280895313	-0.797728655702495
321.293184	0.85000280895313	-0.797230673753383
321.313184	0.85000280895313	-0.79724224121825
321.333184	0.85000280895313	-0.796934225135283
321.353184	0.85000280895313	-0.796721852528621
321.373184	0.85000280895313	-0.796661743094727
321.393184	0.85000280895313	-0.795881840499389
321.413184	0.85000280895313	-0.795364332733246
321.433184	0.85000280895313	-0.794941712399941
321.453184	0.85000280895313	-0.794466654484237
321.473184	0.85000280895313	-0.793979078080577
321.493184	0.85000280895313	-0.792638644867293
321.513184	0.85000280895313	-0.792674226659815
321.533184	0.85000280895313	-0.792277268033068
321.553184	0.85000280895313	-0.79169059024909
321.573184	0.85000280895313	-0.791527599217601
321.593184	0.85000280895313	-0.790638122050498
321.613184	0.85000280895313	-0.789814217726049
321.633184	0.85000280895313	-0.789634709134647
321.653184	0.85000280895313	-0.789562339859244
321.673184	0.85000280895313	-0.789019496678984
321.693184	0.85000280895313	-0.78862456345286
321.713184	0.85000280895313	-0.788240549085906
321.733184	0.85000280895313	-0.788019947543104
321.753184	0.85000280895313	-0.787672537616926
321.773184	0.85000280895313	-0.787361847527633
321.793184	0.85000280895313	-0.787512773697241
321.813184	0.85000280895313	-0.787255384671564
321.833184	0.85000280895313	-0.787120514477446
321.853184	0.85000280895313	-0.786816394007864
321.873184	0.85000280895313	-0.78661857324813
321.893184	0.85000280895313	-0.786371343058989
321.913184	0.85000280895313	-0.785714790943017
321.933184	0.85000280895313	-0.784782664966665
321.953184	0.85000280895313	-0.784924399239525
321.973184	0.85000280895313	-0.784355110455024
321.993184	0.85000280895313	-0.784292792578406
322.013184	0.85000280895313	-0.784121516902315
322.033184	0.85000280895313	-0.783601784776738
322.053184	0.85000280895313	-0.783052025788446
322.073184	0.85000280895313	-0.782886647251309
322.093184	0.85000280895313	-0.782795162014014
322.113184	0.85000280895313	-0.782974141374996
322.133184	0.85000280895313	-0.78255101966551
322.153184	0.849998278383565	-0.782182197792836
322.173184	0.849998278383565	-0.781260079444334
322.193184	0.849998278383565	-0.781483748931893
322.213184	0.849998278383565	-0.781827681058176
322.233184	0.849998278383565	-0.781241210191353
322.253184	0.849998278383565	-0.780988834927539
322.273184	0.849998278383565	-0.780853495190643
322.293184	0.849998278383565	-0.781163325777903
322.313184	0.849998278383565	-0.780862225502966
322.333184	0.849998278383565	-0.781274078185789
322.353184	0.85000280895313	-0.781146664967649
322.373184	0.85000280895313	-0.781301888647425
322.393184	0.85000280895313	-0.781232169503296
322.413184	0.85000280895313	-0.781579396387372
322.433184	0.85000280895313	-0.781232678837834
322.453184	0.85000280895313	-0.780568661787529
322.473184	0.85000280895313	-0.779921755194375
322.493184	0.85000280895313	-0.78029506557767
322.513184	0.85000280895313	-0.780572867776647
322.533184	0.85000280895313	-0.780445963893046
322.553184	0.85000280895313	-0.779777263352491
322.573184	0.85000280895313	-0.779211500117999
322.593184	0.85000280895313	-0.779175285636479
322.613184	0.85000280895313	-0.778910013862982
322.633184	0.85000280895313	-0.778649891143336
322.653184	0.85000280895313	-0.778436965431197
322.673184	0.85000280895313	-0.778327434630367
322.693184	0.85000280895313	-0.77878535423469
322.713184	0.85000280895313	-0.779057016564972
322.733184	0.85000280895313	-0.778455476558329
322.753184	0.85000280895313	-0.77889733222881
322.773184	0.85000280895313	-0.779409726753691
322.793184	0.85000280895313	-0.779138820466864
322.813184	0.85000280895313	-0.778234672077547
322.833184	0.85000280895313	-0.778629215344413
322.853184	0.85000280895313	-0.778550029740386
322.873184	0.85000280895313	-0.778118313010563
322.893184	0.85000280895313	-0.778011679049922
322.913184	0.85000280895313	-0.777712572342202
322.933184	0.85000280895313	-0.77801601635185
322.953184	0.85000280895313	-0.778010660380844
322.973184	0.85000280895313	-0.777632061672537
322.993184	0.85000280895313	-0.777454880899142
323.013184	0.85000280895313	-0.776569028761449
323.033184	0.85000280895313	-0.775689081721063
323.053184	0.85000280895313	-0.775274491365098
323.073184	0.85000280895313	-0.77597324264342
323.093184	0.85000280895313	-0.775799511815686
323.113184	0.85000280895313	-0.776264677499654
323.133184	0.85000280895313	-0.775878359189748
323.153184	0.85000280895313	-0.776058349261457
323.173184	0.85000280895313	-0.775796961163818
323.193184	0.85000280895313	-0.775396962446543
323.213184	0.85000280895313	-0.775154085476035
323.233184	0.85000280895313	-0.775111066603414
323.253184	0.85000280895313	-0.774953960773351
323.273184	0.85000280895313	-0.77542634468273
323.293184	0.85000280895313	-0.775002180429111
323.313184	0.85000280895313	-0.774407723355892
323.333184	0.85000280895313	-0.774269673800085
323.353184	0.85000280895313	-0.773928073470986
323.373184	0.85000280895313	-0.773642655128988
323.393184	0.85000280895313	-0.773968979401106
323.413184	0.85000280895313	-0.77408449886194
323.433184	0.85000280895313	-0.77345448785043
323.453184	0.85000280895313	-0.773409881286552
323.473184	0.85000280895313	-0.774193229848376
323.493184	0.85000280895313	-0.773904083018389
323.513184	0.85000280895313	-0.773549964201337
323.533184	0.85000280895313	-0.77291744232972
323.553184	0.85000280895313	-0.772495219914028
323.573184	0.850007339522695	-0.772128085212014
323.593184	0.850007339522695	-0.772059420549545
323.613184	0.850007339522695	-0.771568585200673
323.633184	0.850007339522695	-0.771443587342415
323.653184	0.850007339522695	-0.771435402177215
323.673184	0.850007339522695	-0.77178718123873
323.693184	0.850007339522695	-0.771890560233336
323.713184	0.850007339522695	-0.771617381836966
323.733184	0.850007339522695	-0.771372777904039
323.753184	0.850007339522695	-0.771140023957483
323.773184	0.85000280895313	-0.77151472307323
323.793184	0.85000280895313	-0.771879896041437
323.813184	0.85000280895313	-0.772542918297721
323.833184	0.85000280895313	-0.773157354814047
323.853184	0.85000280895313	-0.773392898163035
323.873184	0.85000280895313	-0.774238894873092
323.893184	0.85000280895313	-0.774197849671808
323.913184	0.85000280895313	-0.774256259997515
323.933184	0.85000280895313	-0.774708803734949
323.953184	0.85000280895313	-0.77466735663688
323.973184	0.85000280895313	-0.775131615068702
323.993184	0.85000280895313	-0.774686313431734
324.013184	0.85000280895313	-0.774322190966012
324.033184	0.85000280895313	-0.775037308595562
324.053184	0.85000280895313	-0.775010178573036
324.073184	0.85000280895313	-0.77422203112486
324.093184	0.85000280895313	-0.774186314040346
324.113184	0.85000280895313	-0.773870693751887
324.133184	0.85000280895313	-0.774369169118835
324.153184	0.85000280895313	-0.774008134493753
324.173184	0.85000280895313	-0.773784019338473
324.193184	0.85000280895313	-0.773942048337386
324.213184	0.85000280895313	-0.773107814071828
324.233184	0.85000280895313	-0.773337659240668
324.253184	0.85000280895313	-0.773126146136038
324.273184	0.85000280895313	-0.77241743497998
324.293184	0.85000280895313	-0.772171844211384
324.313184	0.85000280895313	-0.771626557817009
324.333184	0.85000280895313	-0.771475373000956
324.353184	0.85000280895313	-0.771499486808011
324.373184	0.850007339522695	-0.772025434406629
324.393184	0.850007339522695	-0.770936703976404
324.413184	0.850007339522695	-0.770389300660356
324.433184	0.850007339522695	-0.77012918589906
324.453184	0.850007339522695	-0.769676299952482
324.473184	0.850007339522695	-0.769220755916281
324.493184	0.850007339522695	-0.768779568747382
324.513184	0.850007339522695	-0.768193396318766
324.533184	0.850007339522695	-0.767578418634494
324.553184	0.850007339522695	-0.767086819283814
324.573184	0.85000280895313	-0.76664314910904
324.593184	0.85000280895313	-0.765913551257731
324.613184	0.85000280895313	-0.766220632234318
324.633184	0.85000280895313	-0.766092264013918
324.653184	0.85000280895313	-0.765464242590453
324.673184	0.85000280895313	-0.765469666207448
324.693184	0.85000280895313	-0.764995997024194
324.713184	0.85000280895313	-0.764958986707458
324.733184	0.85000280895313	-0.764489841847408
324.753184	0.85000280895313	-0.764907551877422
324.773184	0.85000280895313	-0.764725791072357
324.793184	0.85000280895313	-0.764961676630489
324.813184	0.85000280895313	-0.765108221727229
324.833184	0.85000280895313	-0.765227286633952
324.853184	0.85000280895313	-0.765693264069839
324.873184	0.85000280895313	-0.766249918970283
324.893184	0.85000280895313	-0.76623386299479
324.913184	0.85000280895313	-0.765966967717453
324.933184	0.85000280895313	-0.765719638048913
324.953184	0.85000280895313	-0.765790610633506
324.973184	0.85000280895313	-0.764903226513023
324.993184	0.85000280895313	-0.76491651298196
325.013184	0.85000280895313	-0.764830176798512
325.033184	0.85000280895313	-0.764531774404959
325.053184	0.85000280895313	-0.764175112894393
325.073184	0.85000280895313	-0.763679482638341
325.093184	0.85000280895313	-0.763499365232998
325.113184	0.85000280895313	-0.763332506442357
325.133184	0.85000280895313	-0.76347389054772
325.153184	0.85000280895313	-0.763674548459999
325.173184	0.85000280895313	-0.763501577654898
325.193184	0.85000280895313	-0.763830046702925
325.213184	0.85000280895313	-0.763797640292912
325.233184	0.85000280895313	-0.763464543463103
325.253184	0.85000280895313	-0.763333580819898
325.273184	0.85000280895313	-0.763179682205757
325.293184	0.85000280895313	-0.762689403941537
325.313184	0.85000280895313	-0.762752700695472
325.333184	0.85000280895313	-0.762811405480204
325.353184	0.85000280895313	-0.762586315426784
325.373184	0.850003715067043	-0.761560989188249
325.393184	0.850003715067043	-0.761592834534433
325.413184	0.850003715067043	-0.761470884725051
325.433184	0.850003715067043	-0.76075884697779
325.453184	0.850003715067043	-0.760001068601467
325.473184	0.850003715067043	-0.759261244267628
325.493184	0.850003715067043	-0.758836801471683
325.513184	0.850003715067043	-0.758248360912698
325.533184	0.850003715067043	-0.757484920168813
325.553184	0.850003715067043	-0.757118044113245
325.573184	0.850003715067043	-0.756791115006359
325.593184	0.850003715067043	-0.757011609111405
325.613184	0.850003715067043	-0.756860201461488
325.633184	0.850003715067043	-0.757230861713515
325.653184	0.850003715067043	-0.757266216693003
325.673184	0.850003715067043	-0.756462594229045
325.693184	0.850003715067043	-0.756206796873796
325.713184	0.850003715067043	-0.756365756999913
325.733184	0.850003715067043	-0.756067044230624
325.753184	0.850003715067043	-0.756155322252002
325.773184	0.850003715067043	-0.755929639301343
325.793184	0.850003715067043	-0.754900528866353
325.813184	0.850003715067043	-0.754924181088984
325.833184	0.850003715067043	-0.75472675824686
325.853184	0.850003715067043	-0.754415682177485
325.873184	0.850003715067043	-0.754266280032317
325.893184	0.850003715067043	-0.754225955061902
325.913184	0.850003715067043	-0.754172968353197
325.933184	0.850003715067043	-0.754212939176939
325.953184	0.850003715067043	-0.754328291512377
325.973184	0.850000140164496	-0.754498166518486
325.993184	0.849999184497478	-0.754539975721578
326.013184	0.849999184497478	-0.754588935504091
326.033184	0.849999184497478	-0.754115007674389
326.053184	0.849999184497478	-0.754873573927573
326.073184	0.849999184497478	-0.755465746953723
326.093184	0.849999184497478	-0.75595524529943
326.113184	0.849999184497478	-0.756272453279145
326.133184	0.849999184497478	-0.756357126166993
326.153184	0.849999184497478	-0.757128978889116
326.173184	0.849999184497478	-0.757335904003725
326.193184	0.849999184497478	-0.756567962811688
326.213184	0.849999184497478	-0.756355626017609
326.233184	0.849999184497478	-0.755713808790664
326.253184	0.849999184497478	-0.7555245114261
326.273184	0.849999184497478	-0.755469296378787
326.293184	0.849999184497478	-0.755399051983416
326.313184	0.849999184497478	-0.755289007868871
326.333184	0.849999184497478	-0.754763211478945
326.353184	0.849999184497478	-0.754562903734162
326.373184	0.849997166978219	-0.754816305625405
326.393184	0.849994653927913	-0.755707219275072
326.413184	0.849994653927913	-0.756393662961777
326.433184	0.849994653927913	-0.755927140378764
326.453184	0.849994653927913	-0.756012581247595
326.473184	0.849994653927913	-0.756406368471002
326.493184	0.849994653927913	-0.756617905450692
326.513184	0.849994653927913	-0.756407713432521
326.533184	0.849994653927913	-0.755987763126372
326.553184	0.849994653927913	-0.755731253498608
326.573184	0.849997131583144	-0.754978652030368
326.593184	0.850003715067043	-0.755244870847771
326.613184	0.850003715067043	-0.754609981366386
326.633184	0.850003715067043	-0.754347391557569
326.653184	0.850003715067043	-0.754472190457023
326.673184	0.850003715067043	-0.752895947289957
326.693184	0.850003715067043	-0.752617958069703
326.713184	0.850003715067043	-0.752834047226826
326.733184	0.850003715067043	-0.75202332193356
326.753184	0.850003715067043	-0.751291654910688
326.773184	0.850002794795101	-0.750881238710429
326.793184	0.849994653927913	-0.750477746276554
326.813184	0.849994653927913	-0.75060821152275
326.833184	0.849994653927913	-0.749945595142426
326.853184	0.849994653927913	-0.749428318168492
326.873184	0.849994653927913	-0.749222562931649
326.893184	0.849994653927913	-0.749158657363776
326.913184	0.849994653927913	-0.749386154818728
326.933184	0.849994653927913	-0.748694593911583
326.953184	0.849994653927913	-0.748527154161235
326.973184	0.849994653927913	-0.748098254688078
326.993184	0.849999184497478	-0.747023001727241
327.013184	0.849999184497478	-0.745751766386025
327.033184	0.849999184497478	-0.74534094033063
327.053184	0.849999184497478	-0.745223502906926
327.073184	0.849999184497478	-0.744388675744133
327.093184	0.849999184497478	-0.743424986943105
327.113184	0.849999184497478	-0.742990520602607
327.133184	0.849999184497478	-0.742603127915158
327.153184	0.849999184497478	-0.742391972936377
327.173184	0.849999184497478	-0.741924216808779
327.193184	0.849999184497478	-0.741455831971362
327.213184	0.849999184497478	-0.740878712168333
327.233184	0.849999184497478	-0.740217878458892
327.253184	0.849999184497478	-0.740423577987268
327.273184	0.849999184497478	-0.740347042514509
327.293184	0.849999184497478	-0.740011824783847
327.313184	0.849999184497478	-0.739435636108021
327.333184	0.849999184497478	-0.738961676444911
327.353184	0.849999184497478	-0.738996446485516
327.373184	0.849999184497478	-0.739155374778223
327.393184	0.849994653927913	-0.739046997938458
327.413184	0.849994653927913	-0.738941517938882
327.433184	0.849994653927913	-0.738903938599965
327.453184	0.849994653927913	-0.739001301080335
327.473184	0.849994653927913	-0.738471051992373
327.493184	0.849994653927913	-0.738699667595802
327.513184	0.849994653927913	-0.738453312825399
327.533184	0.849994653927913	-0.73817403833127
327.553184	0.849994653927913	-0.737976679155964
327.573184	0.849994653927913	-0.737579541466291
327.593184	0.849999184497478	-0.737602899229891
327.613184	0.849999184497478	-0.737462410439148
327.633184	0.849999184497478	-0.737687504471744
327.653184	0.849999184497478	-0.737163343523188
327.673184	0.849999184497478	-0.736969692939988
327.693184	0.849999184497478	-0.737371967745982
327.713184	0.849999184497478	-0.737535579528941
327.733184	0.849999184497478	-0.73769265750477
327.753184	0.849999184497478	-0.737522034413556
327.773184	0.849999184497478	-0.737540641040914
327.793184	0.849994653927913	-0.737820631786739
327.813184	0.849994653927913	-0.737942744742338
327.833184	0.849994653927913	-0.738145794139441
327.853184	0.849994653927913	-0.738324475062221
327.873184	0.849994653927913	-0.73832638506674
327.893184	0.849994653927913	-0.737966241777102
327.913184	0.849994653927913	-0.737967797634949
327.933184	0.849994653927913	-0.737846448681157
327.953184	0.849994653927913	-0.738218040060386
327.973184	0.849994653927913	-0.737782248654253
327.993184	0.849994653927913	-0.737110619440105
328.013184	0.849994653927913	-0.736532003466867
328.033184	0.849994653927913	-0.736010393170179
328.053184	0.849994653927913	-0.736024344161521
328.073184	0.849994653927913	-0.735969885157665
328.093184	0.849994653927913	-0.735939862274129
328.113184	0.849994653927913	-0.735386522027363
328.133184	0.849994653927913	-0.735094470398835
328.153184	0.849994653927913	-0.734432856770883
328.173184	0.849994653927913	-0.734543855887685
328.193184	0.849994653927913	-0.733855908072425
328.213184	0.849994653927913	-0.733225741873049
328.233184	0.849994653927913	-0.733085396332642
328.253184	0.849994653927913	-0.732509136031645
328.273184	0.849994653927913	-0.732318354434402
328.293184	0.849994653927913	-0.731301945529465
328.313184	0.849994653927913	-0.730827094530914
328.333184	0.849994653927913	-0.730285504791119
328.353184	0.849994653927913	-0.72951545463576
328.373184	0.849994653927913	-0.729296631784667
328.393184	0.849999184497478	-0.72865685985423
328.413184	0.849999184497478	-0.728006523211292
328.433184	0.849999184497478	-0.726869047874066
328.453184	0.849999184497478	-0.725347271669209
328.473184	0.849999184497478	-0.724236958187913
328.493184	0.849999184497478	-0.722917061502391
328.513184	0.849999184497478	-0.722387365519904
328.533184	0.849999184497478	-0.722129475118039
328.553184	0.849999184497478	-0.721427994124925
328.573184	0.849999184497478	-0.721365771748531
328.593184	0.849999184497478	-0.721199072124935
328.613184	0.849999184497478	-0.721190083166168
328.633184	0.849999184497478	-0.720222383355647
328.653184	0.849999184497478	-0.719685099084372
328.673184	0.849999184497478	-0.718365612253987
328.693184	0.849999184497478	-0.717668591917257
328.713184	0.849999184497478	-0.717150045586151
328.733184	0.849999184497478	-0.717235585934383
328.753184	0.849999184497478	-0.71688698225538
328.773184	0.849999184497478	-0.716424645765607
328.793184	0.850003715067043	-0.716712503342544
328.813184	0.850003715067043	-0.716750253786032
328.833184	0.850003715067043	-0.716424426910923
328.853184	0.850003715067043	-0.715981114861995
328.873184	0.850003715067043	-0.715290337852541
328.893184	0.850003715067043	-0.715067074240941
328.913184	0.850003715067043	-0.714225104457079
328.933184	0.850003715067043	-0.713751578524164
328.953184	0.850003715067043	-0.712959105711585
328.973184	0.850003715067043	-0.712801681547437
328.993184	0.850003715067043	-0.712149980047104
329.013184	0.850003715067043	-0.71151079305555
329.033184	0.850003715067043	-0.711170840105348
329.053184	0.850003715067043	-0.711194396827753
329.073184	0.850003715067043	-0.711831200292836
329.093184	0.850003715067043	-0.71173885953268
329.113184	0.850003715067043	-0.712052832442242
329.133184	0.850003715067043	-0.7115974117605
329.153184	0.850003715067043	-0.711131040386178
329.173184	0.850003715067043	-0.710279365391853
329.193184	0.850003715067043	-0.709556170034862
329.213184	0.850003715067043	-0.708496837757526
329.233184	0.850003715067043	-0.70827801888561
329.253184	0.850003715067043	-0.708296892117763
329.273184	0.850003715067043	-0.708903115614659
329.293184	0.850003715067043	-0.70870701783817
329.313184	0.850003715067043	-0.708560954221733
329.333184	0.850003715067043	-0.708287875304765
329.353184	0.850003715067043	-0.707732052052125
329.373184	0.850003715067043	-0.707423399300986
329.393184	0.849994653927913	-0.707013659560661
329.413184	0.849994653927913	-0.706810307746174
329.433184	0.849994653927913	-0.706865116917524
329.453184	0.849994653927913	-0.707280670234104
329.473184	0.849994653927913	-0.707847042282538
329.493184	0.849994653927913	-0.708008318289135
329.513184	0.849994653927913	-0.708967291766506
329.533184	0.849994653927913	-0.709288431172192
329.553184	0.849994653927913	-0.709864595972962
329.573184	0.849994653927913	-0.710321234282586
329.593184	0.849999184497478	-0.71046319934766
329.613184	0.849999184497478	-0.710801886919864
329.633184	0.849999184497478	-0.711212374745291
329.653184	0.849999184497478	-0.712263868045741
329.673184	0.849999184497478	-0.712679035382241
329.693184	0.849999184497478	-0.713357815175808
329.713184	0.849999184497478	-0.713584393441085
329.733184	0.849999184497478	-0.713618128895908
329.753184	0.849999184497478	-0.713308031703851
329.773184	0.849999184497478	-0.71376888794012
329.793184	0.84998468667487	-0.713712952661938
329.813184	0.84998468667487	-0.71427846122916
329.833184	0.84998468667487	-0.714591427407174
329.853184	0.84998468667487	-0.714905973318091
329.873184	0.84998468667487	-0.714230388802918
329.893184	0.84998468667487	-0.713798775531671
329.913184	0.84998468667487	-0.714106477259728
329.933184	0.84998468667487	-0.714241689662988
329.953184	0.84998468667487	-0.715432004479407
329.973184	0.84998468667487	-0.715605397077173
329.993184	0.849999184497478	-0.715499077471443
330.013184	0.849999184497478	-0.714739245840263
330.033184	0.849999184497478	-0.713805508297604
330.053184	0.849999184497478	-0.713649452970024
330.073184	0.849999184497478	-0.713184024660435
330.093184	0.849999184497478	-0.713726362485334
330.113184	0.849999184497478	-0.713369263265397
330.133184	0.849999184497478	-0.713572125641226
330.153184	0.849999184497478	-0.713270603573624
330.173184	0.849999184497478	-0.712480868434189
330.193184	0.849999184497478	-0.711904003298428
330.213184	0.849999184497478	-0.71189656621833
330.233184	0.849999184497478	-0.711381577270642
330.253184	0.849999184497478	-0.711122704012286
330.273184	0.849999184497478	-0.710486095526834
330.293184	0.849999184497478	-0.710188202467817
330.313184	0.849999184497478	-0.709425398392106
330.333184	0.849999184497478	-0.709194984201085
330.353184	0.849999184497478	-0.709562242257559
330.373184	0.849999184497478	-0.70965030142425
330.393184	0.849995149458959	-0.709976562029551
330.413184	0.849994653927913	-0.710025712812516
330.433184	0.849994653927913	-0.710141482961441
330.453184	0.849994653927913	-0.710281931960425
330.473184	0.849994653927913	-0.710779703013208
330.493184	0.849994653927913	-0.710459976215032
330.513184	0.849994653927913	-0.710901919427386
330.533184	0.849994653927913	-0.7114365018381
330.553184	0.849994653927913	-0.711438773947647
330.573184	0.849994653927913	-0.711202780951758
330.593184	0.849994653927913	-0.711561634988346
330.613184	0.849994653927913	-0.71228559036797
330.633184	0.849994653927913	-0.712728647749629
330.653184	0.849994653927913	-0.71349654119155
330.673184	0.849994653927913	-0.713733310126773
330.693184	0.849994653927913	-0.713296587593438
330.713184	0.849994653927913	-0.712988846073621
330.733184	0.849994653927913	-0.712881376486003
330.753184	0.849994653927913	-0.712728122498386
330.773184	0.849994653927913	-0.712457769317034
330.793184	0.849996636052098	-0.713238762206617
330.813184	0.849998278383565	-0.713518390847417
330.833184	0.849998278383565	-0.713961396499784
330.853184	0.849998278383565	-0.713638112318191
330.873184	0.849998278383565	-0.712863135942844
330.893184	0.849998278383565	-0.713361615288968
330.913184	0.849998278383565	-0.714053570134545
330.933184	0.849998278383565	-0.714523721726142
330.953184	0.849998278383565	-0.714594220788785
330.973184	0.849998278383565	-0.715046346712731
330.993184	0.849998278383565	-0.715042618224742
331.013184	0.849998278383565	-0.715057205884257
331.033184	0.849998278383565	-0.715065148319718
331.053184	0.849998278383565	-0.714854236070676
331.073184	0.849998278383565	-0.714659757818851
331.093184	0.849998278383565	-0.715065283611704
331.113184	0.849998278383565	-0.715785514482519
331.133184	0.849998278383565	-0.715581880146531
331.153184	0.849998278383565	-0.715661109521495
331.173184	0.849998278383565	-0.715487366756233
331.193184	0.849999198655508	-0.715604525637611
331.213184	0.85000280895313	-0.71586381273028
331.233184	0.85000280895313	-0.716010353847846
331.253184	0.85000280895313	-0.716126151851003
331.273184	0.85000280895313	-0.716059902548418
331.293184	0.85000280895313	-0.716019458202723
331.313184	0.85000280895313	-0.715686990082732
331.333184	0.85000280895313	-0.715110666114919
331.353184	0.85000280895313	-0.714930445250998
331.373184	0.85000280895313	-0.714821475513994
331.393184	0.85000280895313	-0.714506495872883
331.413184	0.85000280895313	-0.714567194224838
331.433184	0.85000280895313	-0.713820414291204
331.453184	0.85000280895313	-0.713613357863785
331.473184	0.85000280895313	-0.713789909927361
331.493184	0.85000280895313	-0.713474385139127
331.513184	0.85000280895313	-0.712739876984533
331.533184	0.85000280895313	-0.712648228601015
331.553184	0.85000280895313	-0.712499574540949
331.573184	0.85000280895313	-0.712176047629617
331.593184	0.85000280895313	-0.711585621461768
331.613184	0.849998278383565	-0.711672594313388
331.633184	0.849998278383565	-0.711909828812212
331.653184	0.849998278383565	-0.712442580801929
331.673184	0.849998278383565	-0.712113156751642
331.693184	0.849998278383565	-0.711895284923633
331.713184	0.849998278383565	-0.711664345481371
331.733184	0.849998278383565	-0.711286741567083
331.753184	0.849998278383565	-0.710993981645215
331.773184	0.849998278383565	-0.711180008127042
331.793184	0.849998278383565	-0.710660972357278
331.813184	0.85000280895313	-0.710876034886972
331.833184	0.85000280895313	-0.711045631350758
331.853184	0.85000280895313	-0.71096479040948
331.873184	0.85000280895313	-0.710474858333577
331.893184	0.85000280895313	-0.710736254389571
331.913184	0.85000280895313	-0.710801771523756
331.933184	0.85000280895313	-0.71089174865332
331.953184	0.85000280895313	-0.711603273086867
331.973184	0.85000280895313	-0.712080193256979
331.993184	0.85000280895313	-0.71192814098054
332.013184	0.85000280895313	-0.711546072430691
332.033184	0.85000280895313	-0.711516686215325
332.053184	0.85000280895313	-0.71223149346914
332.073184	0.85000280895313	-0.712051694397883
332.093184	0.85000280895313	-0.712361055442364
332.113184	0.85000280895313	-0.712140207190647
332.133184	0.85000280895313	-0.71173394525022
332.153184	0.85000280895313	-0.710892528571834
332.173184	0.85000280895313	-0.710789085910409
332.193184	0.85000280895313	-0.71072928685225
332.213184	0.850007339522695	-0.710586657264772
332.233184	0.850007339522695	-0.710260508076402
332.253184	0.850007339522695	-0.70966014590588
332.273184	0.850007339522695	-0.709916420762252
332.293184	0.850007339522695	-0.709578290274698
332.313184	0.850007339522695	-0.709052040258699
332.333184	0.850007339522695	-0.709228600280626
332.353184	0.850007339522695	-0.708909514129799
332.373184	0.850007339522695	-0.70858916260098
332.393184	0.850007339522695	-0.708038408818666
332.413184	0.850007339522695	-0.707996667261568
332.433184	0.850007339522695	-0.707243910605463
332.453184	0.850007339522695	-0.706737910616542
332.473184	0.850007339522695	-0.706424868834183
332.493184	0.850007339522695	-0.706236729409857
332.513184	0.850007339522695	-0.706561497824129
332.533184	0.850007339522695	-0.706243299029568
332.553184	0.850007339522695	-0.706127831298027
332.573184	0.850007339522695	-0.70588863904457
332.593184	0.850007339522695	-0.706050380614768
332.613184	0.850007339522695	-0.7064110411973
332.633184	0.850007339522695	-0.706995952227097
332.653184	0.850007339522695	-0.706961962105007
332.673184	0.850007339522695	-0.707019516907854
332.693184	0.850007339522695	-0.707397236218247
332.713184	0.850007339522695	-0.707837165967502
332.733184	0.850007339522695	-0.707860304876419
332.753184	0.850007339522695	-0.708806389802462
332.773184	0.850007339522695	-0.709447737486627
332.793184	0.850007339522695	-0.710306738144121
332.813184	0.85000280895313	-0.710451954196051
332.833184	0.85000280895313	-0.710148470394642
332.853184	0.85000280895313	-0.709968500218812
332.873184	0.85000280895313	-0.709873007951199
332.893184	0.85000280895313	-0.709998367914482
332.913184	0.85000280895313	-0.709929281459349
332.933184	0.85000280895313	-0.710167566460658
332.953184	0.85000280895313	-0.709515550605417
332.973184	0.85000280895313	-0.709285076726756
332.993184	0.85000280895313	-0.70950853929716
333.013184	0.85000280895313	-0.709762916086543
333.033184	0.85000280895313	-0.710539734820416
333.053184	0.85000280895313	-0.710845144543049
333.073184	0.85000280895313	-0.710352984128543
333.093184	0.85000280895313	-0.710105196854751
333.113184	0.85000280895313	-0.710179874052279
333.133184	0.85000280895313	-0.710000361481699
333.153184	0.85000280895313	-0.710420598288524
333.173184	0.85000280895313	-0.710989906968906
333.193184	0.85000280895313	-0.711220436556033
333.213184	0.85000280895313	-0.710834006829197
333.233184	0.85000280895313	-0.710564357962008
333.253184	0.85000280895313	-0.710375191910256
333.273184	0.85000280895313	-0.709797228521896
333.293184	0.85000280895313	-0.709543253629297
333.313184	0.85000280895313	-0.709436532126782
333.333184	0.85000280895313	-0.709847306452887
333.353184	0.85000280895313	-0.71009329513909
333.373184	0.85000280895313	-0.709971034953975
333.393184	0.85000280895313	-0.709671908350375
333.413184	0.85000280895313	-0.709677252383852
333.433184	0.85000280895313	-0.709291897034559
333.453184	0.85000280895313	-0.709772263171157
333.473184	0.85000280895313	-0.709361978283712
333.493184	0.85000280895313	-0.708573046937846
333.513184	0.85000280895313	-0.707935889326095
333.533184	0.85000280895313	-0.707297454398818
333.553184	0.85000280895313	-0.706983481489255
333.573184	0.85000280895313	-0.707483914610835
333.593184	0.85000280895313	-0.707834722753388
333.613184	0.85000280895313	-0.707953441471792
333.633184	0.85000280895313	-0.706664876818739
333.653184	0.85000280895313	-0.706133668749337
333.673184	0.85000280895313	-0.705524238036524
333.693184	0.85000280895313	-0.70541888537058
333.713184	0.85000280895313	-0.705678311734411
333.733184	0.85000280895313	-0.705313779413553
333.753184	0.85000280895313	-0.705157676335863
333.773184	0.85000280895313	-0.704474221010398
333.793184	0.85000280895313	-0.703529063232385
333.813184	0.850007339522695	-0.70348762011349
333.833184	0.850007339522695	-0.703377854541273
333.853184	0.850007339522695	-0.703180272532106
333.873184	0.850007339522695	-0.703733672466511
333.893184	0.850007339522695	-0.7037698590938
333.913184	0.850007339522695	-0.703178314777472
333.933184	0.850007339522695	-0.70323548360024
333.953184	0.850007339522695	-0.70303941765716
333.973184	0.850007339522695	-0.702301153160342
333.993184	0.850007339522695	-0.702266367203036
334.013184	0.849998278383565	-0.702105445343109
334.033184	0.849998278383565	-0.702467816971355
334.053184	0.849998278383565	-0.702673126540474
334.073184	0.849998278383565	-0.702824605815555
334.093184	0.849998278383565	-0.703342065831593
334.113184	0.849998278383565	-0.70376765463025
334.133184	0.849998278383565	-0.703909038735614
334.153184	0.849998278383565	-0.704577806922162
334.173184	0.849998278383565	-0.704373134021215
334.193184	0.849998278383565	-0.704390968688413
334.213184	0.85000280895313	-0.703931632497406
334.233184	0.85000280895313	-0.704301174600951
334.253184	0.85000280895313	-0.704044255118051
334.273184	0.85000280895313	-0.704161847729622
334.293184	0.85000280895313	-0.704574918040326
334.313184	0.85000280895313	-0.704726874816539
334.333184	0.85000280895313	-0.704367503487059
334.353184	0.85000280895313	-0.704141744932055
334.373184	0.85000280895313	-0.703984392393074
334.393184	0.85000280895313	-0.704186240079003
334.413184	0.85000280895313	-0.704662503685062
334.433184	0.85000280895313	-0.704362812038456
334.453184	0.85000280895313	-0.705078530523596
334.473184	0.85000280895313	-0.705491927126738
334.493184	0.85000280895313	-0.705642877171403
334.513184	0.85000280895313	-0.705373729680403
334.533184	0.85000280895313	-0.705074181284137
334.553184	0.85000280895313	-0.705339166556956
334.573184	0.85000280895313	-0.705377673043899
334.593184	0.85000280895313	-0.706175247160216
334.613184	0.85000280895313	-0.70642733990253
334.633184	0.85000280895313	-0.706084903946455
334.653184	0.85000280895313	-0.705873629592389
334.673184	0.85000280895313	-0.705624672440829
334.693184	0.85000280895313	-0.705590781798141
334.713184	0.85000280895313	-0.705286068431321
334.733184	0.85000280895313	-0.705733391489737
334.753184	0.85000280895313	-0.706525366905306
334.773184	0.85000280895313	-0.70682285806754
334.793184	0.85000280895313	-0.70592422481627
334.813184	0.85000280895313	-0.706036771832566
334.833184	0.85000280895313	-0.706396982768202
334.853184	0.85000280895313	-0.706995076808358
334.873184	0.85000280895313	-0.7071160517196
334.893184	0.85000280895313	-0.707045660094712
334.913184	0.85000280895313	-0.707510531319649
334.933184	0.85000280895313	-0.707721105338724
334.953184	0.85000280895313	-0.70770963337408
334.973184	0.85000280895313	-0.7070493885827
334.993184	0.85000280895313	-0.706776914500497
335.013184	0.85000280895313	-0.706592909440119
335.033184	0.85000280895313	-0.706747818764984
335.053184	0.85000280895313	-0.706337151876636
335.073184	0.85000280895313	-0.70611872694315
335.093184	0.85000280895313	-0.706199169966821
335.113184	0.85000280895313	-0.706403771242598
335.133184	0.85000280895313	-0.706232690546134
335.153184	0.85000280895313	-0.706313197236623
335.173184	0.85000280895313	-0.706404909286956
335.193184	0.85000280895313	-0.705936003177472
335.213184	0.85000280895313	-0.705282065380183
335.233184	0.85000280895313	-0.704407760811479
335.253184	0.85000280895313	-0.704146810423209
335.273184	0.85000280895313	-0.703890038169823
335.293184	0.85000280895313	-0.703999314303382
335.313184	0.85000280895313	-0.703618817528085
335.333184	0.85000280895313	-0.702942429219345
335.353184	0.85000280895313	-0.702516474336484
335.373184	0.85000280895313	-0.702358707963193
335.393184	0.85000280895313	-0.702541877396588
335.413184	0.85000280895313	-0.702164420711819
335.433184	0.85000280895313	-0.701387972041322
335.453184	0.85000280895313	-0.701259615758451
335.473184	0.85000280895313	-0.701485533480496
335.493184	0.85000280895313	-0.701431798686689
335.513184	0.85000280895313	-0.700156520502569
335.533184	0.85000280895313	-0.699653938625905
335.553184	0.85000280895313	-0.699954378357611
335.573184	0.85000280895313	-0.700275286971084
335.593184	0.85000280895313	-0.700266894888729
335.613184	0.85000280895313	-0.69954479778433
335.633184	0.85000280895313	-0.699076476613731
335.653184	0.85000280895313	-0.698224153013705
335.673184	0.85000280895313	-0.69797523167473
335.693184	0.85000280895313	-0.697185588056344
335.713184	0.85000280895313	-0.696867683720815
335.733184	0.85000280895313	-0.6967725575374
335.753184	0.85000280895313	-0.696525800870214
335.773184	0.85000280895313	-0.696753795722176
335.793184	0.85000280895313	-0.69616050454755
335.813184	0.85000280895313	-0.696130322496967
335.833184	0.85000280895313	-0.696301996090668
335.853184	0.85000280895313	-0.69646029965273
335.873184	0.85000280895313	-0.697641203717714
335.893184	0.85000280895313	-0.697286293044623
335.913184	0.85000280895313	-0.697429439924991
335.933184	0.85000280895313	-0.697723938746809
335.953184	0.85000280895313	-0.698062678048302
335.973184	0.85000280895313	-0.697547334953944
335.993184	0.85000280895313	-0.697888636844837
336.013184	0.85000280895313	-0.697948149402317
336.033184	0.850003715067043	-0.697980547853975
336.053184	0.850003715067043	-0.698082239677923
336.073184	0.850003715067043	-0.697429949259534
336.093184	0.850003715067043	-0.697327266620738
336.113184	0.850003715067043	-0.697411748508132
336.133184	0.850003715067043	-0.69786884044383
336.153184	0.850003715067043	-0.697681162603929
336.173184	0.850003715067043	-0.697729298696993
336.193184	0.850003715067043	-0.697481240839225
336.213184	0.850003715067043	-0.697690593251243
336.233184	0.850003715067043	-0.697991315504452
336.253184	0.850003715067043	-0.698304436870331
336.273184	0.850003715067043	-0.698286530577964
336.293184	0.850003715067043	-0.698455319269003
336.313184	0.850003715067043	-0.698686859566854
336.333184	0.850003715067043	-0.698564169630721
336.353184	0.850003715067043	-0.698306028540764
336.373184	0.850003715067043	-0.698118127867004
336.393184	0.850003715067043	-0.697810660910336
336.413184	0.850003715067043	-0.698299657879856
336.433184	0.850003715067043	-0.698523434805172
336.453184	0.850003715067043	-0.698800226293425
336.473184	0.850003715067043	-0.698698367344083
336.493184	0.850003715067043	-0.699248548125038
336.513184	0.850003715067043	-0.699254234367661
336.533184	0.850003715067043	-0.699075919529081
336.553184	0.850003715067043	-0.699433631542133
336.573184	0.850003715067043	-0.699649804261953
336.593184	0.850003715067043	-0.700302031013529
336.613184	0.850003715067043	-0.700234102498637
336.633184	0.850003715067043	-0.700492227671891
336.653184	0.850003715067043	-0.701156781910967
336.673184	0.850003715067043	-0.701612516947619
336.693184	0.850003715067043	-0.70254621071934
336.713184	0.850003715067043	-0.702882136743349
336.733184	0.850003715067043	-0.702911347874966
336.753184	0.850003715067043	-0.70251337057914
336.773184	0.850003715067043	-0.702195024555064
336.793184	0.850003715067043	-0.702256474971298
336.813184	0.850003715067043	-0.702687578908003
336.833184	0.849999184497478	-0.703242642138012
336.853184	0.849999184497478	-0.703550081240447
336.873184	0.849999184497478	-0.704317210680556
336.893184	0.849999184497478	-0.703964229907869
336.913184	0.849999184497478	-0.703878991977019
336.933184	0.849999184497478	-0.7041028246108
336.953184	0.849999184497478	-0.70403759397729
336.973184	0.849999184497478	-0.704201476344221
336.993184	0.849999184497478	-0.70418486328408
337.013184	0.849999184497478	-0.704117941500735
337.033184	0.850003715067043	-0.703713593544002
337.053184	0.850003715067043	-0.70244993853322
337.073184	0.850003715067043	-0.701167390394401
337.093184	0.850003715067043	-0.701136126007927
337.113184	0.850003715067043	-0.700585865643448
337.133184	0.850003715067043	-0.699816519802257
337.153184	0.850003715067043	-0.699394619699827
337.173184	0.850003715067043	-0.699301646250675
337.193184	0.850003715067043	-0.698874477719115
337.213184	0.850003715067043	-0.697640244736279
337.233184	0.850003715067043	-0.697332897154894
337.253184	0.850003715067043	-0.697217847236839
337.273184	0.850003715067043	-0.696498042137867
337.293184	0.850003715067043	-0.696179035570561
337.313184	0.850003715067043	-0.695012687331686
337.333184	0.850003715067043	-0.693883743347975
337.353184	0.850003715067043	-0.693810005236003
337.373184	0.850003715067043	-0.693162529620672
337.393184	0.850003715067043	-0.693316698818786
337.413184	0.850003715067043	-0.691998186886539
337.433184	0.850003715067043	-0.691104213250464
337.453184	0.850003715067043	-0.690480477399634
337.473184	0.850003715067043	-0.689901769905349
337.493184	0.850003715067043	-0.688733833975216
337.513184	0.850003715067043	-0.688300804117284
337.533184	0.850003715067043	-0.687865227586662
337.553184	0.850003715067043	-0.686935437386676
337.573184	0.850003715067043	-0.687232315755787
337.593184	0.850003715067043	-0.687425990214043
337.613184	0.850003715067043	-0.687262127742992
337.633184	0.849998278383565	-0.687343239268245
337.653184	0.849998278383565	-0.687677736768038
337.673184	0.849998278383565	-0.687937163131869
337.693184	0.849998278383565	-0.687697799773841
337.713184	0.849998278383565	-0.687489211363632
337.733184	0.849998278383565	-0.687060260161183
337.753184	0.849998278383565	-0.686635797469358
337.773184	0.849998278383565	-0.686143648992378
337.793184	0.849998278383565	-0.685628500877648
337.813184	0.849998278383565	-0.685704415598939
337.833184	0.850008245636608	-0.684782886168496
337.853184	0.850008245636608	-0.685078164908826
337.873184	0.850008245636608	-0.685064747127079
337.893184	0.850008245636608	-0.68515087639337
337.913184	0.850008245636608	-0.685381784002223
337.933184	0.850008245636608	-0.68598070969018
337.953184	0.850008245636608	-0.68580439637717
337.973184	0.850008245636608	-0.685778842108373
337.993184	0.850008245636608	-0.686238795071673
338.013184	0.850008245636608	-0.686721568609803
338.033184	0.85000280895313	-0.687138025199353
338.053184	0.85000280895313	-0.68649179904531
338.073184	0.85000280895313	-0.687251988802336
338.093184	0.85000280895313	-0.68798119669439
338.113184	0.85000280895313	-0.688276403809551
338.133184	0.85000280895313	-0.688974972045774
338.153184	0.85000280895313	-0.688668599362529
338.173184	0.85000280895313	-0.688582239304026
338.193184	0.85000280895313	-0.687943028437413
338.213184	0.85000280895313	-0.686895574000686
338.233184	0.85000280895313	-0.686552951023335
338.253184	0.85000280895313	-0.686399752744184
338.273184	0.85000280895313	-0.686063615823847
338.293184	0.85000280895313	-0.685966177739132
338.313184	0.85000280895313	-0.685721406680807
338.333184	0.85000280895313	-0.685274222893554
338.353184	0.85000280895313	-0.685326576913262
338.373184	0.85000280895313	-0.685484184119512
338.393184	0.85000280895313	-0.685679752665583
338.413184	0.85000280895313	-0.685567627441948
338.433184	0.850006348460603	-0.685330842590023
338.453184	0.850007339522695	-0.684822176553132
338.473184	0.850007339522695	-0.683914271821591
338.493184	0.850007339522695	-0.683481409089057
338.513184	0.850007339522695	-0.683083435772404
338.533184	0.850007339522695	-0.682929051698783
338.553184	0.850007339522695	-0.682761011092846
338.573184	0.850007339522695	-0.682971859675072
338.593184	0.850007339522695	-0.682489312949979
338.613184	0.850007339522695	-0.682254812145124
338.633184	0.850007339522695	-0.682228103915261
338.653184	0.85000280895313	-0.682065244196585
338.673184	0.85000280895313	-0.681743917769625
338.693184	0.85000280895313	-0.681002028243396
338.713184	0.85000280895313	-0.680220259414478
338.733184	0.85000280895313	-0.679428077081752
338.753184	0.85000280895313	-0.678844737826506
338.773184	0.85000280895313	-0.67943009054485
338.793184	0.85000280895313	-0.679811852698142
338.813184	0.85000280895313	-0.679514246139804
338.833184	0.85000280895313	-0.679769355097587
338.853184	0.85000280895313	-0.680205492692039
338.873184	0.85000280895313	-0.680240640754369
338.893184	0.85000280895313	-0.680609192043069
338.913184	0.85000280895313	-0.681370702886554
338.933184	0.85000280895313	-0.682355732008911
338.953184	0.85000280895313	-0.682526733121851
338.973184	0.85000280895313	-0.68292281632986
338.993184	0.85000280895313	-0.682956133971196
339.013184	0.85000280895313	-0.6833135714211
339.033184	0.85000280895313	-0.683223638062475
339.053184	0.85000280895313	-0.683931012215367
339.073184	0.85000280895313	-0.684900693655573
339.093184	0.85000280895313	-0.685575064522045
339.113184	0.85000280895313	-0.686536524984468
339.133184	0.85000280895313	-0.687029345942205
339.153184	0.85000280895313	-0.687720544744325
339.173184	0.85000280895313	-0.687395684809004
339.193184	0.85000280895313	-0.688281401654708
339.213184	0.85000280895313	-0.688273347802319
339.233184	0.85000280895313	-0.688512146117343
339.253184	0.85000280895313	-0.689229687065123
339.273184	0.85000280895313	-0.689453181468938
339.293184	0.85000280895313	-0.690548720269437
339.313184	0.85000280895313	-0.691780673184374
339.333184	0.85000280895313	-0.692396689433607
339.353184	0.85000280895313	-0.692764452845442
339.373184	0.85000280895313	-0.693367055292102
339.393184	0.85000280895313	-0.692756844660775
339.413184	0.85000280895313	-0.692734688608349
339.433184	0.85000280895313	-0.693066575768632
339.453184	0.85000280895313	-0.692771062256915
339.473184	0.85000280895313	-0.692935111749241
339.493184	0.85000280895313	-0.692858166421347
339.513184	0.85000280895313	-0.693322532290922
339.533184	0.85000280895313	-0.692813165919035
339.553184	0.85000280895313	-0.692823949486218
339.573184	0.85000280895313	-0.692593766087413
339.593184	0.85000280895313	-0.691931420291062
339.613184	0.85000280895313	-0.692113813785125
339.633184	0.85000280895313	-0.691953401259737
339.653184	0.85000280895313	-0.691746484103483
339.673184	0.85000280895313	-0.691511235213524
339.693184	0.85000280895313	-0.69078529820421
339.713184	0.85000280895313	-0.689808577601511
339.733184	0.85000280895313	-0.689465970540865
339.753184	0.85000280895313	-0.690155370755399
339.773184	0.85000280895313	-0.690030611647703
339.793184	0.85000280895313	-0.690372968020256
339.813184	0.85000280895313	-0.689972985219685
339.833184	0.85000280895313	-0.689546851273905
339.853184	0.85000280895313	-0.688939485753477
339.873184	0.85000280895313	-0.688496818331074
339.893184	0.85000280895313	-0.688279161378575
339.913184	0.85000280895313	-0.687814819384057
339.933184	0.85000280895313	-0.687183196806236
339.953184	0.85000280895313	-0.687591014604509
339.973184	0.85000280895313	-0.6878078080758
339.993184	0.85000280895313	-0.688203911179691
340.013184	0.85000280895313	-0.687638088257557
340.033184	0.85000280895313	-0.68714978764385
340.053184	0.849998278383565	-0.68732712758429
340.073184	0.849998278383565	-0.687255371102005
340.093184	0.849998278383565	-0.687622911679983
340.113184	0.849998278383565	-0.68705220232962
340.133184	0.849998278383565	-0.686802027550177
340.153184	0.849998278383565	-0.686627170615613
340.173184	0.849998278383565	-0.686282721196441
340.193184	0.849998278383565	-0.686727644811679
340.213184	0.849998278383565	-0.686587939918624
340.233184	0.849998278383565	-0.686849678183758
340.253184	0.849998278383565	-0.686799094897405
340.273184	0.849998278383565	-0.687369517747086
340.293184	0.849998278383565	-0.68716459415805
340.313184	0.849998278383565	-0.687596856034997
340.333184	0.849998278383565	-0.687779866301352
340.353184	0.849998278383565	-0.68711013913337
340.373184	0.849998278383565	-0.68630910711304
340.393184	0.849998278383565	-0.685683883050358
340.413184	0.849998278383565	-0.685936787544589
340.433184	0.849998278383565	-0.686240418575515
340.453184	0.85000280895313	-0.686761396183206
340.473184	0.85000280895313	-0.686965392624218
340.493184	0.85000280895313	-0.687076009740116
340.513184	0.85000280895313	-0.686602969266683
340.533184	0.85000280895313	-0.686502439362152
340.553184	0.85000280895313	-0.68603247479183
340.573184	0.85000280895313	-0.685261712363952
340.593184	0.85000280895313	-0.685284238479752
340.613184	0.85000280895313	-0.685127478838006
340.633184	0.85000280895313	-0.685286633943753
340.653184	0.850007339522695	-0.685317862517643
340.673184	0.850007339522695	-0.684228403898199
340.693184	0.850007339522695	-0.684114997379863
340.713184	0.850007339522695	-0.683897201156199
340.733184	0.850007339522695	-0.683512912226097
340.753184	0.850007339522695	-0.6837752712427
340.773184	0.850007339522695	-0.683941867407718
340.793184	0.850007339522695	-0.684200493957156
340.813184	0.850007339522695	-0.684061525211676
340.833184	0.850007339522695	-0.683607588762613
340.853184	0.850004614101942	-0.683045144160974
340.873184	0.85000280895313	-0.682176326876085
340.893184	0.85000280895313	-0.680939598949847
340.913184	0.85000280895313	-0.681267689976148
340.933184	0.85000280895313	-0.68138353572942
340.953184	0.85000280895313	-0.680937251235962
340.973184	0.85000280895313	-0.680135725797794
340.993184	0.85000280895313	-0.67972790799952
341.013184	0.85000280895313	-0.679299983424503
341.033184	0.85000280895313	-0.678724590583891
341.053184	0.85000280895313	-0.678746332802002
341.073184	0.85000280895313	-0.678596039321391
341.093184	0.85000280895313	-0.67828387295777
341.113184	0.85000280895313	-0.677654677677359
341.133184	0.85000280895313	-0.676822190270102
341.153184	0.85000280895313	-0.675951876815006
341.173184	0.85000280895313	-0.675362875192195
341.193184	0.85000280895313	-0.675370901190353
341.213184	0.85000280895313	-0.675328105151593
341.233184	0.85000280895313	-0.67490622892422
341.253184	0.85000280895313	-0.67478645174498
341.273184	0.85000280895313	-0.674856051513828
341.293184	0.85000280895313	-0.674409281560888
341.313184	0.85000280895313	-0.674133536595943
341.333184	0.85000280895313	-0.674499274607153
341.353184	0.85000280895313	-0.673207009320347
341.373184	0.85000280895313	-0.671893789692284
341.393184	0.85000280895313	-0.670733282883896
341.413184	0.85000280895313	-0.670457183772284
341.433184	0.85000280895313	-0.670658171956174
341.453184	0.850003198298952	-0.671206001044068
341.473184	0.850007339522695	-0.671140973348538
341.493184	0.850007339522695	-0.671510686556653
341.513184	0.850007339522695	-0.671851105070454
341.533184	0.850007339522695	-0.671201190220191
341.553184	0.850007339522695	-0.670992884331475
341.573184	0.850007339522695	-0.671017770098691
341.593184	0.850007339522695	-0.670434940177984
341.613184	0.850007339522695	-0.670728237288624
341.633184	0.850007339522695	-0.670751300593195
341.653184	0.850007339522695	-0.670215655742465
341.673184	0.85000280895313	-0.669273561930034
341.693184	0.85000280895313	-0.668730125852536
341.713184	0.85000280895313	-0.668310728651862
341.733184	0.85000280895313	-0.668973631532864
341.753184	0.85000280895313	-0.669463217420445
341.773184	0.85000280895313	-0.670085799310211
341.793184	0.85000280895313	-0.67092993376586
341.813184	0.85000280895313	-0.670910925241717
341.833184	0.85000280895313	-0.67031752265016
341.853184	0.85000280895313	-0.670609311653065
341.873184	0.85000280895313	-0.670834799624096
341.893184	0.85000280895313	-0.671451890250868
341.913184	0.85000280895313	-0.671899292892806
341.933184	0.85000280895313	-0.671896698469999
341.953184	0.85000280895313	-0.672320767223394
341.973184	0.85000280895313	-0.673138750533834
341.993184	0.85000280895313	-0.673048542612059
342.013184	0.85000280895313	-0.673846606167033
342.033184	0.85000280895313	-0.674137770439294
342.053184	0.85000280895313	-0.674151231991978
342.073184	0.85000280895313	-0.674303232539129
342.093184	0.85000280895313	-0.674446737545344
342.113184	0.85000280895313	-0.674384972774203
342.133184	0.85000280895313	-0.674278681022705
342.153184	0.85000280895313	-0.67455797939189
342.173184	0.85000280895313	-0.674855800825735
342.193184	0.85000280895313	-0.674923800965798
342.213184	0.85000280895313	-0.67518473145819
342.233184	0.85000280895313	-0.675125155233891
342.253184	0.85000280895313	-0.67552051025268
342.273184	0.85000280895313	-0.675786518173749
342.293184	0.85000280895313	-0.675912757534946
342.313184	0.85000280895313	-0.67671937233932
342.333184	0.85000280895313	-0.677583581738304
342.353184	0.85000280895313	-0.677414255858492
342.373184	0.85000280895313	-0.676834060152352
342.393184	0.85000280895313	-0.675753697929427
342.413184	0.85000280895313	-0.675461188695651
342.433184	0.85000280895313	-0.675358804495067
342.453184	0.85000280895313	-0.675656466761867
342.473184	0.85000280895313	-0.674853878883688
342.493184	0.85000280895313	-0.674254642819993
342.513184	0.85000280895313	-0.673654857630002
342.533184	0.85000280895313	-0.673874715066877
342.553184	0.85000280895313	-0.674013659937302
342.573184	0.85000280895313	-0.67331138310897
342.593184	0.85000280895313	-0.673371667626608
342.613184	0.85000280895313	-0.672955561204552
342.633184	0.85000280895313	-0.673121608243274
342.653184	0.85000280895313	-0.672854147922934
342.673184	0.85000280895313	-0.672103456459214
342.693184	0.85000280895313	-0.672026745902707
342.713184	0.85000280895313	-0.671606369824718
342.733184	0.85000280895313	-0.67165497148138
342.753184	0.85000280895313	-0.671301938979399
342.773184	0.85000280895313	-0.671073510397244
342.793184	0.85000280895313	-0.671206510378603
342.813184	0.85000280895313	-0.670850541244676
342.833184	0.85000280895313	-0.670597640729617
342.853184	0.85000280895313	-0.670588174269719
342.873184	0.85000280895313	-0.67056288660572
342.893184	0.85000280895313	-0.670810013336281
342.913184	0.85000280895313	-0.670889664503912
342.933184	0.85000280895313	-0.670751686573276
342.953184	0.85000280895313	-0.670232829866433
342.973184	0.85000280895313	-0.670547952757884
342.993184	0.85000280895313	-0.671701909842442
343.013184	0.85000280895313	-0.672244351125916
343.033184	0.85000280895313	-0.671940198822927
343.053184	0.85000280895313	-0.672381131324556
343.073184	0.85000280895313	-0.672764684107085
343.093184	0.85000280895313	-0.672689776117344
343.113184	0.85000280895313	-0.672907234111042
343.133184	0.85000280895313	-0.672730363713379
343.153184	0.85000280895313	-0.67297839769609
343.173184	0.85000280895313	-0.673148833766025
343.193184	0.85000280895313	-0.673274575730213
343.213184	0.85000280895313	-0.673807681866601
343.233184	0.85000280895313	-0.674283153616619
343.253184	0.85000280895313	-0.673863545519614
343.273184	0.850007339522695	-0.674491813652
343.293184	0.850007339522695	-0.675709604679262
343.313184	0.850007339522695	-0.676058470983887
343.333184	0.850007339522695	-0.675900362401451
343.353184	0.850007339522695	-0.676026979784372
343.373184	0.850007339522695	-0.677045338485592
343.393184	0.850007339522695	-0.676994580115492
343.413184	0.850007339522695	-0.677183861563354
343.433184	0.850007339522695	-0.677937780138876
343.453184	0.850007339522695	-0.67864783227727
343.473184	0.849998278383565	-0.679275300595266
343.493184	0.849998278383565	-0.680327717064567
343.513184	0.849998278383565	-0.680682329299452
343.533184	0.849998278383565	-0.680383847322377
343.553184	0.849998278383565	-0.681336275055096
343.573184	0.849998278383565	-0.681709430250522
343.593184	0.849998278383565	-0.681950317632988
343.613184	0.849998278383565	-0.68214934806225
343.633184	0.849998278383565	-0.682304822430119
343.653184	0.849998278383565	-0.682450790546331
343.673184	0.85000280895313	-0.682692426013902
343.693184	0.85000280895313	-0.683516338296702
343.713184	0.85000280895313	-0.684948093601061
343.733184	0.85000280895313	-0.685233253296615
343.753184	0.85000280895313	-0.685755890220733
343.773184	0.85000280895313	-0.686423397008462
343.793184	0.85000280895313	-0.68696389645401
343.813184	0.85000280895313	-0.686970386490201
343.833184	0.85000280895313	-0.687687573291311
343.853184	0.85000280895313	-0.688342219381944
343.873184	0.849998278383565	-0.68841624797377
343.893184	0.849998278383565	-0.68851721558767
343.913184	0.849998278383565	-0.68894078296488
343.933184	0.849998278383565	-0.689054806255504
343.953184	0.849998278383565	-0.689353375774453
343.973184	0.849998278383565	-0.68920362346179
343.993184	0.849998278383565	-0.689688804401448
344.013184	0.849998278383565	-0.690303941252766
344.033184	0.849998278383565	-0.689825926809228
344.053184	0.849998278383565	-0.689609240775692
344.073184	0.85000280895313	-0.688958275422937
344.093184	0.85000280895313	-0.688543179711606
344.113184	0.85000280895313	-0.688399901518427
344.133184	0.85000280895313	-0.688955139832181
344.153184	0.85000280895313	-0.689302060319701
344.173184	0.85000280895313	-0.689230928568063
344.193184	0.85000280895313	-0.689788618054288
344.213184	0.85000280895313	-0.689625352459648
344.233184	0.85000280895313	-0.689278161388155
344.253184	0.85000280895313	-0.689265833900653
344.273184	0.85000280895313	-0.689478703904327
344.293184	0.85000280895313	-0.689691776845982
344.313184	0.85000280895313	-0.689827303604156
344.333184	0.85000280895313	-0.688946107102476
344.353184	0.85000280895313	-0.688465510173665
344.373184	0.85000280895313	-0.688003671080904
344.393184	0.85000280895313	-0.688039587124216
344.413184	0.85000280895313	-0.687883527817461
344.433184	0.85000280895313	-0.687678238144227
344.453184	0.85000280895313	-0.687455802201248
344.473184	0.85000280895313	-0.687133393438394
344.493184	0.85000280895313	-0.686308355048761
344.513184	0.85000280895313	-0.685764381782491
344.533184	0.85000280895313	-0.685751346001645
344.553184	0.85000280895313	-0.686077025647242
344.573184	0.85000280895313	-0.686315211169148
344.593184	0.85000280895313	-0.686559675830912
344.613184	0.85000280895313	-0.686420675252022
344.633184	0.85000280895313	-0.68605778235171
344.653184	0.85000280895313	-0.686280783337688
344.673184	0.85000280895313	-0.686134238240946
344.693184	0.85000280895313	-0.685731231266555
344.713184	0.85000280895313	-0.685363129624753
344.733184	0.85000280895313	-0.684809104959699
344.753184	0.85000280895313	-0.684528831692375
344.773184	0.85000280895313	-0.685363519584005
344.793184	0.85000280895313	-0.68544081110022
344.813184	0.85000280895313	-0.685754107549846
344.833184	0.85000280895313	-0.685675550655639
344.853184	0.85000280895313	-0.685549502294897
344.873184	0.85000280895313	-0.685672653815455
344.893184	0.85000280895313	-0.685502504246194
344.913184	0.85000280895313	-0.685447480199334
344.933184	0.85000280895313	-0.685470145586297
344.953184	0.85000280895313	-0.68557528337673
344.973184	0.85000280895313	-0.686006096833583
344.993184	0.85000280895313	-0.68612578647095
345.013184	0.85000280895313	-0.686166676484365
345.033184	0.85000280895313	-0.68571560504208
345.053184	0.85000280895313	-0.686048319870987
345.073184	0.85000280895313	-0.684666606685032
345.093184	0.850007339522695	-0.685218223948553
345.113184	0.850007339522695	-0.685396069244356
345.133184	0.850007339522695	-0.685150951997714
345.153184	0.850007339522695	-0.685087285180405
345.173184	0.850007339522695	-0.685013714193828
345.193184	0.850007339522695	-0.684827954316799
345.213184	0.850007339522695	-0.684197262866179
345.233184	0.850007339522695	-0.684121809729315
345.253184	0.850007339522695	-0.683856709060391
345.273184	0.850007339522695	-0.682868186221436
345.293184	0.85000280895313	-0.683115862078297
345.313184	0.85000280895313	-0.68323918072425
345.333184	0.85000280895313	-0.682259348405858
345.353184	0.85000280895313	-0.68141312886194
345.373184	0.85000280895313	-0.681407458536025
345.393184	0.85000280895313	-0.680025423036806
345.413184	0.85000280895313	-0.678749106287731
345.433184	0.85000280895313	-0.67829523748466
345.453184	0.85000280895313	-0.678258028209121
345.473184	0.85000280895313	-0.678329561857542
345.493184	0.850003715067043	-0.677594651806163
345.513184	0.850003715067043	-0.676811291306812
345.533184	0.850003715067043	-0.675225398637745
345.553184	0.850003715067043	-0.674283121783212
345.573184	0.850003715067043	-0.673707645379903
345.593184	0.850003715067043	-0.673019224042689
345.613184	0.850003715067043	-0.672721211608391
345.633184	0.850003715067043	-0.671878776260928
345.653184	0.850003715067043	-0.671666666279885
345.673184	0.850003715067043	-0.671886583404399
345.693184	0.85000280895313	-0.672027601425564
345.713184	0.85000280895313	-0.672163971769067
345.733184	0.85000280895313	-0.671812530937518
345.753184	0.85000280895313	-0.671247901768208
345.773184	0.85000280895313	-0.670363362758623
345.793184	0.85000280895313	-0.670034253063246
345.813184	0.85000280895313	-0.669624202947188
345.833184	0.85000280895313	-0.670192075145005
345.853184	0.85000280895313	-0.670167690753976
345.873184	0.85000280895313	-0.670750823092065
345.893184	0.85000280895313	-0.671114380514782
345.913184	0.85000280895313	-0.671093048151808
345.933184	0.85000280895313	-0.671225642257207
345.953184	0.85000280895313	-0.671808504011322
345.973184	0.85000280895313	-0.671721566972286
345.993184	0.85000280895313	-0.671203167870697
346.013184	0.85000280895313	-0.671638501671579
346.033184	0.85000280895313	-0.67126372297231
346.053184	0.85000280895313	-0.670880560149038
346.073184	0.85000280895313	-0.66976358154781
346.093184	0.850007339522695	-0.668651541104095
346.113184	0.850007339522695	-0.669131951011631
346.133184	0.850007339522695	-0.669625448429302
346.153184	0.850007339522695	-0.670165072456113
346.173184	0.850007339522695	-0.66971071819356
346.193184	0.850007339522695	-0.669506932648879
346.213184	0.850007339522695	-0.669182208005546
346.233184	0.850007339522695	-0.668732059732113
346.253184	0.850007339522695	-0.668630674304723
346.273184	0.850007339522695	-0.667837779699478
346.293184	0.85000280895313	-0.667482936672381
346.313184	0.85000280895313	-0.667160094179332
346.333184	0.85000280895313	-0.666999311590569
346.353184	0.85000280895313	-0.665731394882203
346.373184	0.85000280895313	-0.66603453647447
346.393184	0.85000280895313	-0.666166629203683
346.413184	0.85000280895313	-0.665191504250594
346.433184	0.85000280895313	-0.664642310305306
346.453184	0.85000280895313	-0.664640965343791
346.473184	0.85000280895313	-0.664473839948353
346.493184	0.85000280895313	-0.664045990977681
346.513184	0.85000280895313	-0.663333034040746
346.533184	0.85000280895313	-0.662808375695179
346.553184	0.85000280895313	-0.661920100239252
346.573184	0.85000280895313	-0.661573517981701
346.593184	0.85000280895313	-0.661153798467765
346.613184	0.85000280895313	-0.661180574343618
346.633184	0.85000280895313	-0.661204182795311
346.653184	0.85000280895313	-0.66136627055383
346.673184	0.85000280895313	-0.661401096302897
346.693184	0.85000280895313	-0.662580778760825
346.713184	0.85000280895313	-0.662613694505374
346.733184	0.85000280895313	-0.661774506165594
346.753184	0.85000280895313	-0.661385147765164
346.773184	0.85000280895313	-0.660936344453243
346.793184	0.85000280895313	-0.661116521546229
346.813184	0.85000280895313	-0.661525624618379
346.833184	0.85000280895313	-0.662008286739579
346.853184	0.85000280895313	-0.662639475587207
346.873184	0.85000280895313	-0.663522896448315
346.893184	0.85000280895313	-0.663814987868603
346.913184	0.85000280895313	-0.664969159828669
346.933184	0.85000280895313	-0.665905288856152
346.953184	0.85000280895313	-0.667355893517615
346.973184	0.85000280895313	-0.66862656381583
[truncated: 13,001 more rows]
