# Supplementary material for: Unraveling the Local Relation Between Tissue Composition and Human Brain Mechanics Through Machine Learning
Source: Front Bioeng Biotechnol. 2021 Aug 17;9:704738. doi: 10.3389/fbioe.2021.704738 (PMC8415910; doi:10.3389/fbioe.2021.704738)
Supplement: Supplementary file 4 [file DataSheet2.ZIP › Mechanics_compRelax/compRelax_HBE_05_04_P2a_CC_24.txt]

263.862304	0.999953421724785	-0.00949393559745454
263.882304	0.999953421724785	-0.000272155718366252
263.902304	0.999752036846803	0.0109260901228818
263.922304	0.999618091224399	0.0299688078345114
263.942304	0.999450085238243	0.0362693837556007
263.962304	0.999237532160181	0.0347579444310908
263.982304	0.998975926336035	0.0322079157143423
264.002304	0.998671004039181	0.0324230893500361
264.022304	0.998357427710516	0.0325959420466808
264.042304	0.997605307657978	0.0316655541093218
264.062304	0.997581317199748	0.0301895862339847
264.082304	0.99660869135795	0.0279049357019328
264.102304	0.996136914299363	0.0261882254940865
264.122304	0.995710557675335	0.0260234683502158
264.142304	0.995321503368879	0.0263319360976539
264.162304	0.994650273372132	0.0256032505310247
264.182304	0.994606447449541	0.0258472600237692
264.202304	0.994297125358229	0.0259417057680724
264.222304	0.993974464942649	0.0263203522264927
264.242304	0.99364502950522	0.0261340750565728
264.262304	0.99299973513899	0.0240410801668131
264.282304	0.99266529121373	0.0213206766466999
264.302304	0.992491582035352	0.0193918267494917
264.322304	0.991854809376292	0.0180293290048374
264.342304	0.991489725679365	0.0162876237379357
264.362304	0.990894463261596	0.0149327381571214
264.382304	0.989947640725674	0.0136531306294289
264.402304	0.989533206552205	0.0129759822980544
264.422304	0.9894563722468	0.0121539282904804
264.442304	0.988811316064933	0.0105066329552963
264.462304	0.988482356996224	0.00975362561109724
264.482304	0.988132563412087	0.00928734177864968
264.502304	0.987753512848831	0.00873221886100109
264.522304	0.987431487591548	0.00780855659217786
264.542304	0.987051107165602	0.00813001035277386
264.562304	0.986128989640994	0.00782963030870754
264.582304	0.986073942588465	0.00647484818647379
264.602304	0.985527706451853	0.00547197643856825
264.622304	0.98501619230222	0.00456321220499772
264.642304	0.984379340248371	0.00396222132465301
264.662304	0.98401004862772	0.00277984894369357
264.682304	0.983385952669697	0.00179220948183248
264.702304	0.983361869584216	0.000315107486837746
264.722304	0.982765191292742	-0.0012856911758285
264.742304	0.982434512003643	-0.0024271098765542
264.762304	0.982111044407727	-0.00386292791969317
264.782304	0.981789561681494	-0.00537095209201369
264.802304	0.981412641545024	-0.00541634255358256
264.822304	0.981170520524929	-0.00658697238592129
264.842304	0.98049157600135	-0.00768133732947654
264.862304	0.980072966985319	-0.00889234784069487
264.882304	0.979545428321115	-0.00967241358225351
264.902304	0.979054173074708	-0.00972775198402423
264.922304	0.97827664669023	-0.0101569777496199
264.942304	0.977942302008455	-0.0105740909032229
264.962304	0.977627865569595	-0.0111039420735748
264.982304	0.977293143762574	-0.0118415221521075
265.002304	0.976630409008069	-0.0132357339301345
265.022304	0.976553687178611	-0.0141037076296905
265.042304	0.975810631364286	-0.0156864487913008
265.062304	0.975810631364286	-0.0171323779208629
265.082304	0.974815550030146	-0.0185276322430211
265.102304	0.974735096645687	-0.0199837440841831
265.122304	0.973946507920848	-0.0221032124324143
265.142304	0.973564711621192	-0.0236376463963878
265.162304	0.972957500287938	-0.0248049973876404
265.182304	0.972861895731568	-0.0260669254360011
265.202304	0.972276610592069	-0.0266552386613508
265.222304	0.972266315734649	-0.026947970728989
265.242304	0.97194717515464	-0.027984975849324
265.262304	0.971265094536959	-0.0292619730375114
265.282304	0.970932225274981	-0.0308747012700727
265.302304	0.970811512117127	-0.0315330002443458
265.322304	0.969822358927108	-0.0325585891085086
265.342304	0.969641735786004	-0.0339198453502243
265.362304	0.96927188840184	-0.0336611511547927
265.382304	0.968265797657197	-0.0339390011038812
265.402304	0.967804315456027	-0.0339233430460003
265.422304	0.96736387287349	-0.0356445237226708
265.442304	0.967081028943739	-0.0369479983485071
265.462304	0.966982777894459	-0.0383298468264469
265.482304	0.96639808159963	-0.0404946061568418
265.502304	0.966189253460342	-0.0423407051082552
265.522304	0.965382178982527	-0.0443144361324878
265.542304	0.965313105517575	-0.0463118830461724
265.562304	0.964940108806851	-0.0473232423766623
265.582304	0.964410810224863	-0.0482998714583082
265.602304	0.963456372405587	-0.0485341136167189
265.622304	0.963357294327274	-0.0486452719005649
265.642304	0.962650998299471	-0.0486558525297664
265.662304	0.96207004017588	-0.0482608039075376
265.682304	0.961951973510935	-0.0494213704035674
265.702304	0.961406088034634	-0.050028449423317
265.722304	0.961080886985861	-0.0500163089570904
265.742304	0.960714083068543	-0.0502002463714753
265.762304	0.96038512399984	-0.0509273214251486
265.782304	0.960061881355816	-0.0514757075976929
265.802304	0.959970630280283	-0.0515415669410237
265.822304	0.959493838117628	-0.0520464408231076
265.842304	0.958384428289781	-0.053801834455737
265.862304	0.958240326750836	-0.0541972252871078
265.882304	0.957792454139451	-0.0543617403430371
265.902304	0.956931186103075	-0.0552610182208281
265.922304	0.956548542925693	-0.0564708946668633
265.942304	0.956223725618388	-0.0575865760566918
265.962304	0.955905187115517	-0.0589477009855984
265.982304	0.955557576888031	-0.059971869283896
266.002304	0.955187980920689	-0.0612103201933767
266.022304	0.954827515353893	-0.0626283990695421
266.042304	0.954134795834717	-0.0637061708488386
266.062304	0.954134795834717	-0.0639617811828062
266.082304	0.953597028475417	-0.0637451906494962
266.102304	0.952595277979149	-0.0640150146004283
266.122304	0.952195161332323	-0.0639363383309399
266.142304	0.951816084304138	-0.0642708199140278
266.162304	0.951663606615131	-0.0646721635928157
266.182304	0.951128697468173	-0.0658208761233
266.202304	0.950596540673844	-0.0666173877996026
266.222304	0.950267105236414	-0.0682634217359622
266.242304	0.949885163379652	-0.0705036819533436
266.262304	0.949527886836811	-0.0729375688788564
266.282304	0.949504068400621	-0.0750671920844487
266.302304	0.94913059532117	-0.0762586369868773
266.322304	0.948658037547171	-0.0778239135446615
266.342304	0.947882271080478	-0.0790109694158701
266.362304	0.947070988678938	-0.0801688499680454
266.382304	0.947070988678938	-0.0815450122033651
266.402304	0.946100466799005	-0.082201659819571
266.422304	0.946100466799005	-0.0844730730064853
266.442304	0.945345627475002	-0.084928322583655
266.462304	0.945016569162809	-0.086011390646318
266.482304	0.944650817226425	-0.0878440001908099
266.502304	0.944499867887074	-0.0893752110221585
266.522304	0.943916210340715	-0.0905135379030697
266.542304	0.943255804499969	-0.0918594345251091
266.562304	0.942734974695293	-0.0933347379325058
266.582304	0.942188738558682	-0.0946078434864868
266.602304	0.942188738558682	-0.0956097085028443
266.622304	0.941677224409049	-0.0958468315847382
266.642304	0.940909106306867	-0.0958903558127217
266.662304	0.940549950754061	-0.0966632948499149
266.682304	0.940024965955515	-0.0974325929409939
266.702304	0.939916009842413	-0.098927621124231
266.722304	0.939643024098754	-0.100437300633799
266.742304	0.939348839946882	-0.101688198406067
266.762304	0.938655564664196	-0.103235835276281
266.782304	0.938655564664196	-0.10430374267807
266.802304	0.938282091584745	-0.105044370805478
266.822304	0.937463637187418	-0.105658222382919
266.842304	0.937280235228759	-0.106611040074891
266.862304	0.936503714511587	-0.108077330648469
266.882304	0.93620554738789	-0.108896869816756
266.902304	0.935629935179975	-0.109858497404571
266.922304	0.935231432893831	-0.110614807464924
266.942304	0.934848002384808	-0.111895167056895
266.962304	0.934488079349056	-0.113703316606015
266.982304	0.933829287868984	-0.11522783844237
267.002304	0.933454048255518	-0.115564341446906
267.022304	0.933282972337586	-0.117007278236056
267.042304	0.932738707838192	-0.118439085269706
267.062304	0.932458960305147	-0.119159391744866
267.082304	0.931847521199464	-0.120109030075149
267.102304	0.931358627947981	-0.121427386819528
267.122304	0.930461705035876	-0.12226053874919
267.142304	0.930416291217539	-0.121969247143297
267.162304	0.92974121718984	-0.122079187799262
267.182304	0.929413230707278	-0.123303361424958
267.202304	0.929112225219933	-0.125656578513768
267.222304	0.928824902100935	-0.12733233291629
267.242304	0.928520079047565	-0.129629312309529
267.262304	0.927845170425675	-0.132075017388014
267.282304	0.927845170425675	-0.133225078859188
267.302304	0.927057494740886	-0.134472439143915
267.322304	0.926601325374234	-0.135638926653956
267.342304	0.926116864998376	-0.136791869048613
267.362304	0.925648521764331	-0.138050991777838
267.382304	0.925205770116733	-0.1393628465485
267.402304	0.924428865658092	-0.140481707300015
267.422304	0.924003733037039	-0.142427631841796
267.442304	0.92399509885392	-0.144377830018679
267.462304	0.923293043831006	-0.145309645619292
267.482304	0.923257633755869	-0.146121564665384
267.502304	0.922548889722123	-0.147760189375886
267.522304	0.922030507923388	-0.149344920125534
267.542304	0.921588437747712	-0.151625011895491
267.562304	0.921417540468053	-0.153913535539558
267.582304	0.920943090451625	-0.155363718408353
267.602304	0.920005623268135	-0.157075559958763
267.622304	0.920005623268135	-0.158388560732136
267.642304	0.919103698484428	-0.160108086071557
267.662304	0.919103698484428	-0.161583377541431
267.682304	0.918495276380666	-0.163726796550499
267.702304	0.918204314333912	-0.165617705003766
267.722304	0.917919836194792	-0.166316149885533
267.742304	0.917617533925923	-0.16850735084099
267.762304	0.916983963523282	-0.171175869884178
267.782304	0.916606256055176	-0.17331699688782
267.802304	0.916606256055176	-0.174788432536067
267.822304	0.915703444696341	-0.176354946617618
267.842304	0.915206817069329	-0.178063175076142
267.862304	0.914511927425966	-0.178954980061251
267.882304	0.914295834663635	-0.180778079374909
267.902304	0.913877166101517	-0.182697387207873
267.922304	0.913484228066715	-0.185401237355482
267.942304	0.913126117878604	-0.187478104644588
267.962304	0.912448152557402	-0.18952786180704
267.982304	0.912439617617767	-0.191679533627303
268.002304	0.91201871938537	-0.193637714031412
268.022304	0.911359954370229	-0.195992124873043
268.042304	0.910992237412853	-0.198118887051032
268.062304	0.910228419861654	-0.199690347248452
268.082304	0.910077669009274	-0.201057667754517
268.102304	0.909183372741377	-0.202756740128879
268.122304	0.908736221299314	-0.204282403988772
268.142304	0.908345082879691	-0.205936507694235
268.162304	0.908001184358505	-0.20762001751094
268.182304	0.907681223365695	-0.210604168780108
268.202304	0.907389434289911	-0.212832320364665
268.222304	0.906919668565931	-0.215993938907907
268.242304	0.906787092503608	-0.219233947219963
268.262304	0.90614392856417	-0.221238644192465
268.282304	0.906105567649439	-0.224279303741178
268.302304	0.905766221096063	-0.226390093506373
268.322304	0.905289428933408	-0.229158489869205
268.342304	0.904349606371229	-0.230969273632892
268.362304	0.904209659826153	-0.232346104369794
268.382304	0.903445312976365	-0.232963278559265
268.402304	0.903021205871318	-0.234872686202138
268.422304	0.902319428730158	-0.236030037523892
268.442304	0.901950190039363	-0.236385421718937
268.462304	0.901932524699188	-0.237343810257427
268.482304	0.901178088965354	-0.239027503116231
268.502304	0.901148196827935	-0.240983490994318
268.522304	0.90071459542957	-0.242410964705214
268.542304	0.900090631796196	-0.243344622664354
268.562304	0.899660159875693	-0.244979296053009
268.582304	0.899187066186883	-0.2467823920485
268.602304	0.898713668151386	-0.248457084011009
268.622304	0.898270559227239	-0.249827098419284
268.642304	0.897857229964567	-0.25017857108424
268.662304	0.897077784872729	-0.251507106561037
268.682304	0.896762647113247	-0.252316351600802
268.702304	0.896677529285032	-0.253882205139119
268.722304	0.89618920502952	-0.254939464265712
268.742304	0.895882205235736	-0.255408593209058
268.762304	0.895556481504615	-0.255857635271541
268.782304	0.895294577950014	-0.256099266759938
268.802304	0.894453628362952	-0.255397037681716
268.822304	0.894453628362952	-0.255673590419406
268.842304	0.893447001703491	-0.255131184948511
268.862304	0.892992645184484	-0.253943197950102
268.882304	0.892844560673708	-0.253429772818614
268.902304	0.892141493367251	-0.253604657607411
268.922304	0.891899445125711	-0.253360153153886
268.942304	0.891123705123949	-0.254121767455954
268.962304	0.890759547699541	-0.254501026707487
268.982304	0.890342883855801	-0.254789958661966
269.002304	0.8903428838558	-0.255506847024872
269.022304	0.889631400701891	-0.257942118703665
269.042304	0.889098820468696	-0.259375604949618
269.062304	0.888813131559064	-0.261220116209771
269.082304	0.888014816972785	-0.261885056428929
269.102304	0.887507537211808	-0.261591834922634
269.122304	0.887068854547056	-0.261754921454348
269.142304	0.88704286598668	-0.261681414134588
269.162304	0.886271969066945	-0.261266656653228
269.182304	0.886249923781004	-0.260653664577817
269.202304	0.885667271901952	-0.260717152332203
269.222304	0.885573268473791	-0.261179846947824
269.242304	0.885053543579903	-0.260744807605972
269.262304	0.884716797205812	-0.259829800045128
269.282304	0.88438624362513	-0.260570814152617
269.302304	0.883622062181151	-0.260782661508039
269.322304	0.883092763599163	-0.262093807985357
269.342304	0.882598729535203	-0.263646299450392
269.362304	0.882538058685239	-0.264177698520244
269.382304	0.881708991851343	-0.264464402136115
269.402304	0.881540436717908	-0.265216729041203
269.422304	0.881076347721221	-0.265725745245594
269.442304	0.88054828637467	-0.265859891229666
269.462304	0.880220524844003	-0.266588916079618
269.482304	0.879468126909709	-0.267860724422194
269.502304	0.879087944970733	-0.268706315256291
269.522304	0.879069247498323	-0.267995180782001
269.542304	0.878348977987954	-0.267819118157082
269.562304	0.877905319916534	-0.268115853275859
269.582304	0.877694764940617	-0.268837039148931
269.602304	0.876959476582984	-0.268755442164196
269.622304	0.876534754168334	-0.268435030947734
269.642304	0.876130588387357	-0.267805370103718
269.662304	0.875357382402558	-0.267347729041723
269.682304	0.875357382402558	-0.268096331437996
269.702304	0.874775339216874	-0.268390511925729
269.722304	0.874706980305011	-0.269335836829142
269.742304	0.874166751707305	-0.269356982170839
269.762304	0.873835490189767	-0.269409574941115
269.782304	0.873246116218725	-0.270636470323252
269.802304	0.872764242789683	-0.270645383677673
269.822304	0.872218006653071	-0.269879042114427
269.842304	0.871676831934152	-0.269712390240942
269.862304	0.871654832961836	-0.269287497798098
269.882304	0.871151787589515	-0.270034723399451
269.902304	0.87039205886986	-0.269958641552768
269.922304	0.870027219973525	-0.26791488896702
269.942304	0.869703838388629	-0.267256176158432
269.962304	0.869178562475864	-0.266065141111142
269.982304	0.868818639440112	-0.266071503813697
270.002304	0.868818639440112	-0.265950520944106
270.022304	0.868125443552213	-0.26523340178899
270.042304	0.868094558979953	-0.265616178632179
270.062304	0.867344225310127	-0.264827852121079
270.082304	0.867101363272013	-0.265020034388302
270.102304	0.866718541456357	-0.265029333722806
270.122304	0.866347900124322	-0.264921072279148
270.142304	0.866004411809538	-0.265391701371876
270.162304	0.865410803449841	-0.264599045517197
270.182304	0.865410803449841	-0.265280133232893
270.202304	0.86511608999939	-0.264579221261957
270.222304	0.86464003885475	-0.263131537315741
270.242304	0.864569853862779	-0.263712707920023
270.262304	0.864101530477436	-0.262763590861806
270.282304	0.863905901721533	-0.262667179404519
270.302304	0.863672163467727	-0.262182074069205
270.322304	0.863635456611065	-0.261483589395679
270.342304	0.86316488370675	-0.261247445191102
270.362304	0.862958199226717	-0.260991206147312
270.382304	0.862938767352525	-0.260514735624095
270.402304	0.862535594006392	-0.260496156850969
270.422304	0.862296728172573	-0.260643549512217
270.442304	0.862042142170868	-0.260175518821473
270.462304	0.861780145989018	-0.261200092995727
270.482304	0.861573600449861	-0.262137419755216
270.502304	0.861247843637576	-0.262422241220801
270.522304	0.860738016627175	-0.262987558787571
270.542304	0.860731803985068	-0.263332286749071
270.562304	0.860311997430996	-0.263000049421292
270.582304	0.860255011822413	-0.262369875263565
270.602304	0.859928249342822	-0.261765693084001
270.622304	0.859626628545877	-0.260883406288078
270.642304	0.859573136307936	-0.259733742734515
270.662304	0.859248921077771	-0.259195559169444
270.682304	0.859242337926657	-0.259285794945451
270.702304	0.859080392409265	-0.258490067166836
270.722304	0.858801736554545	-0.256894222578387
270.742304	0.858673732308724	-0.256303414409638
270.762304	0.858537722421851	-0.256935657738932
270.782304	0.858397954515043	-0.256865433239438
270.802304	0.858312274307085	-0.257012491649895
270.822304	0.858111802469157	-0.256987036860502
270.842304	0.857788056991484	-0.256571348251934
270.862304	0.857788056991484	-0.256220464505037
270.882304	0.857631384611215	-0.25565134682511
270.902304	0.857475559108678	-0.255239446392171
270.922304	0.85734090554942	-0.254848536113067
270.942304	0.857202864479238	-0.253734147955467
270.962304	0.856929322972067	-0.252998354526996
270.982304	0.856890260736716	-0.252199324032236
271.002304	0.856764175198253	-0.251952392281299
271.022304	0.856622038680293	-0.251282434321104
271.042304	0.856452530809412	-0.250959854453677
271.062304	0.856164221871802	-0.249707181968879
271.082304	0.85613579853795	-0.248891558309858
271.102304	0.855923298389747	-0.247090873695071
271.122304	0.85580871847921	-0.247007498018627
271.142304	0.855705346466149	-0.245600879169576
271.162304	0.855606480107266	-0.244773103106797
271.182304	0.855385464868124	-0.244937932517635
271.202304	0.855261106166286	-0.244484318381834
271.222304	0.855160830549928	-0.245163663218406
271.242304	0.855146645347931	-0.245620030944058
271.262304	0.854969647902114	-0.245469184357972
271.282304	0.854919556407561	-0.244995789737864
271.302304	0.854828192856078	-0.24620477484846
271.322304	0.854761315980244	-0.246094539733464
271.342304	0.854671189664196	-0.245745601803672
271.362304	0.854587448012293	-0.245722526561573
271.382304	0.854424046923802	-0.244700741789751
271.402304	0.854350944173396	-0.243456891138324
271.422304	0.854244720564224	-0.242115144796938
271.442304	0.854201549648631	-0.241693188986045
271.462304	0.854171042201611	-0.240482162558118
271.482304	0.854068715553248	-0.240392229199494
271.502304	0.854023685476386	-0.239591654784411
271.522304	0.853933400370763	-0.238724946462848
271.542304	0.853872094362504	-0.238058828407573
271.562304	0.853798415999892	-0.237836905778313
271.582304	0.853668327640903	-0.237101438642281
271.602304	0.853594318466677	-0.236783259743601
271.622304	0.853594318466677	-0.235938007139473
271.642304	0.853505436002297	-0.235319344738148
271.662304	0.853403770977161	-0.235452125864823
271.682304	0.853342795780516	-0.234673990023666
271.702304	0.853282667461603	-0.234185275575646
271.722304	0.853237035307603	-0.234514799105335
271.742304	0.853184601666824	-0.234177213764905
271.762304	0.853174267112011	-0.233433278942171
271.782304	0.853117526304022	-0.232934509116194
271.802304	0.853036609783301	-0.232687450031624
271.822304	0.852985691259714	-0.231952345000616
271.842304	0.852931405073899	-0.231564387270166
271.862304	0.852884634927947	-0.23190925052365
271.882304	0.852766072045582	-0.232310614098321
271.902304	0.852766072045582	-0.231696985354741
271.922304	0.852667252000325	-0.231455620471143
271.942304	0.852653437307335	-0.231355221879423
271.962304	0.852580447032879	-0.231119626801146
271.982304	0.852497611804798	-0.230708462515784
272.002304	0.85247903342457	-0.230725871411143
272.022304	0.852428538339848	-0.231216396384279
272.042304	0.852389813532344	-0.231781033511941
272.062304	0.852295777023022	-0.231794920836467
272.082304	0.852253869807792	-0.231676520452151
272.102304	0.852215045756804	-0.231520596437384
272.122304	0.852202898354347	-0.231969829500319
272.142304	0.852163941978713	-0.233004399364895
272.162304	0.852124985603079	-0.233214185507105
272.182304	0.852037757196767	-0.233640733287198
272.202304	0.851994566432477	-0.233786641715767
272.222304	0.851947141279531	-0.234261158463527
272.242304	0.851915945744355	-0.233976985603641
272.262304	0.851912419292552	-0.233854383209384
272.282304	0.851841407271546	-0.233981744698236
272.302304	0.851806202299612	-0.233883717695459
272.322304	0.851790468899262	-0.233729031204454
272.342304	0.851738015409787	-0.233785575296577
272.362304	0.85170236715029	-0.23364237668692
272.382304	0.851675121505782	-0.233858346468762
272.402304	0.851643112174037	-0.233527207393584
272.422304	0.851569963110006	-0.233749285210711
272.442304	0.851539971729104	-0.233876479574167
272.462304	0.851478817894188	-0.233542177054003
272.482304	0.851478817894188	-0.232599820615948
272.502304	0.851442719730896	-0.231809038953205
272.522304	0.851426311474854	-0.231108520920702
272.542304	0.851356867500898	-0.230614339084744
272.562304	0.85135585521736	-0.229865915751391
272.582304	0.851293722180067	-0.229282118890897
272.602304	0.851291657915597	-0.229271605907688
272.622304	0.851270485972317	-0.229023138194785
272.642304	0.851220738521843	-0.228320554969897
272.662304	0.85119193806275	-0.227413513719567
272.682304	0.851152769967683	-0.227264835784445
272.702304	0.851123129247092	-0.2270211828746
272.722304	0.851121237004661	-0.227643116158665
272.742304	0.851079779693227	-0.226542838159452
272.762304	0.85107909160507	-0.226442352025856
272.782304	0.851040889479915	-0.226093573263106
272.802304	0.851012849887535	-0.226203024480413
272.822304	0.851001178853802	-0.22555415615345
272.842304	0.850984280996572	-0.225657602794051
272.862304	0.850970691255479	-0.225745761440145
272.882304	0.85095312515879	-0.225736867981602
272.902304	0.850919031713877	-0.225709853355182
272.922304	0.850919031713877	-0.226050068931004
272.942304	0.850880075338243	-0.225724011263682
272.962304	0.850867372172275	-0.225675859253915
272.982304	0.850854986585457	-0.225397153781967
273.002304	0.850837433721232	-0.225750870702234
273.022304	0.850810631364286	-0.225846418678311
273.042304	0.850797928198318	-0.226194879106973
273.062304	0.850775909377308	-0.226924154645022
273.082304	0.850775909377308	-0.226793952024447
273.102304	0.85076320621134	-0.227089441661111
273.122304	0.850719168569319	-0.227056032498726
273.142304	0.850716522076409	-0.227338418708551
273.162304	0.850704182803216	-0.227773430196169
273.182304	0.850689527848727	-0.228084975808321
273.202304	0.850667509027717	-0.228522295218069
273.222304	0.850663274639061	-0.228385578686248
273.242304	0.85064125581805	-0.228887492061331
273.262304	0.850629545086924	-0.228753946932848
273.282304	0.850617649101293	-0.228574971551039
273.302304	0.850615002608383	-0.228801291169871
273.322304	0.850606533831072	-0.228466435544233
273.342304	0.850580280621405	-0.227907942264439
273.362304	0.850576013151588	-0.226738729018784
273.382304	0.850563872365363	-0.225848440099764
273.402304	0.850537089857115	-0.224429716597068
273.422304	0.850537089857115	-0.223998680306355
273.442304	0.850518167432809	-0.223142974406661
273.462304	0.850512106964045	-0.22247179086023
273.482304	0.850506602258792	-0.221893982659738
273.502304	0.850485430315513	-0.220673696689072
273.522304	0.850481195926857	-0.2197431385081
273.542304	0.850481195926857	-0.219158872104827
273.562304	0.85047611466047	-0.219161924132882
273.582304	0.85047611466047	-0.218751523849329
273.602304	0.850439897404997	-0.218812130680231
273.622304	0.850428689507524	-0.218114433883568
273.642304	0.850424455118868	-0.21706044166054
273.662304	0.850424455118868	-0.215480084025405
273.682304	0.850428689507524	-0.213777521913616
273.702304	0.850427233936423	-0.213023667004913
273.722304	0.850381264354578	-0.211976694048492
273.742304	0.850371948699535	-0.211216166061496
273.762304	0.850371948699535	-0.21030517348932
273.782304	0.850368243609461	-0.209795536533464
273.802304	0.850367714310879	-0.208654356583301
273.822304	0.850367714310879	-0.207131326937977
273.842304	0.850367714310879	-0.205770981927581
273.862304	0.850342307978943	-0.204963607100575
273.882304	0.850320289157933	-0.204447165753616
273.902304	0.850319561372382	-0.203929745529342
273.922304	0.850316054769277	-0.202649075561634
273.942304	0.850316054769277	-0.202375837477623
273.962304	0.850316054769277	-0.201907221847991
273.982304	0.850316054769277	-0.201509682261536
274.002304	0.850316054769277	-0.201908292246357
274.022304	0.85031155573133	-0.201358791904511
274.042304	0.85028980155961	-0.200949183476999
274.062304	0.85028980155961	-0.200902006365374
274.082304	0.850289305342189	-0.200914715853778
274.102304	0.850267782738599	-0.201046506165609
274.122304	0.850267782738599	-0.201445398671934
274.142304	0.850263548349943	-0.200613683224834
274.162304	0.850260802613549	-0.199772119316934
274.182304	0.850252565404367	-0.199784518429605
274.202304	0.850242376406664	-0.19891199255261
274.222304	0.850239610821573	-0.197707881932718
274.242304	0.850233060751621	-0.197575156514507
274.262304	0.850233060751621	-0.196870440451237
274.282304	0.850233060751621	-0.197453266392769
274.302304	0.850215527736093	-0.198037262212068
274.322304	0.850208878422656	-0.197988358138022
274.342304	0.850207654419685	-0.197901174390066
274.362304	0.850207654419685	-0.197871473819793
274.382304	0.850198338764643	-0.197463496854475
274.402304	0.850198338764643	-0.197583182512663
274.422304	0.850198338764643	-0.198046334733534
274.442304	0.850185635598675	-0.198573730752246
274.462304	0.850178093093881	-0.198457264247508
274.482304	0.850177166821363	-0.198176760187969
274.502304	0.850177166821363	-0.197984768921196
274.522304	0.850174884221228	-0.197888803131627
274.542304	0.850177166821363	-0.198197352424193
274.562304	0.850172932432707	-0.198161786548372
274.582304	0.850172932432707	-0.198292852650157
274.602304	0.850171086503902	-0.198556488982283
274.622304	0.850150715124728	-0.198129006095811
274.642304	0.850150913611696	-0.198042514724496
274.662304	0.850138210445729	-0.197200011731039
274.682304	0.850135153746418	-0.196477858918179
274.702304	0.850138210445729	-0.196165776117257
274.722304	0.850142444834385	-0.196061541599792
274.742304	0.85012466040203	-0.195801124421115
274.762304	0.85012466040203	-0.196011674565134
274.782304	0.850138210445729	-0.195738683190039
274.802304	0.850126036578343	-0.195362547591729
274.822304	0.85012466040203	-0.195557773928654
274.842304	0.850120426013374	-0.196207967321251
274.862304	0.850120426013374	-0.196842037092364
274.882304	0.850116191624718	-0.196673475214362
274.902304	0.850116191624718	-0.196256724165782
274.922304	0.850116191624718	-0.196370504726666
274.942304	0.850120426013374	-0.196534287614195
274.962304	0.850116357030525	-0.197104738318111
274.982304	0.850119764390146	-0.197529535260729
275.002304	0.850117349465366	-0.197757796717488
275.022304	0.850113611294131	-0.198323603722918
275.042304	0.850111957236062	-0.198455465659918
275.062304	0.850113545131808	-0.198036848377755
275.082304	0.850116191624718	-0.19863779946634
275.102304	0.850111957236062	-0.198934622126988
275.122304	0.850120426013374	-0.19911791093567
275.142304	0.850112751183935	-0.19875932350388
275.162304	0.850111957236062	-0.198885033634657
275.182304	0.850068766471772	-0.199590668887601
275.202304	0.850068766471772	-0.200018446233106
275.222304	0.850068766471772	-0.200098443589053
275.242304	0.850068766471772	-0.20097018556836
275.262304	0.850068766471772	-0.201341856531107
275.282304	0.850089938415051	-0.202295529745939
275.302304	0.850089938415051	-0.202854118525955
275.322304	0.850089938415051	-0.202890886112952
275.342304	0.850089938415051	-0.203120970032356
275.362304	0.850089938415051	-0.203584353045438
275.382304	0.850089938415051	-0.203983329114461
275.402304	0.850089938415051	-0.20438468473078
275.422304	0.850089938415051	-0.205071705398014
275.442304	0.850089938415051	-0.205318442169321
275.462304	0.850089938415051	-0.204737653565944
275.482304	0.850089938415051	-0.204080273781344
275.502304	0.850089938415051	-0.204191081897694
275.522304	0.850089938415051	-0.203803159979827
275.542304	0.850089938415051	-0.2037403447062
275.562304	0.850089938415051	-0.203843023365814
275.582304	0.850089938415051	-0.20299629448736
275.602304	0.850089938415051	-0.203206036858635
275.622304	0.850089938415051	-0.202676440355548
275.642304	0.850089938415051	-0.202833780957001
275.662304	0.850089938415051	-0.203419296821565
275.682304	0.850055216428073	-0.203144916714017
275.702304	0.850055216428073	-0.203422551787599
275.722304	0.850055216428073	-0.203231260855816
275.742304	0.850055216428073	-0.203189037818412
275.762304	0.850055216428073	-0.202568405724929
275.782304	0.850055216428073	-0.202149088107774
275.802304	0.850055216428073	-0.201996916456053
275.822304	0.850055216428073	-0.201501795534542
275.842304	0.850055216428073	-0.201404751388257
275.862304	0.850055216428073	-0.201529769142397
275.882304	0.850029810096138	-0.201423477390899
275.902304	0.850029810096138	-0.200839939176848
275.922304	0.850029810096138	-0.200304592764326
275.942304	0.850029810096138	-0.200207504847104
275.962304	0.850029810096138	-0.200534127557431
275.982304	0.850029810096138	-0.200663613926309
276.002304	0.850029810096138	-0.200298675729491
276.022304	0.850029810096138	-0.20000364369808
276.042304	0.850029810096138	-0.200339370763281
276.062304	0.850029810096138	-0.20016445812025
276.082304	0.850007791275127	-0.200554138833946
276.102304	0.850007791275127	-0.200662149589512
276.122304	0.850007791275127	-0.200862743834974
276.142304	0.850007791275127	-0.201256527079209
276.162304	0.850007791275127	-0.20055431789687
276.182304	0.850007791275127	-0.20078069720334
276.202304	0.850007791275127	-0.199964954169036
276.222304	0.850007791275127	-0.199726987501816
276.242304	0.850007791275127	-0.199598527760363
276.262304	0.850007791275127	-0.198986964209168
276.282304	0.85001710693017	-0.199231317454005
276.302304	0.85001710693017	-0.198754381367185
276.322304	0.85001710693017	-0.198377760309391
276.342304	0.85001710693017	-0.198320611382503
276.362304	0.85001710693017	-0.198068462931725
276.382304	0.85001710693017	-0.197964992416069
276.402304	0.85001710693017	-0.197932112484105
276.422304	0.85001710693017	-0.197354371929606
276.442304	0.85001710693017	-0.19740440608966
276.462304	0.85001710693017	-0.196574787668356
276.482304	0.85001710693017	-0.195779644828626
276.502304	0.85001710693017	-0.195666691936367
276.522304	0.85001710693017	-0.195447829293514
276.542304	0.85001710693017	-0.195468115133178
276.562304	0.85001710693017	-0.194680564561414
276.582304	0.85001710693017	-0.193425970134567
276.602304	0.85001710693017	-0.192991730607109
276.622304	0.85001710693017	-0.19194975151667
276.642304	0.85001710693017	-0.191293298880095
276.662304	0.85001710693017	-0.190236899255536
276.682304	0.850001406610982	-0.189418971653561
276.702304	0.849999322497815	-0.188302016927387
276.722304	0.849999322497815	-0.188029097177464
276.742304	0.849999322497815	-0.187077083279058
276.762304	0.849999322497815	-0.186975351663349
276.782304	0.849999322497815	-0.18672759224379
276.802304	0.849999322497815	-0.186084147533827
276.822304	0.849999322497815	-0.185993314881407
276.842304	0.849999322497815	-0.186073288362299
276.862304	0.849999322497815	-0.185419048147628
276.882304	0.8500023328835	-0.185101891897201
276.902304	0.850003556886471	-0.184431026684859
276.922304	0.850003556886471	-0.183862875944716
276.942304	0.850003556886471	-0.183412747567163
276.962304	0.850003556886471	-0.183439877589688
276.982304	0.850003556886471	-0.183605872899119
277.002304	0.850003556886471	-0.183582264447425
277.022304	0.850003556886471	-0.183848172889094
277.042304	0.850003556886471	-0.183514729870964
277.062304	0.850003556886471	-0.183747149566728
277.082304	0.850008578606768	-0.183349948210239
277.102304	0.850012872541514	-0.183388219925794
277.122304	0.850012872541514	-0.183509385837485
277.142304	0.850012872541514	-0.183547490427645
277.162304	0.850012872541514	-0.183191210917982
277.182304	0.850012872541514	-0.182926221665988
277.202304	0.850012872541514	-0.183050463480791
277.222304	0.850012872541514	-0.182883986691055
277.242304	0.850012872541514	-0.183196948889892
277.262304	0.850012872541514	-0.183675309521746
277.282304	0.850007897134843	-0.183958690525591
277.302304	0.849999322497815	-0.184343643978101
277.322304	0.849999322497815	-0.18424179298711
277.342304	0.849999322497815	-0.184172404114595
277.362304	0.849999322497815	-0.184005768157815
277.382304	0.849999322497815	-0.184512567961127
277.402304	0.849999322497815	-0.184556959649496
277.422304	0.849999322497815	-0.185474366653517
277.442304	0.849999322497815	-0.18557745516827
277.462304	0.849999322497815	-0.185294762561886
277.482304	0.850000314932656	-0.185728257983419
277.502304	0.850004403764202	-0.185296035898234
277.522304	0.850004403764202	-0.185577916752695
277.542304	0.850004403764202	-0.18582711265482
277.562304	0.850004403764202	-0.185404066549679
277.582304	0.850004403764202	-0.185364509560249
277.602304	0.850004403764202	-0.184892304713792
277.622304	0.850004403764202	-0.184478935964884
277.642304	0.850004403764202	-0.184230201647184
277.662304	0.850004403764202	-0.184415364647799
277.682304	0.850004503007686	-0.184327540252497
277.702304	0.850008638152858	-0.184970077710313
277.722304	0.850008638152858	-0.184320568736002
277.742304	0.850008638152858	-0.184288787056637
277.762304	0.850008638152858	-0.184600070043165
277.782304	0.850008638152858	-0.184933166872978
277.802304	0.850008638152858	-0.184706978566958
277.822304	0.850008638152858	-0.185243518732305
277.842304	0.850008638152858	-0.185403955132749
277.862304	0.850008638152858	-0.185323539963312
277.882304	0.850008638152858	-0.18456696727734
277.902304	0.850008638152858	-0.184026869728578
277.922304	0.850008638152858	-0.184337372796596
277.942304	0.850008638152858	-0.184605696598148
277.962304	0.850008638152858	-0.184656693718812
277.982304	0.850008638152858	-0.184145512842634
278.002304	0.850008638152858	-0.183738053170205
278.022304	0.850008638152858	-0.182954672774973
278.042304	0.850008638152858	-0.182410393112147
278.062304	0.850008638152858	-0.182352838309299
278.082304	0.850008638152858	-0.18229112128827
278.102304	0.850012872541514	-0.182297137802503
278.122304	0.850012872541514	-0.182140203077013
278.142304	0.850012872541514	-0.181741859696989
278.162304	0.850012872541514	-0.182090192792016
278.182304	0.850012872541514	-0.181996678174917
278.202304	0.850012872541514	-0.181717495201839
278.222304	0.850012872541514	-0.182497950902652
278.242304	0.850012872541514	-0.182859542612384
278.262304	0.850012872541514	-0.182871730828724
278.282304	0.850012872541514	-0.182718090861026
278.302304	0.850012872541514	-0.182327379540727
278.322304	0.850012872541514	-0.182122475847569
278.342304	0.850012872541514	-0.181758548361475
278.362304	0.850012872541514	-0.181387545900309
278.382304	0.850012872541514	-0.181110826037227
278.402304	0.850012872541514	-0.180529878266804
278.422304	0.850012872541514	-0.179671263589393
278.442304	0.850012872541514	-0.179031563284124
278.462304	0.850012872541514	-0.178373765686034
278.482304	0.850012872541514	-0.178250407248321
278.502304	0.850000169375546	-0.178780548898529
278.522304	0.850000169375546	-0.178992754379797
278.542304	0.850000169375546	-0.178393056731678
278.562304	0.850000169375546	-0.178078212382554
278.582304	0.850000169375546	-0.17771720163253
278.602304	0.850000169375546	-0.177491148618496
278.622304	0.850000169375546	-0.177147773576866
278.642304	0.850000169375546	-0.176986107611013
278.662304	0.850000169375546	-0.177500479786409
278.682304	0.850000169375546	-0.177326824563021
278.702304	0.850000169375546	-0.177122052182673
278.722304	0.850000169375546	-0.176689762451494
278.742304	0.850000169375546	-0.176672651994342
278.762304	0.850000169375546	-0.175942134953358
278.782304	0.850000169375546	-0.17537693676187
278.802304	0.850000169375546	-0.175160314395149
278.822304	0.850000169375546	-0.17464002518492
278.842304	0.850000169375546	-0.174010694612521
278.862304	0.850000169375546	-0.173633110594114
278.882304	0.850000169375546	-0.173274885267345
278.902304	0.850000169375546	-0.173133445453516
278.922304	0.850000169375546	-0.172634122522063
278.942304	0.850000169375546	-0.172612595179459
278.962304	0.850000169375546	-0.172806377075469
278.982304	0.850000169375546	-0.172140068019741
279.002304	0.850000169375546	-0.172076122660106
279.022304	0.850000169375546	-0.172229114022101
279.042304	0.850000169375546	-0.172263812437534
279.062304	0.850000169375546	-0.172531603029489
279.082304	0.850000169375546	-0.172385304641665
279.102304	0.850000169375546	-0.172124047856835
279.122304	0.850000169375546	-0.171888516445376
279.142304	0.850000169375546	-0.171890828346678
279.162304	0.850000169375546	-0.171556191575724
279.182304	0.850000169375546	-0.171508214649707
279.202304	0.850000169375546	-0.170919666652968
279.222304	0.850000169375546	-0.170890336146069
279.242304	0.850000169375546	-0.171677055070034
279.262304	0.850000169375546	-0.171371999494071
279.282304	0.850000169375546	-0.171313155438173
279.302304	0.850008638152858	-0.171345299222562
279.322304	0.850008638152858	-0.171130841527632
279.342304	0.850008638152858	-0.171534620462184
279.362304	0.850008638152858	-0.171912132855421
279.382304	0.850008638152858	-0.172580180811097
279.402304	0.850008638152858	-0.172925314648556
279.422304	0.850008638152858	-0.172865519569573
279.442304	0.850008638152858	-0.173142235453481
279.462304	0.850008638152858	-0.173192989844404
279.482304	0.850008638152858	-0.173371233057815
279.502304	0.850000169375546	-0.172942429084884
279.522304	0.850000169375546	-0.1729224456626
279.542304	0.850000169375546	-0.172906218582539
279.562304	0.850000169375546	-0.172598922730443
279.582304	0.850000169375546	-0.172742531195235
279.602304	0.850000169375546	-0.173503584433474
279.622304	0.850000169375546	-0.173624316614972
279.642304	0.850000169375546	-0.173352833347613
279.662304	0.850000169375546	-0.173423599015052
279.682304	0.850000169375546	-0.173500038987585
279.702304	0.850008638152858	-0.173811719891723
279.722304	0.850008638152858	-0.173306623175774
279.742304	0.850008638152858	-0.173124062556317
279.762304	0.850008638152858	-0.173420877258612
279.782304	0.850008638152858	-0.173337370269359
279.802304	0.850008638152858	-0.174036447840121
279.822304	0.850008638152858	-0.173824246338029
279.842304	0.850008638152858	-0.173331071233622
279.862304	0.850008638152858	-0.17333144925535
279.882304	0.850008638152858	-0.172981070863815
279.902304	0.850000169375546	-0.173098548079279
279.922304	0.850000169375546	-0.173154045648094
279.942304	0.850000169375546	-0.173723843767132
279.962304	0.850000169375546	-0.173633329448798
279.982304	0.850000169375546	-0.173626290286309
280.002304	0.850000169375546	-0.173703247551732
280.022304	0.850000169375546	-0.173872489868845
280.042304	0.850000169375546	-0.174295046535328
280.062304	0.850000169375546	-0.173896476342266
280.082304	0.850000169375546	-0.173902648044369
280.102304	0.850000169375546	-0.173705380390111
280.122304	0.850000169375546	-0.17417575481557
280.142304	0.850000169375546	-0.173938313399594
280.162304	0.850000169375546	-0.174176757567943
280.182304	0.850000169375546	-0.174203811986124
280.202304	0.850000169375546	-0.173611280834129
280.222304	0.850000169375546	-0.172808521851377
280.242304	0.850000169375546	-0.171957543212867
280.262304	0.850000169375546	-0.171868194793128
280.282304	0.850000169375546	-0.171692856378255
280.302304	0.850005859335303	-0.171085148648684
280.322304	0.850008638152858	-0.170687465811888
280.342304	0.850008638152858	-0.170294828570365
280.362304	0.850008638152858	-0.170391263902709
280.382304	0.850008638152858	-0.170607162059381
280.402304	0.850008638152858	-0.170269162884637
280.422304	0.850008638152858	-0.169559635997486
280.442304	0.850008638152858	-0.169835142211861
280.462304	0.850008638152858	-0.169844027712053
280.482304	0.850008638152858	-0.169648343769878
280.502304	0.850008638152858	-0.168769976462394
280.522304	0.850008638152858	-0.168075212318504
280.542304	0.850008638152858	-0.167824014890811
280.562304	0.850008638152858	-0.167661465547866
280.582304	0.850008638152858	-0.167619278323047
280.602304	0.850008638152858	-0.167450573194702
280.622304	0.850008638152858	-0.167497252909321
280.642304	0.850008638152858	-0.166842769964908
280.662304	0.850008638152858	-0.166407905706803
280.682304	0.850008638152858	-0.166750866914122
280.702304	0.850008638152858	-0.166740612577359
280.722304	0.850008638152858	-0.167115351484865
280.742304	0.850008638152858	-0.166971707207488
280.762304	0.850008638152858	-0.166647670961615
280.782304	0.850008638152858	-0.166440200699884
280.802304	0.850008638152858	-0.167183801271826
280.822304	0.850008638152858	-0.167737364352451
280.842304	0.850008638152858	-0.168264282870033
280.862304	0.850008638152858	-0.168821299875497
280.882304	0.850008638152858	-0.169247672571844
280.902304	0.850007314906403	-0.169640301855015
280.922304	0.850000169375546	-0.169278375894491
280.942304	0.850000169375546	-0.169596363792718
280.962304	0.850000169375546	-0.170255434727154
280.982304	0.850000169375546	-0.170587218428859
281.002304	0.850000169375546	-0.17091108357016
281.022304	0.850000169375546	-0.171326445886287
281.042304	0.850000169375546	-0.17189009617828
281.062304	0.850000169375546	-0.172707609945942
281.082304	0.850000169375546	-0.172251357616398
281.102304	0.850000169375546	-0.173070860972101
281.122304	0.850008638152858	-0.173585177439032
281.142304	0.850008638152858	-0.173498128983065
281.162304	0.850008638152858	-0.173860910466449
281.182304	0.850008638152858	-0.173562344926674
281.202304	0.850008638152858	-0.173996660058479
281.222304	0.850008638152858	-0.174406176964943
281.242304	0.850008638152858	-0.174465216000468
281.262304	0.850008638152858	-0.174703079209113
281.282304	0.850008638152858	-0.174746241332071
281.302304	0.850008638152858	-0.174718908371566
281.322304	0.84999593498689	-0.174989476428427
281.342304	0.84999593498689	-0.175432199559293
281.362304	0.84999593498689	-0.175801725746133
281.382304	0.84999593498689	-0.1762759918058
281.402304	0.84999593498689	-0.176347736350555
281.422304	0.84999593498689	-0.177007841870772
281.442304	0.84999593498689	-0.176889704112079
281.462304	0.84999593498689	-0.176871133297304
281.482304	0.84999593498689	-0.177202626519154
281.502304	0.84999593498689	-0.176710016457753
281.522304	0.850004403764202	-0.176902373808722
281.542304	0.850004403764202	-0.176981420141589
281.562304	0.850004403764202	-0.176399425847859
281.582304	0.850004403764202	-0.17583395309322
281.602304	0.850004403764202	-0.176147520126821
281.622304	0.850004403764202	-0.176089304780744
281.642304	0.850004403764202	-0.175440691121051
281.662304	0.850004403764202	-0.174904799561405
281.682304	0.850004403764202	-0.175044830746899
281.702304	0.850004403764202	-0.175804459440101
281.722304	0.849995088109159	-0.175448502243699
281.742304	0.849995088109159	-0.175866017294087
281.762304	0.849995088109159	-0.175180803172794
281.782304	0.849995088109159	-0.175308303932808
281.802304	0.849995088109159	-0.174538663632585
281.822304	0.849995088109159	-0.174278652329871
281.842304	0.849995088109159	-0.173635736850326
281.862304	0.849995088109159	-0.173439953428749
281.882304	0.849995088109159	-0.173425763686841
281.902304	0.849995088109159	-0.172569158493352
281.922304	0.850008638152858	-0.172050990183973
281.942304	0.850008638152858	-0.171034414153641
281.962304	0.850008638152858	-0.170395155536917
281.982304	0.850008638152858	-0.169632351461202
282.002304	0.850008638152858	-0.169118795016905
282.022304	0.850008638152858	-0.168027685039385
282.042304	0.850008638152858	-0.167118888972402
282.062304	0.850008638152858	-0.166833422880292
282.082304	0.850008638152858	-0.166574243225378
282.102304	0.850008638152858	-0.167011498968306
282.122304	0.850000169375546	-0.167557278780516
282.142304	0.850000169375546	-0.167659109875627
282.162304	0.850000169375546	-0.168177138913841
282.182304	0.850000169375546	-0.168674667236882
282.202304	0.850000169375546	-0.168349433259007
282.222304	0.850000169375546	-0.167761239408943
282.242304	0.850000169375546	-0.167787040386659
282.262304	0.850000169375546	-0.16743141346187
282.282304	0.850000169375546	-0.167753730703676
282.302304	0.850000169375546	-0.166606347218006
282.322304	0.850008638152858	-0.166583733560332
282.342304	0.850008638152858	-0.166811983079562
282.362304	0.850008638152858	-0.166154507794734
282.382304	0.850008638152858	-0.166592587227114
282.402304	0.850008638152858	-0.166366132316296
282.422304	0.850008638152858	-0.166935990122978
282.442304	0.850008638152858	-0.167106676881007
282.462304	0.850008638152858	-0.167251419410984
282.482304	0.850008638152858	-0.167159524318549
282.502304	0.850008638152858	-0.167412902334738
282.522304	0.850000169375546	-0.167633153710045
282.542304	0.850000169375546	-0.168171221879009
282.562304	0.850000169375546	-0.168479990026253
282.582304	0.850000169375546	-0.16871067082207
282.602304	0.850000169375546	-0.168748512786609
282.622304	0.850000169375546	-0.16880225553877
282.642304	0.850000169375546	-0.168755464407223
282.662304	0.850000169375546	-0.168477650270718
282.682304	0.850000169375546	-0.168676103719447
282.702304	0.850000169375546	-0.168795323814037
282.722304	0.850008638152858	-0.168045511748229
282.742304	0.850008638152858	-0.168001772644738
282.762304	0.850008638152858	-0.168343189931737
282.782304	0.850008638152858	-0.167706875905311
282.802304	0.850008638152858	-0.167344345110025
282.822304	0.850008638152858	-0.167457246272991
282.842304	0.850008638152858	-0.167944993781226
282.862304	0.850008638152858	-0.168352202765562
282.882304	0.850008638152858	-0.168689585168013
282.902304	0.850008638152858	-0.168580949681802
282.922304	0.850008638152858	-0.16875370959057
282.942304	0.850008638152858	-0.168665403714964
282.962304	0.850008638152858	-0.168552717427501
282.982304	0.850008638152858	-0.168343504286646
283.002304	0.850008638152858	-0.167827409128007
283.022304	0.850008638152858	-0.167702864895822
283.042304	0.850008638152858	-0.167482669228981
283.062304	0.850008638152858	-0.167294434304429
283.082304	0.850008638152858	-0.166510763429343
283.102304	0.850008638152858	-0.166529175077073
283.122304	0.850004403764202	-0.166283508704133
283.142304	0.850004403764202	-0.166617385452456
283.162304	0.850004403764202	-0.167214671719866
283.182304	0.850004403764202	-0.167103457727558
283.202304	0.850004403764202	-0.166947275066345
283.222304	0.850004403764202	-0.167650299979781
283.242304	0.850004403764202	-0.168119186193385
283.262304	0.850004403764202	-0.168384943426363
283.282304	0.850004403764202	-0.168044437370686
283.302304	0.850004403764202	-0.168082231585113
283.322304	0.850004403764202	-0.168577388319209
283.342304	0.850008638152858	-0.168347801796814
283.362304	0.850008638152858	-0.167128633974628
283.382304	0.850008638152858	-0.166574617267929
283.402304	0.850008638152858	-0.167139771688481
283.422304	0.850008638152858	-0.166827008448448
283.442304	0.850008638152858	-0.165845679959851
283.462304	0.850008638152858	-0.165650557081498
283.482304	0.850008638152858	-0.16624941910264
283.502304	0.850008638152858	-0.166383059731347
283.522304	0.850008638152858	-0.16621852477954
283.542304	0.850008638152858	-0.166175107989312
283.562304	0.850008638152858	-0.166111536672228
283.582304	0.850008638152858	-0.1662247203567
283.602304	0.850008638152858	-0.166734432916904
283.622304	0.850008638152858	-0.166520070722199
283.642304	0.850008638152858	-0.166285729084386
283.662304	0.850008638152858	-0.165929210824158
283.682304	0.850008638152858	-0.166112638904003
283.702304	0.850008638152858	-0.166370501451634
283.722304	0.850008638152858	-0.167329689804514
283.742304	0.850008638152858	-0.167043801919739
283.762304	0.850008638152858	-0.167295389306689
283.782304	0.850008638152858	-0.166914025071005
283.802304	0.850008638152858	-0.166527579427466
283.822304	0.850008638152858	-0.166135276436732
283.842304	0.850008638152858	-0.166600450079053
283.862304	0.850008638152858	-0.166753584691385
283.882304	0.850008638152858	-0.167213473987868
283.902304	0.850008638152858	-0.167549746200193
283.922304	0.850008638152858	-0.167392449369677
283.942304	0.850008638152858	-0.16781239569665
283.962304	0.850008638152858	-0.16822474975566
283.982304	0.850008638152858	-0.168903334569601
284.002304	0.850008638152858	-0.170039500757897
284.022304	0.850008638152858	-0.169966976294631
284.042304	0.850008638152858	-0.170038509943053
284.062304	0.850008638152858	-0.170043137724836
284.082304	0.850008638152858	-0.169161089679477
284.102304	0.850008638152858	-0.168527994806505
284.122304	0.850008638152858	-0.167611232429011
284.142304	0.850004403764202	-0.166464521424096
284.162304	0.850004403764202	-0.166310503434672
284.182304	0.850004403764202	-0.166059966550207
284.202304	0.850004403764202	-0.165798490910693
284.222304	0.850004403764202	-0.16521775801578
284.242304	0.850004403764202	-0.164657060272439
284.262304	0.850004403764202	-0.164374689979321
284.282304	0.850004403764202	-0.163889958686559
284.302304	0.850004403764202	-0.163310809503726
284.322304	0.850004403764202	-0.162359547669602
284.342304	0.850008638152858	-0.16136628961111
284.362304	0.850008638152858	-0.159822862709187
284.382304	0.850008638152858	-0.160066611119257
284.402304	0.850008638152858	-0.15936245214064
284.422304	0.850008638152858	-0.158302960696262
284.442304	0.850008638152858	-0.157078850737382
284.462304	0.850008638152858	-0.156163381592113
284.482304	0.850008638152858	-0.155754346165955
284.502304	0.850008638152858	-0.154473719969184
284.522304	0.850008638152858	-0.154235677697618
284.542304	0.850000169375546	-0.153462770493832
284.562304	0.850000169375546	-0.152664742751442
284.582304	0.850000169375546	-0.151801607730003
284.602304	0.850000169375546	-0.151345785151473
284.622304	0.850000169375546	-0.149977688706073
284.642304	0.850000169375546	-0.148987407071287
284.662304	0.850000169375546	-0.149015181720338
284.682304	0.850000169375546	-0.148476584320956
284.702304	0.850000169375546	-0.148171620266044
284.722304	0.850000169375546	-0.148115919759251
284.742304	0.850008638152858	-0.148291592424912
284.762304	0.850008638152858	-0.147833633028828
284.782304	0.850008638152858	-0.147487560105815
284.802304	0.850008638152858	-0.14724202902486
284.822304	0.850008638152858	-0.147441369829856
284.842304	0.850008638152858	-0.147011411895862
284.862304	0.850008638152858	-0.14695649130758
284.882304	0.850008638152858	-0.147432766851168
284.902304	0.850008638152858	-0.14758824917739
284.922304	0.850008638152858	-0.147732542060471
284.942304	0.850008638152858	-0.148444114244129
284.962304	0.850008638152858	-0.149155316364412
284.982304	0.850008638152858	-0.149243745594481
285.002304	0.850008638152858	-0.149498086571279
285.022304	0.850008638152858	-0.149671164814134
285.042304	0.850008638152858	-0.150714552532907
285.062304	0.850008638152858	-0.150913503378647
285.082304	0.850008638152858	-0.151312781865053
285.102304	0.850008638152858	-0.150859338833822
285.122304	0.850008638152858	-0.150831596018178
285.142304	0.850000169375546	-0.150762740355258
285.162304	0.850000169375546	-0.150751753850096
285.182304	0.850000169375546	-0.151450485232539
285.202304	0.850000169375546	-0.151871092102742
285.222304	0.850000169375546	-0.151320127424099
285.242304	0.850000169375546	-0.152061929408451
285.262304	0.850000169375546	-0.152209409611571
285.282304	0.850000169375546	-0.152349603943288
285.302304	0.850000169375546	-0.152214884957861
285.322304	0.850000169375546	-0.152552589673576
285.342304	0.850004403764202	-0.152413382177528
285.362304	0.850004403764202	-0.152995710722049
285.382304	0.850004403764202	-0.153239475048822
285.402304	0.850004403764202	-0.153180861785137
285.422304	0.850004403764202	-0.153976370709066
285.442304	0.850004403764202	-0.154608029099475
285.462304	0.850004403764202	-0.154726891068215
285.482304	0.850004403764202	-0.155021724140824
285.502304	0.850004403764202	-0.155239488531078
285.522304	0.850004403764202	-0.155013666309257
285.542304	0.850008638152858	-0.15564522124109
285.562304	0.850008638152858	-0.156113677703675
285.582304	0.850008638152858	-0.155803321865171
285.602304	0.850008638152858	-0.155811129008644
285.622304	0.850008638152858	-0.154834074155156
285.642304	0.850008638152858	-0.154722800475204
285.662304	0.850008638152858	-0.154785297414743
285.682304	0.850008638152858	-0.155663433930014
285.702304	0.850008638152858	-0.156938660384841
285.722304	0.850008638152858	-0.157563983926928
285.742304	0.850009485030589	-0.15788555308363
285.762304	0.850009485030589	-0.157701464460555
285.782304	0.850009485030589	-0.157486370097452
285.802304	0.850009485030589	-0.156713785206929
285.822304	0.850009485030589	-0.157020328994747
285.842304	0.850009485030589	-0.156801144038631
285.862304	0.850009485030589	-0.156685202785133
285.882304	0.850009485030589	-0.156235961763847
285.902304	0.850009485030589	-0.15654328944935
285.922304	0.850009485030589	-0.156508368200057
285.942304	0.850004403764202	-0.156583829295274
285.962304	0.850004403764202	-0.156684020969836
285.982304	0.850004403764202	-0.156208258739964
286.002304	0.850004403764202	-0.156269717114551
286.022304	0.850004403764202	-0.155975365522245
286.042304	0.850004403764202	-0.154521772499549
286.062304	0.850004403764202	-0.154603894735525
286.082304	0.850004403764202	-0.15394149323071
286.102304	0.850004403764202	-0.153646274178023
286.122304	0.850004403764202	-0.153525732996973
286.142304	0.850009485030589	-0.152687276825593
286.162304	0.850009485030589	-0.152915347281899
286.182304	0.850009485030589	-0.152755782321018
286.202304	0.850009485030589	-0.152632029944873
286.222304	0.850009485030589	-0.152665940483441
286.242304	0.850009485030589	-0.152865368830312
286.262304	0.850009485030589	-0.153093041369011
286.282304	0.850009485030589	-0.152520055929931
286.302304	0.850009485030589	-0.151496030881971
286.322304	0.850009485030589	-0.150614245462236
286.342304	0.850000169375546	-0.149715405293815
286.362304	0.850000169375546	-0.14949102751291
286.382304	0.850000169375546	-0.149413035661705
286.402304	0.850000169375546	-0.149050262136677
286.422304	0.850000169375546	-0.149318967939131
286.442304	0.850000169375546	-0.148646447389539
286.462304	0.850000169375546	-0.14814339199092
286.482304	0.850000169375546	-0.148583433157106
286.502304	0.850000169375546	-0.148699935474429
286.522304	0.850000169375546	-0.148385059291897
286.542304	0.84999593498689	-0.147641522386773
286.562304	0.84999593498689	-0.147737695093496
286.582304	0.84999593498689	-0.1470785008046
286.602304	0.84999593498689	-0.146921960017542
286.622304	0.84999593498689	-0.147102519111432
286.642304	0.84999593498689	-0.147409118607714
286.662304	0.84999593498689	-0.147597098864996
286.682304	0.84999593498689	-0.14694171662679
286.702304	0.84999593498689	-0.147329809649226
286.722304	0.84999593498689	-0.146823984744054
286.742304	0.849999904726255	-0.146965969705008
286.762304	0.850000169375546	-0.146723689610912
286.782304	0.850000169375546	-0.14665874547808
286.802304	0.850000169375546	-0.146274822632176
286.822304	0.850000169375546	-0.14610183591037
286.842304	0.850000169375546	-0.146320813949329
286.862304	0.850000169375546	-0.145858827627053
286.882304	0.850000169375546	-0.145209792174694
286.902304	0.850000169375546	-0.145149587240576
286.922304	0.850000169375546	-0.1450988248913
286.942304	0.850000169375546	-0.145053609513482
286.962304	0.850000169375546	-0.144906734145126
286.982304	0.850000169375546	-0.145034541301697
287.002304	0.850000169375546	-0.144789336513183
287.022304	0.850000169375546	-0.144882011524129
287.042304	0.850000169375546	-0.144550944074119
287.062304	0.850000169375546	-0.144187899965116
287.082304	0.850000169375546	-0.144530797505617
287.102304	0.850000169375546	-0.144550307405946
287.122304	0.850000169375546	-0.144292094690819
287.142304	0.850000169375546	-0.144747658622901
287.162304	0.850005250641933	-0.144654621506931
287.182304	0.850005250641933	-0.144650089225375
287.202304	0.850005250641933	-0.144396802730238
287.222304	0.850005250641933	-0.14447223597122
287.242304	0.850005250641933	-0.144238347959482
287.262304	0.850005250641933	-0.144288803912199
287.282304	0.850005250641933	-0.143974683773123
287.302304	0.850005250641933	-0.143502351593034
287.322304	0.850005250641933	-0.143014858752069
287.342304	0.850005250641933	-0.142930090363998
287.362304	0.850005250641933	-0.143680467472807
287.382304	0.850005250641933	-0.14405649165419
287.402304	0.850005250641933	-0.144133731441114
287.422304	0.850005250641933	-0.143909206430696
287.442304	0.850005250641933	-0.143531025535878
287.462304	0.850005250641933	-0.143967915194607
287.482304	0.850005250641933	-0.143863668739617
287.502304	0.850005250641933	-0.144227691725934
287.522304	0.850005250641933	-0.143724345847461
287.542304	0.850005250641933	-0.144187581631031
287.562304	0.850005250641933	-0.144473358098875
287.582304	0.850005250641933	-0.144568444490528
287.602304	0.850005250641933	-0.144919236716376
287.622304	0.850005250641933	-0.145035368970323
287.642304	0.850005250641933	-0.145697806287722
287.662304	0.850005250641933	-0.145841581877912
287.682304	0.850005250641933	-0.146075370410249
287.702304	0.850005250641933	-0.145608083825429
287.722304	0.850005250641933	-0.146347124261582
287.742304	0.850005250641933	-0.14642301112864
287.762304	0.850004403764202	-0.14623071346531
287.782304	0.850004403764202	-0.146802330067818
287.802304	0.850004403764202	-0.146738921896952
287.822304	0.850004403764202	-0.146707410801563
287.842304	0.850004403764202	-0.146464402518243
287.862304	0.850004403764202	-0.146300110296176
287.882304	0.850004403764202	-0.146440543378457
287.902304	0.850004403764202	-0.146514906221074
287.922304	0.850004403764202	-0.147130178364376
287.942304	0.850004403764202	-0.14673337890467
287.962304	0.850004403764202	-0.147513118353788
287.982304	0.850004403764202	-0.146086762791373
288.002304	0.850004403764202	-0.145075109001851
288.022304	0.850004403764202	-0.144861431225433
288.042304	0.850004403764202	-0.144844380455924
288.062304	0.850004403764202	-0.144859624679491
288.082304	0.850004403764202	-0.1446781344584
288.102304	0.850004403764202	-0.1447686209225
288.122304	0.850004403764202	-0.144359653142337
288.142304	0.850004403764202	-0.143707374661473
288.162304	0.850000169375546	-0.143485834033117
288.182304	0.850000169375546	-0.143799596046346
288.202304	0.850000169375546	-0.143656763520888
288.222304	0.850000169375546	-0.143191044731445
288.242304	0.850000169375546	-0.142927989359027
288.262304	0.850000169375546	-0.142650951161857
288.282304	0.850000169375546	-0.14226457316431
288.302304	0.850000169375546	-0.142148906473963
288.322304	0.850000169375546	-0.141758581133743
288.342304	0.850000169375546	-0.141101491828993
288.362304	0.850000169375546	-0.140663579522013
288.382304	0.850000169375546	-0.140023548945129
288.402304	0.850000169375546	-0.140066695151384
288.422304	0.850000169375546	-0.140119558505632
288.442304	0.850000169375546	-0.140128595214513
288.462304	0.850000169375546	-0.139736992558771
288.482304	0.850000169375546	-0.140208692049865
288.502304	0.850000169375546	-0.140635036891977
288.522304	0.850000169375546	-0.140866784106984
288.542304	0.850000169375546	-0.140654638313357
288.562304	0.850004403764202	-0.139746451060319
288.582304	0.850004403764202	-0.139963909054014
288.602304	0.850004403764202	-0.140210673679553
288.622304	0.850004403764202	-0.141106664757902
288.642304	0.850004403764202	-0.140830330874899
288.662304	0.850004403764202	-0.140997332915878
288.682304	0.850004403764202	-0.1407639502595
288.702304	0.850004403764202	-0.140420368300715
288.722304	0.850004403764202	-0.140505717648494
288.742304	0.850004403764202	-0.1405700171548
288.762304	0.850004403764202	-0.141179193200346
288.782304	0.850004403764202	-0.141304509392693
288.802304	0.850004403764202	-0.140953116311256
288.822304	0.850004403764202	-0.140834123029705
288.842304	0.850004403764202	-0.141136512557694
288.862304	0.850004403764202	-0.140878188425636
288.882304	0.850004403764202	-0.141514430826889
288.902304	0.850004403764202	-0.142148317555903
288.922304	0.850004403764202	-0.142396367455317
288.942304	0.850004403764202	-0.142089011915579
288.962304	0.850008638152858	-0.142536510057743
288.982304	0.850008638152858	-0.142916346289811
289.002304	0.850008638152858	-0.143020592744803
289.022304	0.850008638152858	-0.1434735423582
289.042304	0.850008638152858	-0.142734123900319
289.062304	0.850008638152858	-0.14285097638514
289.082304	0.850008638152858	-0.142458928061675
289.102304	0.850008638152858	-0.141878099666537
289.122304	0.850008638152858	-0.140666273424221
289.142304	0.850008638152858	-0.14097501769641
289.162304	0.850004403764202	-0.140759505519818
289.182304	0.850004403764202	-0.140469423583454
289.202304	0.850004403764202	-0.140148379677992
289.222304	0.850004403764202	-0.139683536307288
289.242304	0.850004403764202	-0.139860534038584
289.262304	0.850004403764202	-0.139857195509851
289.282304	0.850004403764202	-0.140034412095833
289.302304	0.850004403764202	-0.140262586010716
289.322304	0.850004403764202	-0.140104807699897
289.342304	0.850004403764202	-0.139826317103456
289.362304	0.850003556886471	-0.139639848933085
289.382304	0.850003556886471	-0.139449465253449
289.402304	0.850003556886471	-0.139895327954245
289.422304	0.850003556886471	-0.139504314216562
289.442304	0.850003556886471	-0.139690300906627
289.462304	0.850003556886471	-0.139130780999406
289.482304	0.850003556886471	-0.13901156090482
289.502304	0.850003556886471	-0.138400419146289
289.522304	0.850003556886471	-0.137879314204962
289.542304	0.850003556886471	-0.137572408312123
289.562304	0.850003556886471	-0.137492223934898
289.582304	0.850003556886471	-0.137543423993541
289.602304	0.850003556886471	-0.137810056645258
289.622304	0.850003556886471	-0.137428107470691
289.642304	0.850003556886471	-0.137336741608675
289.662304	0.850003556886471	-0.137279540952499
289.682304	0.850003556886471	-0.137398784922143
289.702304	0.850003556886471	-0.137273062853838
289.722304	0.850003556886471	-0.137582539294427
289.742304	0.850003556886471	-0.137574923151407
289.762304	0.850003556886471	-0.137415513378391
289.782304	0.850003556886471	-0.13775468641008
289.802304	0.850003556886471	-0.138111228545365
289.822304	0.850003556886471	-0.138301552537359
289.842304	0.850003556886471	-0.138014033190389
289.862304	0.850003556886471	-0.137612932241341
289.882304	0.850003556886471	-0.137454891304897
289.902304	0.850003556886471	-0.13704164193127
289.922304	0.850003556886471	-0.137446558910181
289.942304	0.850003556886471	-0.137639067469845
289.962304	0.850007791275127	-0.137447971517691
289.982304	0.850007791275127	-0.137083001487466
290.002304	0.850007791275127	-0.136937280080171
290.022304	0.850007791275127	-0.137230278752606
290.042304	0.850007791275127	-0.136630461729205
290.062304	0.850007791275127	-0.136832385019478
290.082304	0.850007791275127	-0.136608182322323
290.102304	0.850007791275127	-0.136765940737262
290.122304	0.850007791275127	-0.136208919752623
290.142304	0.850007791275127	-0.135945832546795
290.162304	0.850007791275127	-0.135808196825301
290.182304	0.850003556886471	-0.135869702949998
290.202304	0.850003556886471	-0.135073171377815
290.222304	0.850003556886471	-0.135415066165942
290.242304	0.850003556886471	-0.135837260727402
290.262304	0.850003556886471	-0.136140955425143
290.282304	0.850003556886471	-0.136539641014313
290.302304	0.850003556886471	-0.136446245772496
290.322304	0.850003556886471	-0.136095811672497
290.342304	0.850003556886471	-0.135979162125657
290.362304	0.850003556886471	-0.13560238190082
290.382304	0.850003556886471	-0.135266682689851
290.402304	0.850003556886471	-0.134928452722895
290.422304	0.850003556886471	-0.134842820853614
290.442304	0.850003556886471	-0.134919408055661
290.462304	0.850003556886471	-0.134556972760598
290.482304	0.850003556886471	-0.134281283504121
290.502304	0.850003556886471	-0.134283221362871
290.522304	0.850003556886471	-0.134302989909646
290.542304	0.850003556886471	-0.133915378367515
290.562304	0.850003556886471	-0.134557104073409
290.582304	0.850003556886471	-0.134457732109116
290.602304	0.850003556886471	-0.133856836728998
290.622304	0.850003556886471	-0.133697677644075
290.642304	0.850003556886471	-0.133945468897045
290.662304	0.850003556886471	-0.133962292853518
290.682304	0.850003556886471	-0.133657671007749
290.702304	0.850003556886471	-0.133904841509249
290.722304	0.850003556886471	-0.134156962105795
290.742304	0.850003556886471	-0.134444903245429
290.762304	0.850003556886471	-0.134692181184682
290.782304	0.849999322497815	-0.135575411045335
290.802304	0.849999322497815	-0.135282022413647
290.822304	0.849999322497815	-0.135257562418272
290.842304	0.849999322497815	-0.135151768063784
290.862304	0.849999322497815	-0.13526719202439
290.882304	0.849999322497815	-0.134677374670484
290.902304	0.849999322497815	-0.135037959648667
290.922304	0.849999322497815	-0.134782050876492
290.942304	0.849999322497815	-0.134199873540663
290.962304	0.849999322497815	-0.133843247842678
290.982304	0.849999322497815	-0.134034363690713
291.002304	0.849999322497815	-0.134615315440309
291.022304	0.849999322497815	-0.135038763442236
291.042304	0.849999322497815	-0.135540633046382
291.062304	0.849999322497815	-0.135908094040835
291.082304	0.849999322497815	-0.1358033223346
291.102304	0.849999322497815	-0.136124744261787
291.122304	0.849999322497815	-0.136248966180711
291.142304	0.849999322497815	-0.136714418365356
291.162304	0.849999322497815	-0.136730844404223
291.182304	0.850003556886471	-0.136385650879122
291.202304	0.850003556886471	-0.136419481834169
291.222304	0.850003556886471	-0.136584203807255
291.242304	0.850003556886471	-0.136896959088933
291.262304	0.850003556886471	-0.136753199415449
291.282304	0.850003556886471	-0.13724778314819
291.302304	0.850003556886471	-0.137477337837176
291.322304	0.850003556886471	-0.137462499489566
291.342304	0.850003556886471	-0.137264284791402
291.362304	0.850003556886471	-0.137427466823341
291.382304	0.850003556886471	-0.136982025915212
291.402304	0.850003556886471	-0.136676787297149
291.422304	0.850003556886471	-0.136886430189022
291.442304	0.850003556886471	-0.136506478560847
291.462304	0.850003556886471	-0.136394269774515
291.482304	0.850003556886471	-0.136089007281396
291.502304	0.850003556886471	-0.135912837218725
291.522304	0.850003556886471	-0.136452397578719
291.542304	0.850003556886471	-0.137494893962048
291.562304	0.850003556886471	-0.138896292132078
291.582304	0.850003556886471	-0.139680798634144
291.602304	0.850003556886471	-0.140057109316203
291.622304	0.850003556886471	-0.139969113816329
291.642304	0.850003556886471	-0.140098548455919
291.662304	0.850003556886471	-0.139771539765514
291.682304	0.850003556886471	-0.139690376510973
291.702304	0.850003556886471	-0.14021235289186
291.722304	0.850003556886471	-0.140289831429349
291.742304	0.850003556886471	-0.140878570426541
291.762304	0.850003556886471	-0.140308083910037
291.782304	0.850003556886471	-0.140098564372624
291.802304	0.850003556886471	-0.139976013707656
291.822304	0.850003556886471	-0.139929688139711
291.842304	0.850003556886471	-0.139719074328875
291.862304	0.850003556886471	-0.139973793327402
291.882304	0.850003556886471	-0.140537391890106
291.902304	0.850003556886471	-0.140713402785734
291.922304	0.850003556886471	-0.141103238687297
291.942304	0.850003556886471	-0.141114145608936
291.962304	0.850003556886471	-0.141357221538249
291.982304	0.850003556886471	-0.141514657639926
292.002304	0.850003556886471	-0.142457340370419
292.022304	0.850003556886471	-0.142677277390814
292.042304	0.850003556886471	-0.142872814103476
292.062304	0.850003556886471	-0.142911881654248
292.082304	0.850003556886471	-0.142461144462752
292.102304	0.850003556886471	-0.143506871937061
292.122304	0.850003556886471	-0.143319842702863
292.142304	0.850003556886471	-0.143231011576011
292.162304	0.850003556886471	-0.142824299988686
292.182304	0.850003556886471	-0.142692525593561
292.202304	0.850003556886471	-0.142209859493184
292.222304	0.850003556886471	-0.141660351192986
292.242304	0.850003556886471	-0.14171331004746
292.262304	0.850003556886471	-0.141695200817112
292.282304	0.850003556886471	-0.141513185344775
292.302304	0.850003556886471	-0.141762894560616
292.322304	0.850003556886471	-0.141769667118306
292.342304	0.850003556886471	-0.14116811915331
292.362304	0.850003556886471	-0.140956041005677
292.382304	0.850003556886471	-0.14164098056382
292.402304	0.850003556886471	-0.14203402766048
292.422304	0.850003556886471	-0.141679077195629
292.442304	0.850003556886471	-0.142162129276084
292.462304	0.850003556886471	-0.142624115598361
292.482304	0.850003556886471	-0.142319887691024
292.502304	0.850003556886471	-0.14181815735804
292.522304	0.850003556886471	-0.141640916897003
292.542304	0.850003556886471	-0.141828336090457
292.562304	0.850003556886471	-0.141921102622453
292.582304	0.850003556886471	-0.142394326137988
292.602304	0.850003556886471	-0.14170256229286
292.622304	0.850003556886471	-0.141478232262073
292.642304	0.850003556886471	-0.140976334803694
292.662304	0.850003556886471	-0.141176268505926
292.682304	0.850003556886471	-0.140874881730311
292.702304	0.850003556886471	-0.140309834747515
292.722304	0.850003556886471	-0.139915609814734
292.742304	0.850003556886471	-0.140000230973289
292.762304	0.850003556886471	-0.140498933153273
292.782304	0.849999322497815	-0.140708086606488
292.802304	0.849999322497815	-0.140938102879899
292.822304	0.849999322497815	-0.14083822953942
292.842304	0.849999322497815	-0.141358673937517
292.862304	0.849999322497815	-0.141554672234605
292.882304	0.849999322497815	-0.141269345413656
292.902304	0.849999322497815	-0.14046662224349
292.922304	0.849999322497815	-0.139798347474778
292.942304	0.849999322497815	-0.139858795138636
292.962304	0.849999322497815	-0.140258057708336
292.982304	0.850003556886471	-0.140277802380055
293.002304	0.850003556886471	-0.140415115788287
293.022304	0.850003556886471	-0.140435767712151
293.042304	0.850003556886471	-0.141067613123835
293.062304	0.850003556886471	-0.141251729601142
293.082304	0.850003556886471	-0.141529137861688
293.102304	0.850003556886471	-0.142021628547809
293.122304	0.850003556886471	-0.142354848732078
293.142304	0.850003556886471	-0.142299573997126
293.162304	0.850003556886471	-0.142639443384627
293.182304	0.850003556886471	-0.141977730277274
293.202304	0.850003556886471	-0.142053167497435
293.222304	0.850003556886471	-0.14150025302251
293.242304	0.850003556886471	-0.142210253431617
293.262304	0.850003556886471	-0.142597303909922
293.282304	0.850003556886471	-0.14271420812403
293.302304	0.850003556886471	-0.143343232299871
293.322304	0.850003556886471	-0.144390149547827
293.342304	0.850003556886471	-0.145213842975946
293.362304	0.850003556886471	-0.145049479128709
293.382304	0.8500035833514	-0.144622537410184
293.402304	0.850004403764202	-0.14441299797689
293.422304	0.850004403764202	-0.144862457852862
293.442304	0.850004403764202	-0.144784513751772
293.462304	0.850004403764202	-0.144905138495516
293.482304	0.850004403764202	-0.14524994206136
293.502304	0.850004403764202	-0.146066134742564
293.522304	0.850004403764202	-0.146678147940655
293.542304	0.850004403764202	-0.14708526540394
293.562304	0.850004403764202	-0.147163937694255
293.582304	0.850004403764202	-0.146317324211906
293.602304	0.850004403764202	-0.146325131355379
293.622304	0.850004403764202	-0.146574004944241
293.642304	0.850004403764202	-0.146427710535592
293.662304	0.850004403764202	-0.145358788443903
293.682304	0.850004403764202	-0.14498923440283
293.702304	0.850004403764202	-0.144822514883353
293.722304	0.850004403764202	-0.144755258849218
293.742304	0.850004403764202	-0.144365132467801
293.762304	0.850004403764202	-0.144158971355001
293.782304	0.850007314906403	-0.144138494514883
293.802304	0.850008638152858	-0.144328750860885
293.822304	0.850008638152858	-0.144404104518347
293.842304	0.850008638152858	-0.144443979841865
293.862304	0.850008638152858	-0.14391367106626
293.882304	0.850008638152858	-0.143873015824231
293.902304	0.850008638152858	-0.143987731491495
293.922304	0.850008638152858	-0.143558597246949
293.942304	0.850008638152858	-0.142646971985775
293.962304	0.850008638152858	-0.141655504556518
293.982304	0.850008638152858	-0.141328113865209
294.002304	0.850008638152858	-0.141394104521349
294.022304	0.850008638152858	-0.140938409276458
294.042304	0.850008638152858	-0.140868777674201
294.062304	0.850008638152858	-0.141055405011617
294.082304	0.850008638152858	-0.140960131598687
294.102304	0.850008638152858	-0.140121118342656
294.122304	0.850008638152858	-0.139660851024446
294.142304	0.850008638152858	-0.139346547843269
294.162304	0.850008638152858	-0.139017278980849
294.182304	0.850008638152858	-0.138936565373204
294.202304	0.850008638152858	-0.138939637297139
294.222304	0.850008638152858	-0.138868903463109
294.242304	0.850008638152858	-0.138156412089775
294.262304	0.850008638152858	-0.138279937652883
294.282304	0.850008638152858	-0.138376102401253
294.302304	0.850008638152858	-0.138184604552315
294.322304	0.850008638152858	-0.137924971271326
294.342304	0.850008638152858	-0.137580764581894
294.362304	0.850008638152858	-0.137563339769831
294.382304	0.850008638152858	-0.137549321132496
294.402304	0.849990853720503	-0.137851511701678
294.422304	0.849990853720503	-0.138759316953817
294.442304	0.849990853720503	-0.139282395566477
294.462304	0.849990853720503	-0.139198649826659
294.482304	0.849990853720503	-0.139061328460075
294.502304	0.849990853720503	-0.139450372505596
294.522304	0.849990853720503	-0.139297317476782
294.542304	0.849990853720503	-0.140103904426926
294.562304	0.849990853720503	-0.140643878621231
294.582304	0.849990853720503	-0.14186998214733
294.602304	0.850000169375546	-0.142100050150029
294.622304	0.850000169375546	-0.142524333778932
294.642304	0.850000169375546	-0.142753554217126
294.662304	0.850000169375546	-0.143016780694117
294.682304	0.850000169375546	-0.143388216885476
294.702304	0.850000169375546	-0.144257081920475
294.722304	0.850000169375546	-0.145187238204662
294.742304	0.850000169375546	-0.145776673557665
294.762304	0.850000169375546	-0.14681345982332
294.782304	0.850000169375546	-0.14749129257298
294.802304	0.850000169375546	-0.147521518394496
294.822304	0.850000169375546	-0.14846059599146
294.842304	0.850000169375546	-0.14879968546045
294.862304	0.850000169375546	-0.149501397245779
294.882304	0.850000169375546	-0.149951211268422
294.902304	0.850000169375546	-0.150272792362653
294.922304	0.850000169375546	-0.151143674839925
294.942304	0.850000169375546	-0.15200129074414
294.962304	0.850000169375546	-0.152788029563986
294.982304	0.850000169375546	-0.153667522978299
295.002304	0.850000169375546	-0.153894148993688
295.022304	0.850000169375546	-0.153778430574052
295.042304	0.850000169375546	-0.154239282831146
295.062304	0.850000169375546	-0.155527883296786
295.082304	0.850000169375546	-0.156032920325094
295.102304	0.850000169375546	-0.155935717011765
295.122304	0.850000169375546	-0.156757798873571
295.142304	0.850000169375546	-0.157553315755853
295.162304	0.850000169375546	-0.157393257377136
295.182304	0.850000169375546	-0.15676739664628
295.202304	0.850004403764202	-0.156594819779611
295.222304	0.850004403764202	-0.156569249594109
295.242304	0.850004403764202	-0.156246948269008
295.262304	0.850004403764202	-0.156479789757436
295.282304	0.850004403764202	-0.15618281190892
295.302304	0.850004403764202	-0.155005226476788
295.322304	0.850004403764202	-0.154450051829851
295.342304	0.850004403764202	-0.154515755985313
295.362304	0.850004403764202	-0.154570063780478
295.382304	0.850004403764202	-0.154466048117699
295.402304	0.850004403764202	-0.154434174917283
295.422304	0.850004403764202	-0.154684465092831
295.442304	0.850004403764202	-0.154251431255723
295.462304	0.850004403764202	-0.154153555461639
295.482304	0.850004403764202	-0.153746394227418
295.502304	0.850004403764202	-0.153741893779269
295.522304	0.850004403764202	-0.153949865417186
295.542304	0.850004403764202	-0.153124047109043
295.562304	0.850004403764202	-0.152371027827311
295.582304	0.850004403764202	-0.151480671262296
295.602304	0.850008638152858	-0.150819415760193
295.622304	0.850008638152858	-0.150890249073625
295.642304	0.850008638152858	-0.150359518505357
295.662304	0.850008638152858	-0.148840503848701
295.682304	0.850008638152858	-0.148434393116961
295.702304	0.850008638152858	-0.148679625759709
295.722304	0.850008638152858	-0.147729207510913
295.742304	0.850008638152858	-0.146866362969326
295.762304	0.850008638152858	-0.147250683732838
295.782304	0.850008638152858	-0.147207521609878
295.802304	0.850008638152858	-0.146866597740715
295.822304	0.850008638152858	-0.146220439232667
295.842304	0.850008638152858	-0.145599452992508
295.862304	0.850008638152858	-0.144843731850221
295.882304	0.850008638152858	-0.1434303205476
295.902304	0.850008638152858	-0.143056214329088
295.922304	0.850008638152858	-0.142730335724689
295.942304	0.850008638152858	-0.142413394349772
295.962304	0.850008638152858	-0.142361983394794
295.982304	0.850008638152858	-0.141218829773297
296.002304	0.850004403764202	-0.140447852469913
296.022304	0.850004403764202	-0.13965456790541
296.042304	0.850004403764202	-0.138287768671412
296.062304	0.850004403764202	-0.137455571744009
296.082304	0.850004403764202	-0.136564335781077
296.102304	0.850004403764202	-0.136334502549766
296.122304	0.850004403764202	-0.135814909695352
296.142304	0.850004403764202	-0.134810358735137
296.162304	0.850004403764202	-0.134456148397036
296.182304	0.850004403764202	-0.135060179367908
296.202304	0.84999593498689	-0.134959430608691
296.222304	0.84999593498689	-0.134347715848809
296.242304	0.84999593498689	-0.13360013610078
296.262304	0.84999593498689	-0.133457956160202
296.282304	0.84999593498689	-0.13262876351074
296.302304	0.84999593498689	-0.131849254853833
296.322304	0.84999593498689	-0.131749862993662
296.342304	0.84999593498689	-0.130859092594335
296.362304	0.84999593498689	-0.129777723639859
296.382304	0.84999593498689	-0.12928851179483
296.402304	0.850000169375546	-0.129002062846226
296.422304	0.850000169375546	-0.129102668355103
296.442304	0.850000169375546	-0.128445996863845
296.462304	0.850000169375546	-0.128109752505753
296.482304	0.850000169375546	-0.128395417556669
296.502304	0.850000169375546	-0.129088359237913
296.522304	0.850000169375546	-0.129793031530246
296.542304	0.850000169375546	-0.129361911676835
296.562304	0.850000169375546	-0.129088844697396
296.582304	0.850000169375546	-0.12871358451782
296.602304	0.850000169375546	-0.128591992834288
296.622304	0.850000169375546	-0.128898783331022
296.642304	0.850000169375546	-0.129196306326662
296.662304	0.850000169375546	-0.130699448049929
296.682304	0.850000169375546	-0.131104042715579
296.702304	0.850000169375546	-0.130865347859133
296.722304	0.850000169375546	-0.130105758957695
296.742304	0.850000169375546	-0.129839786849209
296.762304	0.850000169375546	-0.129929767957947
296.782304	0.850000169375546	-0.12894769536342
296.802304	0.850000169375546	-0.128348439403848
296.822304	0.850000169375546	-0.128730742725086
296.842304	0.850000169375546	-0.12890979371124
296.862304	0.850000169375546	-0.128805121484407
296.882304	0.850000169375546	-0.128828646373403
296.902304	0.850000169375546	-0.128711085595242
296.922304	0.850000169375546	-0.128312447756187
296.942304	0.850000169375546	-0.127999179160791
296.962304	0.850000169375546	-0.128561655595839
296.982304	0.850000169375546	-0.128720269533638
297.002304	0.850007116419435	-0.128437962907336
297.022304	0.850008638152858	-0.12843668957099
297.042304	0.850008638152858	-0.128424190978916
297.062304	0.850008638152858	-0.128702617908539
297.082304	0.850008638152858	-0.129041635752359
297.102304	0.850008638152858	-0.128800561348617
297.122304	0.850008638152858	-0.128226525407051
297.142304	0.850008638152858	-0.128466843767337
297.162304	0.850008638152858	-0.127914418731071
297.182304	0.850008638152858	-0.127850779767995
297.202304	0.850008638152858	-0.127885108120053
297.222304	0.850008638152858	-0.127771013204258
297.242304	0.850008638152858	-0.127490457415431
297.262304	0.850008638152858	-0.126179669063958
297.282304	0.850008638152858	-0.125365652992073
297.302304	0.850008638152858	-0.124880078113983
297.322304	0.850008638152858	-0.124993699507823
297.342304	0.850008638152858	-0.125746209455013
297.362304	0.850008638152858	-0.12621609842099
297.382304	0.850008638152858	-0.126028866248811
297.402304	0.850008638152858	-0.126577710026602
297.422304	0.850008638152858	-0.126917559518226
297.442304	0.850008638152858	-0.126601963104822
297.462304	0.850008638152858	-0.1267479033668
297.482304	0.850008638152858	-0.126577757776716
297.502304	0.850008638152858	-0.126524305504408
297.522304	0.850008638152858	-0.12709939194846
297.542304	0.850008638152858	-0.12695189184946
297.562304	0.850008638152858	-0.126198414962481
297.582304	0.850008638152858	-0.125549916698895
297.602304	0.850007347987564	-0.125766141148006
297.622304	0.850004403764202	-0.126336042725624
297.642304	0.850004403764202	-0.126508360945848
297.662304	0.850004403764202	-0.126416827958437
297.682304	0.850004403764202	-0.126411133757464
297.702304	0.850004403764202	-0.126768340415155
297.722304	0.850004403764202	-0.126705314245194
297.742304	0.850004403764202	-0.12671340391017
297.762304	0.850004403764202	-0.127487950534501
297.782304	0.850004403764202	-0.127684760583508
297.802304	0.850004403764202	-0.128229330726189
297.822304	0.850004403764202	-0.128186272061807
297.842304	0.850004403764202	-0.128799049261707
297.862304	0.850004403764202	-0.129480148914931
297.882304	0.850004403764202	-0.130109248695119
297.902304	0.850004403764202	-0.130485217168035
297.922304	0.850004403764202	-0.131152397663325
297.942304	0.850004403764202	-0.13086886545079
297.962304	0.850004403764202	-0.129974529709691
297.982304	0.850004403764202	-0.130069377350779
298.002304	0.850004403764202	-0.129675311585041
298.022304	0.850004403764202	-0.129759120991677
298.042304	0.850004403764202	-0.129672729099764
298.062304	0.850004403764202	-0.129326138883859
298.082304	0.850004403764202	-0.130527153704762
298.102304	0.850004403764202	-0.13014236339847
298.122304	0.850004403764202	-0.12967828800875
298.142304	0.850004403764202	-0.129712174672263
298.162304	0.850004403764202	-0.130010891420726
298.182304	0.850004403764202	-0.131353990681984
298.202304	0.850004403764202	-0.131541696376116
298.222304	0.850008638152858	-0.131929284043191
298.242304	0.850008638152858	-0.131406555598025
298.262304	0.850008638152858	-0.132015982331664
298.282304	0.850008638152858	-0.132284704050823
298.302304	0.850008638152858	-0.131634514637402
298.322304	0.850008638152858	-0.131936187913693
298.342304	0.850008638152858	-0.132377593937277
298.362304	0.850008638152858	-0.13211342041638
298.382304	0.850008638152858	-0.131807799797414
298.402304	0.850008638152858	-0.131820767932264
298.422304	0.850004403764202	-0.131314023837418
298.442304	0.850004403764202	-0.131443916082259
298.462304	0.850004403764202	-0.13095780799457
298.482304	0.850004403764202	-0.130748129290115
298.502304	0.850004403764202	-0.130658191952312
298.522304	0.850004403764202	-0.130230116168603
298.542304	0.850004403764202	-0.130048104675445
298.562304	0.850004403764202	-0.129643478176385
298.582304	0.850004403764202	-0.129611445808927
298.602304	0.850004403764202	-0.129757155278692
298.622304	0.850004403764202	-0.129896880067631
298.642304	0.850004403764202	-0.129797428519817
298.662304	0.850004403764202	-0.129909884015066
298.682304	0.850004403764202	-0.129960550864116
298.702304	0.850004403764202	-0.129840232516929
298.722304	0.850004403764202	-0.130447681600054
298.742304	0.850004403764202	-0.130732873129017
298.762304	0.850004403764202	-0.130656130739102
298.782304	0.850004403764202	-0.130077112869081
298.802304	0.850004403764202	-0.130124333751645
298.822304	0.850004403764202	-0.13049748098872
298.842304	0.850004403764202	-0.130428370658529
298.862304	0.850004403764202	-0.13095511807154
298.882304	0.850004403764202	-0.131265991202934
298.902304	0.850004403764202	-0.131624526905436
298.922304	0.850004403764202	-0.131516050586269
298.942304	0.850004403764202	-0.131069193091454
298.962304	0.850004403764202	-0.131774330947388
298.982304	0.850004403764202	-0.13241644661254
299.002304	0.850004403764202	-0.132599731442045
299.022304	0.850004403764202	-0.133156684780693
299.042304	0.850004403764202	-0.13357458581116
299.062304	0.850004403764202	-0.134149743880382
299.082304	0.850004403764202	-0.13436410209591
299.102304	0.850004403764202	-0.134272023961377
299.122304	0.850004403764202	-0.134662345322422
299.142304	0.850004403764202	-0.135190091508629
299.162304	0.850004403764202	-0.135955024443545
299.182304	0.850004403764202	-0.136379920865565
299.202304	0.850004403764202	-0.136376546524247
299.222304	0.850000169375546	-0.136209301753527
299.242304	0.850000169375546	-0.136153800205537
299.262304	0.850000169375546	-0.136238031404837
299.282304	0.850000169375546	-0.136814064892797
299.302304	0.850000169375546	-0.137122920581921
299.322304	0.850000169375546	-0.136829332991423
299.342304	0.850000169375546	-0.136126176765177
299.362304	0.850000169375546	-0.136242754686848
299.382304	0.850000169375546	-0.136455246668793
299.402304	0.850000169375546	-0.136402717565337
299.422304	0.850000169375546	-0.135313740426195
299.442304	0.850000169375546	-0.135091244795579
299.462304	0.850000169375546	-0.133966049195741
299.482304	0.850000169375546	-0.133232730814792
299.502304	0.850000169375546	-0.133128066546313
299.522304	0.850000169375546	-0.133143732562547
299.542304	0.850000169375546	-0.133370907704237
299.562304	0.850000169375546	-0.133835396928269
299.582304	0.850000169375546	-0.133039577628605
299.602304	0.850000169375546	-0.132525790392093
299.622304	0.850000169375546	-0.132328936572149
299.642304	0.850000169375546	-0.131712132446054
299.662304	0.850000169375546	-0.131711193360497
299.682304	0.850000169375546	-0.13074491411584
299.702304	0.850000169375546	-0.130590259458245
299.722304	0.850000169375546	-0.130783667311702
299.742304	0.850000169375546	-0.130502096832975
299.762304	0.850000169375546	-0.130044996938925
299.782304	0.850000169375546	-0.129648674980349
299.802304	0.850000169375546	-0.129380924180155
299.822304	0.850000169375546	-0.129238246842563
299.842304	0.850000169375546	-0.128816366636015
299.862304	0.850000169375546	-0.128488044817503
299.882304	0.850000169375546	-0.127702384354373
299.902304	0.850000169375546	-0.126482142154645
299.922304	0.850000169375546	-0.126597315427157
299.942304	0.850000169375546	-0.127518064939087
299.962304	0.850000169375546	-0.127587155373397
299.982304	0.850000169375546	-0.127937430306352
300.002304	0.850000169375546	-0.128587448615202
300.022304	0.850004403764202	-0.129061937508729
300.042304	0.850004403764202	-0.129662486700528
300.062304	0.850004403764202	-0.129462202830802
300.082304	0.850004403764202	-0.130417634841462
300.102304	0.850004403764202	-0.130354453483633
300.122304	0.850004403764202	-0.130284833818906
300.142304	0.850004403764202	-0.130033731891438
300.162304	0.850004403764202	-0.128954475879461
300.182304	0.850004403764202	-0.128203390477311
300.202304	0.850004403764202	-0.12893519279217
300.222304	0.85000843966589	-0.128846385540376
300.242304	0.850008638152858	-0.12869245111365
300.262304	0.850008638152858	-0.128910760651028
300.282304	0.850008638152858	-0.12929397520359
300.302304	0.850008638152858	-0.12957151079777
300.322304	0.850008638152858	-0.129960801552209
300.342304	0.850008638152858	-0.129305845085843
300.362304	0.850008638152858	-0.129592031408824
300.382304	0.850008638152858	-0.129889542466936
300.402304	0.850008638152858	-0.130294503216785
300.422304	0.850005330036721	-0.130579499766118
300.442304	0.850004403764202	-0.131528087593917
300.462304	0.850004403764202	-0.131675802568427
300.482304	0.850004403764202	-0.131749512826168
300.502304	0.850004403764202	-0.132407660591751
300.522304	0.850004403764202	-0.132696799463386
300.542304	0.850004403764202	-0.132340579641364
300.562304	0.850004403764202	-0.13193714689513
300.582304	0.850004403764202	-0.131842951838921
300.602304	0.850004403764202	-0.131471929481876
300.622304	0.850004403764202	-0.131421907259349
300.642304	0.850004403764202	-0.131208941755449
300.662304	0.850004403764202	-0.130949785975589
300.682304	0.850004403764202	-0.130762935804314
300.702304	0.850004403764202	-0.130759533608765
300.722304	0.850004403764202	-0.130805278217002
300.742304	0.850004403764202	-0.130555147208498
300.762304	0.850004403764202	-0.13126086602414
300.782304	0.850004403764202	-0.131824560087069
300.802304	0.850004403764202	-0.131647486751428
300.822304	0.850004403764202	-0.131483664072139
300.842304	0.850004403764202	-0.131788333668022
300.862304	0.850004403764202	-0.13159467512647
300.882304	0.850004403764202	-0.132030788845864
300.902304	0.850004403764202	-0.131788644043756
300.922304	0.850004403764202	-0.131334142551688
300.942304	0.850004403764202	-0.131149500823136
300.962304	0.850004403764202	-0.131336044597855
300.982304	0.850004403764202	-0.131845259761048
301.002304	0.850004403764202	-0.132180378012306
301.022304	0.850004403764202	-0.132207882077387
301.042304	0.850004403764202	-0.132455625580242
301.062304	0.850004403764202	-0.132499022474589
301.082304	0.850004403764202	-0.132389710528446
301.102304	0.850004403764202	-0.13274553243286
301.122304	0.850004403764202	-0.13344227422726
301.142304	0.850004403764202	-0.133217852675423
301.162304	0.850004403764202	-0.132940006705508
301.182304	0.850004403764202	-0.132952887298486
301.202304	0.850004403764202	-0.132746829644263
301.222304	0.850004403764202	-0.133064240561961
301.242304	0.850004403764202	-0.132895173328593
301.262304	0.850004403764202	-0.133084208067538
301.282304	0.850004403764202	-0.133637269771977
301.302304	0.850004403764202	-0.133186273934037
301.322304	0.850004403764202	-0.133405271868878
301.342304	0.850004403764202	-0.133453340315945
301.362304	0.850004403764202	-0.133183878470036
301.382304	0.850004403764202	-0.133765578304737
301.402304	0.850004403764202	-0.133730111908316
301.422304	0.850004403764202	-0.1341084320743
301.442304	0.849999322497815	-0.133904184945195
301.462304	0.849999322497815	-0.134388876446196
301.482304	0.849999322497815	-0.133937255877611
301.502304	0.849999322497815	-0.133634973787379
301.522304	0.849999322497815	-0.134042453355687
301.542304	0.849999322497815	-0.134225013975146
301.562304	0.849999322497815	-0.134820712551302
301.582304	0.849999322497815	-0.134335022277104
301.602304	0.849999322497815	-0.134394817356087
301.622304	0.849999322497815	-0.134194183318864
301.642304	0.849999322497815	-0.133657830174791
301.662304	0.849999322497815	-0.134230537071548
301.682304	0.849999322497815	-0.133922548842814
301.702304	0.849999322497815	-0.133769700731157
301.722304	0.849999322497815	-0.133004095315483
301.742304	0.849999322497815	-0.132333114707034
301.762304	0.849999322497815	-0.132308022022662
301.782304	0.849999322497815	-0.132073314300651
301.802304	0.849999322497815	-0.132056191905972
301.822304	0.849999322497815	-0.131798727275947
301.842304	0.850004403764202	-0.131887777257483
301.862304	0.850004403764202	-0.131756842468508
301.882304	0.850004403764202	-0.131623090422871
301.902304	0.850004403764202	-0.131496866978378
301.922304	0.850004403764202	-0.131367599464183
301.942304	0.850004403764202	-0.130203483543089
301.962304	0.850004403764202	-0.130203161229826
301.982304	0.850004403764202	-0.130574589462833
302.002304	0.850004403764202	-0.130216853574724
302.022304	0.850004403764202	-0.129617143989076
302.042304	0.850004403764202	-0.129709608103691
302.062304	0.850004403764202	-0.129691180539256
302.082304	0.850004403764202	-0.12986535703471
302.102304	0.850004403764202	-0.130209054389603
302.122304	0.850004403764202	-0.129803990181177
302.142304	0.850004403764202	-0.129424408616378
302.162304	0.850004403764202	-0.128719071801637
302.182304	0.850004403764202	-0.128599254830637
302.202304	0.850004403764202	-0.12888063828809
302.222304	0.850004403764202	-0.12886622571232
302.242304	0.850008638152858	-0.128891413896919
302.262304	0.850008638152858	-0.127859716997474
302.282304	0.850008638152858	-0.12745216182482
302.302304	0.850008638152858	-0.127567072471712
302.322304	0.850008638152858	-0.127795584616562
302.342304	0.850008638152858	-0.127166385356974
302.362304	0.850008638152858	-0.126959328929555
302.382304	0.850008638152858	-0.127006788562683
302.402304	0.850008638152858	-0.12758518170206
302.422304	0.850008638152858	-0.127453427202813
302.442304	0.850000169375546	-0.127640460416188
302.462304	0.850000169375546	-0.127757873964836
302.482304	0.850000169375546	-0.128189869236986
302.502304	0.850000169375546	-0.127993862981545
302.522304	0.850000169375546	-0.128460214459985
302.542304	0.850000169375546	-0.128728960054202
302.562304	0.850000169375546	-0.129344399322899
302.582304	0.850000169375546	-0.129407138992182
302.602304	0.850000169375546	-0.128996173665625
302.622304	0.850000169375546	-0.129479599788632
302.642304	0.850004403764202	-0.13024739375115
302.662304	0.850004403764202	-0.130171825218181
302.682304	0.850004403764202	-0.130019283503084
302.702304	0.850004403764202	-0.129999049392708
302.722304	0.850004403764202	-0.129931037315117
302.742304	0.850004403764202	-0.130193360519136
302.762304	0.850004403764202	-0.129531878203996
302.782304	0.850004403764202	-0.12937634812766
302.802304	0.850004403764202	-0.128886575218803
302.822304	0.850004403764202	-0.128634239746749
302.842304	0.850004403764202	-0.128671460959819
302.862304	0.850004403764202	-0.129763760710988
302.882304	0.850004403764202	-0.130094525743616
302.902304	0.850004403764202	-0.129611700476197
302.922304	0.850004403764202	-0.129795072847577
302.942304	0.850004403764202	-0.129917508116438
302.962304	0.850004403764202	-0.130546679521795
302.982304	0.850004403764202	-0.130410400699345
303.002304	0.850004403764202	-0.130029613444192
303.022304	0.850004403764202	-0.130118424675163
303.042304	0.850000169375546	-0.129671228950383
303.062304	0.850000169375546	-0.129871461090819
303.082304	0.850000169375546	-0.129108812202974
303.102304	0.850000169375546	-0.129398902097692
303.122304	0.850000169375546	-0.129005007436526
303.142304	0.850000169375546	-0.128497005922038
303.162304	0.850000169375546	-0.128054967209461
303.182304	0.850000169375546	-0.126853248074388
303.202304	0.850000169375546	-0.126155137443415
303.222304	0.850000169375546	-0.125936915447914
303.242304	0.850000169375546	-0.125257686007443
303.262304	0.850000169375546	-0.124815925837191
303.282304	0.850000169375546	-0.124741670432328
303.302304	0.850000169375546	-0.124691576584633
303.322304	0.850000169375546	-0.124663786018878
303.342304	0.850000169375546	-0.124387169614372
303.362304	0.850000169375546	-0.12471613605941
303.382304	0.850000169375546	-0.12520694355405
303.402304	0.850000169375546	-0.124716466331024
303.422304	0.850000169375546	-0.124887972799329
303.442304	0.850008638152858	-0.124767562931092
303.462304	0.850008638152858	-0.124811126950835
303.482304	0.850008638152858	-0.124047141059827
303.502304	0.850008638152858	-0.124020973997914
303.522304	0.850008638152858	-0.124307271737825
303.542304	0.850008638152858	-0.124792249739504
303.562304	0.850008638152858	-0.124215830271464
303.582304	0.850008638152858	-0.124600700161276
303.602304	0.850008638152858	-0.124046038828051
303.622304	0.850008638152858	-0.124118225061354
303.642304	0.850008638152858	-0.12367876883405
303.662304	0.850008638152858	-0.123168658356238
303.682304	0.850008638152858	-0.122799538045358
303.702304	0.850008638152858	-0.123198892136108
303.722304	0.850008638152858	-0.123099166025145
303.742304	0.850008638152858	-0.12301278607076
303.762304	0.850008638152858	-0.123460347879741
303.782304	0.850008638152858	-0.124180793626063
303.802304	0.850008638152858	-0.124568596168649
303.822304	0.850008638152858	-0.124272816052132
303.842304	0.850005495442528	-0.124745275565858
[truncated: 13,001 more rows]
