# Supplementary material for: Unraveling the Local Relation Between Tissue Composition and Human Brain Mechanics Through Machine Learning
Source: Front Bioeng Biotechnol. 2021 Aug 17;9:704738. doi: 10.3389/fbioe.2021.704738 (PMC8415910; doi:10.3389/fbioe.2021.704738)
Supplement: Supplementary file 4 [file DataSheet2.ZIP › Mechanics_compRelax/compRelax_HBE_03_39_P1_C_02.txt]

214.1178	1	-0.00349097972248825
214.1378	0.99981384254478	-0.00532357117981687
214.1578	0.99962768508956	-0.00220586943914926
214.1778	0.999442300071914	-0.000842137424972265
214.1978	0.999280088181473	0.000676079619987759
214.2178	0.999129583548007	-0.000621490910447567
214.2378	0.998947940024857	-0.00075590704659155
214.2578	0.998841548818441	-5.74083520503768e-05
214.2778	0.998627378431844	-0.00100584062598302
214.2978	0.998561479851352	0.00183697009766454
214.3178	0.998326900215742	0.00252125245298973
214.3378	0.998164688325301	0.00294618098775729
214.3578	0.998014062998464	0.00357917034924032
214.3778	0.99787965886067	0.00286669740331717
214.3978	0.997749116910744	0.00204622502583476
214.4178	0.99761471277295	0.0017401345372832
214.4378	0.997476446447289	0.00166923969550178
214.4578	0.997342042309496	0.00174064998946653
214.4778	0.997196051608099	0.000980313002924137
214.4978	0.997037701905526	1.54065740141859e-05
214.5178	0.99686776563935	0.00020686861036813
214.5378	0.996709415936778	-0.000456810209970231
214.5578	0.996561144130672	-0.000462106493335168
214.5778	0.996421019127099	-0.00131140989871542
214.5978	0.996246725830235	-0.00138817218451024
214.6178	0.996099962691265	-0.0012059139824336
214.6378	0.995953971989869	-0.000633799982914525
214.6578	0.995787897911561	-0.00143114330701807
214.6778	0.995610237269649	-0.00178279503489877
214.6978	0.995412493250827	-0.00134946673876218
214.7178	0.995219383857445	-0.00227049081384158
214.7378	0.995028591776784	-0.0012643680790759
214.7578	0.994896734269116	-0.00157849219732873
214.7778	0.994660911491785	-0.00275862032297729
214.7978	0.99449097522561	-0.00354251005274811
214.8178	0.994308679958257	-0.00384470460110757
214.8378	0.994162689256861	-0.0039419118936109
214.8578	0.99400047736642	-0.00420365015874626
214.8778	0.993849852039583	-0.00378744823646593
214.8978	0.993708145952852	-0.00474026592843924
214.9178	0.993541649447746	-0.00485247471477112
214.9378	0.993435439281386	-0.00484864276820431
214.9578	0.993301698957132	-0.00377978434333231
214.9778	0.993086683716939	-0.00363504977170744
214.9978	0.992956141767013	-0.00386099534798663
215.0178	0.99292674086187	-0.00376054502697658
215.0378	0.992687333491426	-0.0037689609843897
215.0578	0.992566434941832	-0.00396073737565409
215.0778	0.992458679900325	-0.00320201195542483
215.0978	0.992347460959074	-0.00256908420784694
215.1178	0.992233182440872	-0.00107717967783384
215.1378	0.992107582884483	-0.00035066966716317
215.1578	0.991880908664664	6.05153104576983e-06
215.1778	0.991722558962091	0.000289555889348807
215.1978	0.99158429263643	0.00145442387472351
215.2178	0.99143752949746	0.0017034208180448
215.2378	0.991303125359666	0.00192008297652507
215.2578	0.991144775657093	0.00373819638255156
215.2778	0.991037895642525	0.00451783635226697
215.2978	0.990801040936874	0.0048996542140241
215.3178	0.990607159105919	0.00538149264577441
215.3378	0.990405552899229	0.0058558024763779
215.3578	0.990211671068273	0.00672889737555148
215.3778	0.990025513613054	0.00701121196020604
215.3978	0.989829314469378	0.00703783264819358
215.4178	0.989658798875022	0.00684609206951389
215.4378	0.989496514568559	0.00735238253828716
215.4578	0.989350922155286	0.00754151675663322
215.4778	0.989120216776881	0.00711132803042521
215.4978	0.988961867074308	0.00716628841046763
215.5178	0.988808151997176	0.00796850224609535
215.5378	0.988782263269126	0.00866709833655188
215.5578	0.988503039155633	0.00871271561115412
215.5778	0.9883697936742	0.0088409007894546
215.5978	0.988234182602697	0.00898970207903512
215.6178	0.988206423127399	0.00916705793617893
215.6378	0.988052708050267	0.00916595968358033
215.6578	0.987926028288209	0.00988694659784941
215.6778	0.987795486338283	0.00984271407652363
215.6978	0.987668806576225	0.00991502366428287
215.7178	0.987392273924902	0.00999547862548163
215.7378	0.987257869787108	0.00982098777511676
215.7578	0.987257869787108	0.00944117939728096
215.7778	0.987103382272403	0.00878712620388455
215.7978	0.98692958381836	0.00858829473342704
215.8178	0.986755012926743	0.00868515583761127
215.8378	0.986609022225346	0.00784848631629086
215.8578	0.986304681821377	0.0073887243534426
215.8778	0.986157918682407	0.00662613515323787
215.8978	0.985995706791966	0.00628372307221924
215.9178	0.985995706791966	0.00576730957949378
215.9378	0.985821908337923	0.00548721935426896
215.9578	0.985631888694835	0.00466140502529982
215.9778	0.985312871976969	0.00393378084532625
215.9978	0.985232538469322	0.00327818771078619
216.0178	0.984872582560059	0.00291888402730014
216.0378	0.984687197542413	0.00258502717485746
216.0578	0.984665955509141	0.00189160401330731
216.0778	0.984517261276237	0.00160157778540612
216.0978	0.984355049385796	0.00164753726915141
216.1178	0.984204424058959	0.000376727699773725
216.1378	0.984054571169695	2.65801004519783e-05
216.1578	0.983817106962521	-0.000254063230248215
216.1778	0.983599605438887	-0.000521416112835064
216.1978	0.983457476925359	-0.000363490572498883
216.2178	0.983457476925359	-0.000182056059871177
216.2378	0.983164723084992	8.57026986760476e-05
216.2578	0.983164723084992	0.000794600876008446
216.2778	0.983026456759331	0.000941181785335303
216.2978	0.982773097235214	0.00132587659139958
216.3178	0.982701538135629	0.00112421592674787
216.3378	0.982523599898965	0.000715916648166066
216.3578	0.982523599898965	0.000619437544885727
216.3778	0.982393057949039	0.00114065390314198
216.3978	0.982393057949039	0.00132779057509494
216.4178	0.982393057949039	0.00154648211337691
216.4378	0.982393057949039	0.00163655474316552
216.4578	0.982393057949039	0.00192982002039733
216.4778	0.982393057949039	0.00233429133158837
216.4978	0.982393057949039	0.00268336455336802
216.5178	0.982393057949039	0.00278414514599285
216.5378	0.982393057949039	0.00246403236773685
216.5578	0.982393057949039	0.00240444022673518
216.5778	0.982393057949039	0.00303085804224317
216.5978	0.982393057949039	0.00362170600275558
216.6178	0.982393057949039	0.00426293829081629
216.6378	0.982393057949039	0.00467190607097982
216.6578	0.982393057949039	0.00525506626330209
216.6778	0.982168278615143	0.00550171549273511
216.6978	0.982168278615143	0.00581144262141751
216.7178	0.982168278615143	0.00646526900177725
216.7378	0.982168278615143	0.00765206622653897
216.7578	0.982168278615143	0.00763386945431669
216.7778	0.982168278615143	0.00767492261395308
216.7978	0.982168278615143	0.00813238063384993
216.8178	0.982168278615143	0.00818054060196848
216.8378	0.982168278615143	0.00767622380453183
216.8578	0.982168278615143	0.00740352688846706
216.8778	0.982168278615143	0.00744186625001562
216.8978	0.982168278615143	0.00713772588455215
216.9178	0.982168278615143	0.00732745697931049
216.9378	0.982168278615143	0.00727090890801142
216.9578	0.982168278615143	0.00672488636606095
216.9778	0.982168278615143	0.00737142289583875
216.9978	0.982168278615143	0.00710851077375924
217.0178	0.982168278615143	0.00610921232597395
217.0378	0.982168278615143	0.00624457593792607
217.0578	0.982168278615143	0.00654727186247184
217.0778	0.982168278615143	0.00544582796466562
217.0978	0.982168278615143	0.00523304550286518
217.1178	0.982168278615143	0.00511740666675076
217.1378	0.982168278615143	0.00549535279018025
217.1578	0.982168278615143	0.00585425855605814
217.1778	0.982168278615143	0.0057868353965274
217.1978	0.982168278615143	0.00613708645442728
217.2178	0.982168278615143	0.00668189534767276
217.2378	0.982168278615143	0.00712165001318152
217.2578	0.982168278615143	0.00807785398400047
217.2778	0.982168278615143	0.00845321364297675
217.2978	0.982168278615143	0.00862303294062156
217.3178	0.982168278615143	0.00919381391615323
217.3378	0.982168278615143	0.00950634636397332
217.3578	0.982168278615143	0.00888670110615662
217.3778	0.982168278615143	0.00928569309188295
217.3978	0.982168278615143	0.00912557104634961
217.4178	0.982168278615143	0.00914640601231415
217.4378	0.982168278615143	0.00994384881581971
217.4578	0.982168278615143	0.00989944916909852
217.4778	0.982168278615143	0.0103096067229105
217.4978	0.982168278615143	0.0103145647763085
217.5178	0.982168278615143	0.0103311818156263
217.5378	0.982168278615143	0.0100098713053697
217.5578	0.982168278615143	0.0105737404520472
217.5778	0.982168278615143	0.0108449411979052
217.5978	0.982168278615143	0.010787851958659
217.6178	0.982168278615143	0.0109712800385037
217.6378	0.982168278615143	0.0111432759454653
217.6578	0.982168278615143	0.0111548075977504
217.6778	0.982168278615143	0.0115810728563418
217.6978	0.982163643989702	0.0122159344834954
217.7178	0.982163643989702	0.0119989102199917
217.7378	0.982163643989702	0.0121475642800572
217.7578	0.982163643989702	0.0120331828635846
217.7778	0.982163643989702	0.0120090412022961
217.7978	0.982163643989702	0.0122589414185879
217.8178	0.982163643989702	0.0115638032321465
217.8378	0.982163643989702	0.0111123458097811
217.8578	0.982163643989702	0.0106177063685755
217.8778	0.982163643989702	0.00943756232622255
217.8978	0.982163643989702	0.00881790115170154
217.9178	0.982163643989702	0.0088202846781746
217.9378	0.982163643989702	0.00925779110919702
217.9578	0.982163643989702	0.00875073265944003
217.9778	0.982163643989702	0.00879525168144369
217.9978	0.982163643989702	0.00887694018722783
218.0178	0.982163643989702	0.0084957152227069
218.0378	0.982163643989702	0.00835030021197204
218.0578	0.982163643989702	0.0083776769434151
218.0778	0.982163643989702	0.00795446371287858
218.0978	0.982163643989702	0.00744795836859691
218.1178	0.982163643989702	0.00653950848993617
218.1378	0.982163643989702	0.00589131264373217
218.1578	0.982163643989702	0.0060780354813727
218.1778	0.982163643989702	0.00638387097584706
218.1978	0.982163643989702	0.00588904849254166
218.2178	0.982163643989702	0.00570107619361151
218.2378	0.982163643989702	0.00503053329453198
218.2578	0.982163643989702	0.00511977427651945
218.2778	0.982163643989702	0.00406518915625301
218.2978	0.982163643989702	0.00341661528832133
218.3178	0.982163643989702	0.00157085058770206
218.3378	0.982163643989702	0.000310939981612628
218.3578	0.982163643989702	6.74979681015431e-05
218.3778	0.982163643989702	-0.000341923438135293
218.3978	0.982163643989702	-0.00184663693595585
218.4178	0.982163643989702	-0.00409282214651475
218.4378	0.982163643989702	-0.00541291381166609
218.4578	0.982163643989702	-0.00612844129635083
218.4778	0.982163643989702	-0.00793836157882485
218.4978	0.982163643989702	-0.0105071823652757
218.5178	0.982163643989702	-0.0131355196883827
218.5378	0.982163643989702	-0.0140659584940716
218.5578	0.982163643989702	-0.0162466822789082
218.5778	0.982163643989702	-0.018901270226627
218.5978	0.982163643989702	-0.0207111865299249
218.6178	0.982163643989702	-0.0214506885505028
218.6378	0.982163643989702	-0.0252358559232991
218.6578	0.982163643989702	-0.0280864819598661
218.6778	0.982163643989702	-0.0304156926793728
218.6978	0.982163643989702	-0.0339929083101319
218.7178	0.982163643989702	-0.0372660392838928
218.7378	0.982163643989702	-0.0401204972670265
218.7578	0.982163643989702	-0.0450353686461621
218.7778	0.982163643989702	-0.04930991896856
218.7978	0.982163643989702	-0.0533357110982014
218.8178	0.982163643989702	-0.0586079801354801
218.8378	0.982163643989702	-0.0616527859856648
218.8578	0.982163643989702	-0.0674007018567107
218.8778	0.982163643989702	-0.0734183780118724
218.8978	0.982163643989702	-0.0765461297874833
218.9178	0.982163643989702	-0.0820777376467198
218.9378	0.982163643989702	-0.0859039820542091
218.9578	0.982163643989702	-0.091060118837539
218.9778	0.982163643989702	-0.097906760829127
218.9978	0.982163643989702	-0.103327433238378
219.0178	0.982163643989702	-0.108000553753837
219.0378	0.982163643989702	-0.114146466816589
219.0578	0.982163643989702	-0.119872608636115
219.0778	0.982163643989702	-0.124327280343033
219.0978	0.982163643989702	-0.130182407155252
219.1178	0.982163643989702	-0.136672208573348
219.1378	0.982163643989702	-0.142801186262696
219.1578	0.982163643989702	-0.150760588928866
219.1778	0.982163643989702	-0.158233004109437
219.1978	0.982163643989702	-0.165240130251582
219.2178	0.982163643989702	-0.171840902932249
219.2378	0.982163643989702	-0.178624773421146
219.2578	0.982163643989702	-0.185316915943004
219.2778	0.982163643989702	-0.191725577981616
219.2978	0.982163643989702	-0.199094566417467
219.3178	0.982163643989702	-0.204458368442156
219.3378	0.982163643989702	-0.214451535962109
219.3578	0.982163643989702	-0.220634674217106
219.3778	0.982163643989702	-0.225493876922857
219.3978	0.982163643989702	-0.233403508054596
219.4178	0.982163643989702	-0.239152271490147
219.4378	0.982163643989702	-0.245488818920628
219.4578	0.982163643989702	-0.252288295738117
219.4778	0.982163643989702	-0.257190298461805
219.4978	0.982163643989702	-0.264993343383015
219.5178	0.982163643989702	-0.272541629513939
219.5378	0.982163643989702	-0.278419839526608
219.5578	0.982163643989702	-0.285381698561646
219.5778	0.982163643989702	-0.291154213699229
219.5978	0.982163643989702	-0.296195487585781
219.6178	0.982163643989702	-0.302936522244157
219.6378	0.982163643989702	-0.309568961208083
219.6578	0.982163643989702	-0.314826125292955
219.6778	0.982163643989702	-0.322374367652941
219.6978	0.982162871552128	-0.329264271246891
219.7178	0.982160246471312	-0.332660000635733
219.7378	0.982134677580695	-0.338150320563945
219.7578	0.982115752860143	-0.343462834988115
219.7778	0.981974046773412	-0.348265640831258
219.7978	0.981751934763012	-0.352532777948615
219.8178	0.981734482501585	-0.359066573137473
219.8378	0.981350037907374	-0.364522620422091
219.8578	0.981344860161764	-0.370045342781137
219.8778	0.980783080797743	-0.375427667870487
219.8978	0.980408762377347	-0.381067039776372
219.9178	0.979993927192352	-0.385916680521999
219.9378	0.979754411197873	-0.390548588710779
219.9578	0.978714710223906	-0.394105442897527
219.9778	0.9781809558606	-0.399426703550725
219.9978	0.977722127941925	-0.404874740753891
220.0178	0.977722127941925	-0.410601200907503
220.0378	0.976711894254455	-0.414914966010187
220.0578	0.976594369084577	-0.419583999911811
220.0778	0.975532955373192	-0.425298816996208
220.0978	0.974767312836445	-0.429760265239994
220.1178	0.974265469800394	-0.433717599624323
220.1378	0.972675793274077	-0.436054669216591
220.1578	0.972607070468707	-0.440624912113631
220.1778	0.971251695983247	-0.444321574652015
220.1978	0.970372378395153	-0.448845432293468
220.2178	0.970239525167175	-0.452495224116784
220.2378	0.969084730994753	-0.455498117305299
220.2578	0.967572841345957	-0.457852285417191
220.2778	0.967122739557996	-0.461798303024744
220.2978	0.965739762498619	-0.465278120362548
220.3178	0.964609372525786	-0.468331011898531
220.3378	0.962522873807646	-0.471655832369595
220.3578	0.962522873807646	-0.475709291710533
220.3778	0.96144377851743	-0.479234427884733
220.3978	0.959090625900372	-0.483090456425195
220.4178	0.957916683724663	-0.485569865125087
220.4378	0.956076882256568	-0.489033805550324
220.4578	0.9555179512561	-0.492426908682953
220.4778	0.954111390712056	-0.495368610101681
220.4978	0.952812633486868	-0.498182174092221
220.5178	0.950081408885581	-0.499714427467704
220.5378	0.948588003426533	-0.502235370807538
220.5578	0.948376452086084	-0.504964134576599
220.5778	0.946869426380133	-0.506677118150543
220.5978	0.945156932279625	-0.508622963108797
220.6178	0.942768362192888	-0.510369363803476
220.6378	0.941333396464012	-0.512196836231647
220.6578	0.939726913385803	-0.514749768168003
220.6778	0.938070541702746	-0.516309871796883
220.6978	0.934512308020297	-0.519162626692654
220.7178	0.934383745441653	-0.521150722542544
220.7378	0.931236484756331	-0.522758584242758
220.7578	0.930682224589314	-0.523834652934691
220.7778	0.927737402894941	-0.525850093682616
220.7978	0.926065902297847	-0.528469075962754
220.8178	0.92435444012566	-0.530718886202724
220.8378	0.92139598008038	-0.533793126018386
220.8578	0.92139598008038	-0.535709409677528
220.8778	0.91798583716398	-0.537338054614417
220.8978	0.917785606861718	-0.539640286520089
220.9178	0.914956886155447	-0.541726170622191
220.9378	0.913512651175689	-0.54486355200392
220.9578	0.912211232661673	-0.545734963711611
220.9778	0.91085657630177	-0.546264349318363
220.9978	0.909370937461137	-0.547243326113898
221.0178	0.908098563806819	-0.548372580473341
221.0378	0.905226846087179	-0.549928247320889
221.0578	0.905137714032796	-0.55124532277057
221.0778	0.90285796108923	-0.551990801513623
221.0978	0.901727160758935	-0.553638001348582
221.1178	0.900466844372367	-0.554936247337044
221.1378	0.899210028093554	-0.55617282405459
221.1578	0.898095521368327	-0.557844639072791
221.1778	0.897018526142763	-0.559266132082036
221.1978	0.895844427065672	-0.560705658717284
221.2178	0.893452374975185	-0.562054165678835
221.2378	0.892563975210933	-0.563662222358677
221.2578	0.892339968314611	-0.56441106350552
221.2778	0.890469281412912	-0.564004964711311
221.2978	0.889860443703591	-0.564280220237596
221.3178	0.888455711664116	-0.563854679189052
221.3378	0.88756886280968	-0.564543060734506
221.3578	0.885501578476181	-0.565345453633058
221.3778	0.885501578476181	-0.566067308007713
221.3978	0.883709595721623	-0.565818537877428
221.4178	0.883568167229645	-0.565886796663936
221.4378	0.88220249759965	-0.5660538345175
221.4578	0.88131703068431	-0.566330904548078
221.4778	0.880364138417337	-0.566581067389992
221.4978	0.879479462043576	-0.566761753817516
221.5178	0.878023610326872	-0.566760404876824
221.5378	0.878011251325696	-0.566625212369444
221.5578	0.876351270910851	-0.568064022752997
221.5778	0.876251638533203	-0.568635340917299
221.5978	0.875255194063354	-0.569725261121173
221.6178	0.874023119925568	-0.569585456748713
221.6378	0.873448528960229	-0.570758879962664
221.6578	0.872435024482409	-0.570267344278802
221.6778	0.872279782634136	-0.570397443440798
221.6978	0.870738751570945	-0.570185715460659
221.7178	0.870738751570945	-0.569546588156746
221.7378	0.869333953150116	-0.569085608566016
221.7578	0.86922400148926	-0.568587519179148
221.7778	0.868258357967655	-0.5684451840507
221.7978	0.868009729623676	-0.56799137493527
221.8178	0.866664915808167	-0.5676911620166
221.8378	0.866461988009065	-0.567030009973073
221.8578	0.865181835666996	-0.565991846912497
221.8778	0.865168022310701	-0.566067475133108
221.8978	0.864133951682485	-0.566006633530817
221.9178	0.864086519187735	-0.565238290441998
221.9378	0.863298138019918	-0.565172693724289
221.9578	0.863137193409872	-0.565559915307165
221.9778	0.862384356439773	-0.565982981308187
221.9978	0.862061960307523	-0.56633848885769
222.0178	0.861281315584778	-0.566516302320084
222.0378	0.860713616210916	-0.565615480521972
222.0578	0.859657820775944	-0.565724000612076
222.0778	0.859641140952091	-0.564363862518837
222.0978	0.858912985776334	-0.56443136526189
222.1178	0.858806908372683	-0.564263615135807
222.1378	0.858118666494671	-0.563474508706193
222.1578	0.857738186677692	-0.562424507596773
222.1778	0.857344503005941	-0.5620849326683
222.1978	0.856881088739173	-0.560945813931351
222.2178	0.856389492570309	-0.55995072545186
222.2378	0.855445960074247	-0.559139562449225
222.2578	0.855405865736446	-0.558322311307184
222.2778	0.854705940740134	-0.558150892380754
222.2978	0.85458321972064	-0.558272929732008
222.3178	0.854137873251491	-0.558353002692303
222.3378	0.853880301528731	-0.558224686201192
222.3578	0.853611927749279	-0.557904481901886
222.3778	0.853048386262043	-0.557259067499764
222.3978	0.852720251160008	-0.55706964678074
222.4178	0.852712375917559	-0.556626076085368
222.4378	0.851921399842268	-0.556009514689015
222.4578	0.851921399842268	-0.556436715053985
222.4778	0.851271562594865	-0.556955925907496
222.4978	0.85106322169808	-0.55732511386437
222.5178	0.850351034255289	-0.557306439591018
222.5378	0.85030227413346	-0.556534889286277
222.5578	0.850027533778695	-0.55656712061254
222.5778	0.849505528915042	-0.556175537852677
222.5978	0.849485131735366	-0.555368318213539
222.6178	0.849097995678984	-0.55513511064091
222.6378	0.849026303816691	-0.555210058422412
222.6578	0.848665611677866	-0.554386269494068
222.6778	0.848239189929268	-0.554401879801837
222.6978	0.848189005625663	-0.553188163450882
222.7178	0.848009775969931	-0.552027035891024
222.7378	0.847519374665438	-0.551848136113561
222.7578	0.847515415922874	-0.550818038842902
222.7778	0.847214937706772	-0.550698743143968
222.7978	0.846886651738023	-0.550141789805321
222.8178	0.846582311334054	-0.550047853395557
222.8378	0.846194505429464	-0.550082317039602
222.8578	0.845969116594045	-0.550116748850238
222.8778	0.84559359123994	-0.549912577325478
222.8978	0.845583959908945	-0.549941521852298
222.9178	0.845388122845382	-0.548958175921424
222.9378	0.845042988082061	-0.548690277891715
222.9578	0.845008083559207	-0.548845744301232
222.9778	0.844722824777171	-0.54836353182693
222.9978	0.84449827476068	-0.54878747324669
223.0178	0.844446497304579	-0.548495505180861
223.0378	0.844317198496373	-0.548685638172403
223.0578	0.844213245296048	-0.54762753546048
223.0778	0.844059530218917	-0.547363843419889
223.0978	0.843752969056923	-0.54679163789932
223.1178	0.843601879060608	-0.546422028149782
223.1378	0.843457113396926	-0.545285432210469
223.1578	0.843248470766714	-0.545512416351705
223.1778	0.843093983252009	-0.54433290499835
223.1978	0.843049549987525	-0.543279481797499
223.2178	0.842774194096569	-0.543089484097943
223.2378	0.842764647250933	-0.542380088523601
223.2578	0.842599623204952	-0.542995503917242
223.2778	0.842251332309982	-0.543437928609902
223.2978	0.842096464611159	-0.543861102048678
223.3178	0.841943950433067	-0.544129039870149
223.3378	0.841794139786483	-0.544758119754455
223.3578	0.841655945876844	-0.544944587924827
223.3778	0.841527576407594	-0.544899603339221
223.3978	0.841393093819109	-0.544646292969027
223.4178	0.84114048862856	-0.54461104940647
223.4378	0.84114048862856	-0.543483601592969
223.4578	0.841006084490767	-0.543784486992398
223.4778	0.840815503623505	-0.543145845147966
223.4978	0.840776670531429	-0.543142128597506
223.5178	0.840613577579381	-0.542993991830331
223.5378	0.840444522374813	-0.543108289684106
223.5578	0.840425368336857	-0.542466042706144
223.5778	0.840239053980255	-0.543265387555817
223.5978	0.840239053980255	-0.542882360024531
223.6178	0.840053668962609	-0.542944069087208
223.6378	0.8399663835168	-0.542618898776152
223.6578	0.83993780332658	-0.542925136167411
223.6778	0.839813374495888	-0.542355318152491
223.6978	0.839771729248271	-0.542025070412754
223.7178	0.839605655169963	-0.54151728775295
223.7378	0.839534590913199	-0.541556124511509
223.7578	0.839533915030322	-0.542060405496361
223.7778	0.839380658587999	-0.541733651473225
223.7978	0.839317415261667	-0.541706047928745
223.8178	0.839226388321362	-0.541929021060491
223.8378	0.839181417971378	-0.541410351374927
223.8578	0.839109726109085	-0.541139250108471
223.8778	0.839037581646652	-0.540358241302184
223.8978	0.838961393956294	-0.540131070139671
223.9178	0.83881854128254	-0.539666147185445
223.9378	0.83881854128254	-0.53912847693409
223.9578	0.838735890462173	-0.538320919064984
223.9778	0.838664826205408	-0.53784829640504
223.9978	0.838544362151949	-0.536779601126387
224.0178	0.838431550058203	-0.53621089728077
224.0378	0.838431550058203	-0.535206935238617
224.0578	0.838354306300851	-0.534542906250783
224.0778	0.83831259467188	-0.533699746693273
224.0978	0.838185914909822	-0.533015595011994
224.1178	0.838185914909822	-0.531909909312484
224.1378	0.838122575028793	-0.531112633634374
224.1578	0.83802437286759	-0.530742307633142
224.1778	0.837980313752556	-0.530028674236272
224.1978	0.837897795694896	-0.528665651240373
224.2178	0.837880415849492	-0.527932157775679
224.2378	0.837786564684309	-0.527041391355526
224.2578	0.83778191798953	-0.526298491118575
224.2778	0.837678097551914	-0.525743232908938
224.2978	0.837676106111294	-0.525897509544807
224.3178	0.837566745847955	-0.52615583765604
224.3378	0.837510828609234	-0.525720078083318
224.3578	0.837446692151957	-0.524581444805851
224.3778	0.837422939696571	-0.523392299867201
224.3978	0.837370009618779	-0.522966726985247
224.4178	0.837323343526934	-0.522580770780365
224.4378	0.837237361569531	-0.522049853190821
224.4578	0.837237361569531	-0.520519127818954
224.4778	0.837170159500635	-0.520531984536874
224.4978	0.837133854934679	-0.519956090320077
224.5178	0.837072108206145	-0.5192919021652
224.5378	0.837033486327469	-0.518547032236088
224.5578	0.837015671985929	-0.518316872712338
224.5778	0.836940745541297	-0.518200549457938
224.5978	0.836892854411739	-0.518420796854068
224.6178	0.836865915651362	-0.518709016536028
224.6378	0.836865046659092	-0.51850796070614
224.6578	0.836821790154974	-0.518415958175952
224.6778	0.836793982402327	-0.51782678544857
224.6978	0.836746477491555	-0.517102909652466
224.7178	0.836691248205048	-0.517555298202035
224.7378	0.836663440452401	-0.517417208854466
224.7578	0.836658166152095	-0.517014297380299
224.7778	0.836612459572548	-0.517173261485593
224.7978	0.836612459572548	-0.51639430991334
224.8178	0.836559197587986	-0.516530155005598
224.8378	0.836524818081296	-0.516570631184702
224.8578	0.836509725375269	-0.516154274074555
224.8778	0.836480698619577	-0.515502584511751
224.8978	0.836437888680931	-0.514769313880918
224.9178	0.836432185919158	-0.514058863824913
224.9378	0.836379183425344	-0.513244382189425
224.9578	0.836379183425344	-0.512788535735841
224.9778	0.836327973228086	-0.512884616921513
224.9978	0.836327430107917	-0.512154919590801
225.0178	0.836295760167403	-0.511540403490954
225.0378	0.836270233519465	-0.511622243205429
225.0578	0.836267952414756	-0.511649767166387
225.0778	0.836216971534903	-0.510540818542491
225.0978	0.836216971534903	-0.509013005927515
225.1178	0.836180805766324	-0.508487647246958
225.1378	0.836165218217477	-0.50793620904636
225.1578	0.83614892461241	-0.507394074159441
225.1778	0.836118099525492	-0.506474880505359
225.1978	0.836108848378615	-0.506101864581095
225.2178	0.836091378013182	-0.504743628534023
225.2378	0.836074553357284	-0.504561063935388
225.2578	0.836062966793681	-0.503809278198246
225.2778	0.836050897456595	-0.503023721193697
225.2978	0.83601922751608	-0.501975657943029
225.3178	0.836015365328213	-0.501840755915502
225.3378	0.835974039918029	-0.500838329835317
225.3578	0.835972108824095	-0.499699047952148
225.3778	0.835920355506669	-0.497525888581043
225.3978	0.835920355506669	-0.496834940467016
225.4178	0.835920355506669	-0.49607539931569
225.4378	0.835913258736462	-0.494757066446366
225.4578	0.835853153437772	-0.494323885379745
225.4778	0.835849562809989	-0.493754043489769
225.4978	0.835849291249904	-0.493376324179376
225.5178	0.835825013778355	-0.492931623397997
225.5378	0.835814785015175	-0.492660024734531
225.5578	0.835797537932478	-0.492475363110101
225.5778	0.83579355505124	-0.492417326826947
225.5978	0.835785076341936	-0.492141916112795
225.6178	0.835762005804096	-0.492301588511431
225.6378	0.835754341775046	-0.491906587639315
225.6578	0.835750902013977	-0.491738304303638
225.6778	0.835722611487846	-0.490827152564418
225.6978	0.835712714631435	-0.491320729565609
225.7178	0.835707162736376	-0.491525557654422
225.7378	0.835707162736376	-0.491198871277279
225.7578	0.835675492795861	-0.490734425824182
225.7778	0.835663133794685	-0.489723774787035
225.7978	0.835663133794685	-0.489280617925977
225.8178	0.835655892192433	-0.489027434889417
225.8378	0.835623739478435	-0.488190331637904
225.8578	0.835618308276746	-0.487655414976398
225.8778	0.835616015102699	-0.48743061540283
225.8978	0.835616015102699	-0.487480299395388
225.9178	0.835614657302277	-0.487154384978405
225.9378	0.835612152914832	-0.486013988925933
225.9578	0.835591164337639	-0.485542193934614
225.9778	0.83557662078645	-0.485203796842261
225.9978	0.83557662078645	-0.484176560599206
226.0178	0.835557201223078	-0.483649650039976
226.0378	0.835550170834225	-0.482303160520698
226.0578	0.8355299365906	-0.48144810720588
226.0778	0.835500921904244	-0.480309664928864
226.0978	0.835504784092112	-0.479194659998971
226.1178	0.835504090105229	-0.478589642192432
226.1378	0.835500921904244	-0.477651352472333
226.1578	0.835500921904244	-0.477238242369868
226.1778	0.835500921904244	-0.476391425949539
226.1978	0.835489938807495	-0.475096180259843
226.2178	0.835480886804681	-0.473672669808324
226.2378	0.835473114151597	-0.472290900913905
226.2578	0.835465389775862	-0.470933381118528
226.2778	0.835457665400127	-0.469831447782063
226.2978	0.835449941024391	-0.469474973292771
226.3178	0.835433719835347	-0.468824600837251
226.3378	0.835433719835347	-0.468040607648902
226.3578	0.835433719835347	-0.467522355776826
226.3778	0.835422133271744	-0.466704527654254
226.3978	0.835418271083877	-0.466390304056599
226.4178	0.835418271083877	-0.465451429397616
226.4378	0.835402049894833	-0.464033549480254
226.4578	0.83539046333123	-0.463112175237679
226.4778	0.83539046333123	-0.462469896426309
226.4978	0.83539046333123	-0.46238692264665
226.5178	0.835386601143362	-0.461417607290642
226.5378	0.835372166216207	-0.461219233425434
226.5578	0.835358793390715	-0.461323603234884
226.5778	0.835358793390715	-0.461612017896472
226.5978	0.835358793390715	-0.461894427981353
226.6178	0.835358793390715	-0.462211799107288
226.6378	0.835354931202848	-0.462565134026652
226.6578	0.835347206827112	-0.462747141540635
226.6778	0.835347206827112	-0.463436374629771
226.6978	0.835347206827112	-0.463468184163369
226.7178	0.835334847825936	-0.463541174190239
226.7378	0.835328511423965	-0.463215880524724
226.7578	0.835319399074465	-0.462394666123305
226.7778	0.835319399074465	-0.461695493052317
226.7978	0.835319399074465	-0.461624341404798
226.8178	0.835319399074465	-0.461870751883666
226.8378	0.83531167469873	-0.462474416770338
226.8578	0.835307040073289	-0.462693565913869
226.8778	0.835304233952416	-0.463295643109285
226.8978	0.835303177885421	-0.46353270252436
226.9178	0.835303177885421	-0.462700899535388
226.9378	0.835287729133951	-0.462333084394263
226.9578	0.835280004758215	-0.462154248283617
226.9778	0.835276142570348	-0.461938222793309
226.9978	0.835271507944907	-0.462131049687059
227.0178	0.835271507944907	-0.461996557514669
227.0378	0.835271507944907	-0.462249760447109
227.0578	0.835271507944907	-0.462690454198173
227.0778	0.835271507944907	-0.462999301928941
227.0978	0.835271507944907	-0.46293941532891
227.1178	0.835271507944907	-0.462472829079081
227.1378	0.835271507944907	-0.462176758482712
227.1578	0.835271507944907	-0.46215987085942
227.1778	0.835271507944907	-0.461846303825819
227.1978	0.835271507944907	-0.461497751876106
227.2178	0.835239258676212	-0.461081227640563
227.2378	0.835231208428375	-0.460674293219377
227.2578	0.835228251440789	-0.460601410630262
227.2778	0.835228251440789	-0.460253726140935
227.2978	0.835228251440789	-0.459851335938835
227.3178	0.835228251440789	-0.458805851194268
227.3378	0.835228251440789	-0.458324271408963
227.3578	0.835228251440789	-0.458106033496754
227.3778	0.835228251440789	-0.457824765435409
227.3978	0.835228251440789	-0.457875225367303
227.4178	0.835228251440789	-0.457838971094021
227.4378	0.835228251440789	-0.457400147555716
227.4578	0.835228251440789	-0.4569857482002
227.4778	0.835228251440789	-0.456940719843658
227.4978	0.835208168063878	-0.456480225712411
227.5178	0.835204396396038	-0.455818289771196
227.5378	0.835207624943709	-0.455905839603349
227.5578	0.83520530159632	-0.456079546556026
227.5778	0.83520430587601	-0.45572631509524
227.5978	0.83520430587601	-0.454991926315928
227.6178	0.83520430587601	-0.454679362034699
227.6378	0.83520430587601	-0.453988776025695
227.6578	0.83520430587601	-0.453800314288107
227.6778	0.83520430587601	-0.453691782260475
227.6978	0.83520430587601	-0.453362557168991
227.7178	0.835196581500275	-0.453334889957694
227.7378	0.835196581500275	-0.452582734157176
227.7578	0.835196581500275	-0.452623835066926
227.7778	0.835196581500275	-0.451683424445975
227.7978	0.835196581500275	-0.451258711066056
227.8178	0.835198271207467	-0.451506764944646
227.8378	0.83520430587601	-0.45083182107682
227.8578	0.83520430587601	-0.450928455367967
227.8778	0.83520430587601	-0.450710129913885
227.8978	0.83520430587601	-0.450415611196187
227.9178	0.83520430587601	-0.450101924787304
227.9378	0.83520430587601	-0.449696844662172
227.9578	0.83520430587601	-0.449616103200295
227.9778	0.83520430587601	-0.449302508312461
227.9978	0.83520430587601	-0.44890368345213
228.0178	0.83520430587601	-0.448338067447153
228.0378	0.835196581500275	-0.44764362163735
228.0578	0.835196581500275	-0.446959171517864
228.0778	0.835196581500275	-0.446880340060507
228.0978	0.835196581500275	-0.446783912686515
228.1178	0.835196581500275	-0.44678610123336
228.1378	0.835196581500275	-0.446602812424679
228.1578	0.835196581500275	-0.446445567323453
228.1778	0.835196581500275	-0.446071624251161
228.1978	0.835196581500275	-0.446342924476422
228.2178	0.835196581500275	-0.446275039732465
228.2378	0.835161049371892	-0.446287558220419
228.2578	0.835161049371892	-0.445832873686251
228.2778	0.835161049371892	-0.444562625180701
228.2978	0.835161049371892	-0.444309278997922
228.3178	0.835161049371892	-0.443619281906978
228.3378	0.835161049371892	-0.443480161952805
228.3578	0.835161049371892	-0.443039989473808
228.3778	0.835161049371892	-0.443100644054823
228.3978	0.835161049371892	-0.443116242425064
228.4178	0.835161049371892	-0.44291087714748
228.4378	0.835137103807113	-0.442114703701145
228.4578	0.835137103807113	-0.44108044819148
228.4778	0.835137103807113	-0.440416455016232
228.4978	0.835137103807113	-0.440075785814337
228.5178	0.835137103807113	-0.43976703756297
228.5378	0.835137103807113	-0.439824636136755
228.5578	0.835137103807113	-0.440110018666169
228.5778	0.835137103807113	-0.44024661184353
228.5978	0.835137103807113	-0.439596120012727
228.6178	0.835137103807113	-0.439936307734316
228.6378	0.835137103807113	-0.440210500820587
228.6578	0.835137103807113	-0.440004558562472
228.6778	0.835137103807113	-0.440294342060632
228.6978	0.835137103807113	-0.439638474362942
228.7178	0.835137103807113	-0.438447829274909
228.7378	0.835137103807113	-0.438036458072392
228.7578	0.835137103807113	-0.437330432860191
228.7778	0.835137103807113	-0.43684222774671
228.7978	0.835137103807113	-0.436371523049637
228.8178	0.835137103807113	-0.436460648635518
228.8378	0.835129379431378	-0.436568623578499
228.8578	0.835129379431378	-0.436728009476457
228.8778	0.835129379431378	-0.436480651953681
228.8978	0.835129379431378	-0.436563725212742
228.9178	0.835129379431378	-0.435759481997312
228.9378	0.835129379431378	-0.435433997331346
228.9578	0.835129379431378	-0.434600650422054
228.9778	0.835129379431378	-0.434411659454047
228.9978	0.835129379431378	-0.433492107674118
229.0178	0.835129379431378	-0.432831250089621
229.0378	0.835129379431378	-0.432459400063949
229.0578	0.835129379431378	-0.432487473151206
229.0778	0.835129379431378	-0.431751739410378
229.0978	0.835129379431378	-0.431082163451086
229.1178	0.835129379431378	-0.430972763963068
229.1378	0.835129379431378	-0.431390828139755
229.1578	0.835129379431378	-0.430617797581511
229.1778	0.835129379431378	-0.430755298011019
229.1978	0.835129379431378	-0.43009663693172
229.2178	0.835129379431378	-0.429960529213841
229.2378	0.835120882618069	-0.429718953433912
229.2578	0.835120882618069	-0.42942870437215
229.2778	0.835120882618069	-0.428471203189929
229.2978	0.835120882618069	-0.428236328342522
229.3178	0.835120882618069	-0.428559930858201
229.3378	0.835120882618069	-0.428063624142218
229.3578	0.835120882618069	-0.427876567053786
229.3778	0.835120882618069	-0.427968044332732
229.3978	0.835120882618069	-0.426984901339839
229.4178	0.835120882618069	-0.426546252885281
229.4378	0.835124744805937	-0.425964163091325
229.4578	0.835124744805937	-0.425302075941419
229.4778	0.835124744805937	-0.424864390447473
229.4978	0.835124744805937	-0.424616225151953
229.5178	0.835124744805937	-0.424864346676536
229.5378	0.835124744805937	-0.424173112061831
229.5578	0.835124744805937	-0.424488983038383
229.5778	0.835124744805937	-0.424562187940761
229.5978	0.835124744805937	-0.424632106043695
229.6178	0.835124744805937	-0.42477956237176
229.6378	0.835128606993804	-0.424948410750441
229.6578	0.835128606993804	-0.425431383247374
229.6778	0.835128606993804	-0.4258085812857
229.6978	0.835128606993804	-0.425803690878296
229.7178	0.835128606993804	-0.426183574860477
229.7378	0.835128606993804	-0.42484025276536
229.7578	0.835128606993804	-0.425038586838807
229.7778	0.835128606993804	-0.425296441428087
229.7978	0.835128606993804	-0.425255658852424
229.8178	0.835128606993804	-0.425507496927468
229.8378	0.835128606993804	-0.42550467171245
229.8578	0.835128606993804	-0.425395180703382
229.8778	0.835128606993804	-0.425135197254899
229.8978	0.835128606993804	-0.425299354184979
229.9178	0.835128606993804	-0.424957833439403
229.9378	0.835128606993804	-0.425381229712039
229.9578	0.835128606993804	-0.42592620573068
229.9778	0.835128606993804	-0.425867278112084
229.9978	0.835128606993804	-0.426022028269907
230.0178	0.835128606993804	-0.4266358878057
230.0378	0.835124744805937	-0.427623487475805
230.0578	0.835124744805937	-0.428055538456419
230.0778	0.835124744805937	-0.427838581838909
230.0978	0.835124744805937	-0.428424845788575
230.1178	0.835124744805937	-0.428468863434392
230.1378	0.835124744805937	-0.429096459086021
230.1578	0.835124744805937	-0.429840115366428
230.1778	0.835124744805937	-0.429675238205477
230.1978	0.835124744805937	-0.42911030263961
230.2178	0.835124744805937	-0.429189094305206
230.2378	0.835124744805937	-0.429400173679643
230.2578	0.835124744805937	-0.429271399583283
230.2778	0.835124744805937	-0.428966308194736
230.2978	0.835124744805937	-0.429158438732671
230.3178	0.835124744805937	-0.429384746413974
230.3378	0.835124744805937	-0.429350991063272
230.3578	0.835124744805937	-0.429202448420136
230.3778	0.835124744805937	-0.428520704140387
230.3978	0.835124744805937	-0.428120542276892
230.4178	0.835124744805937	-0.427595482034541
230.4378	0.835128606993804	-0.427261764453261
230.4578	0.835128606993804	-0.426984694422682
230.4778	0.835128606993804	-0.426946060602104
230.4978	0.835128606993804	-0.427102669035157
230.5178	0.835128606993804	-0.427415233316386
230.5378	0.835128606993804	-0.426788584708665
230.5578	0.835128606993804	-0.425709034237661
230.5778	0.835128606993804	-0.425000462352768
230.5978	0.835128606993804	-0.425459233500771
230.6178	0.835128606993804	-0.425179262650829
230.6378	0.835124744805937	-0.424585541725186
230.6578	0.835124744805937	-0.424277724601022
230.6778	0.835124744805937	-0.424117594597137
230.6978	0.835124744805937	-0.424312725433838
230.7178	0.835124744805937	-0.423948797947745
230.7378	0.835124744805937	-0.424545745985191
230.7578	0.835124744805937	-0.423832876590129
230.7778	0.835124744805937	-0.424039467453946
230.7978	0.835124744805937	-0.425063703398236
230.8178	0.835124744805937	-0.424675705876024
230.8378	0.835124744805937	-0.424990975996988
230.8578	0.835124744805937	-0.425039020569
230.8778	0.835124744805937	-0.425497930988167
230.8978	0.835124744805937	-0.425539059752149
230.9178	0.835124744805937	-0.425829985273845
230.9378	0.835124744805937	-0.425848687401429
230.9578	0.835124744805937	-0.426233418020079
230.9778	0.835124744805937	-0.426371177096032
230.9978	0.835124744805937	-0.426593867706276
231.0178	0.835124744805937	-0.427100918197681
231.0378	0.835124744805937	-0.427129058930932
231.0578	0.835124744805937	-0.427516145221821
231.0778	0.835124744805937	-0.427623575017679
231.0978	0.835124744805937	-0.42723439568017
231.1178	0.835124744805937	-0.426936988080637
231.1378	0.835124744805937	-0.42682792284341
231.1578	0.835124744805937	-0.426946792770503
231.1778	0.835124744805937	-0.427111407305833
231.1978	0.835124744805937	-0.426968566822023
231.2178	0.835124744805937	-0.425741583898011
231.2378	0.835124050819054	-0.425726451091371
231.2578	0.835120882618069	-0.425702381055252
231.2778	0.835120882618069	-0.425686138058486
231.2978	0.835120882618069	-0.424702406147533
231.3178	0.835120882618069	-0.424773637378574
231.3378	0.835120882618069	-0.424356528204147
231.3578	0.835120882618069	-0.423935507499632
231.3778	0.835120882618069	-0.423486624604191
231.3978	0.835120882618069	-0.423125124415508
231.4178	0.835120882618069	-0.422261635247396
231.4378	0.835120912791412	-0.421758193868697
231.4578	0.835124744805937	-0.421178551268032
231.4778	0.835124744805937	-0.420902750594623
231.4978	0.835124744805937	-0.42041319654045
231.5178	0.835124744805937	-0.419595073958847
231.5378	0.835124744805937	-0.418202947269086
231.5578	0.835124744805937	-0.417592525741427
231.5778	0.835124744805937	-0.417499325479238
231.5978	0.835124744805937	-0.416923825200873
231.6178	0.835124744805937	-0.415935294403565
231.6378	0.835124744805937	-0.415364183156419
231.6578	0.835124744805937	-0.415384043224243
231.6778	0.835124744805937	-0.414486790747077
231.6978	0.835124744805937	-0.414212032617802
231.7178	0.835124744805937	-0.414068969300131
231.7378	0.835124744805937	-0.414160796746572
231.7578	0.835124744805937	-0.41424901110113
231.7778	0.835124744805937	-0.414085916611064
231.7978	0.835124744805937	-0.414655384458489
231.8178	0.835124744805937	-0.414570842883454
231.8378	0.835124744805937	-0.414472875568319
231.8578	0.835124744805937	-0.413885183094439
231.8778	0.835124744805937	-0.414068077964689
231.8978	0.835124744805937	-0.413961678775437
231.9178	0.835124744805937	-0.413440633521752
231.9378	0.835124744805937	-0.413009700689617
231.9578	0.835124744805937	-0.413252386659672
231.9778	0.835124744805937	-0.413386162580368
231.9978	0.835124744805937	-0.413166965686723
232.0178	0.835124744805937	-0.412613478210443
232.0378	0.835124744805937	-0.412920559187031
232.0578	0.835124744805937	-0.412474326422861
232.0778	0.835124744805937	-0.41266693048275
232.0978	0.835124744805937	-0.411663537462777
232.1178	0.835124744805937	-0.411745229947737
232.1378	0.835124744805937	-0.412340801190259
232.1578	0.835124744805937	-0.413076849285998
232.1778	0.835124744805937	-0.413339844970775
232.1978	0.835124744805937	-0.41340143465817
232.2178	0.835124744805937	-0.413296710702048
232.2378	0.835124744805937	-0.413105005935953
232.2578	0.835124744805937	-0.413536941520461
232.2778	0.835124744805937	-0.413312925844581
232.2978	0.835124744805937	-0.413727973805798
232.3178	0.835124744805937	-0.414645309184649
232.3378	0.835124744805937	-0.414374096501263
232.3578	0.835124744805937	-0.414517223485751
232.3778	0.835124744805937	-0.414760792832897
232.3978	0.835124744805937	-0.414789594109377
232.4178	0.835124744805937	-0.414790222819198
232.4378	0.835124744805937	-0.41547381343665
232.4578	0.835124744805937	-0.415247207317141
232.4778	0.835124744805937	-0.414608577410238
232.4978	0.835124744805937	-0.414610769936259
232.5178	0.835124744805937	-0.414630251982356
232.5378	0.835124744805937	-0.414369210073035
232.5578	0.835124744805937	-0.414164457588567
232.5778	0.835124744805937	-0.413333398705522
232.5978	0.835124744805937	-0.412950765112668
232.6178	0.835124744805937	-0.412441124177634
232.6378	0.835124744805937	-0.412334589696395
232.6578	0.83512551724351	-0.412023644939832
232.6778	0.83512551724351	-0.411963861798378
232.6978	0.83512551724351	-0.41181321019192
232.7178	0.83512551724351	-0.412066337520014
232.7378	0.83512551724351	-0.412458807636142
232.7578	0.83512551724351	-0.411790433388027
232.7778	0.83512551724351	-0.411637410192624
232.7978	0.83512551724351	-0.412104083984326
232.8178	0.83512551724351	-0.412140449674538
232.8378	0.83512551724351	-0.41175242827727
232.8578	0.83512551724351	-0.411408575734509
232.8778	0.83512551724351	-0.4117577802691
232.8978	0.83512551724351	-0.411735855008889
232.9178	0.83512551724351	-0.410542730894157
232.9378	0.83512551724351	-0.410239796219046
232.9578	0.83512551724351	-0.41002403335436
232.9778	0.83512551724351	-0.409219973181031
232.9978	0.83512551724351	-0.40885276287467
233.0178	0.83512551724351	-0.408632861666859
233.0378	0.83512551724351	-0.408086632207752
233.0578	0.83512551724351	-0.407947878337778
233.0778	0.83512551724351	-0.408093930016686
233.0978	0.83512551724351	-0.407781365735457
233.1178	0.83512551724351	-0.407405667846514
233.1378	0.83512551724351	-0.40688015397809
233.1578	0.83512551724351	-0.406419568325793
233.1778	0.83512551724351	-0.406296162137966
233.1978	0.83512551724351	-0.406177582690728
233.2178	0.83512551724351	-0.405758089989827
233.2378	0.83512551724351	-0.405140577570391
233.2578	0.83512551724351	-0.404385393616874
233.2778	0.83512551724351	-0.403775620694916
233.2978	0.83512551724351	-0.403211592381196
233.3178	0.83512551724351	-0.402617573017346
233.3378	0.83512551724351	-0.402088040181079
233.3578	0.83512551724351	-0.401363404362342
233.3778	0.83512551724351	-0.401227559270085
233.3978	0.83512551724351	-0.400682157479603
233.4178	0.83512551724351	-0.399691223259941
233.4378	0.83512551724351	-0.399639991367888
233.4578	0.83512551724351	-0.399982339782089
233.4778	0.83512551724351	-0.399554968312547
233.4978	0.83512551724351	-0.399480915845664
233.5178	0.83512551724351	-0.39976165467659
233.5378	0.83512551724351	-0.399278216616055
233.5578	0.83512551724351	-0.39914620744954
233.5778	0.83512551724351	-0.398811666178811
233.5978	0.83512551724351	-0.398342031880104
233.6178	0.83512551724351	-0.398455792545108
233.6378	0.83512551724351	-0.398497971811575
233.6578	0.83512551724351	-0.398069900007043
233.6778	0.83512551724351	-0.397822506671682
233.6978	0.83512551724351	-0.398132126362611
233.7178	0.83512551724351	-0.398183573130173
233.7378	0.83512551724351	-0.398578995794954
233.7578	0.83512551724351	-0.398642933196237
233.7778	0.83512551724351	-0.399513775881748
233.7978	0.83512551724351	-0.400161955811248
233.8178	0.83512551724351	-0.400274077055706
233.8378	0.83512551724351	-0.40042265153225
233.8578	0.83512551724351	-0.401077385164756
233.8778	0.83512551724351	-0.401935176152719
233.8978	0.83512551724351	-0.402167130284882
233.9178	0.83512551724351	-0.40282459363218
233.9378	0.83512551724351	-0.402434411542299
233.9578	0.83512551724351	-0.402421220573588
233.9778	0.83512551724351	-0.403299619714478
233.9978	0.83512551724351	-0.40299562657853
234.0178	0.83512551724351	-0.403094206686781
234.0378	0.83512551724351	-0.402998149376166
234.0578	0.83512551724351	-0.402511535933117
234.0778	0.83512551724351	-0.401997752675782
234.0978	0.83512551724351	-0.401812593654341
234.1178	0.83512551724351	-0.40109176192794
234.1378	0.83512551724351	-0.401244741352406
234.1578	0.83512551724351	-0.401486265403046
234.1778	0.83512551724351	-0.401273391420195
234.1978	0.83512551724351	-0.400789073961746
234.2178	0.83512551724351	-0.400799216881579
234.2378	0.83512551724351	-0.399564872481815
234.2578	0.835123646496262	-0.399751849986725
234.2778	0.835121655055643	-0.399608209688522
234.2978	0.835121655055643	-0.399460510630716
234.3178	0.835121655055643	-0.399815596387556
234.3378	0.835121655055643	-0.398941657903053
234.3578	0.835121655055643	-0.398986658405362
234.3778	0.835121655055643	-0.398584566641468
234.3978	0.835121655055643	-0.397959641016991
234.4178	0.835121655055643	-0.397130790576671
234.4378	0.835121655055643	-0.397354909711129
234.4578	0.835122861989351	-0.397978792791473
234.4778	0.83512551724351	-0.397833079342532
234.4978	0.83512551724351	-0.39735368014572
234.5178	0.83512551724351	-0.397481188864086
234.5378	0.83512551724351	-0.397721212765343
234.5578	0.83512551724351	-0.397885540799995
234.5778	0.83512551724351	-0.397036205561206
234.5978	0.83512551724351	-0.39644400070165
234.6178	0.83512551724351	-0.396237505338058
234.6378	0.83512551724351	-0.395897803075952
234.6578	0.835126168987713	-0.395404584200607
234.6778	0.835130151868951	-0.395477801040513
234.6978	0.835130151868951	-0.395443245875418
234.7178	0.835130151868951	-0.395727199880619
234.7378	0.835130151868951	-0.395055602499877
234.7578	0.835130151868951	-0.394876937493803
234.7778	0.835130151868951	-0.394579748748954
234.7978	0.835130151868951	-0.39410473858336
234.8178	0.835130151868951	-0.394054608923081
234.8378	0.835130151868951	-0.393878355297712
234.8578	0.835130151868951	-0.394000826379159
234.8778	0.83512551724351	-0.393842888901295
234.8978	0.83512551724351	-0.39309225314604
234.9178	0.83512551724351	-0.392310735005214
234.9378	0.83512551724351	-0.391190827730388
234.9578	0.83512551724351	-0.390675110593477
234.9778	0.83512551724351	-0.390182783053575
234.9978	0.83512551724351	-0.389830470782464
235.0178	0.83512551724351	-0.389359547230706
235.0378	0.83512551724351	-0.389127724411355
235.0578	0.83512551724351	-0.388072236018117
235.0778	0.83512551724351	-0.38670906977188
235.0978	0.83512551724351	-0.386276226935226
235.1178	0.83512551724351	-0.38556106553474
235.1378	0.83512551724351	-0.385044178520061
235.1578	0.83512551724351	-0.383869314844369
235.1778	0.83512551724351	-0.384339705186532
235.1978	0.83512551724351	-0.383677769245317
235.2178	0.83512551724351	-0.383515888403956
235.2378	0.83512551724351	-0.383100410691722
235.2578	0.83512551724351	-0.382108183239834
235.2778	0.83512551724351	-0.382029168740377
235.2978	0.83512551724351	-0.381941837762909
235.3178	0.83512551724351	-0.382032646540273
235.3378	0.83512551724351	-0.381955621628856
235.3578	0.83512551724351	-0.38157507312427
235.3778	0.83512551724351	-0.381451786311726
235.3978	0.83512551724351	-0.38130436181707
235.4178	0.83512551724351	-0.380869290641809
235.4378	0.83512551724351	-0.381031410233736
235.4578	0.83512551724351	-0.381148652677811
235.4778	0.83512551724351	-0.381077298092311
235.4978	0.83512551724351	-0.38146960506222
235.5178	0.83512551724351	-0.381692681652544
235.5378	0.83512551724351	-0.382133172465628
235.5578	0.83512551724351	-0.382360260065443
235.5778	0.83512551724351	-0.382689397615053
235.5978	0.83512551724351	-0.383196460043986
235.6178	0.83512551724351	-0.383581234433572
235.6378	0.83512551724351	-0.383749493894192
235.6578	0.83512551724351	-0.383663881920792
235.6778	0.83512551724351	-0.38400997076051
235.6978	0.83512551724351	-0.384707747140694
235.7178	0.83512551724351	-0.384949724817407
235.7378	0.83512551724351	-0.383684669136643
235.7578	0.83512551724351	-0.384263014525906
235.7778	0.83512551724351	-0.384249449514643
235.7978	0.83512551724351	-0.383974926156757
235.8178	0.83512551724351	-0.38390707324621
235.8378	0.83512551724351	-0.384439037359063
235.8578	0.83512551724351	-0.384857825745796
235.8778	0.83512551724351	-0.385111327116442
235.8978	0.83512551724351	-0.384859990417585
235.9178	0.83512551724351	-0.38445524852242
235.9378	0.83512551724351	-0.383710581531288
235.9578	0.83512551724351	-0.383170281044543
235.9778	0.83512551724351	-0.38340692264613
235.9978	0.83512551724351	-0.383347995027534
236.0178	0.83512551724351	-0.383686284682132
236.0378	0.83512551724351	-0.383888136347236
236.0578	0.83512551724351	-0.3836977526676
236.0778	0.83512551724351	-0.383630102695033
236.0978	0.83512551724351	-0.382821092426657
236.1178	0.83512551724351	-0.382156072623979
236.1378	0.83512551724351	-0.381882357038838
236.1578	0.83512551724351	-0.381945466771496
236.1778	0.83512551724351	-0.381671850665756
236.1978	0.83512551724351	-0.382220849631416
236.2178	0.83512551724351	-0.382468473758989
236.2378	0.83512551724351	-0.382234872247928
236.2578	0.83512551724351	-0.381899913163711
236.2778	0.83512551724351	-0.381971311520147
236.2978	0.83512551724351	-0.381601586374503
236.3178	0.83512551724351	-0.381693891322073
236.3378	0.83512551724351	-0.381792316242458
236.3578	0.83512551724351	-0.382195168028983
236.3778	0.83512551724351	-0.381939307006921
236.3978	0.83512551724351	-0.381651222616948
236.4178	0.83512551724351	-0.381261716987
236.4378	0.83512551724351	-0.380988065068676
236.4578	0.83512551724351	-0.380560076826841
236.4778	0.83512551724351	-0.380951468586251
236.4978	0.83512551724351	-0.381084985860501
236.5178	0.83512551724351	-0.381527525949268
236.5378	0.83512551724351	-0.381528624201866
236.5578	0.83512551724351	-0.38155565474499
236.5778	0.83512551724351	-0.381618895790459
236.5978	0.83512551724351	-0.381664115147453
236.6178	0.83512551724351	-0.381150220473187
236.6378	0.83512551724351	-0.380773611352921
236.6578	0.83512551724351	-0.380308760023864
236.6778	0.83512551724351	-0.380009995525287
236.6978	0.83512551724351	-0.380151351776419
236.7178	0.83512551724351	-0.380332766393166
236.7378	0.83512551724351	-0.380991053429914
236.7578	0.83512551724351	-0.381320155166939
236.7778	0.83512551724351	-0.381405365243555
236.7978	0.83512551724351	-0.381593715564213
236.8178	0.83512551724351	-0.381357511671995
236.8378	0.83512551724351	-0.381099927666689
236.8578	0.83512551724351	-0.381191317403761
236.8778	0.83512551724351	-0.381573867433917
236.8978	0.83512551724351	-0.381109927336183
236.9178	0.83512551724351	-0.380647913159672
236.9378	0.83512551724351	-0.380268419136747
236.9578	0.83512551724351	-0.380475304459594
236.9778	0.83512551724351	-0.380769214363351
236.9978	0.83512551724351	-0.381235243528528
237.0178	0.83512551724351	-0.381300696995898
237.0378	0.83512551724351	-0.380908469609511
237.0578	0.83512551724351	-0.381152440853441
237.0778	0.83512551724351	-0.380329348280912
237.0978	0.83512551724351	-0.379878396213909
237.1178	0.83512551724351	-0.379594482000469
237.1378	0.83512551724351	-0.379090081640335
237.1578	0.83512551724351	-0.378763622076228
237.1778	0.83512551724351	-0.378805021424184
237.1978	0.83512551724351	-0.378834857286446
237.2178	0.83512551724351	-0.378755822891108
237.2378	0.83512551724351	-0.378308678895615
237.2578	0.83512551724351	-0.378022747239902
237.2778	0.83512551724351	-0.378471088967396
237.2978	0.83512551724351	-0.378748381831835
237.3178	0.83512551724351	-0.379585433354059
237.3378	0.83512551724351	-0.378812661442261
237.3578	0.83512551724351	-0.378012847049811
237.3778	0.83512551724351	-0.377425520660131
237.3978	0.83512551724351	-0.376474624910205
237.4178	0.83512551724351	-0.375797528308119
237.4378	0.83512551724351	-0.375207452307766
237.4578	0.83512551724351	-0.374249294561491
237.4778	0.83512551724351	-0.374186332058348
237.4978	0.83512551724351	-0.37435069988476
237.5178	0.83512551724351	-0.37505982487513
237.5378	0.83512551724351	-0.375036280090253
237.5578	0.83512551724351	-0.375520553777766
237.5778	0.83512551724351	-0.37516095563525
237.5978	0.83512551724351	-0.374815419901007
237.6178	0.83512551724351	-0.374943907496689
237.6378	0.83512551724351	-0.375393454914536
237.6578	0.83512551724351	-0.376163994508552
237.6778	0.83512551724351	-0.376467350976327
237.6978	0.83512551724351	-0.377411482126914
237.7178	0.83512551724351	-0.378125008086029
237.7378	0.83512551724351	-0.378644405960816
237.7578	0.83512551724351	-0.378536136558806
237.7778	0.83512551724351	-0.379188613998474
237.7978	0.83512551724351	-0.379131962468596
237.8178	0.83512551724351	-0.38013782257774
237.8378	0.83512551724351	-0.380814716241847
237.8578	0.83512551724351	-0.381088638744145
237.8778	0.83512551724351	-0.381481725632566
237.8978	0.83512551724351	-0.382153943764776
237.9178	0.83512551724351	-0.38238489116539
237.9378	0.83512551724351	-0.383014934010308
237.9578	0.83512551724351	-0.384474607214058
237.9778	0.83512551724351	-0.385707618589835
237.9978	0.83512551724351	-0.386681816394896
238.0178	0.83512551724351	-0.38784070367862
238.0378	0.83512551724351	-0.388877863986823
238.0578	0.83512551724351	-0.389340956520052
238.0778	0.83512551724351	-0.390202631183871
238.0978	0.83512551724351	-0.390697664563509
238.1178	0.83512551724351	-0.390635080082093
238.1378	0.83512551724351	-0.390759548709934
238.1578	0.83512551724351	-0.391319816702257
238.1778	0.83512551724351	-0.391800978674074
238.1978	0.83512551724351	-0.392386983977294
238.2178	0.83512551724351	-0.392623569870416
238.2378	0.83512551724351	-0.393119220022347
238.2578	0.83512551724351	-0.393831639770512
238.2778	0.83512551724351	-0.394120814454731
238.2978	0.83512551724351	-0.394191922331314
238.3178	0.83512551724351	-0.393913467547459
238.3378	0.83512551724351	-0.393950792219106
238.3578	0.83512551724351	-0.393809276800932
238.3778	0.83512551724351	-0.393605312193328
238.3978	0.83512551724351	-0.393387997449971
238.4178	0.83512551724351	-0.393613899255313
238.4378	0.83512551724351	-0.392987453585573
238.4578	0.83512551724351	-0.392619129109909
238.4778	0.83512551724351	-0.392418363759876
238.4978	0.83512551724351	-0.391923935215002
238.5178	0.83512551724351	-0.390972546047242
238.5378	0.83512551724351	-0.39002913114835
238.5578	0.83512551724351	-0.388888488386962
238.5778	0.83512551724351	-0.387427291158772
238.5978	0.83512551724351	-0.385765782206623
238.6178	0.83512551724351	-0.383853609036374
238.6378	0.83512551724351	-0.383414009558732
238.6578	0.83512551724351	-0.382537854673152
238.6778	0.83512551724351	-0.381896276196772
238.6978	0.83512551724351	-0.381415201766829
238.7178	0.83512551724351	-0.380842395390672
238.7378	0.83512551724351	-0.380484711231851
238.7578	0.83512551724351	-0.379940650423709
238.7778	0.83512551724351	-0.379379869117671
238.7978	0.83512551724351	-0.378909598150791
238.8178	0.83512551724351	-0.377943792428086
238.8378	0.83512551724351	-0.377203025029514
238.8578	0.83512551724351	-0.376200571095096
238.8778	0.83512551724351	-0.375235784041469
238.8978	0.83512551724351	-0.37455479978435
238.9178	0.83512551724351	-0.373946873200095
238.9378	0.83512551724351	-0.373478782821707
238.9578	0.83512551724351	-0.373634042314068
238.9778	0.83512551724351	-0.373255224751077
238.9978	0.83512551724351	-0.372648885858078
239.0178	0.83512551724351	-0.371761370424783
239.0378	0.83512551724351	-0.371516503866235
239.0578	0.83512551724351	-0.37141620077474
239.0778	0.83512551724351	-0.371154191925631
239.0978	0.83512551724351	-0.37124038485874
239.1178	0.83512551724351	-0.371687632312811
239.1378	0.83512551724351	-0.372170063641798
239.1578	0.83512551724351	-0.371967770288149
239.1778	0.83512551724351	-0.373012741719002
239.1978	0.83512551724351	-0.373937000864236
239.2178	0.83512551724351	-0.374542177837819
239.2378	0.83512551724351	-0.374485928204726
239.2578	0.83512551724351	-0.374431047408205
239.2778	0.83512551724351	-0.374600432975657
239.2978	0.83512551724351	-0.373731174002226
239.3178	0.83512551724351	-0.373855491421375
239.3378	0.83512551724351	-0.37353054394418
239.3578	0.83512551724351	-0.373841651846963
239.3778	0.83512551724351	-0.373845877731962
239.3978	0.83512551724351	-0.373768984133356
239.4178	0.83512551724351	-0.373160130401073
239.4378	0.83512551724351	-0.372903063688658
239.4578	0.83512551724351	-0.373353040857521
239.4778	0.83512551724351	-0.373149183687672
239.4978	0.83512551724351	-0.373136191677765
239.5178	0.83512551724351	-0.373712857854722
239.5378	0.83512551724351	-0.373490839725235
239.5578	0.83512551724351	-0.373348480721731
239.5778	0.83512551724351	-0.372682756604887
239.5978	0.83512551724351	-0.371890435000998
239.6178	0.83512551724351	-0.371859536698723
239.6378	0.83512551724351	-0.372447097859792
239.6578	0.83512551724351	-0.37294759464819
239.6778	0.83512551724351	-0.372944017368892
239.6978	0.83512551724351	-0.372360817384809
239.7178	0.83512551724351	-0.372161556163335
239.7378	0.83512551724351	-0.372085752858976
239.7578	0.83512551724351	-0.372072331098051
239.7778	0.83512551724351	-0.37151529021753
239.7978	0.83512551724351	-0.371045870794332
239.8178	0.83512551724351	-0.370904733397885
239.8378	0.83512551724351	-0.37121906841247
239.8578	0.83512551724351	-0.371449013060711
239.8778	0.83512551724351	-0.372116285077052
239.8978	0.83512551724351	-0.373074689532244
239.9178	0.83512551724351	-0.373366454660093
239.9378	0.83512551724351	-0.373464107620317
239.9578	0.83512551724351	-0.374017630909182
239.9778	0.83512551724351	-0.373968842231243
239.9978	0.83512551724351	-0.373688767922722
240.0178	0.83512551724351	-0.373313678847719
240.0378	0.83512551724351	-0.374540255895771
240.0578	0.83512551724351	-0.374423789391032
240.0778	0.83512551724351	-0.374433816914758
240.0978	0.83512551724351	-0.374484861785536
240.1178	0.83512551724351	-0.373990421303134
240.1378	0.83512551724351	-0.374025601198874
240.1578	0.83512551724351	-0.373899568754834
240.1778	0.83512551724351	-0.373924816627073
240.1978	0.83512551724351	-0.374823660774672
240.2178	0.83512551724351	-0.375208005413241
240.2378	0.83512551724351	-0.375449640880811
240.2578	0.83512551724351	-0.374871176116266
240.2778	0.83512551724351	-0.374262927218747
240.2978	0.83512551724351	-0.374405994515594
240.3178	0.83512551724351	-0.374386277698108
240.3378	0.83512551724351	-0.374231873728605
240.3578	0.83512551724351	-0.373848352779484
240.3778	0.83512551724351	-0.374020714770645
240.3978	0.83512551724351	-0.373804557967528
240.4178	0.83512551724351	-0.374001574933692
240.4378	0.83512551724351	-0.373393914954234
240.4578	0.83512551724351	-0.373687036981126
240.4778	0.83512551724351	-0.373262068933938
240.4978	0.83512551724351	-0.372889689677847
240.5178	0.83512551724351	-0.372296907837759
240.5378	0.83512551724351	-0.371749050895634
240.5578	0.83512551724351	-0.371098646606705
240.5778	0.83512551724351	-0.371042325348443
240.5978	0.83512551724351	-0.371039567779418
240.6178	0.83512551724351	-0.371332065075666
240.6378	0.83512551724351	-0.371734857174551
240.6578	0.83512551724351	-0.372120514941227
240.6778	0.83512551724351	-0.371872266083009
240.6978	0.83512551724351	-0.371951606874904
240.7178	0.83512551724351	-0.37230835194817
240.7378	0.83512551724351	-0.372107447326974
240.7578	0.83512551724351	-0.37248931691802
240.7778	0.83512551724351	-0.372245333736562
240.7978	0.83512551724351	-0.372020717205094
240.8178	0.83512551724351	-0.372344749471791
240.8378	0.83512551724351	-0.372236659132704
240.8578	0.83512551724351	-0.37169283309595
240.8778	0.83512551724351	-0.371994673497638
240.8978	0.83512551724351	-0.372352779449124
240.9178	0.83512551724351	-0.372865766871243
240.9378	0.83512551724351	-0.372436159104743
240.9578	0.83512551724351	-0.372461964061634
240.9778	0.83512551724351	-0.372742818288666
240.9978	0.83512551724351	-0.373152756987793
241.0178	0.83512551724351	-0.373552636329786
241.0378	0.83512551724351	-0.373522939738687
241.0578	0.83512551724351	-0.373745658203164
241.0778	0.83512551724351	-0.373656150616379
241.0978	0.83512551724351	-0.373424825194037
241.1178	0.83512551724351	-0.373184550604687
241.1378	0.83512551724351	-0.373285124280156
241.1578	0.83512551724351	-0.3733388033655
241.1778	0.83512551724351	-0.373131671333736
241.1978	0.83512551724351	-0.373229264606319
241.2178	0.83512551724351	-0.373273815461731
241.2378	0.83512551724351	-0.373806253096539
241.2578	0.83512551724351	-0.373519943419097
241.2778	0.83512551724351	-0.373211390147359
241.2978	0.83512551724351	-0.374250010813185
241.3178	0.83512551724351	-0.374498828693583
241.3378	0.83512551724351	-0.374369545262684
241.3578	0.83512551724351	-0.374798806840865
241.3778	0.83512551724351	-0.374999369252918
241.3978	0.83512551724351	-0.375113149813802
241.4178	0.83512551724351	-0.375784747194544
241.4378	0.83512551724351	-0.375916091838653
241.4578	0.83512551724351	-0.375550134972758
241.4778	0.83512551724351	-0.376062016183926
241.4978	0.83512551724351	-0.376013390652207
241.5178	0.83512551724351	-0.3757462407076
241.5378	0.83512551724351	-0.375705068172681
241.5578	0.83512551724351	-0.375979133925318
241.5778	0.83512551724351	-0.375575585782978
241.5978	0.83512551724351	-0.37570831915954
241.6178	0.83512551724351	-0.375825231332
241.6378	0.83512551724351	-0.37580354880153
241.6578	0.83512551724351	-0.375305829478037
241.6778	0.83512551724351	-0.375488382139144
241.6978	0.83512551724351	-0.376083209275738
241.7178	0.83512551724351	-0.375932879982542
241.7378	0.83512551724351	-0.376564570206359
241.7578	0.83512551724351	-0.377012207619686
241.7778	0.83512551724351	-0.376792163161536
241.7978	0.83512551724351	-0.376664757901747
241.8178	0.83512551724351	-0.376473542574311
241.8378	0.83512551724351	-0.375874640761409
241.8578	0.83512551724351	-0.375324054104492
241.8778	0.83512551724351	-0.374953899207831
241.8978	0.83512551724351	-0.374496210395721
241.9178	0.83512551724351	-0.374152103185692
241.9378	0.83512551724351	-0.373699101843007
241.9578	0.83512551724351	-0.373362809734802
241.9778	0.83512551724351	-0.372937169206855
241.9978	0.83512551724351	-0.372076417711888
242.0178	0.83512551724351	-0.371502397687025
242.0378	0.83512551724351	-0.370824855417218
242.0578	0.83512551724351	-0.370358503938778
242.0778	0.83512551724351	-0.370571620651369
242.0978	0.83512551724351	-0.369940945117454
242.1178	0.83512551724351	-0.369920078318081
242.1378	0.83512551724351	-0.369645117250825
242.1578	0.83512551724351	-0.370152661160064
242.1778	0.83512551724351	-0.370472602833749
242.1978	0.83512551724351	-0.371153957154243
242.2178	0.83512551724351	-0.371283550960876
242.2378	0.83512551724351	-0.371152743505538
242.2578	0.83512551724351	-0.370992386688616
242.2778	0.83512551724351	-0.371241113047963
242.2978	0.83512551724351	-0.371147240305017
242.3178	0.83512551724351	-0.37145335036264
242.3378	0.83512551724351	-0.371581631041167
242.3578	0.83512551724351	-0.371272918602386
242.3778	0.83512551724351	-0.371525850950852
242.3978	0.83512551724351	-0.371900331211914
242.4178	0.83512551724351	-0.372730244092247
242.4378	0.83512551724351	-0.372765551321622
242.4578	0.83512551724351	-0.372703543820738
242.4778	0.83512551724351	-0.373090295860837
242.4978	0.83512551724351	-0.37348953455548
242.5178	0.83512551724351	-0.373174308205453
242.5378	0.83512551724351	-0.372897616196602
242.5578	0.83512551724351	-0.373129610120525
242.5778	0.83512551724351	-0.373592833966565
242.5978	0.83512551724351	-0.373745315994021
242.6178	0.83512551724351	-0.374281939722066
242.6378	0.83512551724351	-0.374129075693706
242.6578	0.83512551724351	-0.374468204954457
242.6778	0.83512551724351	-0.374921783277674
242.6978	0.83512551724351	-0.374965976007239
242.7178	0.83512551724351	-0.375392635204263
242.7378	0.83512551724351	-0.375012643784327
242.7578	0.83512551724351	-0.374839326790906
242.7778	0.83512551724351	-0.374452025624509
242.7978	0.83512551724351	-0.373367067453209
242.8178	0.83512551724351	-0.372748182218024
242.8378	0.83512551724351	-0.372719786817504
242.8578	0.83512551724351	-0.372983884734056
242.8778	0.83512551724351	-0.372763701004744
242.8978	0.83512551724351	-0.373340395035933
242.9178	0.83512551724351	-0.372628325455263
242.9378	0.83512551724351	-0.372390525913436
242.9578	0.83512551724351	-0.372135588060225
242.9778	0.83512551724351	-0.372129253211902
242.9978	0.83512551724351	-0.37174268819308
243.0178	0.83512551724351	-0.371219788643341
243.0378	0.83512551724351	-0.37192871069573
243.0578	0.83512551724351	-0.371924827019874
243.0778	0.83512551724351	-0.37147344918103
243.0978	0.83512551724351	-0.371421771621255
243.1178	0.83512551724351	-0.371580067224967
243.1378	0.83512551724351	-0.371746504222942
243.1578	0.83512551724351	-0.371764191660626
243.1778	0.83512551724351	-0.371568539551858
243.1978	0.83512551724351	-0.370977675674641
243.2178	0.83512551724351	-0.371134817317289
243.2378	0.83512551724351	-0.370907347716571
243.2578	0.83512551724351	-0.371047028734572
243.2778	0.83512551724351	-0.370843935566531
243.2978	0.83512551724351	-0.370735347830433
243.3178	0.83512551724351	-0.370704449528158
243.3378	0.83512551724351	-0.371051644578827
243.3578	0.83512551724351	-0.370783300881395
243.3778	0.83512551724351	-0.370971901890146
243.3978	0.83512551724351	-0.371623352702385
243.4178	0.83512551724351	-0.372230085533816
243.4378	0.83512551724351	-0.372291058448918
243.4578	0.83512551724351	-0.371512544586034
243.4778	0.83512551724351	-0.37132060504855
243.4978	0.83512551724351	-0.370936009721888
243.5178	0.83512551724351	-0.370748001610373
243.5378	0.83512551724351	-0.370823741247915
243.5578	0.83512551724351	-0.371070107955847
243.5778	0.83512551724351	-0.371502246478334
243.5978	0.83512551724351	-0.371039611550355
243.6178	0.83512551724351	-0.371172070363768
243.6378	0.83512551724351	-0.371239935211843
243.6578	0.83512551724351	-0.370824672375118
243.6778	0.83512551724351	-0.370900925326375
243.6978	0.83512551724351	-0.37069561177808
243.7178	0.83512551724351	-0.370373282598746
243.7378	0.83512551724351	-0.370174411336528
243.7578	0.83512551724351	-0.370488535454781
243.7778	0.83512551724351	-0.370768422742025
243.7978	0.83512551724351	-0.370479454974962
243.8178	0.83512551724351	-0.370692086228071
243.8378	0.83512551724351	-0.37069037120318
243.8578	0.83512551724351	-0.370916758468004
243.8778	0.83512551724351	-0.370792803153879
243.8978	0.83512551724351	-0.370509298795575
243.9178	0.83512551724351	-0.371070402414876
243.9378	0.83512551724351	-0.370333848963775
243.9578	0.83512551724351	-0.370717859351553
243.9778	0.83512551724351	-0.370635518260892
243.9978	0.83512551724351	-0.370862633714939
244.0178	0.83512551724351	-0.371330163029499
244.0378	0.83512551724351	-0.371269142364284
244.0578	0.83512551724351	-0.370844058920989
244.0778	0.83512551724351	-0.371144307652244
244.0978	0.83512551724351	-0.371246926624219
244.1178	0.83512551724351	-0.372056072184581
244.1378	0.83512551724351	-0.371886507554206
244.1578	0.83512551724351	-0.372215804270859
244.1778	0.83512551724351	-0.372270482129399
244.1978	0.83512551724351	-0.372887413589128
244.2178	0.83512551724351	-0.373473944143592
244.2378	0.83512551724351	-0.373356128698161
244.2578	0.83512551724351	-0.373322735452482
244.2778	0.83512551724351	-0.372818275404706
244.2978	0.83512551724351	-0.372606627008089
244.3178	0.83512551724351	-0.372209210776091
244.3378	0.83512551724351	-0.372211152614019
244.3578	0.83512551724351	-0.371300860376832
244.3778	0.83512551724351	-0.371387168706047
244.3978	0.83512551724351	-0.370804557640025
244.4178	0.83512551724351	-0.370449523612474
244.4378	0.83512551724351	-0.369264095224284
244.4578	0.83512551724351	-0.368411493081933
244.4778	0.83512551724351	-0.368392922267159
244.4978	0.83512551724351	-0.36797021837116
244.5178	0.83512551724351	-0.367510277345388
244.5378	0.83512551724351	-0.366873668859935
244.5578	0.83512551724351	-0.366816921829832
244.5778	0.83512551724351	-0.365857411163689
244.5978	0.83512551724351	-0.365569414315589
244.6178	0.83512551724351	-0.364403969349683
244.6378	0.83512551724351	-0.363116359698888
244.6578	0.83512551724351	-0.362747525888685
244.6778	0.83512551724351	-0.36247024894095
244.6978	0.83512551724351	-0.361491626292086
244.7178	0.83512551724351	-0.360393520923013
244.7378	0.83512551724351	-0.359656119907406
244.7578	0.83512551724351	-0.359413067853151
244.7778	0.83512551724351	-0.357215540007721
244.7978	0.83512551724351	-0.355022468839503
244.8178	0.83512551724351	-0.354139541396231
244.8378	0.83512551724351	-0.353140346407023
244.8578	0.83512551724351	-0.353004171043151
244.8778	0.83512551724351	-0.353279756841051
244.8978	0.83512551724351	-0.352545682416648
244.9178	0.83512551724351	-0.351714910034282
244.9378	0.83512551724351	-0.351619194932809
244.9578	0.83512551724351	-0.35146160762244
244.9778	0.83512551724351	-0.351380380701081
244.9978	0.83512551724351	-0.350613084135572
245.0178	0.83512551724351	-0.350324116368508
245.0378	0.83512551724351	-0.350207080841589
245.0578	0.83512551724351	-0.350657993116831
245.0778	0.83512551724351	-0.350685815515995
245.0978	0.83512551724351	-0.350260608718242
245.1178	0.83512551724351	-0.34973378172171
245.1378	0.83512551724351	-0.349301285073375
245.1578	0.83512551724351	-0.349439036190976
245.1778	0.83512551724351	-0.349112918836012
245.1978	0.83512551724351	-0.348851916718452
245.2178	0.83512551724351	-0.349183437794535
245.2378	0.83512551724351	-0.348868175631923
245.2578	0.83512551724351	-0.349163406622139
245.2778	0.83512551724351	-0.348976500742399
245.2978	0.83512551724351	-0.348884991630045
245.3178	0.83512551724351	-0.348719700634781
245.3378	0.83512551724351	-0.349173911646995
245.3578	0.83512551724351	-0.349167039609902
245.3778	0.83512551724351	-0.348956210923558
245.3978	0.83512551724351	-0.350352559519141
245.4178	0.83512551724351	-0.351112773151225
245.4378	0.83512551724351	-0.351790920255797
245.4578	0.83512551724351	-0.352183840018822
245.4778	0.83512551724351	-0.35226382941642
245.4978	0.83512551724351	-0.352429578016933
245.5178	0.83512551724351	-0.352507967785745
245.5378	0.83512551724351	-0.352426522009702
245.5578	0.83512551724351	-0.352410076074956
245.5778	0.83512551724351	-0.352625401230272
245.5978	0.83512551724351	-0.353095138987558
245.6178	0.83512551724351	-0.354307160209502
245.6378	0.83512551724351	-0.354567461992072
245.6578	0.83512551724351	-0.355611136211522
245.6778	0.83512551724351	-0.356500796420725
245.6978	0.83512551724351	-0.356971274304761
245.7178	0.83512551724351	-0.357797765093664
245.7378	0.83512551724351	-0.358600818535445
245.7578	0.83512551724351	-0.358697767181503
245.7778	0.83512551724351	-0.359694566706709
245.7978	0.83512551724351	-0.360327940122008
245.8178	0.83512551724351	-0.360622351401952
245.8378	0.83512551724351	-0.360813495104219
245.8578	0.83512551724351	-0.360845694597073
245.8778	0.83512551724351	-0.361238339796949
245.8978	0.83512551724351	-0.361612704661905
245.9178	0.83512551724351	-0.361537016753652
245.9378	0.83512551724351	-0.362073334085139
245.9578	0.83512551724351	-0.362831816775627
245.9778	0.83512551724351	-0.362669780746398
245.9978	0.83512551724351	-0.362794269270119
246.0178	0.83512551724351	-0.362712548930926
246.0378	0.83512551724351	-0.362242075026065
246.0578	0.83512551724351	-0.36178817041041
246.0778	0.83512551724351	-0.361440008419953
246.0978	0.83512551724351	-0.360681028332454
246.1178	0.83512551724351	-0.360793237118786
246.1378	0.83512551724351	-0.361098388194975
246.1578	0.83512551724351	-0.3606437713068
246.1778	0.83512551724351	-0.360223335541169
246.1978	0.83512551724351	-0.360049091399721
246.2178	0.83512551724351	-0.359903186950328
246.2378	0.83512551724351	-0.359438797205697
246.2578	0.83512551724351	-0.358845076280053
246.2778	0.83512551724351	-0.357900984921227
246.2978	0.83512551724351	-0.357068501493145
246.3178	0.83512551724351	-0.356302319096938
246.3378	0.83512551724351	-0.355592394292177
246.3578	0.83512551724351	-0.355616715016389
246.3778	0.83512551724351	-0.354634312150247
246.3978	0.83512551724351	-0.35359118307792
246.4178	0.83512551724351	-0.353644794517271
246.4378	0.83512551724351	-0.353555111846738
246.4578	0.83512551724351	-0.353374775586709
246.4778	0.83512551724351	-0.353263816261667
246.4978	0.83512551724351	-0.35262487597903
246.5178	0.83512551724351	-0.352628970551218
246.5378	0.83512551724351	-0.352034302581667
246.5578	0.83512551724351	-0.351803745140309
246.5778	0.83512551724351	-0.351546869428345
246.5978	0.83512551724351	-0.351117647641925
246.6178	0.83512551724351	-0.350583463148818
246.6378	0.83512551724351	-0.349916374174578
246.6578	0.83512551724351	-0.350085811471319
246.6778	0.83512551724351	-0.350272713371883
246.6978	0.83512551724351	-0.351059913776154
246.7178	0.83512551724351	-0.351103625025413
246.7378	0.83512551724351	-0.351099092743856
246.7578	0.83512551724351	-0.351210247048526
246.7778	0.83512551724351	-0.351857022328869
246.7978	0.83512551724351	-0.352412698351994
246.8178	0.83512551724351	-0.352671249297087
246.8378	0.83512551724351	-0.352775428106086
246.8578	0.83512551724351	-0.352011684944818
246.8778	0.83512551724351	-0.351360512674904
246.8978	0.83512551724351	-0.351187931829059
246.9178	0.83512551724351	-0.351148183839178
246.9378	0.83512551724351	-0.351247508053356
246.9578	0.83512551724351	-0.351097612490353
246.9778	0.83512551724351	-0.35155493919744
246.9978	0.83512551724351	-0.3513844036481
247.0178	0.83512551724351	-0.351120779253502
247.0378	0.83512551724351	-0.350736856407597
247.0578	0.83512551724351	-0.350212277645552
247.0778	0.83512551724351	-0.34949999716855
247.0978	0.83512551724351	-0.349806377810147
247.1178	0.83512551724351	-0.349709827081698
247.1378	0.83512551724351	-0.349781714876792
247.1578	0.83512551724351	-0.349464451188611
247.1778	0.83512551724351	-0.348878481697975
247.1978	0.83512551724351	-0.349342576983576
247.2178	0.83512551724351	-0.349476440446145
247.2378	0.83512551724351	-0.349837303966656
247.2578	0.83512551724351	-0.349371278780654
247.2778	0.83512551724351	-0.348432073850057
247.2978	0.83512551724351	-0.347663320906102
247.3178	0.83512551724351	-0.348018999560177
247.3378	0.83512551724351	-0.347780627016994
247.3578	0.83512551724351	-0.347715559529704
247.3778	0.83512551724351	-0.347334219169077
247.3978	0.83512551724351	-0.347119470994292
247.4178	0.83512551724351	-0.347001727174031
247.4378	0.83512551724351	-0.346421034070879
247.4578	0.83512551724351	-0.346586157940747
247.4778	0.83512551724351	-0.346410970734568
247.4978	0.83512551724351	-0.346586062440521
247.5178	0.83512551724351	-0.346774122281325
247.5378	0.83512551724351	-0.346776489891093
247.5578	0.83512551724351	-0.346874616373272
247.5778	0.83512551724351	-0.346382631042513
247.5978	0.83512551724351	-0.345893610197935
247.6178	0.83512551724351	-0.345554771417037
247.6378	0.83512551724351	-0.345357790263457
247.6578	0.83512551724351	-0.344415819805484
247.6778	0.83512551724351	-0.344418812145897
247.6978	0.83512551724351	-0.344544999777805
247.7178	0.83512551724351	-0.344566459474414
247.7378	0.83512551724351	-0.344937648956857
247.7578	0.83512551724351	-0.344796670727453
247.7778	0.83512551724351	-0.344738467318904
247.7978	0.83512551724351	-0.344664223851569
247.8178	0.83512551724351	-0.344416488307066
247.8378	0.83512551724351	-0.344770627019997
247.8578	0.83512551724351	-0.344737965942718
247.8778	0.83512551724351	-0.34522040125088
247.8978	0.83512551724351	-0.345836879084536
247.9178	0.83512551724351	-0.345294823781139
247.9378	0.83512551724351	-0.345333194976096
247.9578	0.83512551724351	-0.344511467260963
247.9778	0.83512551724351	-0.34390288809183
247.9978	0.83512551724351	-0.343440869936143
248.0178	0.83512551724351	-0.343565326626455
248.0378	0.83512551724351	-0.343800527766301
248.0578	0.83512551724351	-0.344238268968712
248.0778	0.83512551724351	-0.34348495920713
248.0978	0.83512551724351	-0.344218516338642
248.1178	0.83512551724351	-0.343826284973078
248.1378	0.83512551724351	-0.343653903086037
248.1578	0.83512551724351	-0.343130478285055
248.1778	0.83512551724351	-0.342860439458613
248.1978	0.83512551724351	-0.343011751608301
248.2178	0.83512551724351	-0.342843456335096
248.2378	0.83512551724351	-0.342906637692923
248.2578	0.83512551724351	-0.343223483567616
248.2778	0.83512551724351	-0.343012252984488
248.2978	0.83512551724351	-0.343368070909726
248.3178	0.83512551724351	-0.342803963012484
248.3378	0.83512551724351	-0.342222887908428
248.3578	0.83512551724351	-0.341842991988719
248.3778	0.83512551724351	-0.341303292357562
248.3978	0.83512551724351	-0.341742434229954
248.4178	0.83512551724351	-0.340515503035231
248.4378	0.83512551724351	-0.339689967248588
248.4578	0.83512551724351	-0.339851736673019
248.4778	0.83512551724351	-0.339873045160937
248.4978	0.83512551724351	-0.339869475839991
248.5178	0.83512551724351	-0.339373240749178
248.5378	0.83512551724351	-0.339065117228456
248.5578	0.83512551724351	-0.338683932055696
248.5778	0.83512551724351	-0.338631840661609
248.5978	0.83512551724351	-0.338244272890413
248.6178	0.83512551724351	-0.337802333657236
248.6378	0.83512551724351	-0.337462157873175
248.6578	0.83512551724351	-0.336986761727501
248.6778	0.83512551724351	-0.336596897971706
248.6978	0.83512551724351	-0.336112855076407
248.7178	0.83512551724351	-0.335675686875351
248.7378	0.83512551724351	-0.335838371510281
248.7578	0.83512551724351	-0.335358076998851
248.7778	0.83512551724351	-0.33519759682747
248.7978	0.83512551724351	-0.33438020243509
248.8178	0.83512551724351	-0.33384341158165
248.8378	0.83512551724351	-0.333578036349575
248.8578	0.83512551724351	-0.332599306262957
248.8778	0.83512551724351	-0.332247391909455
248.8978	0.83512551724351	-0.332290458532189
248.9178	0.83512551724351	-0.332398306141534
248.9378	0.83512551724351	-0.332410613733156
248.9578	0.83512551724351	-0.332493121949213
248.9778	0.83512551724351	-0.332780064315651
248.9978	0.83512551724351	-0.332279575485605
249.0178	0.83512551724351	-0.331952164898415
249.0378	0.83512551724351	-0.332640072921915
249.0578	0.83512551724351	-0.33268358521237
249.0778	0.83512551724351	-0.333094112829558
249.0978	0.83512551724351	-0.332715816538633
249.1178	0.83512551724351	-0.33229373737328
249.1378	0.83512551724351	-0.331733461422605
249.1578	0.83512551724351	-0.331308684375868
249.1778	0.83512551724351	-0.331183865580533
249.1978	0.83512551724351	-0.331311883633438
249.2178	0.83512551724351	-0.331557733048478
249.2378	0.83512551724351	-0.331865442734887
249.2578	0.83512551724351	-0.331284538735403
249.2778	0.83512551724351	-0.330879188026298
249.2978	0.83512551724351	-0.331241690967354
249.3178	0.83512551724351	-0.331218225765999
249.3378	0.83512551724351	-0.330603510707348
249.3578	0.83512551724351	-0.331564632939804
249.3778	0.83512551724351	-0.331714663794794
249.3978	0.83512551724351	-0.331566053505665
249.4178	0.83512551724351	-0.331745438742611
249.4378	0.83512551724351	-0.332423609722239
249.4578	0.83512551724351	-0.333542267535776
249.4778	0.83512551724351	-0.334704274493547
249.4978	0.83512551724351	-0.335474054064932
249.5178	0.83512551724351	-0.335556502593348
249.5378	0.83512551724351	-0.3353939373337
249.5578	0.83512551724351	-0.334700557943087
249.5778	0.83512551724351	-0.335264749403027
249.5978	0.83512551724351	-0.335568786309912
249.6178	0.83512551724351	-0.336070508684544
249.6378	0.83512551724351	-0.336316326266176
249.6578	0.83512551724351	-0.33660378990468
249.6778	0.83512551724351	-0.336200341241742
249.6978	0.83512551724351	-0.335382859307488
249.7178	0.83512551724351	-0.335391529932171
249.7378	0.83512551724351	-0.33587555293159
249.7578	0.83512551724351	-0.336277246777876
249.7778	0.83512551724351	-0.336606535536177
249.7978	0.83512551724351	-0.336730510746183
249.8178	0.83512551724351	-0.336762161112738
249.8378	0.83512551724351	-0.336781802325878
249.8578	0.83512551724351	-0.337490509502758
249.8778	0.83512551724351	-0.337640631878798
249.8978	0.83512551724351	-0.337663062494371
249.9178	0.83512551724351	-0.337863028030012
249.9378	0.83512551724351	-0.338491391662624
249.9578	0.83512551724351	-0.338530666130551
249.9778	0.83512551724351	-0.338150320563945
249.9978	0.83512551724351	-0.338144869092713
250.0178	0.83512551724351	-0.33901882349392
250.0378	0.83512551724351	-0.338639775138716
250.0578	0.83512551724351	-0.338607177728253
250.0778	0.83512551724351	-0.338179778404479
250.0978	0.83512551724351	-0.337702496129342
250.1178	0.83512551724351	-0.336936067024218
250.1378	0.83512551724351	-0.336513542191144
250.1578	0.83512551724351	-0.336682501986755
250.1778	0.83512551724351	-0.336752364381224
250.1978	0.83512551724351	-0.336460336627754
250.2178	0.83512551724351	-0.336055841441506
250.2378	0.83512551724351	-0.336220519643653
250.2578	0.83512551724351	-0.335146456456466
250.2778	0.83512551724351	-0.335045918593582
250.2978	0.83512551724351	-0.334721416784108
250.3178	0.83512551724351	-0.334549166209878
250.3378	0.83512551724351	-0.334895298820532
250.3578	0.83512551724351	-0.335340178664835
250.3778	0.83512551724351	-0.334726000794955
250.3978	0.83512551724351	-0.334291964205475
250.4178	0.83512551724351	-0.333705469463596
250.4378	0.83512551724351	-0.33398676935835
250.4578	0.83512551724351	-0.333570193393518
250.4778	0.83512551724351	-0.333662056652543
250.4978	0.83512551724351	-0.333897822835393
250.5178	0.83512551724351	-0.333781730373205
250.5378	0.83512551724351	-0.333230753757033
250.5578	0.83512551724351	-0.333553206290825
250.5778	0.83512551724351	-0.333574132777839
250.5978	0.83512551724351	-0.334318358080426
250.6178	0.83512551724351	-0.333962189987693
250.6378	0.83512551724351	-0.33412085565478
250.6578	0.83512551724351	-0.33438163493848
250.6778	0.83512551724351	-0.334448974535313
250.6978	0.83512551724351	-0.334363052186178
250.7178	0.83512551724351	-0.334243338673755
250.7378	0.83512551724351	-0.333983940164156
250.7578	0.83512551724351	-0.334960589141683
250.7778	0.83512551724351	-0.335034148190732
250.7978	0.83512551724351	-0.335051306397997
250.8178	0.83512551724351	-0.335751466304654
250.8378	0.83512551724351	-0.33527073806303
250.8578	0.83512551724351	-0.335063180259425
250.8778	0.83512551724351	-0.334925723600854
250.8978	0.83512551724351	-0.335320903535894
250.9178	0.83512551724351	-0.335426228347604
250.9378	0.83512551724351	-0.335352100276376
250.9578	0.83512551724351	-0.334901705294024
250.9778	0.83512551724351	-0.335311624097271
250.9978	0.83512551724351	-0.335767422800742
251.0178	0.83512551724351	-0.336252492323471
251.0378	0.83512551724351	-0.336263240078068
251.0578	0.83512551724351	-0.336567038234388
251.0778	0.83512551724351	-0.336392400154508
251.0978	0.83512551724351	-0.336267183441565
251.1178	0.83512551724351	-0.335613603770122
251.1378	0.83512551724351	-0.335662523760873
251.1578	0.83512551724351	-0.335934317403967
251.1778	0.83512551724351	-0.336142285062708
251.1978	0.83512551724351	-0.33662819419159
251.2178	0.83512551724351	-0.336545471100025
251.2378	0.83512551724351	-0.336250721590115
251.2578	0.83512551724351	-0.33549114860538
251.2778	0.83512551724351	-0.335988334719278
251.2978	0.83512551724351	-0.335821857929542
251.3178	0.83512551724351	-0.335693871710045
251.3378	0.83512551724351	-0.335463787790641
251.3578	0.83512551724351	-0.335200883626913
251.3778	0.83512551724351	-0.334419158568931
251.3978	0.83512551724351	-0.334330223983502
251.4178	0.83512551724351	-0.33366149160954
251.4378	0.83512551724351	-0.332766761930009
251.4578	0.83512551724351	-0.332659184904636
251.4778	0.83512551724351	-0.333163024200943
251.4978	0.83512551724351	-0.333764249852677
251.5178	0.83512551724351	-0.334081883604234
251.5378	0.83512551724351	-0.334474763575499
251.5578	0.83512551724351	-0.334828774954796
251.5778	0.83512551724351	-0.335138052436581
251.5978	0.83512551724351	-0.335530828949268
251.6178	0.83512551724351	-0.336210981558585
251.6378	0.83512551724351	-0.335720496377209
251.6578	0.83512551724351	-0.335645142719747
251.6778	0.83512551724351	-0.335537330922985
251.6978	0.83512551724351	-0.335392234246337
251.7178	0.83512551724351	-0.33541734682659
251.7378	0.83512551724351	-0.336040816072621
251.7578	0.83512551724351	-0.335986536131688
251.7778	0.83512551724351	-0.336380924210688
251.7978	0.83512551724351	-0.335892838472489
251.8178	0.83512551724351	-0.335777474199525
251.8378	0.83512551724351	-0.335556037029746
251.8578	0.83512551724351	-0.335943748051281
251.8778	0.83512551724351	-0.335707707305282
251.8978	0.83512551724351	-0.335947958019575
251.9178	0.83512551724351	-0.337074900477714
251.9378	0.83512551724351	-0.337363836411369
251.9578	0.83512551724351	-0.338098742483572
251.9778	0.83512551724351	-0.338554620770564
251.9978	0.83512551724351	-0.338668305831222
252.0178	0.83512551724351	-0.339078351968104
252.0378	0.83512551724351	-0.34054209188981
252.0578	0.83512551724351	-0.340901554740339
252.0778	0.83512551724351	-0.341190351402831
252.0978	0.83512551724351	-0.340863553608758
252.1178	0.83512551724351	-0.340999987619076
252.1378	0.83512551724351	-0.341014642924585
252.1578	0.83512551724351	-0.340751774573443
252.1778	0.83512551724351	-0.340362288839376
252.1978	0.83512551724351	-0.339756650281367
252.2178	0.83512551724351	-0.338933104082765
252.2378	0.83512551724351	-0.338575797945672
252.2578	0.83512551724351	-0.338856226400864
252.2778	0.83512551724351	-0.339867096292695
252.2978	0.83512551724351	-0.340099878093483
252.3178	0.83512551724351	-0.339314281297173
252.3378	0.83512551724351	-0.339590806180628
252.3578	0.83512551724351	-0.339578984048489
252.3778	0.83512551724351	-0.339742245663951
252.3978	0.83512551724351	-0.339917926287964
252.4178	0.83512551724351	-0.339945303019407
252.4378	0.83512551724351	-0.339736089878552
252.4578	0.83512551724351	-0.339280836322205
252.4778	0.83512551724351	-0.339513657914753
252.4978	0.83512551724351	-0.339573974265802
252.5178	0.83512551724351	-0.339389428037478
252.5378	0.83512551724351	-0.33900492025269
252.5578	0.83512551724351	-0.339102453837632
252.5778	0.83512551724351	-0.338866373299872
252.5978	0.83512551724351	-0.339419482754425
252.6178	0.83512551724351	-0.339206966897421
252.6378	0.83512551724351	-0.339100826354614
252.6578	0.83512551724351	-0.338409874261411
252.6778	0.83512551724351	-0.338462518760974
252.6978	0.83512551724351	-0.338485303523218
252.7178	0.83512551724351	-0.338319475339184
252.7378	0.83512551724351	-0.33796786738224
252.7578	0.835126289681084	-0.337957107690115
252.7778	0.835126289681084	-0.337927980121195
252.7978	0.835126289681084	-0.338541127384471
252.8178	0.835126289681084	-0.338613043033798
252.8378	0.835126289681084	-0.338859986722261
252.8578	0.835126289681084	-0.339101948482269
252.8778	0.835126289681084	-0.338831467967283
252.8978	0.835126289681084	-0.338418986574638
252.9178	0.835126289681084	-0.339131314801753
252.9378	0.835126289681084	-0.339782292092038
252.9578	0.835126289681084	-0.339541543980735
252.9778	0.835126289681084	-0.339722803409615
252.9978	0.835126289681084	-0.339572195574094
253.0178	0.835126289681084	-0.339613193025265
253.0378	0.835126289681084	-0.339901408728049
253.0578	0.835126289681084	-0.340098931049575
253.0778	0.835126289681084	-0.339972484771223
253.0978	0.835126289681084	-0.340287026702964
253.1178	0.835126289681084	-0.339596046755528
253.1378	0.835126289681084	-0.338921214304632
253.1578	0.835126289681084	-0.339049876984063
253.1778	0.835126289681084	-0.338895158659648
253.1978	0.835126289681084	-0.338466752604325
253.2178	0.835126289681084	-0.338187167734463
253.2378	0.835126289681084	-0.338811958066953
253.2578	0.835126289681084	-0.33894338627376
253.2778	0.835126289681084	-0.33905781146117
253.2978	0.835126289681084	-0.339258568852851
253.3178	0.835126289681084	-0.339566429747951
253.3378	0.835126289681084	-0.339352413741565
253.3578	0.835126289681084	-0.339784791014618
253.3778	0.835126289681084	-0.340317745942316
253.3978	0.835126289681084	-0.340427479681125
253.4178	0.835126289681084	-0.340914240353689
253.4378	0.835126289681084	-0.341264260619376
253.4578	0.835126289681084	-0.341831336981975
253.4778	0.835126289681084	-0.342049976790968
253.4978	0.835126289681084	-0.342641696191042
253.5178	0.835126289681084	-0.342448654421784
253.5378	0.835126289681084	-0.342439522212676
253.5578	0.835126289681084	-0.342707662972127
253.5778	0.835126289681084	-0.343300217999178
253.5978	0.835126289681084	-0.343639442760156
253.6178	0.835126289681084	-0.343773899119961
253.6378	0.835126289681084	-0.343944172043679
253.6578	0.835126289681084	-0.344160117950465
253.6778	0.835126289681084	-0.345168158648102
253.6978	0.835126289681084	-0.345857777717318
253.7178	0.835126289681084	-0.346608922807111
253.7378	0.835126289681084	-0.347800522897403
253.7578	0.835126289681084	-0.347955885848343
253.7778	0.835126289681084	-0.348778652128433
253.7978	0.835126289681084	-0.349195327572667
253.8178	0.835126289681084	-0.350164758324782
253.8378	0.835126289681084	-0.350475842352509
253.8578	0.835126289681084	-0.350473056929251
253.8778	0.835126289681084	-0.350949380222952
253.8978	0.835126289681084	-0.351427923896907
253.9178	0.835126289681084	-0.351805297018981
253.9378	0.835126289681084	-0.352049471200891
253.9578	0.835126289681084	-0.352631672411777
253.9778	0.835126289681084	-0.352563533000552
253.9978	0.835126289681084	-0.353002654977064
254.0178	0.835126289681084	-0.352907803356801
254.0378	0.835126289681084	-0.352234737660085
254.0578	0.835126289681084	-0.352116400942587
254.0778	0.835126289681084	-0.352532857532137
254.0978	0.835126289681084	-0.352425893299881
[truncated: 13,001 more rows]
