# Supplementary material for: Unraveling the Local Relation Between Tissue Composition and Human Brain Mechanics Through Machine Learning
Source: Front Bioeng Biotechnol. 2021 Aug 17;9:704738. doi: 10.3389/fbioe.2021.704738 (PMC8415910; doi:10.3389/fbioe.2021.704738)
Supplement: Supplementary file 5 [file Table1.XLSX]

## Sheet: Tabelle1
ELISA sample	GFAP [ng/mg total protein]	MBP [ng/mg total protein]	Iba1 [ng/mg total protein]	HA [ng/mg total protein]	CS [ng/mg total protein]	Lumican [ng/mg total protein]	Col I [ng/mg total protein]	Col IV [ng/mg total protein]	Col VI [ng/mg total protein]	Laminin [ng/mg total protein]	Fibronectin [ng/mg total protein]	Mechanical sample	Region
01_02	0.578135	0.186143	0.185202	0.175221	4.74854e-07	0.00403626	0.00213684	7.02333	2.72234	0	2.77006	HBE_01_02_P1_CC	Corpus callosum
01_02	0.578135	0.186143	0.185202	0.175221	4.74854e-07	0.00403626	0.00213684	7.02333	2.72234	0	2.77006	HBE_01_01_P1_CC	Corpus callosum
01_03	0.221076	0.106019	0.0717492	0.328656	8.81782e-08	0.00632911	0.00530813	9.32839	3.43481	0	4.59551	HBE_01_03_P1_MC	Cortex
01_04	0.318658	0.133785	0.0976075	0.403453	8.38967e-06	0.00898893	0.00794022	11.7983	0.89335	0.507425	6.58334	HBE_01_04_P1_Pa	Basal ganglia
01_05	0.466722	0.165249	0.266518	0.191425	5.34211e-06	0.00694474	0.0122868	10.3975	2.30565	1.09584	5.74917	HBE_01_05_P1_CR	Cerebral white matter
01_06	0.686892	0.108267	0.355389	0.266456	3.60889e-06	0.0147363	0.0144356	13.3105	3.03177	0.665539	5.24913	HBE_01_06_P1_WM	Cerebral white matter
01_07	0.366656	0.0577608	0.143035	0.363726	1.46495e-06	0.00941753	0.00648763	15.8627	0	1.76171	6.36667	HBE_01_07_P1_Pu	Basal ganglia
01_21	0.378088	0.173184	0.0737205	0.194119	8.03542e-06	0.0025375	0	5.89673	0	0	2.19473	HBE_01_21_P1_PfC_GM	Cortex
01_22	0.324488	0.0420054	0.147521	0.129452	1.87385e-06	0.00249846	0.00203	10.724	0	0	6.68526	HBE_01_22_P1_PfC_WM	Cerebral white matter
01_23	0.532706	0.03045	0.0457163	0.237341	8.45833e-07	0.00118417	0.00169167	11.7058	0	0	8.19799	HBE_01_23_P1_VC_GM	Cortex
01_24	0.607762	0.12378	0.178329	0.279445	1.11611e-07	0.00987568	0.00668415	10.249	3.00111	0.0010973	7.10207	HBE_01_24_P1_VC_WM	Cerebral white matter
01_25	0.194246	0.0360721	0.0864632	0.142779	2.5658e-06	0.00301859	0.00603717	15.6527	0.6333	0.609604	6.53222	HBE_01_25_P1_HS_axial	Brain stem
01_25	0.194246	0.0360721	0.0864632	0.142779	2.5658e-06	0.00301859	0.00603717	15.6527	0.6333	0.609604	6.53222	HBE_01_26_P1_HS_radial	Brain stem
01_27	0.633875	0.187846	0.247595	0.200427	6.57606e-06	0.020098	0.0151535	6.13375	5.49608	0.628156	1.69834	HBE_01_27_P1_KH_WM	Cerebellar white matter
01_29	0.427811	0.0675353	0.131231	0.362277	3.51346e-06	0.0163962	0.00696375	12.7497	3.09458	3.52908	8.86563	HBE_01_29_P1_MH_axial	Brain stem
02_01	1.26649	0.122364	0.313784	0.59682	1.16e-06	0.00769231	0.005075	0	11.4196	0.52432	3.83322	HBE_02_01_P1_WM	Cerebral white matter
02_02	0.441845	0.0837604	0.0783006	0.127646	1.16928e-05	0	0	0	0	0	1.08581	HBE_02_02_P1_GM	Cortex
02_04	0.346674	0.215429	0.163696	0.237189	3.80956e-08	0.0151394	0.00530286	5.60843	7.28127	0	1.84643	HBE_02_04_P1_PC_CR	Cerebral white matter
02_05	1.04713	0.224536	0.304363	0.3016	3.31397e-08	0.0111167	0.0024713	0	9.57435	0	1.44275	HBE_02_05_P1_CC_axial	Corpus callosum
02_05	1.04713	0.224536	0.304363	0.3016	3.31397e-08	0.0111167	0.0024713	0	9.57435	0	1.44275	HBE_02_06_P1_CC_radial	Corpus callosum
02_09	0.741318	0.216884	0.120441	0.321239	1.66199e-06	0.00736023	0.00483834	14.7264	1.42195	0	14.1222	HBE_02_09_P1_Th	Thalamus
02_11	0.709508	0.320108	0.170427	0.590811	1.9488e-06	0.0136416	0.009744	22.8686	1.85558	0.36605	70.0015	HBE_02_11_P1_Pu	Basal ganglia
02_15	0.653818	0.0954364	0.198984	0.26477	6.09e-06	0.0151724	0.00922727	11.1059	4.3331	0	2.06306	HBE_02_15_P1_Pa	Basal ganglia
02_16	0.497994	0.204289	0.283261	0.167072	6.44444e-07	0.00982778	0.00934444	6.50422	2.95075	3.65078	2.34642	HBE_02_16_P1_PfC_WM	Cerebral white matter
02_17	0.413797	0.228812	0.144095	0.473756	1.37126e-05	1.06342e-05	0	0	0	0	1.45784	HBE_02_17_P1_PfC_GM	Cortex
02_18	0.217514	0.0776696	0.106608	0.210061	3.92271e-06	0.00186329	0	2.83082	0	0	4.46178	HBE_02_18_P1_PfC_NC	Basal ganglia
02_19	0.534861	0.114151	0.0800161	0.287534	2.15749e-06	0.00647246	0	15.0104	0	0	10.0625	HBE_02_19_P1_VC	Cortex
02_21	1.0383	0.569784	0.257395	0.619611	3.36749e-08	0.015917	0.0147636	61.6721	4.04893	1.20808	29.4447	HBE_02_21_P1_HS	Brain stem
02_21	1.0383	0.569784	0.257395	0.619611	3.36749e-08	0.015917	0.0147636	61.6721	4.04893	1.20808	29.4447	HBE_02_20_P1_HS	Brain stem
02_22	0.544799	0.291297	0.165708	0.511626	2.97073e-06	0.0189797	0.0108927	13.6602	4.04201	0.600418	2.33087	HBE_02_22_P1_KH	Cerebellar white matter
03_02	0.234948	0.754317	0.072656	0.671342	1.33115e-05	0.0084306	0.00354973	13.3796	1.38018	0.218086	1.78108	HBE_03_39_P1_C_02	Cortex
03_04	0.372801	0.284623	0.138371	0.364766	1.64938e-05	0.00888125	0.00613229	10.9603	1.91201	0.603925	4.16065	HBE_03_33_P1_CR_04	Cerebral white matter
03_06	0.423428	0.846659	0.142551	0.467989	8.31805e-06	0.0073278	0.00574341	12.5789	0	0.8932	3.29058	HBE_03_35_P1_WM_06	Cerebral white matter
03_08	0.326056	0.182909	0.267955	0.297594	2.53227e-05	0.00125567	0.00188351	11.6568	0	0.0399722	2.84409	HBE_03_13_P1_CC_08	Corpus callosum
03_08	0.326056	0.182909	0.267955	0.297594	2.53227e-05	0.00125567	0.00188351	11.6568	0	0.0399722	2.84409	HBE_03_11_P1_CC_07	Corpus callosum
03_15	0.255153	0.577642	0.0649347	0.445775	1.12228e-05	0.00577642	0	6.26956	1.02672	0	3.34323	HBE_03_25_P1_C_15	Cortex
03_22	0.528917	0.151226	0.0750469	0.457029	7.44954e-07	0.00931193	0.00279358	13.953	0	0	8.78022	HBE_03_05_P1_Th_22	Thalamus
03_24	0.250131	0.333508	0.0524013	0.405456	1.41501e-06	0.00261233	0.00272118	9.93873	0.191136	0	7.31257	HBE_03_20_P1_Pu_24	Basal ganglia
03_26	0.285127	0.184647	0.0582758	0.356316	2.42858e-05	0.00444932	0.00148311	8.18544	0.810888	0	4.23464	HBE_03_12_P1_Pa_26	Basal ganglia
03_28	0.242124	0.509345	0.0409564	0.473322	2.87891e-05	0.00575782	0.00472436	13.1203	0.962884	0.532081	4.5568	HBE_03_26_P1_Am_28	Amygdala
03_30	0.256103	0.248236	0.102158	0.244864	5.90035e-06	0.00646228	0.00519792	7.81178	1.32069	0.67868	4.15455	HBE_03_18_P1_WM_30	Cerebral white matter
03_31	0.178311	0.480891	0.0597385	0.316296	3.10901e-05	0.00411486	0.0037491	7.38527	0	0.772863	2.64083	HBE_03_10_P1_NC_31	Basal ganglia
03_32	0.2685	0.152587	0.1025	0.458253	1.0426e-05	0.0020852	0.00417039	21.1457	0	1.39855	7.4704	HBE_03_41_P1_C_32	Cortex
03_33	0.132886	0.113738	0.155115	0.154913	3.74326e-06	0.00187163	0	6.36196	0.706757	0	10.6529	HBE_03_40_P1_WM_33	Cerebral white matter
03_34	0.133327	0.086119	0.0753327	0.189271	2.0557e-06	0.00198228	0.00132152	12.845	0.416205	0.0921392	3.93688	HBE_03_01_P1_HS_34	Brain stem
03_37	0.23508	0.156825	0.0563352	0.218462	7.46788e-06	0.00241917	0.00462798	8.76708	0.608369	0	6.16857	HBE_03_38_P1_M_37	Brain stem
03_41	0.252445	0.203531	0.074064	0.282785	2.37939e-05	0.00398039	0.00389194	21.7056	0.834732	0.326215	14.0762	HBE_03_16_P1_K_41	Deep cerebellar nuclei
03_43	0.837596	0.38239	0.178541	0.661074	1.54457e-06	0.0191967	0.0110326	27.4747	3.99425	1.68269	15.8307	HBE_03_15_P1_KWM_43	Cerebellar white matter
03_44	0.314029	0.286548	0.0900943	0.268595	1.2981e-05	0.00621429	0.00386667	16.885	1.10559	0.6438	6.88211	HBE_03_02_P1_HS_44	Brain stem
04_01	0.90862	0.222519	0.169409	0.61876	1.95192e-06	0.00800288	0.0197144	29.4108	1.33863	2.34836	17.5091	HBE_04_03_P2a_NC_01	Basal ganglia
04_03	0.921678	0.223781	0.256406	0.642096	3.63668e-05	0.00634976	0.0209735	31.9418	2.81198	2.42272	40.926	HBE_04_01_P2a_CC_03	Corpus callosum
04_03	0.921678	0.223781	0.256406	0.642096	3.63668e-05	0.00634976	0.0209735	31.9418	2.81198	2.42272	40.926	HBE_04_06_P2a_CC_04	Corpus callosum
04_05	0.515898	0.238046	0.252022	0.489448	7.93485e-07	0.00952182	0.0308137	34.228	1.7413	1.08588	51.6156	HBE_04_27_P2a_Th_05	Thalamus
04_07	0.414795	0.117945	0.160907	0.32492	4.81899e-07	0.00457804	0.0180712	25.2367	1.36124	0.0879466	32.5008	HBE_04_19_P2a_M_07	Brain stem
04_08	0.447611	0.180894	0.209274	0.391841	1.44484e-07	0.00534591	0.0171936	38.3651	1.76169	0.756663	56.408	HBE_04_21_P2a_P_08	Brain stem
04_11	0.277135	0.181523	0.0628748	0.258295	1.10213e-05	0.00310858	0.0124343	22.5585	0.791935	0.314344	25.8732	HBE_04_15_P2a_Am_11	Amygdala
04_13	0.370204	0.138756	0.141406	0.286461	3.48538e-06	0.00800696	0.0137531	29.9539	1.66036	1.3365	39.8303	HBE_04_09_P2a_Pa_13	Basal ganglia
04_15	0.77347	0.201885	0.179409	0.449784	9.39373e-06	0.0100306	0.0466502	43.3404	1.66938	2.27583	55.2784	HBE_04_10_P2a_Pu_15	Basal ganglia
04_17	0.54775	0.239925	0.352857	0.3913	3.675e-06	0.010325	0.01505	16.7766	2.82695	1.1396	24.8003	HBE_04_02_P2b_CR_17	Cerebral white matter
04_20	0.540813	0.174372	0.232159	0.704601	1.00632e-05	0.00260256	0.0130128	33.8038	1.366	1.65245	24.6753	HBE_04_11_P2a_C_20	Cortex
04_22	0.384848	0.24502	0.203007	0.353476	8.23357e-06	0.00723986	0.0139119	25.4673	3.29144	3.41523	43.1677	HBE_04_20_P2a_WMnC_22	Cerebral white matter
04_24	0.409188	0.528639	0.227225	0.622421	5.53636e-06	0.0102339	0.0352314	31.3066	4.22139	0.93833	53.1068	HBE_04_13_P2a_WM_24	Cerebellar white matter
04_27	0.303577	0.306499	0.146239	0.448138	8.9197e-06	0.00584394	0.025375	23.4177	2.66391	0.766325	36.461	HBE_04_25_P2a_WM_27	Cerebral white matter
04_28	0.155633	0.295212	0.0583032	0.519176	8.09346e-06	0.00305163	0.00689935	10.8527	0.973869	0.00398039	12.5527	HBE_04_26_P2a_C_28	Cortex
04_29	0.394194	0.410463	0.14452	0.55933	6.6227e-06	0.0122376	0.0167007	25.3069	2.91715	1.39624	26.8379	HBE_04_23_P2a_WM_29	Cerebral white matter
04_30	0.348996	0.218994	0.125457	0.652471	1.5037e-06	0.00792862	0.0200949	36.333	1.4709	1.35169	20.6897	HBE_04_24_P2a_C_30	Cortex
04_31	0.384649	0.191839	0.205065	0.545269	3.55857e-06	0.00647012	0.0126167	46.1912	1.87051	2.7003	26.5267	HBE_04_22_P2a_HS_31	Brain stem
05_03	0.155904	0.0754619	0.156245	0.37352	1.73227e-06	0.00119093	0.00443893	8.42293	0.988799	0.611057	6.57677	HBE_05_26_P2a_WM_03	Cerebellar white matter
05_05	0.197973	0.144356	0.207704	0.369009	1.93333e-06	0.00425333	0.00167556	9.77674	1.70352	0.0188178	7.50984	HBE_05_19_P2a_H_05	Brain stem
05_07	0.201578	0.224485	0.116026	0.459554	5.11844e-05	0.00284358	0.00189572	25.2	1.54422	0	7.79473	HBE_05_14_P2a_H_07	Brain stem
05_07	0.201578	0.224485	0.116026	0.459554	5.11844e-05	0.00284358	0.00189572	25.2	1.54422	0	7.79473	HBE_05_15_P2a_H_06	Brain stem
05_08	0.2639	0.232492	0.0902621	0.485923	5.4261e-05	0.00319182	0.0033195	11.5073	1.03109	0	8.4697	HBE_05_20_P2a_NC_08	Basal ganglia
05_10	0.285873	0.449945	0.113468	0.676363	7.14682e-06	0.00425768	0.00349738	9.18868	1.44168	0.234933	6.05716	HBE_05_10_P2a_Th_10	Thalamus
05_15	0.242355	0.392674	0.0969473	0.377231	1.2454e-05	0.0043589	0.00423436	12.44	1.10691	0.849362	9.49816	HBE_05_23_P2a_Am_15	Amygdala
05_17	0.305665	0.193848	0.130826	0.463239	6.65574e-06	0.00615656	0.00565738	21.444	1.98757	1.65977	11.0455	HBE_05_22_P2a_Pa_17	Basal ganglia
05_19	0.428123	0.135657	0.0915812	0.49267	3.64671e-06	0.00388982	0.0053485	10.5787	1.11662	2.38106	9.55182	HBE_05_11_P2a_Pu_19	Basal ganglia
05_20	0.308157	0.100599	0.106053	0.371124	3.18016e-07	0.000954047	0.00371018	13.1018	0.742673	0.916097	2.92193	HBE_05_07_P2a_M_20	Brain stem
05_24	0.279319	0.199672	0.410786	0.374052	1.10929e-06	0.00354973	0	5.71661	3.30058	0	5.84285	HBE_05_02_P2a_CC_24	Corpus callosum
05_24	0.279319	0.199672	0.410786	0.374052	1.10929e-06	0.00354973	0	5.71661	3.30058	0	5.84285	HBE_05_04_P2a_CC_24	Corpus callosum
05_26	0.141601	0.136276	0.183067	0.388529	1.74713e-05	0.00133115	0	8.03531	2.26645	0	6.29932	HBE_05_06_P2a_CR_26	Cerebral white matter
05_32	0.68123	0.460291	0.138875	0.845047	8.26163e-06	0.0311581	0.0030686	13.2434	2.2703	0	10.3388	HBE_05_09_P2a_C_32	Cortex
05_34	0.345755	0.174187	0.144269	0.397394	2.80645e-06	0.00318065	0.00130968	6.94709	2.31532	0	11.2135	HBE_05_27_P2a_WmnC_36	Cerebral white matter
05_37	0.422555	0.241432	0.160241	0.496266	1.20223e-05	0.00670097	0.00394175	8.12355	2.95769	0.644673	6.47531	HBE_05_17_P2a_WM_37	Cerebral white matter
05_38	0.421813	0.491474	0.103565	0.487485	1.99439e-06	0.00470105	0.00327649	10.0588	1.41943	3.59616	2.31392	HBE_05_16_P2a_C_38	Cortex
05_39	0.626251	0.344316	0.123778	0.689155	3.48498e-06	0.0104549	0.00958369	22.0787	1.80139	2.38651	12.9669	HBE_05_12_P2a_VC_39	Cortex
05_40	0.456344	0.193662	0.17036	0.374535	1.624e-06	0.001624	0.008323	11.0395	2.41144	2.28639	5.49176	HBE_05_13_P2a_WM_40	Cerebral white matter
